# Supplementary material for: Comprehensive genome-wide identification and transferability of chromosome-specific highly variable microsatellite markers from citrus species
Source: Sci Rep. 2023 Jul 5;13:10919. doi: 10.1038/s41598-023-37024-0 (PMC10322976; doi:10.1038/s41598-023-37024-0)
Supplement: Supplementary file 1 — Supplementary Information 1. [file 41598_2023_37024_MOESM1_ESM.xlsx]

## Sheet: C. sinensis
Supplementary Table S1	Description of 1601 pairs SSR primers from Class I designed based on 'C. sinensis' genome information
Sl.No	321 highly variable class I SSRs selected	chr-1/id	sequence	standard	motif	type	repeat	start	end	length	entry	product	forward	tm1	gc1	stability1	reverse	tm2	gc2	stability2
1		37	chr1	AC	TG	2	16	91696	91727	32	1	111	CGTTACGTACGTATCTACCTGC	58.46	50	4.85	TTAAATTGGTGCATGCAGTTCC	58.08	40.91	3.62
2		83	chr1	AAG	AAG	3	10	229779	229808	30	1	109	GCTCAAACGCCAAACTGAGG	60.04	55	3.86	TGAGGAAGCCGGAAAGAAGG	59.68	55	3.46
3		298	chr1	AAT	TAA	3	11	744815	744847	33	1	154	GTTGCAAAGTTAAAAGAGATATCCCG	59.03	38.46	5.14	ATCCGTGCGTGTACTATGGG	59.61	55	4
4		556	chr1	AAT	TAT	3	12	1476704	1476739	36	1	181	TGATGTTCAATGAGGAGTTATGCC	59.12	41.67	4.4	GCACGAAATCCTGTGGAATCC	59.6	52.38	3.01
5		577	chr1	ACTCCC	GGAGTG	6	5	1577422	1577451	30	1	126	GGAGCGTTTACATTTTGGATTGG	58.83	43.48	3.16	ATCTCCATTCCATACTTCCATTCC	58.11	41.67	3.01
6		601	chr1	AG	TC	2	15	1649431	1649460	30	1	181	AAAGTGGCCTCTTCCTTTGC	58.67	50	3.68	TTTATGGAGAGGGAAAGTATCTGC	58.07	41.67	4.26
7		646	chr1	AAG	GAA	3	10	1847825	1847854	30	1	187	CCAAACGCAGCATATTCCGG	59.97	55	5.14	GGCCTTGACAAACTTATCGCC	59.87	52.38	5.54
8		705	chr1	AAGGGG	CTTCCC	6	5	1971865	1971894	30	1	223	CGACACAATAAGCTCGCTGC	59.97	55	5.25	CGGAGGCGAGAAGAAGTGG	60.15	63.16	4
9	HvSSRCS-1	728	chr1	AAAG	AAGA	4	10	2000213	2000252	40	1	230	TCTTGAATAACAACAGCCAAGACC	59.48	41.67	3.85	CCATCCAAGTCTTGTTGATTCCG	59.87	47.83	4.3
10		757	chr1	AAT	TAA	3	13	2035957	2035995	39	1	187	GGGTCGTCATATAAATAATTGTGATGG	58.55	37.04	3.51	GCTGTGAATTATCCAAGGAGCC	59.38	50	4.7
11		838	chr1	AT	AT	2	16	2160030	2160061	32	1	129	CCAATTGGTGATCTTTCGGGG	59.25	52.38	5.73	GCAAATCAAAGATGCCCAAGC	59	47.62	4.01
12		859	chr1	AAT	ATA	3	12	2197256	2197291	36	1	177	GAAGATGACTCTGCGAACGC	59.36	55	4.84	TGATTGTAAGAAGTAAGCCGTCG	58.83	43.48	5.12
13		869	chr1	AG	CT	2	18	2218331	2218366	36	1	176	GGAGCCGATGTTTTCATTATTGC	58.96	43.48	3.56	TCATGCATGGTTGAAAGTTAAGC	58.19	39.13	3.09
14		911	chr1	AG	CT	2	15	2277161	2277190	30	1	138	AGACATCCACAACTTCCCCC	59.3	55	5.4	TCGTTACGAAACAGACATTCTGG	59.01	43.48	3.86
15		915	chr1	AAT	TAA	3	11	2279532	2279564	33	1	152	GTCGTCAAGCCCTGTCCC	60.05	66.67	4.46	TGTCGTGTACACATCAAACCC	58.51	47.62	4.11
16		958	chr1	AT	TA	2	15	2341404	2341433	30	1	116	CAGGTAGTATTGAATGGTGACGG	58.88	47.83	4.79	ACTGCTGTACCGTACATCCG	59.55	55	4.18
17		988	chr1	AAAAG	AAAAG	5	6	2391632	2391661	30	1	222	TGTAGCATAGAAAGCTAGAGGCG	60	47.83	5.52	GATGCTTGGGTCCAGTGAGG	60.39	60	3.86
18		1045	chr1	AC	AC	2	15	2462180	2462209	30	1	174	TATTTTGTCCTTGCACCCGC	59.11	50	6.13	ACTACTTTCTCCTTCCTCCGG	58.54	52.38	5.14
19		1064	chr1	AAG	CTT	3	12	2505287	2505322	36	1	157	TGGCAATGAAACAAACTGATAGC	58.19	39.13	2.97	TTTTGCCCTCGCTTTAATTTGG	58.34	40.91	3.28
20		1089	chr1	AT	TA	2	16	2535735	2535766	32	1	139	GGGCAGATGTTAATATTTGGAGCC	60.02	45.83	4.7	CACAACTTGCACATGGATTGC	58.94	47.62	3.56
21	HvSSRCS-2	1091	chr1	ATAC	TATG	4	10	2542431	2542470	40	1	156	AGCCCATATTACTTATTCCAATAGTGC	59.39	37.04	4.4	TCTCAAATAAATTAGACCTTGGATCCC	59	37.04	3.85
22		1139	chr1	ACCCTG	CAGGGT	6	6	2653435	2653470	36	1	150	GAAAATTGGTTCGGGCCAGG	59.75	55	4.45	TCTCGCATTCAAATGACGTGC	59.87	47.62	5.34
23		1140	chr1	AC	TG	2	17	2654038	2654071	34	1	161	TGTGTGTGACTGTCAAAAACTGG	59.81	43.48	4	GTTCCCAAACTGTGCCTGC	59.64	57.89	4.85
24		1330	chr1	AGCGGG	TCCCGC	6	6	3334089	3334124	36	1	192	ACATTCTTCCTCGCTCTCGC	60.18	55	5.03	GGGATAAGGAGATTAGGCTTGGG	59.99	52.17	4.12
25	HvSSRCS-3	1358	chr1	ATAC	ATAC	4	10	3404967	3405006	40	1	163	TTTGGGTTAGTTGCGAAGGC	59.04	50	4.35	TCGGACAGACAGGACTAGGG	60.03	60	3.53
26		1469	chr1	AC	AC	2	18	3802707	3802742	36	1	120	CTGGTGCCTTTTCAGAAGCC	59.4	55	4.35	ATGCCCACCATATGTACCCG	59.6	55	5.28
27		1475	chr1	AAT	TAA	3	10	3826712	3826741	30	1	175	TCCCTTGATAACTTAGCCCCC	58.87	52.38	5.4	TACAAGCCGTCCATTAGCCG	60.18	55	5.52
28		1569	chr1	AG	CT	2	15	4122453	4122482	30	1	206	AATGACAGTTACATGTGGGCC	58.55	47.62	5.8	CTCTCCAGTGGGCATGTGG	60.08	63.16	4.17
29		1624	chr1	AC	AC	2	15	4306396	4306425	30	1	122	TTAACATTACGCATGAAGTGAAGC	58.37	37.5	3.86	AAAGTAATGTTGGCGATATATGCG	58.07	37.5	4.73
30		1707	chr1	AT	TA	2	15	4525880	4525909	30	1	217	TGCCTTGCTTGCTTTCATAGG	59.18	47.62	2.57	AGATGCACAAGTCTCCCACC	59.67	55	4.61
31		1732	chr1	AT	TA	2	16	4626054	4626085	32	1	158	AATTCTTGGAGGTGGCAAGC	58.74	50	4.01	TCTACATGTCCACTAACACTTTTACC	58.84	38.46	2.85
32		1784	chr1	AAT	ATT	3	12	4886345	4886380	36	1	184	AACATTTATATGCTTACTTTGTCTGGG	58.31	33.33	4.45	TGTCACTTATGCATTTTGGTCCC	59.49	43.48	4.46
33		1820	chr1	AT	AT	2	15	5088156	5088185	30	1	148	ACAAAAGCCATTTTTCGGAAGG	58.27	40.91	3.46	TCTGCTGTACCGTACATCCG	59.26	55	4.18
34	HvSSRCS-4	1844	chr1	AACGGT	TAACGG	6	10	5128609	5128668	60	1	127	TCACAAGCTGATCACGGAGC	60.39	55	4.7	CAAAACGGTACCGCTTCTGC	60.11	55	4.26
35		1922	chr1	AAG	CTT	3	10	5306647	5306676	30	1	111	TCACTCTTCTACTTCTTTCTTCTTTGC	59.56	37.04	3.68	TTGTTGATTTGAGACGGCGG	59.13	50	6.13
36		1970	chr1	AAG	TTC	3	11	5577432	5577464	33	1	191	CTCTTTGCGATGGAAGCACG	59.9	55	5.34	AAGCATGAGAAATCTCGGCG	58.71	50	6.46
37		2027	chr1	AAT	TAA	3	12	5833950	5833985	36	1	184	TGGATATTATCATCGAAAACTTTTCGC	58.93	33.33	4.7	TCATCCGCATAATCAACACACC	59.06	45.45	4.16
38		2177	chr1	AAT	ATA	3	11	6316609	6316641	33	1	132	CGTGTCCAGTTGCACTTTCC	59.69	55	3.13	GGACTTGGGAGTACGTGTGG	60.04	60	4.17
39		2225	chr1	AC	TG	2	15	6475869	6475898	30	1	218	ACAGTTGCTTGCTTAAGAGTTGC	60.24	43.48	4.17	AGTTCAAGGAAAAGAAAACAAGTAGC	58.74	34.62	3.58
40		2232	chr1	AG	AG	2	16	6493535	6493566	32	1	167	ACAAAGCAGGCAGAACTAAATAGG	59.3	41.67	2.57	CATCATTCGCTGTACGTGGC	59.7	55	5.01
41		2234	chr1	AG	AG	2	16	6497273	6497304	32	1	188	CCGCTGGCATCCACTTGC	61.82	66.67	4.01	TGCTCGTGATGGTCAAGTGG	60.32	55	4
42		2359	chr1	AT	AT	2	15	6878247	6878276	30	1	156	ACCCATTTCTACCTATGAGGAGC	59.35	47.83	4.7	CAAAGCGTCAATCCCTATGCC	59.67	52.38	4.4
43	HvSSRCS-5	2362	chr1	AAT	ATT	3	16	6897588	6897635	48	1	157	CGACTCATCTACCTTTGTGCC	58.73	52.38	5.01	TAGAATAGGCCGCACTCTCG	59.05	55	4.04
44		2549	chr1	AACGTG	GCACTT	6	5	7552001	7552030	30	1	136	ACACTAACACCAGCACTTGC	58.69	50	4.01	AAAATGTGGCGAAAGATGTGC	58.32	42.86	4.57
45		2596	chr1	AT	AT	2	15	7680593	7680622	30	1	212	CCACACTCACAATCAACAAATTCG	59.32	41.67	3.34	ACACCTATAGCCCGAATTATGACC	60.02	45.83	4.02
46		2607	chr1	AG	AG	2	15	7716242	7716271	30	1	159	CGAGTTCTTTAAATTGTGACATGACC	59.2	38.46	4.02	TGATCATGCCACACAGTTGC	59.12	50	4.17
47		2712	chr1	AC	AC	2	15	8094075	8094104	30	1	147	ACAAATCGTAGAGGCTCACCC	59.79	52.38	4.61	AGCCACGTTCTTCTGGAAGC	60.6	55	3.86
48		2720	chr1	AG	CT	2	15	8151341	8151370	30	1	140	TCAAGGTTACCAGGATGTAGAGC	59.55	47.83	4.09	ATAAGGCTGGTTGATGGGCC	60.11	55	5.8
49	HvSSRCS-6	2754	chr1	AG	TC	2	78	8340623	8340778	156	1	269	TCAAGGTTACCAGGATGTAGAGC	59.55	47.83	4.09	AGTTTATAAGGCTGGTTGATGGG	58.46	43.48	4
50	HvSSRCS-7	2784	chr1	AAT	ATT	3	14	8432224	8432265	42	1	179	CGTTTTGGGAAGCGAGTCC	59.13	57.89	3.85	GTAAGTGAGAGAGGGCGTGG	59.83	60	4.94
51		2821	chr1	ACC	CAC	3	11	8558665	8558697	33	1	181	GAACTAATGTCATCATTTGAACTTTGC	58.36	33.33	3.68	TTGGTGGGAGTGATGTGAGG	59.31	55	3.86
52		2825	chr1	AT	AT	2	15	8603152	8603181	30	1	182	ACCTCATATGCAGAATTGTGTTCG	59.67	41.67	3.95	ACTCAAGGCTGAACATGGGG	59.96	55	4.96
53		2827	chr1	AT	AT	2	15	8622125	8622154	30	1	182	ACCTCATATGCAGAATTGTGTTCG	59.67	41.67	3.95	ACTCAAGGCTGAACATGGGG	59.96	55	4.96
54		2858	chr1	AT	AT	2	18	8685918	8685953	36	1	159	AGCAAATGATAGCCAGGGAGG	59.86	52.38	4.3	GCTGCTCGTCTTCAACAGC	59.5	57.89	4.4
55	HvSSRCS-8	2918	chr1	AC	TG	2	56	8904765	8904876	112	1	225	CGTACAAGCTACATTGTGGCG	59.94	52.38	5.69	CGTCTCATGGATGTAATGACAGC	59.51	47.83	4.4
56	HvSSRCS-9	2946	chr1	AC	TG	2	20	9001802	9001841	40	1	106	GGAGACAAAATTTTAGCAATAGCAGC	59.75	38.46	5.25	AGATGCCTTACGTTAGCATTCC	58.53	45.45	3.01
57		2974	chr1	AAGAGG	GAAGAG	6	5	9070337	9070366	30	1	141	ATACGTTTCCCTGGACTCGG	59.18	55	4.63	ATGAACACCAGCTGCGATGG	61.03	55	3.51
58		2977	chr1	AAT	TAA	3	10	9074042	9074071	30	1	153	CCATCACAATCAATTGATCCCTGC	60.5	45.83	4.85	CTGGTCTGAAAAGGCTTCACC	59.12	52.38	4.02
59	HvSSRCS-10	3087	chr1	AT	AT	2	21	9394586	9394627	42	1	156	CCAGTAAAGAAGAAAGCATTGAATTGC	60.15	37.04	3.56	CAGTGGTAGAAAATGTTGAATTGACG	59.42	38.46	4.35
60		3287	chr1	AC	GT	2	15	10271409	10271438	30	1	167	GCAAATCTTTATAGCTCCCGAGG	59.25	47.83	4.63	CGTGTTGGATCTTCGTTACCC	59	52.38	3.69
61		3312	chr1	AG	TC	2	18	10337706	10337741	36	1	126	TTTCAAGGCCTCCTGGATGC	60.32	55	3.91	GCATATACCCATGTGAGACAGC	58.93	50	4.4
62		3329	chr1	AC	AC	2	15	10423864	10423893	30	1	159	GCATAATGCTGGACACTAGCC	59.12	52.38	3.93	GTCGAATTAAAGGGACCCACC	58.64	52.38	4.61
63		3469	chr1	AAT	ATT	3	10	11005130	11005159	30	1	113	AGGTCTTTAGGGTATTACAATTGAGG	58.43	38.46	3.86	TGAACTCATCTAATTCAATCCAACCC	59.4	38.46	4.11
64		3494	chr1	AAAAAT	AAAAAT	6	5	11119175	11119204	30	1	149	AACTGGAGTTCATAATGGAAGATTCC	59.17	38.46	3.01	TCTTTGTCAAGATTCAAGCTTTGC	58.72	37.5	3.68
65		3516	chr1	AC	TG	2	19	11188368	11188405	38	1	156	TGGGTTGAATCAAAATCAGACCG	59.49	43.48	4.79	CCAGTAAACTCTTCTTGGCTTAGC	59.61	45.83	3.09
66		3541	chr1	AG	GA	2	15	11259560	11259589	30	1	121	ACAAGAGGGAGAGAGGGAGG	59.66	60	4.3	GGGACCTGATGAAACCTCCG	60.11	60	4.63
67	HvSSRCS-11	3546	chr1	AAT	AAT	3	35	11279200	11279304	105	1	208	AGGAATTCGTTATTTGGTTGGAGG	59.29	41.67	4.3	AACGTTGCTAATAGGAGATAGTGG	58.16	41.67	4
68	HvSSRCS-12	3769	chr1	AAT	TAT	3	14	12186323	12186364	42	1	198	CCAATTTGGAGTTCTGTCTCACC	59.5	47.83	4.02	TGCATGAAAATTTTGAAGCGGG	58.93	40.91	6.13
69		3786	chr1	AG	AG	2	16	12293962	12293993	32	1	111	ACACGGATCGATCAAAGCCC	60.46	55	5.19	ATCACAGGAGCGACTTCACG	60.11	55	4.35
70		3811	chr1	AG	AG	2	19	12367794	12367831	38	1	196	TGTGAGCAAAGAAAGAGCATCC	59.18	45.45	3.51	GCCTGATCAATATGCCACCG	59.12	55	4.94
71	HvSSRCS-13	3867	chr1	AAT	TTA	3	14	12583965	12584006	42	1	211	CAAACATCGCTTATTGCATCACC	59.21	43.48	4.02	TGTTCGATCAACTTCGTGAGG	58.33	47.62	3.86
72	HvSSRCS-14	4030	chr1	AAC	AAC	3	19	12967168	12967224	57	1	209	ACCAGACATGTCCTTTTGATTCG	59.25	43.48	3.34	GTCTGACCTGATGAGCCAGC	60.46	60	4.85
73		4074	chr1	AT	AT	2	15	13080892	13080921	30	1	146	TGGGTCTGTCATTGCCAGC	60.3	57.89	4.85	AGCATTCTAACAATCAACGTATAGCC	59.8	38.46	3.93
74		4194	chr1	AAT	TTA	3	12	13634672	13634707	36	1	150	GCATTCTATAGGAAATTTTTGGTGTGC	59.99	37.04	4.57	AGCTAGACCGACGAAAAGCC	60.11	55	4.35
75		4329	chr1	ATC	ATC	3	11	14067630	14067662	33	1	179	CCTAGTGTTGTGGAAAGTGATCG	59.32	47.83	3.69	TTGGGTAAAAGTGTCCTAACGG	58.26	45.45	4.44
76	HvSSRCS-15	4365	chr1	AAT	TTA	3	43	14166836	14166964	129	1	221	TGTCAAAAGATCTCACAAAATGCC	58.47	37.5	4.4	GGGAGGAAATAATTGACTGTTGTGG	60.11	44	4.17
77	HvSSRCS-16	4410	chr1	AAT	TAT	3	15	14288813	14288857	45	1	158	AATATTGTGCCATGTTTGGTGC	58.4	40.91	5.01	TCTGCTGTACCGTACATCCG	59.26	55	4.18
78		4474	chr1	AAT	TTA	3	11	14479237	14479269	33	1	148	AACTTACGTTTGTGCCGGGG	61.17	55	5.73	AGAGGGCACTAATTTTAAAGTGTTACG	60.09	37.04	3.18
79	HvSSRCS-17	4485	chr1	ATC	ATG	3	19	14545087	14545143	57	1	204	CCTTAAAGTGACCATATTATCCCTGC	59.57	42.31	4.85	ATCTTGGAATCGAAATGAATTTTTGC	58.03	30.77	3.68
80	HvSSRCS-18	4504	chr1	AAG	AAG	3	14	14616557	14616598	42	1	133	AGAAGTATGGACTTTCACTACCCC	59.53	45.83	4.95	CACTCTAAACCTAATAACCTAGTCAGC	59.08	40.74	4.26
81	HvSSRCS-19	4523	chr1	AAG	AAG	3	14	14722542	14722583	42	1	133	AGAAGTATGGACTTTCACTACCCC	59.53	45.83	4.95	CACTCTAAACCTAATAACCTAGTCAGC	59.08	40.74	4.26
82	HvSSRCS-20	4643	chr1	AAT	TTA	3	68	15124338	15124541	204	1	300	GTTTCCTTCTATCCTAATCCAAGTCG	59.3	42.31	4.18	GGGTATTTTGCTGCTGTACGG	59.6	52.38	4.02
83		4646	chr1	AG	GA	2	15	15152207	15152236	30	1	125	TGCTATAAAGAATAAAAGCAAGTGGC	58.74	34.62	5.01	GAAACCCTTGCCCCAAAACC	59.89	55	3.27
84		4671	chr1	AAT	TTA	3	11	15208557	15208589	33	1	205	ACTTCTTCTCCCCACAGTTGC	60.2	52.38	4.17	TCACCCTTTACAAGTGTTAGGC	58.25	45.45	3.93
85	HvSSRCS-21	4686	chr1	AAG	AAG	3	15	15269246	15269290	45	1	125	GCAGCTAGCCACATCAAATCG	60	52.38	3.34	TCCTGTCATGTTTTTCCACAGC	59.38	45.45	4.4
86		4687	chr1	AT	AT	2	17	15269411	15269444	34	1	229	GGAAAAACATGACAGGAACTTGC	58.95	43.48	4.01	GCGTGGTCCTTTAAGCTATAGC	59.2	50	2.97
87		4703	chr1	ACGAGC	GCACGA	6	5	15311983	15312012	30	1	144	GAATGGGTACGAGCACAAGC	59.27	55	4.01	CTATGTGTTTCGTGCCGTGC	60.18	55	5.34
88		4736	chr1	AC	TG	2	16	15386804	15386835	32	1	153	TTCGTGTGTCTTTGTCTGGC	58.7	50	4.85	AGGCTCAAACTTAGGACCACC	59.65	52.38	4.61
89	HvSSRCS-22	4910	chr1	AAT	AAT	3	16	15873705	15873752	48	1	199	AGAAACCTCTGCAAAATTCCTATAGG	59.17	38.46	2.57	TTTGTGGTTGGATTTTTCATTTTGC	58.44	32	3.68
90		4915	chr1	AT	TA	2	15	15875932	15875961	30	1	169	TCGTCATCTTTGATGCCCCC	60.11	55	5.4	CCAAATTGTCAAGGCCGTGC	60.67	55	5.34
91		4936	chr1	AT	TA	2	17	15932648	15932681	34	1	151	AGATTGCTCCACATTTTTCAGAGG	59.54	41.67	3.69	GTTGCCCCTCTGTAACCTCC	60.04	60	4.3
92	HvSSRCS-23	5000	chr1	AT	AT	2	25	16159861	16159910	50	1	137	AGGTTATATGTAGTAGAGGGGTGC	58.91	45.83	5.01	ACTGCCAAAGTTACGAGATATATGC	59.3	40	3.14
93		5002	chr1	AC	TG	2	16	16162387	16162418	32	1	191	GCAGCGTGAATCAACATAAAAGG	59.15	43.48	3.11	ACGTTTTGGATTCCAATTCTTGC	58.69	39.13	4.01
94		5077	chr1	AGG	GAG	3	11	16386197	16386229	33	1	142	GATGACCAGCCGAAGAGAGG	59.9	60	3.69	CCACTCCTATCAGGGCATCC	59.31	60	3.51
95		5107	chr1	AG	CT	2	15	16444772	16444801	30	1	169	ACTTGTGAGAGGCCCATAGC	59.46	55	2.97	TATGCCAAGTTGCCAACAGC	59.4	50	4.4
96	HvSSRCS-24	5213	chr1	AG	AG	2	48	16743589	16743684	96	1	158	GGTCCAATGGGTTCAGTTGC	59.4	55	4.17	AGGAAAAGGAAGGAAACGGGG	60.2	52.38	5.73
97		5326	chr1	AAT	AAT	3	13	17106461	17106499	39	1	189	TTGATTGAGCATTGCAAGTGC	58.32	42.86	4.4	AATAAGAGAGCCCTGCTGCC	59.82	55	4.85
98		5330	chr1	AT	AT	2	17	17110806	17110839	34	1	140	ACATTCAGGGCAAGGTAAGC	58.16	50	3.09	TCATCAAGTATGTCATTTCGTGCG	59.97	41.67	5.34
99		5373	chr1	AAC	CAA	3	11	17206874	17206906	33	1	104	TCCCAAACAACAACAACATCCC	59.57	45.45	3.85	CCTAGGTGAGTTGTTATTGCCG	59.06	50	5.69
100		5392	chr1	AT	AT	2	15	17276904	17276933	30	1	172	TCTACAAATGGCGTAGATTTCATCC	59.24	40	3.51	TGATCATGTAGGCTCCCATGG	59.3	52.38	3.66
101		5532	chr1	AG	GA	2	17	17796277	17796310	34	1	183	ACTCGGAATATACGTAGTTTTATACCG	58.77	37.04	4.02	CAGTTTTTGCTTCTTCTGCATGC	59.82	43.48	4.06
102		5563	chr1	AC	GT	2	18	17852939	17852974	36	1	193	CAGAATCTGGGTTTCCACTTCC	58.92	50	3.46	CCAGAATCCACAACGTAGTAATATCC	59.35	42.31	2.59
103		5596	chr1	AC	TG	2	19	17950111	17950148	38	1	194	TGTTAGTACATTGGCTTTCAGTTACG	59.85	38.46	3.18	TTTTACAAACATTTCGTCGCCC	58.37	40.91	6.13
104		5632	chr1	AG	TC	2	17	18038004	18038037	34	1	196	AAAGTGCACCAAATTCGGCC	59.97	50	6.13	GCAGCTTCCCACTGTCTGC	61.33	63.16	4.26
105	HvSSRCS-25	5686	chr1	AAT	ATT	3	17	18201551	18201601	51	1	172	ACAGGGGTTTGGTATCCAGC	59.67	55	4.85	TCATGTTTAAATAACGAGCTGTGC	58.37	37.5	4.57
106		5707	chr1	AAAAAC	ACAAAA	6	5	18294251	18294280	30	1	146	GAACAGAATCCAAAGCCGCC	59.83	55	6.13	TGCACAGAAGGAACACGAGG	60.25	55	4.63
107		5761	chr1	AT	AT	2	15	18474097	18474126	30	1	207	GAGGGGAAGGGTTCAGTGC	60	63.16	4.4	CATAACATTTACTGGTAAGAGTCTTGG	58.12	37.04	3.61
108		5810	chr1	AT	AT	2	17	18574757	18574790	34	1	161	CTTCTCCTTCCTCACCTGGC	59.75	60	4.85	TCCATCAACATTGTTATTCTTTGGC	58.6	36	4.52
109		5840	chr1	AG	AG	2	17	18631489	18631522	34	1	103	TTGGGAGTGAATTCGACGGG	60.04	55	5.28	ACCCCTCCCATAACTCTCCC	60.03	60	4.3
110		5844	chr1	AG	TC	2	16	18636918	18636949	32	1	163	ATTTTGCATTCCAGTGGCCC	59.39	50	5.8	ACTCCAGGCACCAACATACC	59.67	55	2.73
111		5867	chr1	AC	AC	2	15	18668778	18668807	30	1	120	ACGTACTTGTACCGTCTCGC	59.83	55	5.03	AAAACCAAGTGTGTGCGTGC	60.46	50	5.34
112		5968	chr1	AT	TA	2	17	18857320	18857353	34	1	131	GTACATTCAATGTAATATAAGGGCTCC	58.05	37.04	4.7	TGAATTCACCCGCAAAAGCC	59.68	50	4.35
113		6089	chr1	AT	TA	2	16	19122339	19122370	32	1	175	TGATCAAGTAAGATAATGAGCCAGC	59.01	40	4.85	ACGGCCCATAGTGAATTCCC	59.82	55	3.97
114		6134	chr1	AAAAAT	TTTTTA	6	5	19255032	19255061	30	1	181	TGCTTTGCTATTTTTCCATTTAAAGC	58.19	30.77	3.51	TCAAATACTTCCTGTAAGCATTAGGC	59.46	38.46	3.93
115		6187	chr1	AAAAT	TTTAT	5	6	19405379	19405408	30	1	106	TCTAGTGAGCCTCGAGTAGGG	59.86	57.14	3.53	CCACTAATCGAGCGGTACCC	59.97	60	3.69
116	HvSSRCS-26	6214	chr1	ATC	TCA	3	24	19486778	19486849	72	1	202	TGGTGGTTGGATGAACATAAACC	59.17	43.48	3.27	GGCTTTGGTTTCCTTGGTGG	59.61	55	4.61
117		6254	chr1	AG	TC	2	15	19601470	19601499	30	1	179	GGGTGATTGGATAGCGATTGG	58.85	52.38	3.16	TGCATGGTTAGACCCTAGACC	58.88	52.38	3.85
118		6402	chr1	AT	AT	2	15	20020489	20020518	30	1	212	CGGTGATCGGCTACCTAACG	60.32	60	3.18	CCAACCCAAATTTCCTTCCTCC	59.43	50	4.3
119	HvSSRCS-27	6411	chr1	AAT	AAT	3	17	20031849	20031899	51	1	149	TTCTGTATCAATGCCGTCCG	58.07	50	4.79	ACACAAAATAATCGCGTTTACATCG	59.27	36	3.84
120	HvSSRCS-28	6461	chr1	AAT	TAA	3	29	20146891	20146977	87	1	209	CTTAGAGGCTGAGACGTCTGG	59.6	57.14	3.86	ACACGTGGCATAATATTTTATTTGGG	58.79	34.62	4.12
121		6475	chr1	ATC	ATG	3	13	20204030	20204068	39	1	158	TTTTAAATGCCACCGTCGCC	59.76	50	5.54	CAATCCTACACTTAATCATAGCTCCC	59.12	42.31	4.3
122		6476	chr1	AAT	ATT	3	12	20204069	20204104	36	1	210	TTTTAAATGCCACCGTCGCC	59.76	50	5.54	TCCAAGTGAGCATACCAAAAATGG	59.78	41.67	3.16
123		6531	chr1	AGG	CTC	3	10	20442970	20442999	30	1	107	CAAATTCAAGCGCGAACTCG	58.76	50	4.18	TTGGGCCAGTATCGTTGACC	60.04	55	4.02
124		6541	chr1	ACG	TGC	3	10	20456705	20456734	30	1	133	AAATTGGACCTGAGGAGCGG	60.04	55	5.52	GAAAATGCAGCACCAGAGGC	60.11	55	4.7
125		6583	chr1	AC	CA	2	16	20529958	20529989	32	1	161	GATTGGAGCTGTGCTTCTGC	59.55	55	4.26	TCAATTCTTCCCAAACGCGC	59.76	50	6.86
126		6629	chr1	ATAC	ATAC	4	9	20635769	20635804	36	1	142	TTGAATTGTAAATATTAGGGGACTTGC	58.31	33.33	4.01	TTCTGCTGTACGGCCAAGG	60	57.89	3.61
127		6665	chr1	AAT	TTA	3	13	20707905	20707943	39	1	170	GGAGACCTTTCCACCATCACC	60.34	57.14	4.02	ACGGCAGTATATCCATATCATCGG	59.96	45.83	4.18
128		6710	chr1	ACCCGG	TCCGGG	6	5	20779773	20779802	30	1	120	AGAGGTTGTGAATAGGGATGGC	59.83	50	4.4	CGGGTTTTAATTCGGGTCCG	59.27	55	4.79
129		6722	chr1	AG	CT	2	15	20799852	20799881	30	1	221	TTCTCTTGTTTCTTTCTCCCACC	58.54	43.48	4.61	GCGCGGATGAAGAAGAGC	58.99	61.11	4.09
130		6728	chr1	AT	TA	2	15	20806091	20806120	30	1	196	TCTGTTTTCTTTCTTGCTGTACTGG	59.7	40	4	CGGTTACACAAAATTACAATGGCG	59.68	41.67	5.69
131		6739	chr1	AT	AT	2	15	20836278	20836307	30	1	150	TGTATAAAATAACTGGCCAAAGAGCG	60.18	38.46	5.03	ATATGTTTGCGGCTTTGCGC	60.8	50	6.09
132		6824	chr1	AC	TG	2	17	21031920	21031953	34	1	187	ACACAGTCACCAGTAGCACC	59.61	55	5.01	CTAGCTGCCGGGTATAAGTGG	60	57.14	4
133		6899	chr1	AG	TC	2	16	21158051	21158082	32	1	202	GCAAGGGCTAGAGTCTTGGG	60.11	60	4.12	CTTGCTCTAGTGTAGAAACCAGC	59.07	47.83	4.85
134		6905	chr1	AAT	ATT	3	12	21169537	21169572	36	1	170	ACTTTCTCCTCCCTTTGGCG	59.96	55	5.69	AGTTATGTCCTAAAAACGGTGGG	58.67	43.48	4.61
135		6950	chr1	AG	TC	2	19	21264318	21264355	38	1	141	TTTCTCCTGTCTGCCTCTGC	59.68	55	4.26	TCCAACTACAAATGCAAGCAGC	60.03	45.45	5.25
136		6995	chr1	AG	TC	2	15	21326927	21326956	30	1	133	TGGACATCAACTAAAGTCTGGC	58.33	45.45	4.85	AGACACGTCCTAACCACTCC	58.75	55	3.85
137	HvSSRCS-29	7013	chr1	AAATAT	TATATT	6	7	21383702	21383743	42	1	193	ACTACTATAACCACATACGTTCTCTCC	59.77	40.74	3.71	CCTCAAATTTTCCATTTCTTGGGC	59.3	41.67	5.36
138		7071	chr1	AG	AG	2	15	21549233	21549262	30	1	191	ACTGCACTTAAAGGCTCCCC	59.96	55	4.81	AGAGTTGGTCTTGGGGTTGC	60.18	55	4.17
139	HvSSRCS-30	7077	chr1	AAT	TAT	3	19	21555860	21555916	57	1	129	GTTGAAACATTTGGGGGCGG	60.32	55	6.13	CTAAGTTACGTGCCCCTCCC	59.82	60	4.3
140		7112	chr1	AACC	ACCA	4	8	21637447	21637478	32	1	143	CCCTTTCCTTTTTCATTCGCCC	60.35	50	6.13	TCAAACCAATTATTGCAATTGTTCAGG	59.83	33.33	3.86
141	HvSSRCS-31	7301	chr1	AC	TG	2	30	22487900	22487959	60	1	207	TGTATTTTGAGCACGTTTATGTTGC	59.37	36	4.17	GGTCTATGATATAAGCACATAACAACC	58.06	37.04	3.77
142		7319	chr1	AG	AG	2	16	22525514	22525545	32	1	100	CGTTTGTTATGCGCACTAAACC	59.09	45.45	3.27	ACAAATTTTGTCAACCTCAAGATGC	59.25	36	3.91
143		7341	chr1	AAG	TCT	3	10	22571751	22571780	30	1	136	AATCCCTTTTCGTAGATCCACG	58.21	45.45	4.94	CGATTCTCTGCACAAACACGG	60.14	52.38	4.94
144		7352	chr1	AAT	TTA	3	12	22597447	22597482	36	1	129	TTTATGTTCGCCCTCCATGC	58.61	50	4.06	GCCAACGCCAGAGTCTAGG	60.15	63.16	3.02
145		7395	chr1	AT	TA	2	17	22662178	22662211	34	1	187	ACTTATCTACTTCTCAACTAGTTCGG	58.01	38.46	4.3	ACAATCAGTAAGTTGAACACCTCC	58.94	41.67	4.3
146		7571	chr1	AAT	TAA	3	13	23037707	23037745	39	1	193	GGGAGGATCAGTTCAAGAGCC	60.13	57.14	4.7	TTGTATTGAAACGTGCCTTTGC	58.62	40.91	3.68
147		7641	chr1	AT	TA	2	15	23140463	23140492	30	1	202	GCCCAATAATTTGATGACAACAGC	59.43	41.67	4.4	GTTTGGTAAACACTAGCTATTGTAGC	58.54	38.46	3.58
148	HvSSRCS-32	7665	chr1	AG	CT	2	21	23202031	23202072	42	1	143	AGGGGTCTTGCTGGAAAACC	60.18	55	3.27	GCAAAACAAACACTTGGAGACC	58.81	45.45	3.85
149		7680	chr1	AAAAAT	TTTATT	6	5	23226860	23226889	30	1	130	ATTGGAGTCCCTTTTTGCGC	59.4	50	6.09	CGGAAGTTTCTCAACCCTGC	59.12	55	4.85
150		7765	chr1	AT	AT	2	17	23367663	23367696	34	1	215	CACCCTTTCTCATATCACGACG	58.88	50	5.12	CGAGAGAGAATGCTGGACTGG	60.2	57.14	4
151	HvSSRCS-33	7766	chr1	ATAC	ACAT	4	10	23368334	23368373	40	1	175	AGCACCTTCCGAATCTTGGC	60.68	55	4.52	CGTTTCTTTTTGTTCTAATGCACGC	60.61	40	5.34
152		7893	chr1	AG	TC	2	16	23599751	23599782	32	1	174	TTCTCATAGCGAGTCTTTCACG	58.24	45.45	4.35	ACACATCACATATCGACCTTCG	58.29	45.45	3.79
153		7931	chr1	AG	AG	2	17	23652006	23652039	34	1	154	CAAACATGCACAGAACACAAGC	59.46	45.45	4.01	AAAGGGAGTTTGGTTGCTGC	59.25	50	5.25
154		7941	chr1	AT	TA	2	15	23668123	23668152	30	1	143	GATTTACAATACCGTAAAATTGTCCCG	59.36	37.04	5.14	GGGCGGCTGAATGTTTTTCG	60.73	55	3.46
155		7966	chr1	AG	AG	2	18	23705017	23705052	36	1	187	AAGAGCCCCTTCCATTGACG	60.04	55	4.35	CACAGGGGTTCCTACTACCG	59.18	60	4.02
156	HvSSRCS-34	7976	chr1	AC	TG	2	50	23746933	23747032	100	1	244	AAATTTTGTTTCCAGATTGAGGGG	58.13	37.5	4.79	ATTGTCCCCAATTGTGAGCC	58.44	50	4.7
157		8096	chr1	AC	CA	2	16	24001308	24001339	32	1	145	CCCGAAAACCGAAACTACGC	59.84	55	4.42	CGAGTTTTTGGAACTGTTTTCTGG	59.2	41.67	3.86
158		8164	chr1	AT	AT	2	15	24097692	24097721	30	1	195	TTGGCATTCGACAACAAGCC	59.69	50	4.35	TGGGGTCATTGCTTTTTCGC	59.68	50	4.7
159		8186	chr1	AAT	AAT	3	10	24130699	24130728	30	1	168	ACTTGTCAACAAAGCGTGCC	59.9	50	5.01	GGTTTTCTGAAATCCCGCCG	59.83	55	6.46
160	HvSSRCS-35	8226	chr1	AAT	AAT	3	14	24205719	24205760	42	1	110	AGAATCCAATCATTAGTGAAACCCC	59.11	40	4.95	CAGCTGTGTTTCCATTGCCC	60.04	55	5.36
161		8246	chr1	AG	CT	2	16	24232377	24232408	32	1	148	AAAATCCTGCGACTCAATCTAGGG	60.68	45.83	3.53	AGCATTGCTTGTTGGAACTCATTCC	62.52	44	3.01
162	HvSSRCS-36	8308	chr1	AAC	AAC	3	19	24322776	24322832	57	1	246	CTTCGGAGTCGTGTTCTTTGC	59.81	52.38	3.68	TCAAACCGATCATCATCATAAAAGC	58.27	36	3.51
163		8313	chr1	AT	AT	2	15	24329464	24329493	30	1	154	TGTTTGCCCACAATTATGACCG	59.77	45.45	4.79	TCATGGGAAAATTTTGTTTGCTGG	59.18	37.5	4.85
164		8334	chr1	AC	AC	2	15	24369958	24369987	30	1	138	ATGATCTTAGTTTTGGCCAATTCG	58.11	37.5	3.34	TAGCGAGGCCCAAAAAGAGG	60.04	55	3.69
165		8335	chr1	AC	TG	2	16	24369993	24370024	32	1	138	ATGATCTTAGTTTTGGCCAATTCG	58.11	37.5	3.34	TAGCGAGGCCCAAAAAGAGG	60.04	55	3.69
166		8379	chr1	AAT	AAT	3	13	24477352	24477390	39	1	122	TGACAAACATTTTCAGTTTCACGC	59.44	37.5	5.34	GCACTGTTGTGTTATTTGTTGCC	59.75	43.48	4.52
167		8474	chr1	AAAT	TTTA	4	8	24632127	24632158	32	1	126	AAGTTGATGGAAGCAAGCGC	59.76	50	5.92	GTTTTCCCAATGGTTCAGGGC	60	52.38	5.19
168		8525	chr1	AAT	ATA	3	10	24761016	24761045	30	1	175	TTTCCTGCCGAGTTACGTCC	60.04	55	4.79	CGAAAATCGGGTGGTTTAAACC	58.43	45.45	3.27
169		8550	chr1	AT	AT	2	19	24800214	24800251	38	1	122	CTCCCAATCTGAATGGACATGC	59.38	50	4.06	TCCATAACTTAAAGCGTGTCTGC	59.32	43.48	4.26
170	HvSSRCS-37	8611	chr1	AAT	TAA	3	19	24959757	24959813	57	1	168	GTTAACAGGTGGGGGACAGG	59.96	60	4	AGATTAGACTACAAAAGTTGCCGC	59.61	41.67	6.53
171		8714	chr1	AAT	TTA	3	12	25258945	25258980	36	1	103	GGGATGGCTGCTATTTTGCC	59.61	55	4.52	TCTTACGTAAGATAGGGGGATCC	58.33	47.83	3.36
172		8718	chr1	AG	AG	2	15	25263457	25263486	30	1	166	CATTCATCATGGTATTCGCAGC	58.18	45.45	5.25	TTATAGCGCACCTCCACTCC	59.25	55	3.85
173		8729	chr1	AG	AG	2	15	25284170	25284199	30	1	162	AATCATGGACGTGCGAGTGG	60.74	55	4	ATTGAATGGAGATTGCGCGC	59.97	50	6.86
174		8742	chr1	AT	TA	2	19	25315920	25315957	38	1	162	ACCAATTGTAGCCCGCCC	60.04	61.11	6.13	GTGCATGTAACTTAGAGGGATCC	58.62	47.83	3.36
175		8852	chr1	AAAGAC	GACAAA	6	5	25518950	25518979	30	1	172	ACAATGAATCTAGACAGAGAGCAGG	60.16	44	4.85	AAAGCAAACGCAGTCAAGGG	59.61	50	3.95
176		8863	chr1	AC	GT	2	18	25534206	25534241	36	1	170	AGGCCAGGCTAGCTTTTTCC	60.32	55	3.13	TCTCACTCTCACATGCACCG	59.76	55	4.94
177		8870	chr1	AAAGAC	GACAAA	6	5	25539727	25539756	30	1	172	ACAATGAATCTAGACAGAGAGCAGG	60.16	44	4.85	AAAGCAAACGCAGTCAAGGG	59.61	50	3.95
178		8874	chr1	AC	TG	2	17	25543938	25543971	34	1	105	AGAATCAGTTTTTGGACTTACCCG	59.24	41.67	5.28	ACTTCCACCATTGCACTAGC	58.17	50	3.42
179		8878	chr1	AG	TC	2	18	25550712	25550747	36	1	214	GCTCACTCACGTCTCATATTAACC	59.26	45.83	2.85	GAACTACAGTTAACATGCATGTGC	58.91	41.67	4.57
180		8950	chr1	AAATT	TTTAA	5	6	25688957	25688986	30	1	160	GGAGGGTTCATAATCTGCACG	58.79	52.38	5.34	GCGTCATGCTTTTCACACCC	60.39	55	4.61
181	HvSSRCS-38	9003	chr1	AT	AT	2	20	25831022	25831061	40	1	119	AGATTGATGGTGTGTGAAATTCCC	59.54	41.67	3.97	GCAAAGTTTCTGTGGCTCGG	60.04	55	4.63
182		9121	chr1	AAAAAG	CTTTTT	6	6	26080881	26080916	36	1	177	AGTGGAAGTGGCAGATGACG	60.04	55	4.35	CTTTTAATTGAATTCTCAAGTACCCCC	58.75	37.04	5.4
183		9209	chr1	AAC	TTG	3	12	26224186	26224221	36	1	174	TTCTAAATAGTTGGCGGTCGG	58.1	47.62	4.79	TGACCTATGTTTGAAATGTTTGTTGG	59.02	34.62	3.77
184	HvSSRCS-39	9212	chr1	AC	TG	2	20	26225754	26225793	40	1	161	TGTGTGTATGTGTATCTATGTGTACG	58.81	38.46	3.67	ATTGAGATTCCATGGCCCGG	60.18	55	5.73
185		9237	chr1	AG	CT	2	16	26287152	26287183	32	1	139	TTTCACCCGTGGCTAACTCG	60.32	55	4.18	TCGTGGACAATGGGATAGCG	59.9	55	4.26
186		9325	chr1	AAT	AAT	3	10	26453724	26453753	30	1	209	GAGTTTGACCAGCAACAGGC	59.69	55	4.85	CGGTGCATTGGCCTATTACC	59.05	55	2.85
187		9386	chr1	AG	GA	2	16	26583679	26583710	32	1	126	AAGGTGTGAAAGTTGAGAGAGC	58.53	45.45	4.09	TCCACCAGAAGATGCAAGCC	60.32	55	4.35
188		9394	chr1	AG	CT	2	18	26600965	26601000	36	1	153	GCCCTTTGTTGAAGCTGTGG	59.97	55	4.17	TGCCCCCACCTACAAAATACC	59.99	52.38	2.73
189		9428	chr1	AAT	ATT	3	12	26643640	26643675	36	1	207	GGCCCATCTTAATTGTTCATCTCC	59.72	45.83	3.71	TGCAACCCTATTCCCAAGACG	60.34	52.38	4.18
190		9494	chr1	AG	CT	2	15	26809008	26809037	30	1	114	TCGTTGCGATTATTCTGCGG	59.07	50	5.69	TTAATAAGGATAGAGTGGGCAAGC	58.38	41.67	4.01
191		9564	chr1	AAT	AAT	3	10	26978357	26978386	30	1	197	ATAAGCACATCTTTGGAAATCAGC	58.1	37.5	4.26	AGCGGATAATTCAATTAGTTTGCC	58.17	37.5	4.52
192		9600	chr1	AAT	TTA	3	10	27059590	27059619	30	1	200	AAGCCTTGCAACTTTGGTCG	59.61	50	4.79	GAACTGCGGACGTTTATCTGG	59.34	52.38	3.86
193		9669	chr1	AAG	TTC	3	12	27185170	27185205	36	1	167	TCATAAAACCGATGAGTTTGGGG	58.99	43.48	4.96	CGTGCGACCAATTTGACTGC	60.73	55	4.4
194		9679	chr1	AACATC	ACATCA	6	5	27210867	27210896	30	1	153	TGCAAAGTGATTTTTGTTGTTTCG	58.15	33.33	3.46	CTGTTTTCTGCGTCTGTGCC	60.04	55	5.01
195		9714	chr1	AT	AT	2	15	27278635	27278664	30	1	152	ACTGCTGTACCGTACATCCG	59.55	55	4.18	AGTCATTACACTGTTAAATTGTATGGC	58.54	33.33	4.4
196		9905	chr1	ATCCCC	GGGGAT	6	5	27882344	27882373	30	1	101	GTCAAATTATTGAACATGGTGCCG	59.44	41.67	5.69	GCACCTTTATGCCATCGACG	59.7	55	5.12
197		9978	chr1	ATC	GAT	3	10	28034908	28034937	30	1	162	ATTCCCCAACACCATCAGCC	60.32	55	4.85	GTGGCTTATGAATTTTTCACTCAAGC	59.91	38.46	4.01
198		9985	chr1	AT	TA	2	15	28050361	28050390	30	1	165	GTCTGAACATTTCTCTTCCTCTGG	59.07	45.83	3.86	AAAAATTTCCTCCGTCCCGC	59.11	50	6.13
199		10071	chr1	AAT	TTA	3	11	28274587	28274619	33	1	163	GCCATAAGAGTTATGACATAGTTATGC	58.34	37.04	3.14	AAGTGCTTGAAACGCCAACC	59.9	50	3.77
200	HvSSRCS-40	10116	chr1	AAT	AAT	3	14	28384337	28384378	42	1	218	CATCCTTCTAACGAAAAAGATATTGGG	58.65	37.04	4.12	ACCGCTATCAAGATAAATTGATCCG	59.36	40	4.18
201		10276	chr1	AAG	GAA	3	10	28626147	28626176	30	1	108	GTCAGTAATCAGGCTTAATTACCACG	60.02	42.31	4.94	ACCGTACGTCTTGCAACTCC	60.32	55	3.85
202		10291	chr1	ACACTG	TGACAC	6	5	28650188	28650217	30	1	161	TACAGAGCCAGAGGTGTGGG	60.9	60	4.61	CAATAATCGCTTGGCCGGC	60.01	57.89	6.13
203		10296	chr1	AAC	AAC	3	10	28656478	28656507	30	1	138	AGCCTGCGAGAATCATTTCC	58.33	50	3.13	GAATGCTTCAAACATAATCGGCC	58.96	43.48	6.13
		chr-2/id	sequence	standard	motif	type	repeat	start	end	length	entry	product	forward	tm1	gc1	stability1	reverse	tm2	gc2	stability2
204		10384	chr2	AT	TA	2	15	65257	65286	30	1	128	CGGCGGTAAAATTTCATCCAGC	60.79	50	4.85	TGATTAGTGGCACGAGAAAAACG	59.81	43.48	3.6
205		10421	chr2	AG	TC	2	15	182407	182436	30	1	174	TAAGCCAAACCCCTATGCCC	59.74	55	5.36	GAGGTCTAAAGACGGCGTCG	60.52	60	5.12
206	HvSSRCS-41	10484	chr2	AAGAG	TCTCT	5	8	330777	330816	40	1	141	TCCCAACCAAGTGACCAACC	60.11	55	3.77	AAGAACTGCTCACCACCAGG	59.89	55	4.45
207		10543	chr2	AAG	GAA	3	10	402207	402236	30	1	143	GGGTGCATTCCCATTCAAAGG	59.79	52.38	3.11	GTGTGTGTGGGTGTTGAAGC	59.9	55	3.86
208		10565	chr2	AAT	AAT	3	11	413308	413340	33	1	122	TGAATGTCAGCAAGTGTTCGC	59.74	47.62	4.7	GTCATCTTTCTCCATCTCTTCTTGC	59.71	44	4.01
209		10575	chr2	AAT	TTA	3	12	431557	431592	36	1	127	CCGTCAATATAGTGAGGTACCCC	59.74	52.17	4.95	ACTGGAAAGGCGAACATTTTCC	59.7	45.45	3.13
210		10580	chr2	AT	AT	2	16	434321	434352	32	1	102	GTGGTGAAAGGGGATTGTGC	59.4	55	4.57	AGCACAACACATACGACCCC	60.32	55	4.95
211		10589	chr2	AAAGAC	AAAGAC	6	5	448679	448708	30	1	190	TAATGGCCCATGGATCGTCC	59.6	55	4.79	TGATTCCGGCAAATTTCGTTCC	60.09	45.45	3.62
212		10653	chr2	AAT	TAT	3	11	512849	512881	33	1	145	AATCTCTCCCACCTCTCCCC	60.03	60	4.81	ACAGTTTGCAGGCAATCAGG	59.04	50	3.86
213		10654	chr2	AAT	AAT	3	13	513244	513282	39	1	158	CGCAAACAATGATTGGCAGC	59.28	50	5.25	TGCAATTGGTGAGATATCTTCAACC	59.64	40	3.77
214		10672	chr2	AAT	ATT	3	10	535366	535395	30	1	192	ACTTGCCTGTCAAAACCATGC	59.93	47.62	4.06	TGGCAGTTTTGACTTAACGGC	59.66	47.62	5.68
215		10701	chr2	AC	GT	2	18	581428	581463	36	1	165	TCACACCTCTTTTCGACCCC	59.6	55	4.95	GCATAATTGAGCAAAATGAACCTAGC	59.8	38.46	3.42
216	HvSSRCS-42	10759	chr2	AAT	TTA	3	17	678585	678635	51	1	153	GTCGTCCTTCTTTGAGTCATTTCC	59.85	45.83	3.13	TTGGGTTTTGCACAATCCCC	59.24	50	4.81
217		10769	chr2	AT	AT	2	15	716221	716250	30	1	126	AGGATTTCTATTAATTTGCTTGCCG	58.49	36	5.69	AACGAACCTGCAGTTTAGGC	58.76	50	3.93
218		10772	chr2	AAATCT	AATCTA	6	5	728025	728054	30	1	161	TGGTGTTGTGTTGTGTGTGC	59.76	50	4.57	ATGTGTGAGCGACAGAAGGG	60.04	55	3.95
219	HvSSRCS-43	10845	chr2	AC	TG	2	20	826859	826898	40	1	181	CTGACCCTTTGGCACATGC	59.41	57.89	4.06	GGAAAGAAGATTCAGACTTTTCCCG	60.11	44	5.14
220		10889	chr2	AAT	TTA	3	12	903506	903541	36	1	156	ATGGGCTGAATTTGTAGTTTTATCG	58.2	36	2.92	CGAGTGCAAATAACCCACCC	59.19	55	4.61
221		10895	chr2	AAAT	ATTT	4	8	911538	911569	32	1	213	GATTTGACTATACTACCCCCTCCG	59.78	50	4.63	CCAACGCCACCTGACTTACC	60.95	60	2.85
222		10896	chr2	AAT	TAT	3	12	912032	912067	36	1	167	TGTAAGTTACTCCCACACCCC	59.02	52.38	4.95	GTCACCGAGACCTGAGCC	59.43	66.67	4.7
223		10928	chr2	AAT	AAT	3	12	988197	988232	36	1	191	CGCATAATAACCGTGTAGTTGTCG	60.32	45.83	4.35	AAACCCCAAGGCAGAAAGGG	60.47	55	3.95
224		11019	chr2	AG	CT	2	18	1166682	1166717	36	1	108	AACGCGCCGCACCATTCG	64.69	66.67	3.34	TGCGTCAGTAAGCCAGCTGG	62.79	60	4.85
225		11081	chr2	AAACAC	TTTGTG	6	6	1262305	1262340	36	1	139	AAGAAGTTACAGCCAGGGCC	59.96	55	5.8	GAACCTAGAAACTCGCCCCG	60.46	60	5.73
226	HvSSRCS-44	11090	chr2	AG	CT	2	30	1300698	1300757	60	1	174	CGCTTAAACCACACGATTTATGC	59.22	43.48	3.14	TGCATTAGTCGAGCTAAGTGGG	60.16	50	4.61
227		11092	chr2	ACG	AGC	3	10	1304701	1304730	30	1	152	TATGATGTCGTCGACCTGGC	59.62	55	4.85	GTATCGCAAAAGGATCCGACC	59.13	52.38	4.79
228		11161	chr2	AAT	AAT	3	10	1418378	1418407	30	1	219	GCTTCAAGTTCAATCTTGGTGC	58.69	45.45	5.01	CCCTACACACAAACATACACACG	59.81	47.83	4.49
229		11194	chr2	AAG	CTT	3	10	1468777	1468806	30	1	184	CCCACCTAAATCTAGCACCTCC	59.9	54.55	4.3	GCATGCACTATGGAAAAGTGGG	60.16	50	4.61
230		11293	chr2	AAT	ATA	3	10	1627491	1627520	30	1	116	AAACTCAGCATATTATTAATGACGACG	58.51	33.33	5.12	CACTTCCCCTTGCAAATGACC	59.73	52.38	4.02
231		11311	chr2	ACGAGC	GTGCTC	6	5	1683331	1683360	30	1	178	ACTTCCATCTCAGAGACTCCC	58.25	52.38	4.3	ACAACCAGAGACCAGAAGGC	59.6	55	4.35
232		11333	chr2	AAT	TAT	3	10	1727239	1727268	30	1	117	GAAGAGGAAAAATTATTTTGAGGGAGG	58.75	37.04	4.3	TCCCAATGAACAACTTTTCTCCC	59.1	43.48	4.3
233	HvSSRCS-45	11345	chr2	ATC	TGA	3	17	1746702	1746752	51	1	151	GATTGGTGAACACGTGCTACC	59.54	52.38	3.18	TCCAACTTCGGATGAGCACG	60.39	55	5.34
234	HvSSRCS-46	11390	chr2	AAT	ATA	3	19	1817029	1817085	57	1	176	TAATGTCAATGTGCCCCACC	58.15	50	4.61	TGGTTATAATCGTACGGCTATTCC	58.29	41.67	3.01
235		11474	chr2	ATAC	ACAT	4	8	1948748	1948779	32	1	169	TCTTTTGGGAAAGAGTGAAGCC	58.78	45.45	4.35	ACCTCAATTATAATTTGATGTGTGCG	58.8	34.62	5.34
236	HvSSRCS-47	11526	chr2	AG	AG	2	32	2044104	2044167	64	1	229	TCCTGGAATCTGGTTTGCCC	59.96	55	5.36	CATGCATGCTTCGCAATTGC	59.7	50	3.56
237		11550	chr2	AAAAAG	GAAAAA	6	5	2075872	2075901	30	1	184	GCCAATTGTTGACATGGAAGC	58.66	47.62	3.86	GTTCAAGCGTTGTTTCGTTGC	59.75	47.62	4.17
238		11556	chr2	AG	GA	2	16	2088322	2088353	32	1	142	TGAGAGCGGGAATTAGTGGG	59.17	55	4.61	AAAATTGGTCACCCTAACTTTTTCC	58.41	36	3.13
239		11567	chr2	AG	AG	2	15	2124917	2124946	30	1	167	CAATTAACCAATTACTCACAGATGTCC	58.82	37.04	4.02	AGTGAGACATCCATTTCCAATTGG	59.29	41.67	3.16
240		11603	chr2	AG	AG	2	16	2198195	2198226	32	1	228	TTCCCGGTTTTGTACTGAACC	58.43	47.62	3.62	TCTAATAAGTCACGCGGGCC	59.9	55	5.8
241	HvSSRCS-48	11633	chr2	AC	AC	2	20	2269045	2269084	40	1	142	AGTAAATTTCTTCTTTCCCTGTTTCCC	59.98	37.04	3.97	TACGTTGACTCACATGGTGC	58.21	50	5.01
242		11667	chr2	AAT	AAT	3	12	2302157	2302192	36	1	171	CACGAAATCCTGCGGAATCC	59.34	55	3.01	ATGTGGAGTTATGTCACATAATTATGC	58.21	33.33	3.14
243		11741	chr2	AG	AG	2	17	2446345	2446378	34	1	147	CGCCAAGTCTCATTGTAACCC	59.26	52.38	4.11	CTCTCTTGAGTCTCTGTCTCCC	58.98	54.55	4.3
244		11743	chr2	AAG	TTC	3	11	2452605	2452637	33	1	209	CATAACCGAGGAAGCAGCCC	60.82	60	5.19	ACAATTGAGCAACCAAGACAGG	59.38	45.45	4
245		11757	chr2	AAG	CTT	3	10	2480581	2480610	30	1	189	GTCGTGTTGGTGTTTGGAGG	59.34	55	4.3	AAGAAAAATAACGGACGTTGAAGG	58.25	37.5	3.46
246		11768	chr2	AATT	TTAA	4	8	2496512	2496543	32	1	188	ATGCGCACTCATACACTTGC	59.27	50	4.01	ACCCCATATCTTCTCGAATCCG	59.44	50	4.18
247	HvSSRCS-49	11771	chr2	AAT	AAT	3	14	2503965	2504006	42	1	168	GGGTAACAAAAATTAGTGATGCGC	59.44	41.67	6.09	AGCGTGGAAATTGCATTTGC	58.57	45	3.68
248		11804	chr2	ACACC	TGTGG	5	6	2614635	2614664	30	1	134	TGGGCCAAAACTGCAAAAGG	59.82	50	3.11	TGGAGGTCCACGTAAAATTGC	58.84	47.62	3.56
249		11895	chr2	AGTCGG	GCTGAG	6	5	2841540	2841569	30	1	105	AGATCCATCAGTATTGCAGTTTGC	59.66	41.67	3.68	AGTGAAACCATACCCTCTCGC	59.79	52.38	5.03
250		11936	chr2	AAT	AAT	3	11	2933464	2933496	33	1	150	ACATCATACACTTAAGATGGGTAGC	58.47	40	3.58	GGTGTTTGTTAACGGAAAGAGGG	60	47.83	4.3
251		11946	chr2	AG	CT	2	18	2939656	2939691	36	1	175	TGCCATTGATGTCTCTGATGG	58.07	47.62	3.51	ACTGGACTTAAAAGGATGGAGGG	59.73	47.83	4.3
252		11948	chr2	AG	CT	2	16	2941301	2941332	32	1	132	ATAACCAATAAGGGCGCCCC	60.18	55	5.8	TGCAATGCTGAGACTGCTGG	60.96	55	4.85
253		11962	chr2	AC	TG	2	15	2964479	2964508	30	1	143	ACCTCACAAGCTAGTCTTTGC	58.23	47.62	3.68	AGATAGATCGTAAGTTGGAGATTGGG	60.02	42.31	4.12
254		11992	chr2	AAT	TAT	3	10	3022287	3022316	30	1	169	ACTATTGTTCTGTTCCTGATTTCGC	59.88	40	4.7	AAGAGATGAAAGAGAGATTGAGACG	58.44	40	4.18
255	HvSSRCS-50	12013	chr2	AAT	AAT	3	49	3057054	3057200	147	1	296	AGAGATCTTTGCCAAGAGATTAAACG	59.69	38.46	3.6	CAACGTGTACTGACGCTTGG	59.49	55	3.61
256	HvSSRCS-51	12055	chr2	AAT	ATT	3	14	3130181	3130222	42	1	146	TGGATCTGTTTATTTTGCGGTGG	59.81	43.48	4.61	GATCCAAAAACACGACGCCC	60.11	55	6.13
257		12113	chr2	AC	CA	2	17	3205116	3205149	34	1	148	ACATATGTTGCCAACACTGCC	59.45	47.62	4.85	GTATGTGTGTGTGTGCGTGC	60.38	55	5.34
258		12125	chr2	AACCAG	TTCTGG	6	6	3220884	3220919	36	1	154	GTTGTTGTTGTTGCTGCTGC	59.35	50	5.25	TGCTCTCCTCTCTCTTCCCC	60.03	60	4.81
259		12127	chr2	AG	GA	2	18	3222053	3222088	36	1	206	CATGGCATTGGAGGTGTTGG	59.47	55	3.77	AGACTCAAAGGCCAAGTGGG	59.89	55	4.61
260		12129	chr2	AG	GA	2	17	3223309	3223342	34	1	155	ACAACCGGTGAAAAGGGGG	60.15	57.89	5.4	TGCAAGTGCTTGTGCTAGC	59.05	52.63	3.42
261		12167	chr2	AT	TA	2	16	3314235	3314266	32	1	157	TATTTGGACTTGGCCACCCC	59.96	55	4.95	CCTGATCGATTGCCAAAGCC	59.62	55	4.35
262		12280	chr2	AT	AT	2	15	3543381	3543410	30	1	138	TGGGGGTAATAGAAACACTAAAAAGG	59.05	38.46	3.11	TGTTTATCATTCCGACTATGTTGACC	59.46	38.46	4.02
263		12322	chr2	AT	AT	2	16	3621972	3622003	32	1	231	AGAACTAGAAGTGGGTGGAGC	59.1	52.38	4.7	TACCGTACATCCGCCTTGG	59.18	57.89	3.61
264	HvSSRCS-52	12326	chr2	AAT	TTA	3	15	3633220	3633264	45	1	115	TGGCAAAGATAATAAACGGGTGC	59.87	43.48	5.01	AGTTGATGTGAATCCAATAAACTGC	58.38	36	4.4
265		12334	chr2	AAT	TTA	3	13	3658331	3658369	39	1	156	TCATCGACTGCCATGTTCCG	60.46	55	4.3	TCCTTGTTGTTGGAGTTGCG	58.98	50	4.85
266		12346	chr2	AT	AT	2	16	3676301	3676332	32	1	114	ACAACGTTATACAATTCTGAATCTGC	58.54	34.62	4.26	TGCCATATGGTATAATAGTGCAATAGC	59.5	37.04	2.97
267		12377	chr2	AACAAG	TCTTGT	6	5	3756620	3756649	30	1	123	AAAGGCTTCAACTTTGCGGG	59.61	50	6.13	CCATACCCAGTTTTCGCTGC	59.55	55	5.25
268		12415	chr2	AT	AT	2	15	3813657	3813686	30	1	124	GTTGGCAATTAATTAGCGCGG	58.88	47.62	6.46	GCACAGTAGCAATAGCACGC	59.97	55	5.34
269		12428	chr2	ATC	ATC	3	11	3862220	3862252	33	1	148	GCAGATACAAGAGTCAGTCACG	58.82	50	4.35	GTCAGCATCACGCACAATCC	59.9	55	3.01
270	HvSSRCS-53	12582	chr2	AG	TC	2	24	4110543	4110590	48	1	200	ATACCCCTCGCACTTCAACC	59.75	55	3.77	AGAGGGAGATGATATTATGACATGC	58.11	40	4.06
271		12600	chr2	AG	TC	2	19	4142201	4142238	38	1	167	AGTGAAGTTGAGGACTACAGAGC	59.74	47.83	4.09	AGAATGGTCAAGAAAGAGAGAATGC	59.35	40	3.56
272		12637	chr2	AG	TC	2	16	4210189	4210220	32	1	136	AATCATATGACTTAACTATGTGTTCGC	58.23	33.33	4.7	CCTCACTTTAATAAAATAAGGATGCCC	58.64	37.04	5.36
273		12683	chr2	AAT	ATT	3	10	4297162	4297191	30	1	156	CTAAGGTGCTTCAATTTCTGTGC	58.52	43.48	4.57	CACATTGTGTACTTGCCAGTCC	59.77	50	3.85
274		12726	chr2	AAT	TTA	3	11	4390219	4390251	33	1	169	ATAGTACAAGGGCGTTGGGG	59.46	55	4.96	GTGTTCTGAGACAGCAATCGC	59.87	52.38	4.58
275		12778	chr2	AAG	TTC	3	13	4523213	4523251	39	1	158	ATGGCGGTTACTTTTCCACG	58.84	50	4.94	GCGAAAAGCTAGAGTGCACC	59.56	55	5.01
276		12821	chr2	AG	CT	2	16	4603795	4603826	32	1	175	TGCACAGATTTTCCTTGTTCTTCC	59.96	41.67	3.46	GCCAACAAAATACAAGAAGACTAAGC	59.42	38.46	3.09
277		12826	chr2	ATAC	TATG	4	8	4617548	4617579	32	1	192	TCATAGGTAACGTATGCTAGAACG	58.01	41.67	3.95	TCCTTTGGTTCATATGTCTTTTAAGC	58.17	34.62	3.09
278		12863	chr2	ATATAG	TATCTA	6	5	4689969	4689998	30	1	139	CCCAAGTTAGAACTCAACTGCG	59.52	50	5.18	GCCACATCACCTCTTATAGTCCC	60.24	52.17	4.46
279		12899	chr2	AT	AT	2	17	4790041	4790074	34	1	205	GATTTAACAACTGCACTTATACTGACC	58.82	37.04	4.02	GAAGTTTCAAGCCTCTCTGCG	59.54	52.38	5.18
280		12938	chr2	ATC	TAG	3	10	4840446	4840475	30	1	182	TACGCAGCTACAAACCAACC	58.48	50	3.77	AATAGTTTGTACGTGCGGGC	58.92	50	6.13
281		12949	chr2	AG	AG	2	15	4851125	4851154	30	1	166	CACCTCCATAACACTTTCATGCC	59.87	47.83	4.4	CAAAATCCACCACCACCACC	59.32	55	4.61
282		12968	chr2	AC	AC	2	15	4861779	4861808	30	1	187	CGAGCCCAATTCAAGCTTCC	59.55	55	3.46	GCGGTGTAGTTTTGTGCTTGG	60.6	52.38	3.61
283		12987	chr2	AG	GA	2	15	4886834	4886863	30	1	159	GTTGTGAATCATACTTTCTGAGTGC	58.69	40	4.4	TGGTGGGTTTTACTTATATGTTACGC	59.68	38.46	4.42
284	HvSSRCS-54	13046	chr2	AAT	TTA	3	15	5018500	5018544	45	1	158	GCTGTTTGTGGGGTTGATTGG	60.27	52.38	3.16	ACCACCTTCCATCAAACCCG	60.25	55	5.28
285		13088	chr2	AG	TC	2	19	5155863	5155900	38	1	173	TGGAAAAGGATTGACAAAAATGTTACC	59.29	33.33	2.85	TTCAAACTTGAAGAATGAATAGGAAGG	58.2	33.33	3.46
286		13169	chr2	AAT	ATT	3	13	5439786	5439824	39	1	192	TTTAGCACTTGTTTGAATTTTTGGC	58.22	32	4.52	CTGTTTCACAAGTCCAGCACC	59.67	52.38	5.01
287		13182	chr2	AT	AT	2	16	5479915	5479946	32	1	180	TCATGTCTCCACACTGCAGC	60.32	55	5.25	AAACCGCACGGCTTTAAAGG	59.69	50	3.11
288	HvSSRCS-55	13246	chr2	AC	GT	2	20	5660406	5660445	40	1	159	TACATATATATGCGCGCGCG	58.88	50	6.86	CAGTATTCTGTCGCTCGTGC	59.08	55	5.34
289		13310	chr2	AT	TA	2	16	5842400	5842431	32	1	185	TCACGAGTGCATTGAGAAATTAGG	59.37	41.67	2.69	TCCGCTCCGAATTTGGATCC	60.18	55	3.36
290		13387	chr2	AG	CT	2	17	6134197	6134230	34	1	212	ACATCAATGGGAGAAGCCACC	60.34	52.38	4.61	AACCTGGGTTTGGAGACAGC	60.18	55	4.4
291	HvSSRCS-56	13418	chr2	AG	TC	2	43	6187362	6187447	86	1	259	AGTTTAAAAAGGGGCGTTCGC	60	47.62	4.7	CCATTGGTCATCTCTAGCATGC	59.19	50	4.06
292		13580	chr2	ATAC	ATAC	4	8	6820323	6820354	32	1	115	CCGCTCTCTCTCACTCTAGC	59.06	60	3.42	GTGTGTGTGTACGTATGCGC	59.91	55	6.09
293		13664	chr2	AATCCG	TTCGGA	6	5	7008658	7008687	30	1	140	ATTTTGTCCCGATCCCTCCC	59.45	55	4.3	ACACGAAAGAGGTGATTTGCC	59.12	47.62	4.52
294	HvSSRCS-57	13682	chr2	AAT	AAT	3	15	7064429	7064473	45	1	156	ACAAGGGCAACATAAACATGCC	60.03	45.45	4.4	TGACGCTACCACAGTAACACC	60	52.38	4.16
295		13780	chr2	AT	TA	2	17	7294859	7294892	34	1	104	TCACAGTGAACCACAGTTAGC	58.17	47.62	3.09	TGATTACGGACAGCAAAGGC	58.55	50	4.35
296		13818	chr2	AC	TG	2	16	7376264	7376295	32	1	107	GCTTTGTGTGTATCATTGGAATTGC	59.94	40	3.56	ACAAGCATGTTTACTGTCGTGG	59.45	45.45	4.94
297		13821	chr2	AG	AG	2	18	7377679	7377714	36	1	167	GGTGCCTCCCACAGTTAAGG	60.32	60	2.69	TTCGAATCCTGCCGTTCACG	61.01	55	4.35
298		13828	chr2	AG	AG	2	18	7383809	7383844	36	1	148	GGTGCCTCCCACAGTTAAGG	60.32	60	2.69	TGCCGTCTAAGCTTCCAAGG	60.04	55	3.61
299		13952	chr2	AAG	TTC	3	11	7656405	7656437	33	1	132	CCCTCTAAAACAGTCTCATCCTCC	60.14	50	4.3	GACTGTTGTAGAAGGTGATGTGG	59	47.83	4.17
300		14022	chr2	AAAT	TATT	4	8	7783299	7783330	32	1	100	TCTTGTTGGCTAGCTAGGGC	59.46	55	5.19	GGAATAGGAGGATGACACGACG	60.29	54.55	5.12
301		14061	chr2	AAT	TAA	3	12	7854253	7854288	36	1	194	GAATGGGGAGATACCTACCTGG	59.09	54.55	4.45	CTTGCAATGAGGCACCACC	59.41	57.89	4.61
302		14141	chr2	AG	CT	2	18	7984695	7984730	36	1	167	AGAGCCAGCTGACATCTTCG	59.82	55	3.79	TACAGACCGTGCGCATAAGG	60.18	55	2.69
303		14263	chr2	AAG	AAG	3	10	8245530	8245559	30	1	194	ACGAGATCCACACTTTTTAAATTTTCC	59.13	33.33	3.13	TGAATTTTTGGATGGTCAAACCC	58.03	39.13	4.11
304		14286	chr2	AAAG	AAAG	4	9	8273620	8273655	36	1	189	CAAGTTCTGCTTCGTGTCTACC	59.27	50	3.18	ACCTCTTCATCTTCTTATCTGTTTCC	58.67	38.46	3.13
305		14324	chr2	AT	TA	2	15	8358938	8358967	30	1	108	AGAAAACACAGAACTGATGCACG	60	43.48	5.34	AGATCCCATTAGATCGCGCC	59.75	55	6.53
306		14331	chr2	AT	AT	2	16	8378199	8378230	32	1	223	CCTCAACTTTGTTCAATGAAAATGC	58.35	36	3.56	AGTGCTTGTTCCCGAAATGC	59.4	50	3.56
307		14414	chr2	AT	AT	2	18	8564873	8564908	36	1	188	AGAAACATCATTCCTTATGAGGGG	58.3	41.67	4.79	TGTTGTGCATAAAAGCGAATCG	58.51	40.91	3.34
308		14422	chr2	AG	CT	2	16	8579232	8579263	32	1	186	GTGAGGTTCACGTGAAACCG	59.42	55	4.44	CAGACAGCAACGTAACCAAGC	60.07	52.38	4.01
309	HvSSRCS-58	14443	chr2	AG	TC	2	21	8616539	8616580	42	1	203	TGTGTTTGTTGACTAGAGATGAAGG	59.01	40	3.46	TTGGAAAAGGGACCTCAAGC	58	50	4.01
310		14497	chr2	AG	AG	2	17	8678805	8678838	34	1	169	TTGGTCTTTTGAGATCTAACTCCC	58.19	41.67	4.3	TCACACAAAGCATGCACACC	59.61	50	4.16
311	HvSSRCS-59	14574	chr2	AAT	TAT	3	28	8880970	8881053	84	1	216	TGCTTTCACCACTCTAGGGG	59.02	55	4.79	TTTGACAAACCTTAGAAAATCTCTACG	58.23	33.33	3.51
312		14583	chr2	AAT	AAT	3	11	8901233	8901265	33	1	113	GGAGGCCGACAACAAGAGC	61.04	63.16	4.09	ATGCCACATTCCTTCCCAGC	60.69	55	4.85
313	HvSSRCS-60	14591	chr2	ATAC	ATAC	4	36	8913543	8913686	144	1	262	ACACTTCCAAACACCAAATACTAGC	59.76	40	3.42	CGTTTCTTTGTTCATGTGTCTTCC	59.03	41.67	3.46
314		14624	chr2	AATGTG	ATGTGA	6	5	8964532	8964561	30	1	149	TCCCATAACGAAAATTCATCAAAAGC	59.19	34.62	3.51	GATACATGCATCCGAGTTGACC	59.2	50	4.02
315	HvSSRCS-61	14625	chr2	AAG	CTT	3	16	8971545	8971592	48	1	153	TTCCAAGTCTTCTGGGGTCG	59.31	55	4.79	AGGGTTGTTGCTTTGGTTGG	59.17	50	3.77
316		14686	chr2	AAG	CTT	3	11	9053594	9053626	33	1	213	TTGGAAAGGGAGTCACAGCC	59.89	55	4.85	TGTACTCATTTCAGAAGACTAAAAAGC	58.23	33.33	3.51
317		14701	chr2	AC	AC	2	15	9071463	9071492	30	1	164	TCAGGTACCGTTATCAGCGC	59.9	55	5.92	TACGCACGGTGATCAGTTGC	61.01	55	4.17
318		14756	chr2	AAT	AAT	3	10	9170921	9170950	30	1	221	CGTTCGAACTTGTGTATACGTATTACC	60.3	40.74	2.85	AGCTGCACACAATACTGATTACC	59.06	43.48	2.85
319	HvSSRCS-62	14766	chr2	AT	TA	2	98	9186297	9186492	196	1	287	CCAATGAAAATCTGTTCACATCGC	59.44	41.67	4.58	GTGTACGAGGGCAAAAGTTCG	59.81	52.38	3.95
320		14886	chr2	AG	AG	2	16	9441244	9441275	32	1	159	AGCTGATAATTTGAATAACGCATGC	59.08	36	4.06	CGAGATGTTTCCATTGGTCGG	59.33	52.38	4.79
321	HvSSRCS-63	14950	chr2	AAT	AAT	3	17	9562873	9562923	51	1	179	GAACGAATATTGAGCTAATAACTGGG	58.2	38.46	4.45	ATTAATTTGGCTTGTTCAATCCCC	58.26	37.5	4.81
322	HvSSRCS-64	14957	chr2	AAT	ATT	3	14	9570204	9570245	42	1	126	CGTGGTGCCAACATTATCAAGC	60.73	50	4.01	AGATAAAAATATTCTGCTGTACGGCC	59.8	38.46	6.13
323		14984	chr2	AG	AG	2	16	9604591	9604622	32	1	129	GTGATGATGAGAAAGCAAGAGCC	59.93	47.83	4.7	TGGGTGGTCGATCATGTTCC	59.75	55	3.62
324		14985	chr2	AG	TC	2	18	9606229	9606264	36	1	178	TAACTTGTTCATGGCCCACG	58.47	50	4.94	CTAAAACTGCTGGCTGCTGC	60.11	55	5.25
325		15030	chr2	AG	AG	2	15	9725756	9725785	30	1	180	TCGGTGCTTTGAATGGAATTGG	59.77	45.45	3.16	AGGAAAAGCTACAGTTAACGTGG	58.94	43.48	4.94
326		15062	chr2	AG	CT	2	18	9798404	9798439	36	1	100	TGGCAGCTTTCACACTCTCC	60.25	55	3.71	TGAGACTCAAGTGAGCTGAGG	59.11	52.38	3.86
327		15067	chr2	AAT	TTA	3	13	9811403	9811441	39	1	215	TATTCTGTCCCAAGGTCCGC	59.46	55	5.54	ACAGAAGCCTTATGACCCGG	59.46	55	5.73
328	HvSSRCS-65	15078	chr2	AAT	ATA	3	16	9836078	9836125	48	1	188	ACCTAGTCACTCAACAATAACGC	58.76	43.48	4.84	TCTCAAATGGTGAAAAATTTGGACC	58.71	36	4.46
329	HvSSRCS-66	15105	chr2	AC	TG	2	34	9877954	9878021	68	1	173	CAACAGTAGCGGACCTCACC	60.39	60	4.02	CACAAAAGAAGTTCCAACACTTTCC	59.42	40	3.13
330		15316	chr2	AG	GA	2	15	10376218	10376247	30	1	158	TCACGGTCGTTCAAGGTAGC	60.04	55	3.58	CAGCCCTCACTCTCTGATCG	59.61	60	3.69
331	HvSSRCS-67	15355	chr2	AAT	TAA	3	22	10474232	10474297	66	1	126	GGGATAGGTTGCATGATGAAGG	58.85	50	3.46	ACTGCAATCAGACGGCTCC	60.08	57.89	4.7
332		15406	chr2	AC	AC	2	17	10657040	10657073	34	1	180	TGCACGATGATGAAGAAAGTCG	59.33	45.45	4.18	CCGGCCAGCATAATACCCC	60.3	63.16	4.95
333	HvSSRCS-68	15415	chr2	AAT	AAT	3	17	10696010	10696060	51	1	225	GAGATCCTTTTCCTTTGAGGTGG	58.99	47.83	4.61	AGGGCTTATAATCAAAACACTCCC	58.8	41.67	4.3
334	HvSSRCS-69	15553	chr2	AG	CT	2	42	11146351	11146434	84	1	230	TGGTTTCTTTATCGTGTAGCTCG	58.83	43.48	5.03	ACATAAGCTCATGTTCTATCACGG	58.71	41.67	4.94
335		15667	chr2	AG	TC	2	17	11490956	11490989	34	1	208	AAATCCAAAGCAGAACGGGG	58.74	50	5.73	AGAGTCCTCATATGAGATCGTAGC	59.06	45.83	3.58
336		15708	chr2	AAT	TAA	3	13	11619224	11619262	39	1	144	ACCCAAAATCTTCAATAGTCAGGC	59.29	41.67	4.85	ACTTTTGGAGGTCCTGGTCG	59.6	55	4.79
337		15825	chr2	AC	TG	2	15	11950429	11950458	30	1	168	CCGCACATGTAAGTTTGTTTCC	58.69	45.45	3.13	ACCCATCATAAAAGTAAGCAAATAGC	58.28	34.62	2.97
338		15861	chr2	AG	AG	2	16	12038435	12038466	32	1	178	TGCCGTGAAAATCTGAGTTTGC	60.29	45.45	3.68	CCCAGGTAGTCAGGTTCTGC	59.75	60	4.26
339		15921	chr2	AAAG	AGAA	4	8	12218706	12218737	32	1	102	GACTGAACCAAATGAGAGCCG	59.27	52.38	5.52	TTTAAGTGTCGGTCCCTCGC	60.04	55	5.03
340		15928	chr2	AG	CT	2	16	12235644	12235675	32	1	208	AGGTGTGGATGTTGGTGAGC	60.25	55	4.26	TCGATGAAGAAAGCGATGGC	58.71	50	4.4
341		15973	chr2	AAATTC	TTTGAA	6	5	12336235	12336264	30	1	144	TGACATACTTTCACAATTTTGACAGC	59.08	34.62	4.4	TTCCATGGACACAAGTGTTCC	58.42	47.62	3.62
342		16030	chr2	AAG	GAA	3	10	12478053	12478082	30	1	130	CCATTTTTGGAGACCCGACC	58.83	55	4.79	TTGCTTCTCCTCGTGTGTCC	59.97	55	4.02
343	HvSSRCS-70	16057	chr2	AAT	TAT	3	16	12532726	12532773	48	1	187	TTCTATCATCAAGAAACTCATTTGACG	58.34	33.33	4.35	CCTTGTGTTGATATTCTTTCTTCTCC	58.24	38.46	3.71
344		16176	chr2	AAT	TAT	3	13	12843937	12843975	39	1	105	CCTTGTTATAGCCTATAGCCTCCC	59.84	50	4.3	GTGAGTCACAAAGCTAGCTAGC	59.07	50	3.42
345	HvSSRCS-71	16186	chr2	AG	GA	2	24	12863144	12863191	48	1	209	AGCAGAGACAGAGAGGAGCG	61.03	60	5.03	CTCGCTGGATGTAAATCTAACTACG	59.37	44	3.51
346		16204	chr2	AG	AG	2	18	12912787	12912822	36	1	183	TCAGGGGATCAAAGGGTTGC	59.96	55	4.17	CCCCCTACATTATTCTCGGTACC	59.74	52.17	3.34
347		16244	chr2	ACTCGC	GTGCGA	6	5	13008612	13008641	30	1	174	CACTGGAGTGGGAGGAATCC	59.46	60	3.01	CCCGCACTGGATGAAAAACG	60.11	55	3.6
348	HvSSRCS-72	16262	chr2	AAT	AAT	3	16	13033261	13033308	48	1	155	CCTTGAAATAATCCAAGACAAGTGC	58.9	40	4.4	TCTGCATCTTGAATCAACATCACC	59.6	41.67	4.02
349		16267	chr2	AAT	TTA	3	10	13058770	13058799	30	1	128	GCTCTCTGCTTTTCCTTGCC	59.47	55	4.52	TCGTGATGGCCACTTGACC	60	57.89	4.02
350		16328	chr2	AAC	TGT	3	10	13244069	13244098	30	1	154	TCAGAAGCCTTTGAAGTATCAGC	58.74	43.48	4.26	TGAAAGGATCAGCAGAAGAGGG	59.76	50	4.3
351		16379	chr2	AT	TA	2	16	13359690	13359721	32	1	106	ACTTGAGACCTAAGCGACCC	59.1	55	4.46	AACAGAACGAGCCATCTGCC	60.67	55	4.85
352		16423	chr2	AG	TC	2	15	13462264	13462293	30	1	209	TAAGGGATGCCTTGGCTTGG	60.03	55	3.61	GCCCTTGGCTTACTACAAGC	58.9	55	4.01
353		16434	chr2	AG	AG	2	15	13490732	13490761	30	1	136	CCGAAAACGATTTCTTACCACCC	60.12	47.83	4.61	GCGATTGTCTGAACTAAGAGGG	58.81	50	4.3
354		16450	chr2	AAAAAG	AAAAAG	6	6	13546843	13546878	36	1	178	GCATATTCGTGGGTTCGTGG	59.34	55	4.94	TTAGCATGCTGCCGTACACC	60.74	55	4.16
355		16489	chr2	AT	AT	2	16	13625584	13625615	32	1	122	AATGCTGAAGAGTTAAGATGGGG	58.47	43.48	4.96	TAAATGACTTGACCGCCTGC	58.55	50	4.85
356		16558	chr2	AT	AT	2	15	13774407	13774436	30	1	172	CTCTACCACCAAACCGTCCG	60.39	60	4.79	AATTGTTGTCTGCCGGTTGG	59.33	50	3.77
357		16615	chr2	AAT	ATT	3	12	13879202	13879237	36	1	165	CGAGCAAATATTCCAACAACTAGC	58.73	41.67	3.42	ATTTAAGGTAACCACAACAACAGC	58.16	37.5	4.4
358	HvSSRCS-73	16622	chr2	AAT	TAT	3	16	13894378	13894425	48	1	192	AGCAAATATTCCAACAGCTGGC	59.83	45.45	4.85	AGTACAACAAAAACTGCCGGC	59.93	47.62	6.13
359		16704	chr2	AT	AT	2	16	14120936	14120967	32	1	174	GTGGGCAAAAGCTGAAGAGC	60.04	55	4.09	GGTGAATGGCGTTTGGTACC	59.48	55	3.34
360		16750	chr2	AAT	TTA	3	10	14242110	14242139	30	1	156	ATGCCGTTTGAACACCAAGC	59.97	50	4.01	TCAACAACTCTCAAACTTACTCTCC	58.72	40	3.71
361		16829	chr2	AT	AT	2	16	14438612	14438643	32	1	189	TTCATGTACCAACTGGCCCG	60.32	55	6.13	ATTAAAAAGTTTGAAGCCCGTGG	58.37	39.13	4.94
362		16835	chr2	AT	AT	2	16	14441709	14441740	32	1	189	TTCATGTACCAACTGGCCCG	60.32	55	6.13	ATTAAAAAGTTTGAAGCCCGTGG	58.37	39.13	4.94
363		16891	chr2	ATAC	ACAT	4	8	14555501	14555532	32	1	181	AGCATCTAAAATTGGCCAGGC	59.24	47.62	4.85	ACTTGCACACGTATATCCATTGG	59.12	43.48	3.16
364	HvSSRCS-74	16892	chr2	ATAC	TATG	4	11	14555536	14555579	44	1	172	ATTGGCCAGGCAATCGAACG	61.66	55	3.95	AACTTGCACACGTATATCCATTGG	59.66	41.67	3.16
365		16968	chr2	AT	AT	2	16	14717552	14717583	32	1	160	AATATCGTAGAAATAACTGGTTGATGC	58.23	33.33	3.91	AATCGCCACAAAAGCTCTCC	58.83	50	3.71
366		17060	chr2	AG	AG	2	17	15003769	15003802	34	1	147	TCATGTTGGCTGCTGAGGG	60	57.89	4.3	AGTGGCGAAAATACCCCTCC	59.74	55	4.3
367		17206	chr2	AT	AT	2	16	15511730	15511761	32	1	120	GCTTTCATTTTGATAGTGTCTTCTTGC	59.94	37.04	4.01	CACATCACCTCCTCAAGTCCC	60.07	57.14	4.46
368		17291	chr2	AT	AT	2	17	15908079	15908112	34	1	146	GTCAATTTACAAGCAAGATGTGATGC	59.97	38.46	3.91	CAAGGCGGATGTACGGTACC	60.53	60	3.34
369		17341	chr2	AG	GA	2	18	16105897	16105932	36	1	175	TGCTTTCAAGGTTGCTTCCC	58.96	50	3.97	AGCAAACAACTCAGCTCATTCG	59.77	45.45	3.34
370		17406	chr2	AG	AG	2	15	16249146	16249175	30	1	133	TTCATAGCCAGCTGGATGCC	60.18	55	4.4	CCATCGAAGCATCTTGAAGCC	59.67	52.38	4.35
371	HvSSRCS-75	17476	chr2	AG	TC	2	21	16487520	16487561	42	1	121	TTAACCTCCCAACACATACGC	58.3	47.62	4.42	TTATCTGGTGGCTTTGCACC	58.46	50	5.01
372		17538	chr2	ACAGAG	TGTCTC	6	6	16583528	16583563	36	1	227	GCTTTTCAGATAGCAGTTTGTACG	58.68	41.67	3.67	TGGGATTGCAGAAAAGAGGC	58.45	50	4.7
373		17553	chr2	AT	AT	2	15	16630989	16631018	30	1	147	TCTCGATTGTGTGACTTCAAATGG	59.55	41.67	3.16	ATATGCTGTACGGCCAAGGC	60.54	55	4.35
374		17579	chr2	AT	AT	2	15	16701097	16701126	30	1	105	ACTTTACGTGAGAGAGAGTCAGC	59.81	47.83	4.26	TTAGGACGAGTGGTAAGCGC	59.83	55	5.92
375		17621	chr2	AAT	TTA	3	10	16781787	16781816	30	1	199	ACCTAATTGTGTCATTTCCTCAATCG	59.91	38.46	3.34	AGGGGCAATGAAGAAAGGGC	60.62	55	5.19
376	HvSSRCS-76	17640	chr2	AG	TC	2	59	16811461	16811578	118	1	291	CCACCACATCCCACCTCC	59.32	66.67	4.3	GGAGAAAAGATAAAAGCATATGGAACC	58.86	37.04	3.62
377		17782	chr2	AACCAG	CCAAGA	6	5	17329666	17329695	30	1	184	CAAAAGGCGTCAGCGAATGG	60.45	55	3.16	GTCGACCAATCAGATTCGCG	59.43	55	5.87
378		17807	chr2	AAG	AAG	3	12	17430622	17430657	36	1	173	ACGCATTCTTCTCTTGATCCC	58.09	47.62	3.85	GACGGATGCGACTTCAATGG	59.35	55	3.16
379		17828	chr2	AG	GA	2	18	17478370	17478405	36	1	134	AGATGTTGTGGGGGAAAGGG	59.59	55	3.95	TCCTTTGTCTCCAATGAAACACC	59.11	43.48	4.16
380		17984	chr2	AAT	AAT	3	13	17950971	17951009	39	1	214	GTAGGCCAGTCTGATGGTACG	59.93	57.14	3.67	GCTTGGAGGTGTGAATGTAAGC	59.84	50	3.09
381		18056	chr2	AC	CA	2	19	18258135	18258172	38	1	137	TCTCTCTCTCTTTGCGTGCG	60.11	55	5.34	ATCGATCTCTGCATCCTGCC	59.68	55	4.85
382		18066	chr2	ATAC	ATAC	4	8	18283661	18283692	32	1	152	AGTTGGTTTCGACCTTGTTCC	58.71	47.62	3.62	CGAATAAGAAGAAAAAGTTGGTTTTCC	58.25	33.33	3.13
383		18232	chr2	AAT	ATA	3	11	18953318	18953350	33	1	166	TCCTTTCAACATGGAGGCCG	60.32	55	6.13	GCATTGTGGCATGACTATACACG	60.3	47.83	4.49
384		18239	chr2	AAT	ATT	3	13	18965410	18965448	39	1	226	TGTACGTGCATGAATATGATTGGC	60.02	41.67	4.52	TTTCGGCGAGGTAGAGTTCG	59.83	55	3.95
385		18299	chr2	AG	CT	2	18	19310470	19310505	36	1	127	CACTCTTGCTTCCAGCTAGC	58.63	55	3.42	GCCAAAACTCACACTTGCTAGC	60.61	50	3.42
386	HvSSRCS-77	18317	chr2	AAG	AAG	3	17	19356567	19356617	51	1	142	CAAGAAGTATGGACTTTCATTACCCC	59.68	42.31	4.95	GCACTCTAAACTTGGTAACTCGG	59.32	47.83	4.63
387	HvSSRCS-78	18364	chr2	AG	AG	2	20	19456579	19456618	40	1	147	AACAAATGAGTCCCACTAGTGC	58.59	45.45	4.4	TCGCAGTTCTATTATGGCAAGC	59.13	45.45	4.01
388		18452	chr2	AAAAAG	AAAAAG	6	5	19929466	19929495	30	1	109	TGCTTTCAGATCCAAAATCGGC	59.84	45.45	5.54	GGGATTTTGTTGATTTTGGTTCCG	59.55	41.67	4.3
389		18578	chr2	AC	CA	2	18	20387803	20387838	36	1	179	GTGGGCTCTTGTTTCTAATGGC	59.84	50	4.4	CCCTCATCTTGGGTTGTCTAGC	60.42	54.55	3.42
390		18630	chr2	AGG	GAG	3	10	20585238	20585267	30	1	146	CAGAGCCCAAGGGATTCAGG	60.11	60	3.86	TCATCATCAAACCCCAAAGCC	58.82	47.62	4.35
391	HvSSRCS-79	18668	chr2	AAT	ATT	3	16	20716625	20716672	48	1	199	CTTTGTTATCTACTTCTAAGCTTCTGC	58.4	37.04	4.26	ACATACGTCAATTATCCCCACCC	60.18	47.83	4.61
392		18689	chr2	AT	TA	2	16	20898539	20898570	32	1	135	ACTCAAGGCTGAACATGGGG	59.96	55	4.96	AGGTGGCGAGAGTTATGAGC	59.54	55	4.26
393		18754	chr2	ACTCGG	ACTCGG	6	6	21397457	21397492	36	1	172	TTGTGGTGGGATTGAGTCGG	59.96	55	4.79	AATTGAAAGAGCGAGCAGGC	59.19	50	4.85
394	HvSSRCS-80	18768	chr2	AAT	TAT	3	54	21486067	21486228	162	1	280	AATCGAGCATGCTTTTGGCG	60.18	50	5.69	TGCTGCCTTTTCACCTTTTCC	59.59	47.62	3.13
395		18779	chr2	AC	GT	2	17	21542236	21542269	34	1	194	GCTTGAGGTTGAGCAGAACC	59.12	55	3.62	CGCAGGAAAAATGGCTAGCG	60.25	55	4.26
396	HvSSRCS-81	18879	chr2	AAT	TTA	3	14	22152833	22152874	42	1	149	TCTTCTCCATCTCTTATCTTCTTCTCC	59.49	40.74	3.71	TGTTCGGTATTGAATTTTACACTCG	58.18	36	4.18
397		18916	chr2	AG	CT	2	15	22251029	22251058	30	1	127	GCTAGCTGCAAATACTGGCG	59.69	55	5.69	GCGAGGTATTTGTGACGTGC	59.91	55	5.34
398	HvSSRCS-82	18937	chr2	AC	AC	2	21	22352970	22353011	42	1	164	TGTACTGAGCCAGAGCATTCC	59.79	52.38	3.01	AGAAGATCGTCCAAGGTCAGC	59.79	52.38	4.26
399	HvSSRCS-83	18956	chr2	AAT	ATT	3	19	22413258	22413314	57	1	247	TCCATTTTATTCGTACCAAGGGC	59.05	43.48	5.19	AAGATTCTTTCCCTTTGAGGTGG	58.59	43.48	4.61
400		18962	chr2	AC	TG	2	17	22431567	22431600	34	1	126	AAGATCTTGGACCAGAAACTACG	58.18	43.48	3.51	ACGACCCCCAAATGATTCCC	60.03	55	3.97
401		18966	chr2	AG	AG	2	19	22457962	22457999	38	1	140	TCGGATTCCAGATTCCTATTCCC	59.42	47.83	3.97	GGAAGACTCAGACTCCTCAGG	58.9	57.14	3.86
402		18973	chr2	AAAG	TTCT	4	8	22504499	22504530	32	1	188	CCTACATGCTGCAAATGATTTTAGC	59.54	40	3.09	TCCACAAGAAACTACTAGTTGTTAAGG	59.07	37.04	2.69
403		19076	chr2	AT	AT	2	15	23103638	23103667	30	1	133	TCGGTAGGTTGACATCCTTCC	59.17	52.38	3.46	CCATATTATTGTGTGTAATCGTGATGC	59.25	37.04	3.91
404		19094	chr2	AAT	ATT	3	10	23268567	23268596	30	1	194	ACATTGCGTAACATCACTTAAGACC	59.88	40	3.85	TCATTTTCACATCACTGCATGC	58.16	40.91	4.06
405		19131	chr2	AG	CT	2	17	23420560	23420593	34	1	169	TGTATGCAGCCTCCGTATCG	59.69	55	2.92	ATGGCCCAGTCTGATTCACG	60.11	55	4.35
406		19148	chr2	AG	TC	2	16	23462000	23462031	32	1	109	AGTGATCAACATGGACTGAGACC	60.06	47.83	3.85	GCATATGCACTCACATACTCGC	59.84	50	5.03
407		19190	chr2	AAG	GAA	3	10	23626879	23626908	30	1	142	TGGAGAGTAGTTTTGTGTAAGAATCG	59.13	38.46	3.34	TGTAGTTGAAACTGATACACAATGC	58.1	36	3.56
408		19196	chr2	AC	AC	2	15	23652590	23652619	30	1	200	AAATACGCTAGGTGGCACGG	60.46	55	4.94	TGACGCTCAAGTAAGAGTTGGG	60.29	50	4.12
409		19280	chr2	AC	AC	2	17	23889521	23889554	34	1	133	TTCCCACATCACATTCCCCG	60.03	55	5.73	AATCAGATGCCATTGCGACC	58.97	50	4.79
410		19333	chr2	AG	CT	2	15	24101047	24101076	30	1	162	CTCCAGTTGAAAGCGGGACC	60.96	60	4.46	AGTTCTGGAAATTGCAGCGC	59.76	50	5.92
411		19416	chr2	AC	AC	2	18	24309698	24309733	36	1	100	TGTGTTCAGTGTGGAGTTGC	58.62	50	4.17	GCATGAAAACAGTGAGCTTGC	58.94	47.62	4.01
412	HvSSRCS-84	19451	chr2	AAT	TAT	3	16	24561997	24562044	48	1	163	ACCTCGTCATTGAACAAATGCC	59.77	45.45	4.4	CTTCCATAGATGATTGAGACTATTTGC	58.28	37.04	3.68
413		19474	chr2	AAAAAG	GAAAAA	6	5	24647950	24647979	30	1	152	AGAACCCGTCTTTATTTTTGGCC	59.74	43.48	5.36	GCAATGCTTTTTGTTTTGGAAGC	58.96	39.13	3.86
414		19522	chr2	AC	AC	2	18	24809493	24809528	36	1	133	ACTGCGTCGTTTAATAGCTTTCC	59.63	43.48	3.13	GTACCACTCACCTCCTCTGC	59.47	60	4.26
415		19538	chr2	AT	AT	2	16	24863584	24863615	32	1	129	GCCCTTCAATTATGCATGGTGG	60.22	50	4.61	TGTGTGATGTGTACTCTTTATGCC	59.06	41.67	4.4
416		19540	chr2	AC	TG	2	17	24870151	24870184	34	1	197	TGTTCCCTAGCCAGTCTAGC	58.51	55	3.42	AAACAAAATGTGGCGTCCCG	59.97	50	5.14
417		19549	chr2	ATCACC	CTACCA	6	5	24888748	24888777	30	1	133	GGCTTAACAAGTCACAAGGCC	59.73	52.38	5.19	CGACGATGTTGACTGTTGTGG	59.81	52.38	4.17
418		19782	chr2	AAG	CTT	3	11	26233772	26233804	33	1	154	ACCCTTCTCTCTCTCTCTCCC	59.43	57.14	4.3	TGACAGCTTTATAAATGGAAAATCGG	58.52	34.62	4.18
419		19784	chr2	AAG	CTT	3	11	26234232	26234264	33	1	154	ACCCTTCTCTCTCTCTCTCCC	59.43	57.14	4.3	TGACAGCTTTATAAATGGAAAATCGG	58.52	34.62	4.18
420		19856	chr2	AAT	AAT	3	11	26615760	26615792	33	1	134	TCCTACCCCCAAAATCTGTCG	59.44	52.38	4.35	CACTATGAGGCCATCAACAAGC	59.64	50	4.01
421		19902	chr2	AG	GA	2	17	26720797	26720830	34	1	156	AGAGATTTTGTTCTTCCAGTGGC	59.18	43.48	5.01	CATTCCCTTTGGCTGTGACC	59.11	55	4.02
422	HvSSRCS-85	19910	chr2	AC	TG	2	20	26745790	26745829	40	1	143	TCACCATGAATGTAGCAAGATTCG	59.43	41.67	3.34	ATGTTCGTCATGTTTCGGCG	59.56	50	6.46
423		19948	chr2	AG	TC	2	15	26835793	26835822	30	1	194	AGGAAACTTGGCAGCTGAGG	60.25	55	3.86	TCACCGGCTTCCAATTTTGC	59.68	50	3.68
424		19966	chr2	AAG	TCT	3	11	26861505	26861537	33	1	118	CCCCTTGTCAGAAGACTCCC	59.38	60	4.3	ACCAAAACCAAATGCCAATGG	58.14	42.86	3.16
425		19980	chr2	ATC	ATC	3	12	26910342	26910377	36	1	156	TATCCTCGCCGTTTATGGGG	59.32	55	4.96	GGGTAAGTCCTGCAAATGCC	59.18	55	4.4
426	HvSSRCS-86	20128	chr2	AC	CA	2	23	27195959	27196004	46	1	141	CCACAGGGAAAGATGTAATGACC	59.05	47.83	4.02	ATTTGGTACTGCACGGTCGG	60.67	55	4.79
427		20159	chr2	AG	TC	2	16	27280193	27280224	32	1	136	AAGCCAAACGTTTAATTCCGC	58.33	42.86	5.54	CACACCATTGTCAATTCGTCCC	60.1	50	4.46
428	HvSSRCS-87	20251	chr2	ATAC	ATAC	4	10	27531685	27531724	40	1	185	AGCTCCACAAGTTGTTCGGG	60.54	55	5.14	CCCTGGCAAGTTTTATATAGATCCC	59.05	44	3.85
429		20331	chr2	AAG	CTT	3	13	27694514	27694552	39	1	124	AGTCTGGGTAATAGGCACAGC	59.51	52.38	4.4	TGAAACTCAAAATCAAACACGAACG	59.49	36	3.95
430		20383	chr2	AT	AT	2	15	27775616	27775645	30	1	186	TATGCTGGAGTTGGAGCTGC	60.11	55	5.25	GCGCTGTGCCCAATAACC	59.51	61.11	2.85
431		20417	chr2	AAG	CTT	3	10	27856779	27856808	30	1	175	AGCACTTTCTGTATCCGGCG	60.46	55	6.46	GGGACAAGAACAGCTCCACC	60.61	60	4.61
432		20426	chr2	AAAAAT	TTTATT	6	6	27903393	27903428	36	1	114	GCATTATGCTAGCGGGATGC	59.55	55	3.91	TCATCCAATTGAACTCCAATGTCC	59.29	41.67	4.02
433		20462	chr2	AAAAG	TTTCT	5	6	27984112	27984141	30	1	134	GTTCCTCCTCCTCAGCTGC	59.78	63.16	5.25	AGTCGTCCATGAGAAGGAATGG	59.83	50	3.16
434		20473	chr2	ACG	GCT	3	10	28006858	28006887	30	1	153	TGACACAGTCAGCACACACC	60.46	55	4.16	AGGGAGACGTGGTTGTATGC	59.75	55	3.14
435		20483	chr2	AT	TA	2	15	28037301	28037330	30	1	195	CTTGTCCTATCTTACGCACTTCC	58.89	47.83	3.46	CAACATGACACATACTAGAATGAAGC	58.6	38.46	3.86
436		20567	chr2	AAAT	TTTA	4	9	28282640	28282675	36	1	168	GGCACATGGTCTACGATTTGC	59.94	52.38	3.68	ACTGAAAAACTTGGATGGCGC	60	47.62	6.53
437		20576	chr2	AAT	TAA	3	11	28318974	28319006	33	1	100	GTTGATGATATCATAAATTGACACCCC	58.7	37.04	4.95	TGAAGAGCAGGAGAAAGATCAAGG	60.32	45.83	3.61
438		20685	chr2	AATC	TTGA	4	9	28595453	28595488	36	1	191	GCACACTCACACTCTTTCTTGC	60.29	50	4.01	TTCCATACATGCTTGGGGCC	60.4	55	5.8
439		20696	chr2	AG	AG	2	15	28626449	28626478	30	1	136	ACTCTCTGATATTCCCAAAGCCG	60.18	47.83	5.52	ACACTCAACCACTGCACTGC	61.1	55	4.4
440		20716	chr2	ATC	TGA	3	13	28663625	28663663	39	1	196	TGGGATGGTAGTTTTCACGGG	60	52.38	5.28	AGACACGTCACACACACAGG	60.18	55	4
441		20735	chr2	AG	GA	2	16	28693530	28693561	32	1	169	AGTTCTTATAGTTGGAAGGTCGAGG	59.87	44	4.63	TCTAGTGTTTCCTCGACCTTCC	59.18	50	3.46
442		20738	chr2	AG	GA	2	15	28693664	28693693	30	1	221	AGTTCTTATAGTTGGAAGGTCGAGG	59.87	44	4.63	AAAGACAACAAAACACCAGTTCC	58.18	39.13	3.62
443		20792	chr2	AAT	AAT	3	13	28805507	28805545	39	1	160	GTTGCTTGCTGGGCTTTGG	60.3	57.89	3.28	GGATTGCAGCACAAACTTCCC	60.34	52.38	3.97
444		20860	chr2	AAT	ATT	3	11	28947851	28947883	33	1	144	AGATTTGTTTCACACTGGCCG	59.39	47.62	6.13	TTTTATTTAGTTGCCGTGTTGGG	58.13	39.13	4.12
445		20864	chr2	AAAT	AATA	4	8	28949758	28949789	32	1	171	GTGTCTCCACTAAAATGTTAAAATTGC	58.3	33.33	3.56	TGTTTTATGATGGCCACTATAATGC	58.02	36	3.56
446		20931	chr2	AAAAG	CTTTT	5	6	29039792	29039821	30	1	169	TCAAATTTTGGTCGTACCGCG	59.81	47.62	6.46	AACTGGTGAATCACGGACCC	59.96	55	4.46
447		20947	chr2	AAT	TTA	3	11	29075899	29075931	33	1	139	GGATCAACGTCTCAAAATTTATGTCC	59.03	38.46	4.02	TGATCACTAGTGCACTGGAGC	59.79	52.38	4.7
448		20958	chr2	ATAG	ATAG	4	8	29082836	29082867	32	1	224	TCCATAAGTCAACTCTCCCTGG	58.89	50	4.45	GGATCCTGAAGTTGGGAAGAGG	60.09	54.55	3.69
449		20999	chr2	ACG	CTG	3	10	29124146	29124175	30	1	107	AATATCATTTGCTTCTGCTTCTGC	58.41	37.5	4.26	TAGGAGTAGCAGCTGCAGC	59.18	57.89	5.25
450		21052	chr2	ATC	ATG	3	12	29274959	29274994	36	1	158	GCTCTCAATTATGAAAACTAGTACAGC	58.67	37.04	4.4	ATCAGATCCGCAAACACCCC	60.39	55	4.95
451		21054	chr2	AAT	ATT	3	10	29275761	29275790	30	1	191	CCAATCCAATTCACGGATCGG	59.4	52.38	4.18	AGGAATCAAAATCGAAATGACTTGG	58.38	36	3.61
452		21091	chr2	AAT	TAA	3	12	29449544	29449579	36	1	115	TGGGTTTGAATTTAAATGCATGGG	58.75	37.5	4	GCGAATTGATTATCTAAGACCTTTGC	59.15	38.46	3.68
453		21106	chr2	AC	AC	2	16	29495016	29495047	32	1	122	TTATTTGATTCTGCCTCCCACC	58.37	45.45	4.61	ACTGTAAAAATTAAAGGCGTTGTGG	59.02	36	4.17
454		21116	chr2	AACGTG	GCACTT	6	5	29521500	29521529	30	1	136	ACACTAACACCAGCACTTGC	58.69	50	4.01	AAAATGTGGCGAAAGATGTGC	58.32	42.86	4.57
455		21196	chr2	AAG	AAG	3	10	29737949	29737978	30	1	189	TGTACGTATGCTGACAAAGGG	58.03	47.62	3.95	CGGGGATATAGAGATGAGAGCC	59.04	54.55	4.7
456		21295	chr2	AAT	AAT	3	11	30006329	30006361	33	1	197	TGGAAGTTTGTTTGATAGCATAGAGC	59.91	38.46	4.09	CGGCCAATACAACCAACAGG	59.47	55	4
457		21311	chr2	AAT	ATT	3	13	30056158	30056196	39	1	227	TTGGACTTCGTCTTGAATAGGC	58.4	45.45	3.93	ACGTCTATTTTATTCACTTGAAAGGGG	59.88	37.04	4.79
458		21341	chr2	AAAAAG	AAAAGA	6	5	30158837	30158866	30	1	131	TCTTCTTGTGATTTCATCATCCAGC	59.64	40	4.85	GCTGAACACTGAGAATAGAAGAGG	58.89	45.83	3.69
459	HvSSRCS-88	21505	chr2	ATAC	ACAT	4	10	30605807	30605846	40	1	116	GCTGTCACCTCCTCATTCCC	60.11	60	3.97	CCAATTTCAAGTTCATGCATGTACG	59.71	40	3.67
460		21522	chr2	AACAAG	TTCTTG	6	5	30654108	30654137	30	1	197	GGTGAGTGACTTTACTTCAAACCG	60.03	45.83	4.44	ACCGAGGGCTTTGAAAATTTTCC	60.24	43.48	3.13
		chr-3/id	sequence	standard	motif	type	repeat	start	end	length	entry	product	forward	tm1	gc1	stability1	reverse	tm2	gc2	stability2
461		21652	chr3	AAT	ATT	3	11	288970	289002	33	1	203	TGATACATATACAACTAGACCTCCAGG	59.33	40.74	4.45	GAAAATGCCTCTACGACGATCC	59.2	50	3.36
462		21728	chr3	AAAGAG	TCTCTT	6	5	441735	441764	30	1	147	GGCAATTTTCCCCAACTCGC	60.39	55	5.03	ACAACAGAAAACAGAAGAGACCC	58.8	43.48	4.46
463		21754	chr3	ATAC	TATG	4	8	553872	553903	32	1	157	AGCCCAACAGGATGATAGCC	59.52	55	3.93	ACATGACAGGTTCAGGAGCG	60.04	55	5.03
464		21788	chr3	AAT	TAT	3	12	610612	610647	36	1	162	TCAAATTGTCACTTTCTAGTTGAACG	58.59	34.62	3.95	AAAGAGGGCGACGTATGGC	60.15	57.89	4.4
465	HvSSRCS-89	21835	chr3	AAG	AGA	3	16	730808	730855	48	1	194	CAAATGCAGCTCTAATCCAATGC	58.95	43.48	3.56	GAAGTTGGTTGAAGTGAGGCG	59.74	52.38	5.52
466		21848	chr3	AAAT	TTTA	4	9	761476	761511	36	1	154	TCTCTCTCTCTCTCTCTCTCTCC	58.78	52.17	3.71	ACCTCAAAGATACAGCAAAACAGG	59.48	41.67	4
467		21859	chr3	AAT	AAT	3	10	785760	785789	30	1	100	ACTCATGTAACTCAACTCAACCC	58.36	43.48	4.11	AGTGGTTTCGATTTTTAGGATTTTGC	59.35	34.62	3.68
468		21881	chr3	AC	GT	2	17	821591	821624	34	1	143	TATAACCATGCAGCAACCGG	58.33	50	5.28	AGCTTGCAGGTACATTCCCC	60.03	55	4.81
469		21956	chr3	AG	TC	2	15	1060089	1060118	30	1	124	CAATGTGGTGCCTGACAAGC	60.04	55	4.01	CATTACTTTATTAAAATGAGGGCTGCC	59.35	37.04	4.85
470		21964	chr3	AT	AT	2	15	1072306	1072335	30	1	134	AGTCTCAGGTCCCAAAAGTGC	60.2	52.38	4.4	ACGCATTGGTGAATGTCTTGC	60.07	47.62	4.01
471		22081	chr3	AAT	TAT	3	12	1435889	1435924	36	1	165	TTTTAATCTCCAAGAAATCCCAAGC	58.06	36	4.01	ACCCTACTCCCTAGCCTAGC	59.52	60	3.42
472		22128	chr3	AT	AT	2	15	1531145	1531174	30	1	140	ACTGACAAAGTAAGGATGTTCCC	58.35	43.48	3.97	AGAAGTTTCCATTGCTTGGGC	59.38	47.62	5.36
473		22164	chr3	AAT	TAA	3	10	1599567	1599596	30	1	100	ATATGCTAAATTTCAGGCGAGGTCC	61.26	44	4.46	CGACATTAGGAACTGAATAGAGATGC	59.64	42.31	3.91
474		22287	chr3	AAGATG	GATGAA	6	5	2091794	2091823	30	1	228	CAAGCTTCGTACTAGCAAAAAGC	58.85	43.48	3.51	TGCAGCAGACTCTGAGATGC	60.11	55	3.91
475		22417	chr3	AAT	AAT	3	10	2449257	2449286	30	1	150	GGTTGAACTCAAACATCCTCGG	59.52	50	4.63	CATTATTTTCAACAATCAGCCACCC	59.42	40	4.61
476	HvSSRCS-90	22424	chr3	AAT	AAT	3	19	2464962	2465018	57	1	235	GCACTTTACTCCTAATTCCATCTCG	59.54	44	4.04	CCCTTCTCTCACCCATTCCG	59.82	60	4.3
477		22436	chr3	AAAAAC	GTTTTT	6	5	2481888	2481917	30	1	148	GCTAGTGTGGGGCTTTAGGG	60.11	60	3.53	GAATATCCGAAAACCAGACCCG	59.13	50	5.28
478		22437	chr3	AAAAAC	GTTTTT	6	5	2483730	2483759	30	1	148	GCTAGTGTGGGGCTTTAGGG	60.11	60	3.53	GAATATCCGAAAACCAGACCCG	59.13	50	5.28
479		22438	chr3	AAAAAC	GTTTTT	6	5	2485572	2485601	30	1	148	GCTAGTGTGGGGCTTTAGGG	60.11	60	3.53	GAATATCCGAAAACCAGACCCG	59.13	50	5.28
480		22439	chr3	AAAAAC	GTTTTT	6	5	2487414	2487443	30	1	148	GCTAGTGTGGGGCTTTAGGG	60.11	60	3.53	GAATATCCGAAAACCAGACCCG	59.13	50	5.28
481		22468	chr3	AG	TC	2	16	2577353	2577384	32	1	195	GAGGAGAGAATGTCAGCCCC	59.53	60	5.8	TGCCTCAAGTGACATTATACGC	58.81	45.45	4.42
482		22596	chr3	AG	GA	2	15	3082987	3083016	30	1	124	TTGAAAGTGTGTGCATGGGC	59.61	50	5.36	TTGATGTTCATATGAGGTTTGTGC	58.05	37.5	4.57
483		22637	chr3	AG	CT	2	18	3205040	3205075	36	1	193	GCTTTGACAGCCTTAAAACGC	58.95	47.62	4.84	TCAGGACTATCCCTTCCAATCC	58.68	50	3.01
484	HvSSRCS-91	22685	chr3	AAT	AAT	3	16	3368872	3368919	48	1	159	TCCATATAATCCGACGTAACCTAACC	60.07	42.31	2.85	TATCATCGTCGTCGTCGTCG	59.77	55	5.12
485	HvSSRCS-92	22686	chr3	ATC	GAT	3	19	3368920	3368976	57	1	159	TCCATATAATCCGACGTAACCTAACC	60.07	42.31	2.85	TATCATCGTCGTCGTCGTCG	59.77	55	5.12
486		22713	chr3	AG	CT	2	16	3434990	3435021	32	1	209	GTGAGGTGGCTGAAATTGCG	60.11	55	4.85	TTCATCACGGGTCAAGTATTAGC	58.56	43.48	3.09
487	HvSSRCS-93	22739	chr3	AC	CA	2	25	3535254	3535303	50	1	196	TGAATCACGAGCCCCAATGG	60.39	55	3.16	AGTATGTGATTCAAATGGCGGG	59.05	45.45	6.13
488		22839	chr3	AAAG	TTCT	4	8	3896701	3896732	32	1	188	CCTACATGCTGCAAATGATTTTAGC	59.54	40	3.09	TCCACAAGAAACTACTAGTTGTTAAGG	59.07	37.04	2.69
489		22917	chr3	AT	TA	2	15	4148673	4148702	30	1	120	GATAGCTTAACGACGTGTCCG	58.89	52.38	4.79	AACAAAATGAGAGCACCCGC	59.4	50	6.13
490		22959	chr3	ATAC	ACAT	4	9	4343596	4343631	36	1	188	ACTGAGCATCGCAACTTATTATCG	59.55	41.67	2.92	TCGCTTGTTAATGTCCTCTTTAGC	59.37	41.67	3.09
491		23121	chr3	AAT	AAT	3	10	5148746	5148775	30	1	209	TGATGTGGGTGTGATGTTGC	58.75	50	4.17	TCTAACACTCAACACACCCCC	59.58	52.38	5.4
492		23187	chr3	AG	TC	2	17	5559517	5559550	34	1	181	TGCTATCCGGTAAAGGAATAGGC	59.99	47.83	3.93	GGATTGCCTCATCTTTGTCTGG	59.31	50	3.86
493		23215	chr3	AT	TA	2	16	5649552	5649583	32	1	110	TGATGCTATTTGCTACAGTATACGC	59.37	40	4.42	TGGTCGCTAGACTAAACAGACG	59.84	50	4.18
494		23287	chr3	ATATAC	CATATA	6	6	5854735	5854770	36	1	196	AACTCCCCAGAAGCAAGTGG	59.89	55	4	TGAACATTTCTCTGTGCTCCC	58.22	47.62	4.3
495	HvSSRCS-94	23295	chr3	AC	AC	2	24	5874755	5874802	48	1	180	ACATATATGTAGTCCTCCATTGAGGGC	61.95	44.44	5.19	GACTTTTCCGCATTTTAAAATCTCGG	59.97	38.46	4.63
496	HvSSRCS-95	23418	chr3	AC	AC	2	66	6317871	6318002	132	1	285	TTTACCTTAGCCCTTACTCTAATATGG	58.12	37.04	2.74	TGTTAGGGGATTCTAGTATTAGGTGC	59.73	42.31	5.01
497		23470	chr3	AC	CA	2	15	6510594	6510623	30	1	154	CACTTATGCAACAGAACAAGAAGC	59.09	41.67	3.86	GCAGCCGACAGTGACTAGG	60.15	63.16	3.02
498		23591	chr3	AG	AG	2	15	7142038	7142067	30	1	187	CTCACAATGTAAAGAGAAAATCAAAGC	58.09	33.33	3.51	TCAAATGTGCAAAAGTTGAGAACC	58.89	37.5	3.62
499	HvSSRCS-96	23664	chr3	AAT	AAT	3	16	7455507	7455554	48	1	178	GAGTCGTGACAGAGAGCTACC	59.6	57.14	3.18	AAGGTGGGATTGGAGTGAGC	59.67	55	4.26
500		23834	chr3	AAT	ATT	3	10	8228966	8228995	30	1	126	GGTGGTGTTTTGTTAGTGGCC	59.93	52.38	5.36	TCTTCCATAGAAAGGGCTGCG	60.13	52.38	5.18
501	HvSSRCS-97	23925	chr3	AG	TC	2	23	8672304	8672349	46	1	203	GACAAGGAACCTTCAGCACG	59.13	55	5.34	GTCTATTTCTTCCATCCACAAATATCC	58.21	37.04	2.59
502	HvSSRCS-98	23950	chr3	AAT	TAT	3	34	8712411	8712512	102	1	221	GCAAATGCATGCATACGAAGC	59.48	47.62	3.86	AAAGATGATGTTGGCACCGC	59.47	50	5.68
503	HvSSRCS-99	24032	chr3	AAT	AAT	3	14	8937532	8937573	42	1	154	AAAACATCAACAGCACATCATCG	58.52	39.13	3.84	ACATTTTGTGTCTTGAAGATTTGCG	59.54	36	4.85
504		24037	chr3	AGAGGG	CTCCCT	6	5	8977656	8977685	30	1	137	CTCTTCACTCACCCTCACGG	59.76	60	4.94	GATGAGGCGTCTCGTGAGG	59.94	63.16	3.86
505		24132	chr3	AAT	AAT	3	11	9363601	9363633	33	1	170	ACAGGGTGAATCTTACTGCGG	60.07	52.38	5.69	AGGACGGTAGATGGTTTGGC	59.75	55	4.52
506		24143	chr3	AAT	ATT	3	13	9447142	9447180	39	1	188	ACATAAATTTTAAACTCTTCCGCTGC	59.19	34.62	5.25	TGTAATGTAACGACCCGCCC	60.11	55	6.13
507		24154	chr3	AG	TC	2	17	9497943	9497976	34	1	183	ACAACTTGATCCCATATGTTGCC	59.3	43.48	4.52	GAGAGAGGGAAAGAGAGATCGG	59.12	54.55	4.18
508		24170	chr3	AAAAAG	CTTTTT	6	5	9557615	9557644	30	1	126	GCTCTCCGCTTGAAAAATTTTGG	59.57	43.48	3.28	CCACTTCCTTTCTAACCAACCG	59.19	50	4.44
509		24173	chr3	AT	AT	2	16	9566411	9566442	32	1	148	TGTATCTACTTTTACAAGCTAGGTAGG	58.09	37.04	3.18	TCAATCTTGTAATTTGTGTGTGTGC	59.02	36	4.57
510		24191	chr3	AG	TC	2	18	9633706	9633741	36	1	181	CCACTCGTCTCCCTTTAGGC	59.82	60	3.93	AAGTGAACGACCAAATATACCCC	58.48	43.48	4.95
511		24248	chr3	AAT	AAT	3	10	9747279	9747308	30	1	102	TCGCCACAAAATTGGAACCG	59.69	50	4.44	GCGCTAATTCCCTCTAAACGC	59.74	52.38	4.84
512		24434	chr3	AATCT	ATTAG	5	7	10359177	10359211	35	1	106	AGTTAGGTTGCATTTGGAAGGC	59.44	45.45	4.35	AAGTTAGTACTCTGTGTGTGCG	58.36	45.45	5.34
513		24438	chr3	AT	AT	2	16	10366473	10366504	32	1	124	GGTGGAGAGTAGTTGTGAAGACC	60.31	52.17	3.85	TGTCATCTCTAATTGGATGGCCC	60.18	47.83	5.8
514	HvSSRCS-100	24558	chr3	AG	CT	2	20	10733990	10734029	40	1	141	AGTGGCCGCATCAATAATCC	58.39	50	3.01	GCAAATTCTTGTGATTAAAGACTAGGC	59.51	37.04	3.93
515		24573	chr3	AG	GA	2	15	10828340	10828369	30	1	123	CAATGATGAAGGTGAAATCAAGTAGC	59.03	38.46	3.58	GTGGAGGAGTACCAAACTTTGC	59.45	50	3.68
516		24683	chr3	AAG	GAA	3	13	11085107	11085145	39	1	207	CTCATGGTAATGTGAGGTTCCC	58.45	50	3.97	GAACGATGTTGCTCTCAGCC	59.28	55	4.85
517		24751	chr3	AAT	ATA	3	10	11268598	11268627	30	1	107	TGAAGGGTAAAATGATGATGATGATGG	59.77	37.04	3.51	GCTGGCTCATCAAGTACAACC	59.26	52.38	3.77
518		24846	chr3	AAT	ATA	3	10	11591996	11592025	30	1	126	TCTAATGAAATTACATCTATGCGAACG	58.3	33.33	3.95	GCTGGCTCATCAACTACAACC	59.26	52.38	3.77
519		24873	chr3	AAT	AAT	3	10	11682844	11682873	30	1	109	TCTAATGAAATTACATCTATGCGAACG	58.3	33.33	3.95	TGGCTCATCAAGTACAACCCC	60	52.38	4.95
520	HvSSRCS-101	24878	chr3	AAT	AAT	3	17	11724149	11724199	51	1	118	TGAGTCTAATGAAATTACACCTATGCG	59.56	37.04	4.73	CACCCTTCGATGAAAAGGTGG	59.19	52.38	4.61
521		25012	chr3	AG	AG	2	16	12167393	12167424	32	1	154	TCATGGTCCTTAGGTCACGC	59.46	55	5.34	TCTAGAGTTGTGTGGTTGGCC	59.93	52.38	5.36
522		25082	chr3	AC	CA	2	15	12515395	12515424	30	1	189	GCCACCTCATATCAAAGAAAGGC	59.93	47.83	4.35	TGTGCGATTTTAAAACTTTTGCGG	60.03	37.5	5.69
523		25104	chr3	AT	AT	2	15	12577463	12577492	30	1	152	CCTAAATGAAAAGCCCGGGC	59.54	55	6.13	CTTTGCCCTTTCCCTTTGCC	59.96	55	4.52
524		25147	chr3	ATC	GAT	3	10	12708091	12708120	30	1	169	CGCATGCATCCAACTTGAGG	59.9	55	3.86	TCATTCGAAATGGCGTCAGC	59.27	50	4.26
525		25185	chr3	AT	TA	2	17	12785727	12785760	34	1	122	TGTCAAAAATATTGTTGCAGGGC	58.69	39.13	5.19	AGGTGGAAGAAAATGGGGCG	60.61	55	6.13
526		25214	chr3	AG	CT	2	15	12948659	12948688	30	1	150	TTTAGGCGAAATTGTTTGACCG	58.11	40.91	4.79	TGTAAGGAAAGGCAAGGAGAGG	59.69	50	3.69
527		25217	chr3	ATC	TGA	3	12	12958187	12958222	36	1	133	AGTGGGTTCCAACTCCTAACC	59.3	52.38	2.85	TCATCATCATCATCATCATCATCATCC	59.28	37.04	3.51
528		25273	chr3	AAAGAG	AGAGAA	6	5	13131395	13131424	30	1	122	TTTTCGCGCAAGGAAAAGGG	59.97	50	3.95	CTATCTTAAGTCGGCGGTCCC	60	57.14	4.46
529	HvSSRCS-102	25280	chr3	ATAC	TATG	4	10	13145112	13145151	40	1	207	GGTCCCATTGCAAGGTCACC	61.25	60	4.02	TTGGTGTCGGATTAGGACGC	60.11	55	5.19
530		25306	chr3	AAATC	ATTTG	5	6	13191754	13191783	30	1	134	CAAGTTGTAACCGGCAGTGG	59.41	55	4	AAAGAAAAACGGGCCAAGCG	60.25	50	4.68
531		25308	chr3	AG	CT	2	19	13193355	13193392	38	1	162	TCTCCTTTATCGTTGGTTTTAACACC	59.79	38.46	4.16	GTTGTTAAAATCCATGAAGAGAAAAGC	58.3	33.33	3.51
532	HvSSRCS-103	25366	chr3	AAT	AAT	3	65	13341766	13341960	195	1	289	CAATTTAACTAAATAACACTCAGCCCG	59.3	37.04	6.13	CCACCACCTTTTCTTTTGTTATTATCG	59.46	37.04	2.92
533	HvSSRCS-104	25385	chr3	AAT	AAT	3	65	13391542	13391736	195	1	289	CAATTTAACTAAATAACACTCAGCCCG	59.3	37.04	6.13	CCACCACCTTTTCTTTTGTTATTATCG	59.46	37.04	2.92
534		25420	chr3	AG	AG	2	18	13535356	13535391	36	1	151	TCAGTGATTTTTGAATCTTCTTCATCG	58.77	33.33	3.84	TCTTCTCAAGTGCAGACGTCC	60	52.38	4.79
535	HvSSRCS-105	25470	chr3	AAT	ATT	3	49	13750831	13750977	147	1	283	ATTCCCTAAAGTGACCATATTACCC	58.15	40	3.69	GCCGTGGGAATCGAAATTGG	59.9	55	3.16
536		25488	chr3	AC	GT	2	15	13787879	13787908	30	1	198	CTCATCTTTCCTGCTGTCGC	58.99	55	5.19	CGTGAGCATTATTTCACAATTATATGC	58.16	33.33	3.14
537		25489	chr3	AAG	AAG	3	11	13789437	13789469	33	1	154	AGCCTGCACATTTTGAACAGG	59.66	47.62	4	AGTGGTGGAATCAGTGGACC	59.31	55	4.46
538		25498	chr3	ATC	TCA	3	12	13818015	13818050	36	1	103	TGATGAGTCGTTATCCCGCG	59.97	55	6.46	GGCAAGTCTACAGGAGGAGC	59.82	60	4.7
539		25590	chr3	AAT	TAA	3	13	14055201	14055239	39	1	224	TTCATTCCCATGAGAAGATGTGG	58.47	43.48	4.17	AAGGTATACGAGTGATATTTTCCCG	58.55	40	5.14
540		25669	chr3	AT	AT	2	15	14401582	14401611	30	1	152	CCTAAATGAAAAGCCCGGGC	59.54	55	6.13	CTTTGCCCTTTCCCTTTGCC	59.96	55	4.52
541		25672	chr3	AT	AT	2	15	14425283	14425312	30	1	152	CCTAAATGAAAAGCCCGGGC	59.54	55	6.13	CTTTGCCCTTTCCCTTTGCC	59.96	55	4.52
542		25705	chr3	AT	AT	2	15	14491565	14491594	30	1	136	TCGGGATGAATAATCAAGTATTTGCC	59.79	38.46	4.52	ACCTCTCATAGTTGGGGCCC	60.99	60	5.8
543		25750	chr3	AT	TA	2	15	14709857	14709886	30	1	178	GCCACCGTGTCACAAATTCC	60.04	55	3.01	AGGAAATTAGGACAAAGGGGAGG	59.73	47.83	4.3
544		25892	chr3	AG	GA	2	17	15002981	15003014	34	1	158	TTCTGAACCAACACTTGCGG	58.98	50	5.69	AGACTTAAACCACATTGTCTATGCG	59.65	40	4.73
545		25923	chr3	AAAAT	AAAAT	5	6	15091591	15091620	30	1	217	TTTGACGTGACTCGAGACCC	59.69	55	4.46	CTGGCCGTCTTGTTTTTCGG	60.04	55	4.3
546		25941	chr3	AG	TC	2	16	15142155	15142186	32	1	176	CGTTTCGTTTAATTGCCTTAAGTGG	59.66	40	4	CCTTTCTTCCCCCACGACC	60	63.16	4.79
547		25944	chr3	AG	CT	2	18	15147976	15148011	36	1	100	TCTTTGTCCCTCTTTTGCGC	59.05	50	6.09	CCCAGATAGATAGAAAGAGGGTGC	60.02	50	5.01
548		26152	chr3	AG	GA	2	15	15812060	15812089	30	1	194	AACTGTGTCCAAGTCAGCGG	60.53	55	5.52	CGGGCTGTGTTTGGCTGG	61.67	66.67	4.85
549		26175	chr3	AG	CT	2	17	15884271	15884304	34	1	142	AGAGATAACATGCCTGTTGATTTAGC	59.74	38.46	3.09	TCTTGATTCTGTCACTGTAAGGC	58.43	43.48	4.35
550		26245	chr3	AG	AG	2	18	16088613	16088648	36	1	165	ACAAAGTTTCTCACTACAGCTCC	58.62	43.48	4.7	CTTCGTGCCAACCAAAGAGC	60.04	55	4.09
551		26267	chr3	AG	AG	2	17	16150471	16150504	34	1	198	GTTGAAGGATCCTGCCAAGC	59.19	55	4.01	TGTCGGTGGTGTCATCAGC	60.01	57.89	4.26
552		26416	chr3	AG	TC	2	15	16484468	16484497	30	1	174	TGAATTTCCTTTGGGATTAGAGAAACC	59.82	37.04	3.27	TGGGTTATATGTTAGAGCTGGACC	59.65	45.83	4.46
553		26504	chr3	AG	GA	2	17	16799222	16799255	34	1	179	CAAGACTTTGCACAAGGCCC	59.97	55	5.8	GGTCTTGAAAATTCACTTGTTAGGC	59.08	40	3.93
554		26533	chr3	AT	AT	2	15	16990232	16990261	30	1	212	CACGTGGAAGTTTCTACATACGC	59.94	47.83	4.42	CCTATACTCTCAATGACCAGGCC	59.99	52.17	5.19
555	HvSSRCS-106	26647	chr3	ATC	TGA	3	15	17393435	17393479	45	1	218	TGATCTGCGTAGGGGAGACG	61.1	60	4.18	GTCAATCACAGGCTCACAGC	59.2	55	4.4
556		26825	chr3	AT	AT	2	16	17903341	17903372	32	1	155	AAGTAGGACATTATCATGTTACCCC	58.16	40	4.95	CGTGTGGTTGAGATTCGTGC	59.84	55	5.34
557		26859	chr3	AGGGG	GGGGA	5	6	18017371	18017400	30	1	181	GTATCTTCCTTTTCGATACTGTATTGC	58.51	37.04	3.56	AGGGACATAGAGAGGACGGG	59.81	60	5.28
558		26934	chr3	AG	GA	2	15	18238970	18238999	30	1	183	TGGTGAGAGAGAGAGAGGGC	60.03	60	5.19	CTCCGCCCAAAACTGAAACG	60.04	55	3.6
559		27016	chr3	AAT	AAT	3	12	18525694	18525729	36	1	135	CTCTAATACATTTTTCTTGCAAGTTGC	58.36	33.33	4.17	TGCTAAGAAATTCCACCTGCC	58.55	47.62	4.85
560		27107	chr3	AG	CT	2	19	18748632	18748669	38	1	138	ATTATCGTGGCAGGGAAGGG	59.53	55	3.95	TCGCCTTCCAACTCAAATCC	58.18	50	3.01
561		27132	chr3	AT	AT	2	15	18820025	18820054	30	1	168	GTGAGCTCTTGATTCCCTGC	58.62	55	4.85	TGGCGTCAAATGAATAAATTCTAATGG	59.08	33.33	3.16
562		27255	chr3	AG	GA	2	17	19154737	19154770	34	1	153	ACTGAAAACAGTCGATGAACCG	59.2	45.45	4.44	CACCAACCAAGGTCATTTCCG	59.73	52.38	4.3
563	HvSSRCS-107	27281	chr3	AAT	ATT	3	15	19247955	19247999	45	1	205	GCGGAATTTACAACGGCATGG	60.8	52.38	3.66	AAGCAATTGAGCACACAGGC	59.68	50	4.85
564	HvSSRCS-108	27326	chr3	AATG	TTCA	4	11	19361812	19361855	44	1	133	AACACAACACAACGCAACCG	60.46	50	4.44	CAATGAGCTAAAGAGAAGAGGCC	59.12	47.83	5.19
565	HvSSRCS-109	27348	chr3	AAATAC	TTTGTA	6	7	19404180	19404221	42	1	220	TGATCTACGGCCACATGAGC	59.9	55	4.26	AGATGGGAGGGCTATTGTGG	58.86	55	4.17
566	HvSSRCS-110	27468	chr3	AAT	ATT	3	14	19680680	19680721	42	1	183	AGAAGGCAAAGGATGGAGGG	59.37	55	4.3	TCGTTCTGATCTCTTCTCAAAAGG	58.53	41.67	3.11
567		27598	chr3	AG	GA	2	15	19945260	19945289	30	1	122	GGGTGTTTGCTGCTGTTGG	59.93	57.89	3.77	ATCCACTGGCATGAGTAGGC	59.53	55	3.93
568		27601	chr3	AAAGG	AAAGG	5	6	19949696	19949725	30	1	164	ACGGAGACTGATGTAAAAGGGG	59.76	50	4.79	TCCTGTTTCTAGTTCATCAAACACG	59.53	40	4.49
569	HvSSRCS-111	27625	chr3	AAT	ATA	3	14	20001685	20001726	42	1	230	TCCTTCTCTCTTCTCTTCCATGC	59.55	47.83	4.06	TCGCTTGTAGCACATTTTTCTCG	60.12	43.48	4.04
570		27671	chr3	AAT	ATT	3	10	20147123	20147152	30	1	171	TCCCTTCCTAAGACCATTGAGC	59.49	50	4.26	TAATAGAGGTTTGGGGCGCG	60.18	55	6.86
571		27676	chr3	AT	TA	2	16	20156108	20156139	32	1	213	TCAATGGCTGTCTTGTGGGG	60.25	55	4.96	CTGGACTCAACGGAGCTGC	60.74	63.16	5.25
572		27679	chr3	AT	TA	2	16	20167484	20167515	32	1	209	TATACTCCTGGTGACCCGGC	60.76	60	6.13	CTGGACTCAACGGAGCTGC	60.74	63.16	5.25
573	HvSSRCS-112	27740	chr3	AAT	TAT	3	16	20258064	20258111	48	1	124	CCAAAAATCTACTCACTACAAGGTCC	59.63	42.31	4.46	CAATAATAACAACAACAACCAGAGCC	59.41	38.46	4.7
574		27770	chr3	AG	CT	2	16	20317874	20317905	32	1	162	CTTGTAGAGGTGAGGTGGCG	60.11	60	5.69	GTGTACAAATTAAGGCCCGGG	59.25	52.38	5.73
575		27804	chr3	AAAG	TTTC	4	8	20403468	20403499	32	1	135	AAAGAAGACGTTTTGCAAGGC	58.19	42.86	4.35	ACAAAAGACTAACACAGCCGG	58.78	47.62	6.13
576		27810	chr3	AT	TA	2	17	20416122	20416155	34	1	194	AACACATTTGCTGCACGTCC	59.97	50	4.79	CTGCTCGTAGCTGGCTCG	60.28	66.67	5.03
577		27910	chr3	AG	CT	2	15	20642263	20642292	30	1	137	TTTTCGTGGCTCTCTCACCC	59.97	55	4.61	TGAAACTAGATGACAATGGATCTGC	59.18	40	4.26
578		28010	chr3	AAT	TTA	3	10	20882466	20882495	30	1	159	CCCACCAATTACTTTTGCAATGC	59.56	43.48	3.56	TCGATTTTGTGGGAAATTTGCG	58.69	40.91	4.85
579	HvSSRCS-113	28014	chr3	AG	CT	2	21	20888135	20888176	42	1	155	TTTTCCACCGGTCCATCACG	60.6	55	4.35	AGAGAATGGTTATGGAGAGGCG	59.63	50	5.52
580		28042	chr3	AT	AT	2	16	20927625	20927656	32	1	154	TGATTAGGGGCGGTGATAGC	59.31	55	2.97	CACTTCATTACGTTGGTCCCC	58.92	52.38	4.81
581	HvSSRCS-114	28106	chr3	ATCGCC	GGCGAT	6	10	21038682	21038741	60	1	156	AGCGGAAGTGAGTACAACGG	60.04	55	4.44	GTCCTCTCCGGTCGATAAGC	59.69	60	3.09
582		28110	chr3	AAT	ATA	3	11	21042823	21042855	33	1	119	AGCTTAAAGAGACTACCTCGCG	59.9	50	5.87	TGACCCAAATAAAGTCACACAGC	59.43	43.48	4.4
583		28130	chr3	AT	TA	2	17	21067916	21067949	34	1	186	ACCATGCATACTCTTGAACATGC	59.62	43.48	4.06	TGACATGTGTGATTTTTATCCATGC	58.67	36	4.06
584		28133	chr3	AAT	TAT	3	10	21074230	21074259	30	1	108	AACTAATTAATTATGAGACATGCCTGC	58.43	33.33	4.85	TGCATAATATTCCGAGACTGCC	58.34	45.45	4.85
585	HvSSRCS-115	28262	chr3	AAT	TTA	3	14	21277359	21277400	42	1	154	TCTTTCCTCCTCTGGCATGC	59.75	55	4.06	ATCCTGGAATTAGCGCTGGG	59.89	55	4.45
586		28326	chr3	AG	CT	2	19	21389667	21389704	38	1	123	CTCTCTCCTTCACGCACACC	60.39	60	4.16	ATTTTGCAAAAGTGTTCATACCCC	58.7	37.5	4.95
587		28330	chr3	AT	AT	2	17	21401141	21401174	34	1	219	CCATGGGATTTGACAAAACCCC	60.03	50	4.95	TGCATCTTTCCGTGTATGAATAAACC	60.18	38.46	3.27
588		28445	chr3	AAT	AAT	3	12	21632965	21633000	36	1	207	AGAAACCCACCACTTCGACC	59.89	55	4.79	CTGAACTCCTCTGCTCTGGC	60.11	60	4.85
589	HvSSRCS-116	28492	chr3	AC	TG	2	20	21730619	21730658	40	1	189	CGCAGCCTCTTTTTCTCTTGG	59.8	52.38	3.61	ACGGAGACCATTTTGGATTGG	58.55	47.62	3.16
590	HvSSRCS-117	28615	chr3	AAT	TAA	3	14	21977240	21977281	42	1	204	GTTCAGTTGATTTAGCCCTAAAATGG	58.96	38.46	3.16	CGGTGATTCATAAAGGTCAAGGC	59.93	47.83	4.35
591		28636	chr3	AT	AT	2	18	22064996	22065031	36	1	204	AGTGTAGTGCCTCTAGAAACGC	60.09	50	4.84	TGGCATTCTCCTTTAATCATCAACC	59.64	40	3.77
592		28782	chr3	AAAAC	TTTGT	5	6	22373213	22373242	30	1	164	TGCGTAAACTCTCGGATCCG	59.9	55	4.18	TCCAAAACGAACCGTCCACC	60.81	55	4.61
593		28802	chr3	AAT	TAA	3	12	22425311	22425346	36	1	130	ATCAATAATATACCTCTAGAACGAGCC	58.31	37.04	4.7	CCAAATAGGTACGGCTAGAAGC	58.61	50	3.86
594	HvSSRCS-118	28901	chr3	AAT	TAT	3	14	22605205	22605246	42	1	127	TGATCATGGTTCAATTGTTACTCCG	59.65	40	4.63	CGAGAAAGTCAGAAAACTCACGG	59.82	47.83	4.94
595		28990	chr3	AG	TC	2	15	22820657	22820686	30	1	179	TTTTCCCAATAATACAAAGTGACTAGC	58.26	33.33	3.42	TGTTGTTTTGGTGAAGCGGG	59.54	50	6.13
596		29001	chr3	AAT	AAT	3	13	22825570	22825608	39	1	145	ATGTTTGGCATGACAACCCC	59.02	50	4.95	GCAAATAATTCAAGCCGCTTCC	59.14	45.45	3.46
597		29035	chr3	AAG	TTC	3	11	22885848	22885880	33	1	155	CGAACTGAGATCGCGGGG	60.28	66.67	5.73	GTCATGGCGTTTGAGCAGC	60.15	57.89	5.25
598	HvSSRCS-119	29134	chr3	AG	AG	2	20	23037922	23037961	40	1	175	CCAGAAATTCAGTGAGGCCG	58.91	55	6.13	ACACGTAACAGAAAGAAAAAGAAACG	59.26	34.62	3.6
599		29165	chr3	AG	CT	2	15	23097738	23097767	30	1	178	CATCTTCAGCTCCAAGAAACCC	59.25	50	4.11	GCAGGCCAATATATCATGCAGG	59.57	50	4.85
600		29350	chr3	AG	AG	2	15	23452698	23452727	30	1	164	TTTTCCCCGGTGACAAGACC	60.18	55	3.85	ACAGCACCAACCTGAGTTCC	60.18	55	3.62
601		29356	chr3	AG	AG	2	15	23464091	23464120	30	1	193	TTTTCCCCGGTGACAAGACC	60.18	55	3.85	ATGCGAAAGAAAGAACGGCG	59.83	50	6.46
602		29369	chr3	AG	CT	2	19	23488337	23488374	38	1	128	ATACACCCGTACATGCACCC	59.82	55	4.61	TGTTTTTGTTGGGGTGTGTAGG	59.24	45.45	3.18
603		29399	chr3	AT	AT	2	16	23534651	23534682	32	1	162	GTTCATCTTGCCATCGTTGGG	59.87	52.38	4.12	GTCAGTCACCAGTGTAGTGGG	60	57.14	4.61
604	HvSSRCS-120	29423	chr3	AG	AG	2	20	23576020	23576059	40	1	199	CATCGACCACCAAAGAGTTCG	59.27	52.38	3.95	TCTGCTTTCTACGTTGGAAAAGC	59.75	43.48	3.51
605		29508	chr3	AAT	AAT	3	10	23725573	23725602	30	1	170	GCAGACTAGAAGCAAAAGCGG	59.87	52.38	5.52	TGCCTCCCATTTTCTCTTTTTCC	59.42	43.48	3.13
606		29573	chr3	AAT	AAT	3	11	23838815	23838847	33	1	102	CCTTAGGGTCAAGCTGTGTAGG	60.09	54.55	3.18	GGAATTTTCAACCCTCAGCCC	59.45	52.38	5.19
607		29598	chr3	AC	CA	2	15	23894918	23894947	30	1	166	CGAGCAAACAATAGTTGTAATATTCCG	59.42	37.04	4.3	AGAGATCACTAGTTAAACAACTCCC	58.06	40	4.3
608		29678	chr3	AT	AT	2	16	24042872	24042903	32	1	218	CCCAACAGCATCTCCAAACC	59.11	55	3.27	TTTTAGTGAATTGGGAAAACAGAGC	58.49	36	4.09
609		29688	chr3	AG	AG	2	15	24068933	24068962	30	1	145	TCTCAGCTGCAAAACGAAGC	59.41	50	3.86	GTGACTCCAACCCATCAGGC	60.68	60	4.85
610		29696	chr3	AG	AG	2	16	24170015	24170046	32	1	147	TCTCAGCTGCAAAACGAAGC	59.41	50	3.86	GTGACTCCAACCCATCAGGC	60.68	60	4.85
611		29726	chr3	AAT	TTA	3	12	24218426	24218461	36	1	152	GCTAGGTTGTGAGTGCAAGC	59.48	55	4.01	AAACTACTATCCCCCACCCC	58.1	55	4.95
612		29744	chr3	AG	GA	2	18	24238579	24238614	36	1	180	ACACACGTACACCCACATGC	60.88	55	4.06	TTGTCTACCCAATATTTCATGCCC	59.11	41.67	5.36
613		29759	chr3	AT	TA	2	15	24253048	24253077	30	1	127	ACTTAGAAGATTCTTCTTGGTAGGACC	60.09	40.74	4.46	AGAGAAGAGGAAGCTGCAGC	59.75	55	5.25
614		29761	chr3	AAG	CTT	3	10	24253937	24253966	30	1	226	GCATTCCCCATTGGAGCAGC	62.02	60	5.25	TGTTACCGGAGCAGCAATGG	60.68	55	3.16
615		29762	chr3	AT	TA	2	16	24255703	24255734	32	1	157	CACAGAAGAGAATTGCATTTGAAACC	59.85	38.46	3.27	AGAGAAGAGGAAGCTGCAGC	59.75	55	5.25
616		29764	chr3	AAG	CTT	3	10	24256594	24256623	30	1	226	GCATTCCCCATTGGAGCAGC	62.02	60	5.25	TGTTACCGGAGCAGCAATGG	60.68	55	3.16
617	HvSSRCS-121	29773	chr3	AG	CT	2	20	24261639	24261678	40	1	194	GCATGCTTTGCCCACTTGG	60.38	57.89	3.61	ATGTGGGAACGTCAGCATCG	60.74	55	3.84
618		29780	chr3	AAT	TTA	3	11	24269346	24269378	33	1	154	GGAAGCATTTACAAACTGTTAGCC	58.84	41.67	3.93	TCATTGCAGTGTTCAAGTTAACG	58.16	39.13	3.18
619		29792	chr3	ATC	ATC	3	13	24293561	24293599	39	1	154	TGGAGTGGTAGCATGGATATTCG	59.99	47.83	3.34	AGCAGTTGACCTAAAAGGGGG	59.92	52.38	5.4
620		29793	chr3	AG	TC	2	15	24293600	24293629	30	1	154	TGGAGTGGTAGCATGGATATTCG	59.99	47.83	3.34	AGCAGTTGACCTAAAAGGGGG	59.92	52.38	5.4
621	HvSSRCS-122	29825	chr3	AAT	ATT	3	16	24361541	24361588	48	1	200	CAGCATGAAGTCTCGTTGGC	59.55	55	4.52	CCACAAGAAAAAGTCAAATTCACGG	59.77	40	4.94
622	HvSSRCS-123	29828	chr3	AAT	ATT	3	15	24367647	24367691	45	1	152	ATGTAACAATGAACCAACAATAGACC	58.17	34.62	3.85	CGAGTCTCTTTCTGGGGATGG	59.86	57.14	3.51
623		29917	chr3	AT	AT	2	16	24558425	24558456	32	1	208	AAAAGGAGTCGGGTGGTCG	59.63	57.89	4.79	TGTTGTAATAATTTTACTGCTAAGCGG	58.82	33.33	5.52
624	HvSSRCS-124	30028	chr3	AG	AG	2	21	24779364	24779405	42	1	149	CAAAACGAGAAGGGTGAGCG	59.49	55	5.03	TCAATCCCATTGCTGCCTCC	60.4	55	4.3
625		30081	chr3	AG	TC	2	15	24876440	24876469	30	1	127	CATAACGATCGAGTCTCTTGCC	58.95	50	4.52	AGAGAGATGGGTTCGGTTCG	59.18	55	3.95
626		30207	chr3	AAT	ATT	3	10	25136792	25136821	30	1	138	ACAAAATGGCAGGCCTATGC	59.17	50	3.14	CGCTTTGTAAGAGATTAACCAATGC	59.26	40	3.56
627		30241	chr3	AG	CT	2	18	25188666	25188701	36	1	172	ACTTCCCACCAGTTGTTTTGG	58.89	47.62	3.28	GTTGAATTTCAAACCTGCCTGC	59.2	45.45	4.85
628	HvSSRCS-125	30275	chr3	AAT	ATT	3	16	25241969	25242016	48	1	179	GTATGGTTATGATTCATTTCTTGAGGG	58.43	37.04	4.3	TGATGAGAGAGAATTGTGGAATCC	58.32	41.67	3.01
629		30330	chr3	ATAC	ATAC	4	9	25334047	25334082	36	1	189	TTGACGAACAAAACCCAGCG	59.62	50	5.18	ACCCCCACCAAATCAAAGCC	60.84	55	4.35
630		30384	chr3	AG	CT	2	16	25433254	25433285	32	1	187	CTCTCTCACCCATACCCAGC	59.24	60	4.85	CTTTTGCTTGTCTTCGGCGG	60.39	55	6.13
631		30479	chr3	AG	GA	2	16	25590115	25590146	32	1	151	ATGTAGCTGCCCAACTGTCC	60.04	55	4.02	CAGATACATCGAGTAGGACCGG	59.52	54.55	5.28
632		30490	chr3	AATAAG	AATAAG	6	5	25606600	25606629	30	1	115	GCCCAAAATCGAACGTGACC	60.11	55	4.02	GCAGCTTTCACACGTGTCG	60.08	57.89	4.35
633		30540	chr3	AC	TG	2	15	25690326	25690355	30	1	182	GGGGTTCACTTTTTCACTGCG	60.27	52.38	5.18	TAGACAGATCCTCCCGAGCC	60.18	60	4.7
634	HvSSRCS-126	30554	chr3	AG	AG	2	24	25705540	25705587	48	1	222	ACCGACTGACTGACTGTTGC	60.25	55	4.17	CCTTCCTCATCGGGAACTGC	60.46	60	4.4
635		30562	chr3	AG	GA	2	15	25710242	25710271	30	1	167	TCCCCATTCCTCTGTCTATCC	58.02	52.38	2.59	TTTTTGGTTGGTTGGGTGGC	59.75	50	5.01
636	HvSSRCS-127	30572	chr3	AAT	ATT	3	15	25722555	25722599	45	1	155	AGTTTTCTCTGTTAGGTTGTTCGC	59.73	41.67	4.7	GTCCCTTTCACTTGTGAATTAAAATCC	59.4	37.04	3.01
637		30614	chr3	AAG	GAA	3	11	25814464	25814496	33	1	134	GTGGGTCTCACAGTCGCG	60.43	66.67	5.87	ATCCGGGGTTTCATCTGTGC	60.39	55	4.57
638		30632	chr3	AT	TA	2	16	25861157	25861188	32	1	178	AGGTTCACTGTACTAGCCACG	59.46	52.38	4.94	TCTAACAGCAATGCTACAGTGG	58.4	45.45	4
639	HvSSRCS-128	30688	chr3	AAT	TTA	3	14	25994810	25994851	42	1	116	CATAGAATTGGAACCCACTACTGC	59.42	45.83	4.4	CCATTCACATACATGGAGAGAGC	58.94	47.83	4.09
640		30794	chr3	AT	AT	2	15	26161555	26161584	30	1	161	TGCGTTGGAATTAAGCTTTAGGG	59.56	43.48	3.53	CCTTGACTCCTTGTTGCTTGG	59.39	52.38	3.61
641		30875	chr3	AATCAT	ATAATC	6	5	26340500	26340529	30	1	210	GAATTAGGCGGAATTTCGGGC	60	52.38	6.13	ACAAGCCCCCTGATTTTCCC	60.25	55	3.97
642		30894	chr3	AT	AT	2	16	26378475	26378506	32	1	147	TGTCGTGCAGATTCAACCCG	60.95	55	5.28	CGGCTGGAAAGACATATGGC	59.05	55	4.4
643		30975	chr3	AAAAG	AAAAG	5	6	26479334	26479363	30	1	130	ATCACTTATTTAGGATAGGAAAAACGC	58.16	33.33	4.84	CTGTTTTCCACTCGCGTAAGG	59.54	52.38	2.69
644		31021	chr3	AC	TG	2	16	26581388	26581419	32	1	124	TCACAACCGTTAAATAGACCTGG	58.43	43.48	4.45	TCAAACACCAAGGCCAAAGC	59.54	50	3.51
645	HvSSRCS-129	31092	chr3	AG	AG	2	44	26736241	26736328	88	1	186	AATTCGCAGGAGATGGAGGC	60.18	55	4.7	AATCCAAGCTGCCGTTTTGC	60.32	50	3.68
646		31124	chr3	ATATAG	ATATAG	6	5	26788209	26788238	30	1	161	TTTGCTTTGAGTCGGTGGGG	60.82	55	4.96	CGAACTTCGTCAAAATAACCCAGG	60.38	45.83	4.45
647	HvSSRCS-130	31180	chr3	AT	TA	2	21	26858799	26858840	42	1	167	CGCTTATCCACTTGTTGTGCC	60.14	52.38	5.01	TCACAAAATACTAATAGGCCAAGGC	59.41	40	4.35
648		31181	chr3	AAG	TTC	3	12	26859329	26859364	36	1	148	AGCGTCATCAGTACGTGTGG	60.11	55	4.17	GTTTGACATCACAATTGACTTATGGG	59.19	38.46	4
649		31208	chr3	AT	TA	2	16	26907423	26907454	32	1	182	TGCGACAATGAGAACTTTAGGC	59.26	45.45	3.93	ACTACATTTCGGGATTATCAACCC	58.63	41.67	4.11
650		31344	chr3	AG	AG	2	15	27136166	27136195	30	1	172	TCGTGAGCAGAATTTTAATGAGGG	59.36	41.67	4.3	ACAGTGACGCACAATTATTGGG	59.51	45.45	4.12
651		31382	chr3	AG	GA	2	17	27219366	27219399	34	1	180	AAAGGTTGCCGAATGTTTGC	58.14	45	3.68	CTGTGAGATGCTCGAGAGGG	59.61	60	4.3
652		31408	chr3	AT	TA	2	15	27290600	27290629	30	1	176	ACATGCACGCATATATATACCAAGC	59.71	40	4.01	ACAAATTAATATCATGCACAGCAACC	59.24	34.62	3.77
653		31574	chr3	AAG	AAG	3	11	27589180	27589212	33	1	181	GGATCACGCTACTCTGCAGG	60.25	60	4.85	CCAACATGGAGCATTGACGG	59.55	55	4.79
654		31609	chr3	AT	AT	2	15	27649466	27649495	30	1	190	GCTGCCAATTTTGACAAAAGAGG	59.5	43.48	3.69	CTTGAAATCTGCTGCGGACG	59.9	55	4.79
655		31615	chr3	ACACGC	GTGTGC	6	6	27694023	27694058	36	1	113	AAGTCATGAGTAACTACCTTTGGG	58.19	41.67	4.12	GTGAAAATGTCCACTTTAAAGACACC	59.3	38.46	4.16
656		31644	chr3	ATAC	TGTA	4	8	27759623	27759654	32	1	186	GCTTCGGGCAAGAAAACTGC	60.66	55	4.4	CGTATGTAGCTCCAAAAGGCC	59.06	52.38	5.19
657	HvSSRCS-131	31665	chr3	AAGAG	TCTTC	5	9	27791474	27791518	45	1	138	AGACACCTTTTCGAAGGGCC	60.25	55	5.8	TCCAACACACTCTTGAAACCC	58.35	47.62	4.11
658	HvSSRCS-132	31791	chr3	AC	GT	2	21	27999056	27999097	42	1	143	TGATTGGCTGACACACTGGG	60.25	55	4.45	CGGCCTTTGGATTTAAAGCCC	60.13	52.38	5.19
659		31830	chr3	AC	AC	2	15	28069706	28069735	30	1	150	TCATTGTTTGGAGGTCTCAAAGC	59.43	43.48	3.51	TTTGGGAAGCTAGGCTACGC	60.11	55	4.42
660	HvSSRCS-133	31929	chr3	AAT	AAT	3	14	28293917	28293958	42	1	202	AGTGTTCGGCGACATTTCCC	60.95	55	3.97	CCATTTGTATTCTTTTCCGCTGC	59.14	43.48	5.25
661		31993	chr3	AAG	AAG	3	11	28391330	28391362	33	1	198	ACCTTCACAACCGAACATTATGC	59.81	43.48	3.14	TCATTCGTGGGGACTTCAGG	59.39	55	3.86
662	HvSSRCS-134	32105	chr3	AT	TA	2	20	28592942	28592981	40	1	160	ACGCAACAACTACTAGTACAACG	59.02	43.48	4.1	ACCATGATTAGAGCCCAGGC	59.52	55	4.85
663		32121	chr3	AT	AT	2	16	28614438	28614469	32	1	174	GGTGAATGGCGTTTGGTACC	59.48	55	3.34	GTGGGCAAAAGCTGAAGAGC	60.04	55	4.09
		chr-4/id	sequence	standard	motif	type	repeat	start	end	length	entry	product	forward	tm1	gc1	stability1	reverse	tm2	gc2	stability2
664	HvSSRCS-135	32180	chr4	AACG	TTGC	4	10	18290	18329	40	1	152	ACAGACGCCTTCACACTTCG	60.6	55	3.79	AGCAGCAATAATAAGAATCAATCGGG	60.07	38.46	5.14
665		32227	chr4	AAG	CTT	3	10	103728	103757	30	1	168	GGCTCAAGGTAGGCCAAGG	60.08	63.16	3.61	AGCGAATCCCTAACACAAAAGG	58.92	45.45	3.11
666		32244	chr4	AAT	AAT	3	10	126358	126387	30	1	169	TAATTCCAGCCAGGTTTGCC	58.44	50	4.52	TGGCTCAAAATATCACTTAGTTGGG	59.35	40	4.12
667		32300	chr4	AAAAAT	TTTATT	6	5	201453	201482	30	1	136	GGCGCCTTTGCTTAGTAACG	59.9	55	3.18	ATTGCGAGACTGACTGACCG	60.11	55	4.79
668		32350	chr4	AG	AG	2	15	280663	280692	30	1	122	AGTTTTTCAGGCGCCATTGG	59.68	50	3.16	TCCGAAAACTTAAAGCCGAGG	58.58	47.62	4.63
669		32424	chr4	AG	CT	2	16	445014	445045	32	1	157	CCGGTGATTTCGACAAACGG	59.83	55	4.44	CAAAAGAAGCTGCCCCGC	59.74	61.11	6.13
670		32515	chr4	AT	TA	2	17	663666	663699	34	1	151	CCCCTCTTGATCAGACACACG	60.4	57.14	4.49	AGTTAACGGAGTGATTCGTGC	58.67	47.62	5.34
671		32567	chr4	AT	AT	2	15	760493	760522	30	1	157	TCATGAAGTCCCCTAACTAAATATGC	58.78	38.46	3.14	CTCTGCTGTCCCGTACATCC	59.9	60	3.51
672		32660	chr4	AAG	TTC	3	11	940362	940394	33	1	197	GTTTTTGTTGCCATTCTCTTGCC	59.75	43.48	4.52	TGAGAGAATGTTCGTGGATTTTCG	59.61	41.67	3.46
673		32713	chr4	AG	AG	2	15	1075805	1075834	30	1	145	TCAAATGCCACATACACATACGC	59.94	43.48	4.42	TCACATATCTGCCATACCTCCC	59.09	50	4.3
674		32776	chr4	AG	CT	2	15	1186316	1186345	30	1	176	TTGCTTCGACCCCTCTTTCC	59.96	55	3.13	CCTCATTTTTCCTGTGACAGAAAGG	60.28	44	3.11
675		32793	chr4	AAT	TAA	3	12	1218432	1218467	36	1	160	CTGCACACCCATTTCTCAGC	59.48	55	4.26	AAATCCACTCCCACAACCGC	60.89	55	5.68
676		32870	chr4	AG	TC	2	15	1332656	1332685	30	1	151	ACGGGAGTTAGATTCTTGAATTCG	58.89	41.67	3.34	TGACGATAAAAACTATTCGGCCG	59.45	43.48	6.13
677		32931	chr4	AG	TC	2	15	1445717	1445746	30	1	198	TGTAGCCTAAGACAAAGCTTTAGC	59.06	41.67	3.09	CACCCAAAGAAGTCTCTCCCC	60	57.14	4.81
678		32977	chr4	AT	AT	2	16	1562520	1562551	32	1	106	AAGTGAAGCACGTACGATGG	58.29	50	3.51	TCCTGGGAAGTTTATTTGGAAAGC	59.47	41.67	3.51
679	HvSSRCS-136	33016	chr4	AC	AC	2	20	1702519	1702558	40	1	140	TGTGTCTCTTTGTACTTTAACAAACC	58.25	34.62	3.27	GATGGTCAGGAGAAGGAGCG	59.9	60	5.03
680		33062	chr4	AC	CA	2	15	1803165	1803194	30	1	220	TTTTTGGTGTGGTGTGGGC	59.1	52.63	5.36	TTCCAGACACCAGCTTGACC	59.89	55	4.02
681		33085	chr4	AG	TC	2	17	1842326	1842359	34	1	188	GGAAATACAAAGGGCCAAATCCC	60.12	47.83	3.85	TGATTACGCCTTAATCTGCACC	58.8	45.45	5.01
682		33122	chr4	AAT	TTA	3	10	1869777	1869806	30	1	156	TCCTAAGATAAGAACTACCATGGCG	59.99	44	5.69	AATTTCACTTACCATTTGCTGAGC	58.53	37.5	4.26
683		33141	chr4	AT	AT	2	16	1896660	1896691	32	1	134	TGTGCAAATAACACGTGGCC	59.69	50	5.36	ACGTAGTTTTGTTCATCATTTTGAAGC	59.83	33.33	3.86
684		33170	chr4	AAT	TTA	3	13	1969895	1969933	39	1	132	CCCTTTCCGAATCGAGGAGG	59.89	60	4.3	GAAAGTCATCGCACCTTGGC	59.83	55	4.52
685		33226	chr4	AAAAT	ATTTT	5	6	2059559	2059588	30	1	213	GTCTAGACATTTCCCAGTCAATGC	59.67	45.83	3.56	ACTCGGAGGATACCTGACCC	60.11	60	4.46
686		33340	chr4	AG	GA	2	18	2285013	2285048	36	1	185	GTCCAAAAGAAAGTGGGCCG	59.69	55	6.13	GGTTCTGACTACTGTCTGTCGG	60.1	54.55	4.79
687		33357	chr4	AT	AT	2	17	2326329	2326362	34	1	101	TTTTGCCACCAAGCACATCC	59.61	50	3.51	GGTGGAGATGGGTGATGTGC	60.75	60	4.57
688		33393	chr4	AAG	CTT	3	10	2387143	2387172	30	1	153	GTTTGGTCTCCATGCAAGATCC	59.58	50	3.36	ATTCCCAGTTCTATTTGGTCGG	58.11	45.45	4.79
689		33448	chr4	AC	TG	2	15	2485022	2485051	30	1	180	GGCAAAAAGATAAGAAAGAAGAAAAGC	58.51	33.33	3.51	GGCTCAGATGTCGTATCTGC	58.22	55	4.26
690		33449	chr4	AT	AT	2	15	2486281	2486310	30	1	196	AGTGTAGTTAATCTATGAAGGGTTGG	58.43	38.46	3.77	TCACGCGATCACAATATGCC	58.78	50	4.4
691		33598	chr4	AT	TA	2	15	2729306	2729335	30	1	141	TTTTCCCTCCATCTGAAACCG	58.21	47.62	4.44	TCTATGGCTTCCCCTTCAAGG	59.15	52.38	3.61
692		33599	chr4	AAT	TAA	3	10	2730462	2730491	30	1	127	TGTGAAAGCATTACCTCTGTGG	58.59	45.45	4.17	ACCTCCTTACCGAACATATGCG	60.22	50	4.73
693		33625	chr4	AG	CT	2	16	2825771	2825802	32	1	172	TCATAGGTCATTACACTGCTAGACC	59.7	44	3.85	ACATCTTAAGAAGAGCATTGTGTGG	59.59	40	4.17
694		33860	chr4	AAT	TAT	3	13	3341594	3341632	39	1	155	GGGTCAGTTTGGTACGGTCC	60.32	60	4.46	CGAGAGCTGATTTGGCATGC	59.97	55	4.06
695		33883	chr4	AG	TC	2	19	3380729	3380766	38	1	184	GCTTTTGCTTTGGTGATGTTGG	59.45	45.45	3.77	ACGACTAACGACCCTCACC	58.74	57.89	4.02
696		33900	chr4	AC	AC	2	15	3402458	3402487	30	1	210	CTTGAGGTGAGGAGGTAGAGTAGC	61.46	54.17	3.58	CGCCCCGTGATAGCCTGC	63.28	72.22	4.85
697		33916	chr4	AG	AG	2	15	3422450	3422479	30	1	137	GAGTTCAAGGAAACACGCGG	59.77	55	6.46	TCAAAATCCCTCGCGATCCC	60.18	55	3.85
698	HvSSRCS-137	33937	chr4	AT	AT	2	61	3443150	3443271	122	1	245	GCGACCCCATTCCTTGTCC	60.75	63.16	4.02	AGCAGACAAGTATGAAAGAGAAGC	59.07	41.67	3.86
699		34024	chr4	AC	AC	2	15	3646778	3646807	30	1	154	ACAGTGCTGGCATTACAAACG	59.73	47.62	3.6	AGAATTGTTGGTTGGTGAGGC	59.04	47.62	4.7
700		34039	chr4	AG	AG	2	16	3686935	3686966	32	1	228	TCCAGTCAATCCCAAAAGCC	58.08	50	4.35	AGAGTGCTGCATAAAGGGACC	60.07	52.38	4.46
701		34040	chr4	AAG	AAG	3	10	3687852	3687881	30	1	217	ATCTCAACAGCCTCGGTACC	59.18	55	3.34	AAATCACTGACCGAGGTGCC	60.32	55	5.01
702		34066	chr4	AAT	ATA	3	13	3737224	3737262	39	1	157	CGGATGTACGGTACAGCAGG	60.25	60	4.85	CGAATTTCGTCCTTGAAATATTAAAGC	58.27	33.33	3.51
703		34103	chr4	AG	TC	2	16	3798961	3798992	32	1	175	CACTATTGTCCAAGCAACAAACG	59.03	43.48	3.6	AGTGCAATTCCAACATCCGC	59.47	50	5.54
704		34128	chr4	AAATTC	ATTTGA	6	5	3842165	3842194	30	1	138	ATCAGCCACAGAGTACGACC	59.18	55	4.79	TCGGAAAGCCTCAGTAGTGC	59.75	55	4.4
705		34134	chr4	ATC	ATG	3	10	3848240	3848269	30	1	154	CCTGTTGTAAGCACGCAACG	60.38	55	4.1	GCAAAACTCGCGTCTCATCC	59.9	55	3.51
706		34171	chr4	AAAAT	AAAAT	5	7	3903035	3903069	35	1	177	AGAGCATGAGTAGTGAGTGGG	58.89	52.38	4.61	TCTCTCTCTCTCTCTCTCTTCCC	59.29	52.17	3.97
707		34248	chr4	AG	AG	2	15	4071396	4071425	30	1	213	TCAAGTGCTTACATTCCGTTCC	58.93	45.45	3.62	AGTCGAATGTAGCTGTATCACCC	59.93	47.83	4.61
708		34281	chr4	AT	AT	2	15	4135828	4135857	30	1	123	TGCGTGACTCTTTGTATGTAAGG	58.76	43.48	2.69	ACTTTTCCGCACTTTAAAATTCTGG	59.02	36	3.86
709	HvSSRCS-138	34303	chr4	AAT	ATT	3	14	4207731	4207772	42	1	174	CAAATTTGTAAGTCACAGTACCAATGG	59.41	37.04	3.16	ACATGCTTTGAAAAACTTCGGC	58.88	40.91	5.54
710		34363	chr4	AAT	AAT	3	10	4344647	4344676	30	1	120	AGTCGAGAATTTACCTCCTACGG	59.37	47.83	4.02	TCACGACAGTTTTTCGAATCGC	60.1	45.45	4.58
711		34378	chr4	AAG	AGA	3	10	4364580	4364609	30	1	103	AAAAGTTGTCATCTCACCTGAGG	58.61	43.48	3.86	TCGAAGAGCTGGCTTCTGC	60.08	57.89	4.26
712	HvSSRCS-139	34405	chr4	AC	CA	2	62	4401361	4401484	124	1	268	AGTAAGAAATGGCCCCAGGG	59.37	55	4.45	AAAGGTCGGTGAGGGATTCG	59.75	55	3.34
713		34484	chr4	AT	AT	2	18	4575612	4575647	36	1	209	ACACACACACACACACATGC	59.55	50	4.06	ACCTCATCAAAAATGACGTGCG	60.1	45.45	5.34
714		34537	chr4	ATAC	GTAT	4	8	4679763	4679794	32	1	177	GGCCGATATAAAAGGACGCC	58.85	55	5.68	TGCGAGACTTCTCCCATTGG	59.75	55	3.16
715		34631	chr4	ATC	GAT	3	10	4858495	4858524	30	1	142	GCAAGATTCAAGAACAAGAAGAATCC	59.19	38.46	3.01	GCTTAATCTTTCGAGGTTCCTCC	59.13	47.83	4.3
716	HvSSRCS-140	34869	chr4	AAT	TAA	3	20	5486797	5486856	60	1	183	TGGATCAAACTCCTCTGTGGC	60	52.38	5.01	GTGCAGTGAACAAAGCGAGG	60.04	55	4.63
717		34908	chr4	AAAT	TTTA	4	9	5624852	5624887	36	1	184	GCCGCTACCTACGTATATTGC	58.74	52.38	3.56	TCCGCCTTTCAAACAAAACTGG	60.16	45.45	4
718		34930	chr4	AAG	GAA	3	10	5680638	5680667	30	1	149	ACAACCTTCCCCAGATACCG	59.09	55	4.02	TCAAAGACCCTTGGGACTGC	59.89	55	4.4
719		34941	chr4	AG	TC	2	18	5729287	5729322	36	1	118	ACCCAAAGATTCCCACCACC	59.89	55	4.61	GCTAAGGAGTTGTTGAAGAAGACG	59.85	45.83	4.18
720		34995	chr4	AG	TC	2	15	5840147	5840176	30	1	145	CGCCGTTGAACTTGTACAACC	60.33	52.38	3.77	GAAAAATCAGGTCTCTAGGGTTACC	58.89	44	2.85
721		35030	chr4	AC	GT	2	16	5928710	5928741	32	1	104	CACATAGTGAGAATTCAATTGATGAGG	58.66	37.04	3.86	TCAAGGACTTGCTACCTCACG	59.73	52.38	4.35
722	HvSSRCS-141	35065	chr4	AG	AG	2	20	6046281	6046320	40	1	194	ACGGATTAATTGGCGGGACC	60.46	55	4.46	TTGGTGACATGCTGATTGCC	59.11	50	4.52
723		35154	chr4	AT	AT	2	15	6295602	6295631	30	1	101	GAAGCTTGATATGAGTTCGCCC	59.45	50	6.13	AATACCCATTACAAGGCAAGGG	58.36	45.45	3.95
724		35173	chr4	AC	CA	2	15	6323060	6323089	30	1	204	AGTCTAAAGTTGTGTGAAGCATCG	59.55	41.67	3.84	ACAAACATTTCTTTGACAAAGTGAGG	59.19	34.62	3.86
725		35220	chr4	AAT	AAT	3	10	6432401	6432430	30	1	147	ACATTACATGACTTTTTGTGACGG	58.24	37.5	4.79	ACCCGAAAAATCAGCCTAGGG	60.06	52.38	3.53
726		35306	chr4	AG	AG	2	17	6592765	6592798	34	1	185	AAGGATGGACTTCGGGAAGC	59.75	55	3.86	CACATTTAACCCTCCAAACTTTTTCC	59.52	38.46	3.13
727		35327	chr4	AAAT	TAAA	4	8	6646759	6646790	32	1	194	ATTGTAAACATACCGATCCCTCG	58.37	43.48	4.63	GGTCAACGTATATGTATATGCAACG	58.25	40	4.1
728		35356	chr4	AAAG	TTTC	4	8	6721266	6721297	32	1	135	AGATTTGATTATTTGGCCCGCC	59.63	45.45	6.13	ACATTTCAACAACCCCAAGCC	59.58	47.62	4.35
729		35439	chr4	AAT	TTA	3	12	6922382	6922417	36	1	129	GTGCGACGTGAAATCAAGGG	59.83	55	3.95	CAATTCAATGAAGTGTGATGTCGG	58.91	41.67	4.79
730		35442	chr4	AT	AT	2	15	6936186	6936215	30	1	103	ACTGTATGTGGATGTACGTTACG	58.33	43.48	3.18	GACAGCTTCACTTCTGCACC	59.13	55	5.01
731	HvSSRCS-142	35587	chr4	ATC	ATG	3	18	7410754	7410807	54	1	220	TGGAATGAACTGCTACAAGTTACC	59	41.67	2.85	TGCTTGTATGGTTTGGTTGTACC	59.43	43.48	3.34
732		35884	chr4	AAAAAG	TTTTCT	6	5	8609317	8609346	30	1	167	GCAAGAACGACTTTGGTGGG	59.69	55	4.61	ATGCTTCTGGAGTCAAACCG	58.19	50	4.44
733	HvSSRCS-143	36029	chr4	AAT	ATT	3	51	9054085	9054237	153	1	299	AAGTTCCTGAGTCGGTTTTGG	58.43	47.62	3.28	AACCTGCACCACCAAGACC	60.15	57.89	3.85
734		36079	chr4	AAT	TTA	3	12	9249983	9250018	36	1	122	CGTTTGGGCTCATTTGACCG	60.11	55	4.79	CATCACTCTTCACTTTACCAACTCC	59.59	44	3.85
735		36355	chr4	AG	TC	2	16	9936660	9936691	32	1	106	CTCAGTTCTCCCTCACGACC	59.47	60	4.79	GCGGTTTCACAATAAGTTTTGGG	59.26	43.48	4.12
736		36388	chr4	AC	GT	2	15	10027135	10027164	30	1	171	AGAGCTGTGGAAAAGAAGAGC	58.22	47.62	4.09	AATCCTCCAGGGCATTCTGC	60.11	55	4.26
737		36421	chr4	AAT	TTA	3	10	10083098	10083127	30	1	126	TCCCTAAAATGATCATATTACCGCC	58.82	40	6.13	TGTTGTTATTGTTGCTGCTACTCC	59.78	41.67	3.85
738		36456	chr4	AC	CA	2	17	10154985	10155018	34	1	160	GGACAAGATCAGTAGTGAAAACTCC	59.36	44	3.85	GTGCATAGCATAAGGAAGAAAGGG	59.72	45.83	3.95
739		36668	chr4	AAAAG	GAAAA	5	6	11064595	11064624	30	1	118	ATGGTCCCTGCCTTCTCTGC	61.92	60	4.26	TGTCGATGCATGAATTTGTATTTTGC	59.97	34.62	3.68
740		36687	chr4	ATC	ATC	3	13	11140045	11140083	39	1	134	GGACAAACTTTCATCAACTAGGCC	60.08	45.83	5.19	AGCAACAGTGACAGTCATGG	58.11	50	3.66
741		36698	chr4	AG	CT	2	18	11199245	11199280	36	1	121	CCTCATTTCAACAAAGTACAAATGTCC	59.62	37.04	4.02	AGTTGTGTCCTTTGAATTTGTCCC	59.9	41.67	4.46
742		36746	chr4	AAACTG	GTTTCA	6	5	11409077	11409106	30	1	138	ACACAAGTACACTCACCTCACC	59.9	50	4.02	TCTTGATAAGGTGCTCGGCG	60.18	55	6.46
743		36801	chr4	AC	TG	2	18	11683309	11683344	36	1	168	ATCGGGTTAGCCTTTGCCC	60.08	57.89	5.36	CTCTCTCTCTCTCTCTCTCTTGC	58.87	52.17	4.01
744		36802	chr4	AG	AG	2	15	11683412	11683441	30	1	184	GTGTGTGTGTGTGTGTGTACG	59.94	52.38	3.67	GGACGTGAGCAATTGTCAGC	59.83	55	4.26
745		36839	chr4	AG	AG	2	16	11820978	11821009	32	1	151	ACTCTCAACTTTGCACCCCG	60.54	55	5.73	ATTGTCTTCGTGTCAGTTCTGG	58.61	45.45	3.86
746		36864	chr4	AG	CT	2	17	11881230	11881263	34	1	139	AGAAGAGCATTCCTCCTCACG	59.52	52.38	4.35	TTCGGTTTCGTGGGTTTTGG	59.26	50	3.28
747		36887	chr4	ATC	ATG	3	11	12057635	12057667	33	1	163	TTCCCCCAAGTAACTAAATGGC	58.3	45.45	4.4	CAAGCAGTTTCCAATAAGAACAAGG	59.08	40	3.61
748		36895	chr4	ATC	ATG	3	11	12075194	12075226	33	1	163	TTCCCCCAAGTAACTAAATGGC	58.3	45.45	4.4	CAAGCAGTTTCCAATAAGAACAAGG	59.08	40	3.61
749		37010	chr4	AC	AC	2	17	12684285	12684318	34	1	146	CGGTATGCATCACAGGAAGC	59.06	55	3.86	ATGTTTTGCATGGGGACGC	59.41	52.63	5.19
750		37032	chr4	AAG	AAG	3	13	12821942	12821980	39	1	174	CGTCTTCTTCTTCCATGCCG	59	55	5.69	TTTTCCTCAAAAAGGGCGGC	59.61	50	6.53
751		37207	chr4	AAC	TTG	3	10	13633869	13633898	30	1	190	CCTTCATTCACTTAAGAAAATACACGC	59.52	37.04	5.34	ATAACACTAAAGAATACGCAACGC	58.21	37.5	4.84
752		37276	chr4	AAT	ATT	3	13	13941504	13941542	39	1	177	CTCTTACATCATCACTTATGTCATTGC	58.72	37.04	3.56	AGAGAGAAAATTCCCCTGTGAGG	59.73	47.83	3.86
753		37326	chr4	AG	TC	2	15	14229329	14229358	30	1	186	GACATTGCTTTCTCAAAGTGGC	58.69	45.45	5.01	ACAATCAAAGACACAAAACTGAACC	58.9	36	3.62
754	HvSSRCS-144	37374	chr4	AAT	AAT	3	35	14488584	14488688	105	1	247	TTTCCAAGCAAAGTTAGATATCAAGC	58.46	34.62	4.01	GAGACCTAATCCATTTGCGGC	59.4	52.38	6.53
755	HvSSRCS-145	37452	chr4	AAT	AAT	3	17	14773151	14773201	51	1	178	ACCGAAAGACGAAACCAACC	58.7	50	3.77	TCTTTTGCTCAGGGCTTTCC	58.38	50	3.13
756	HvSSRCS-146	37508	chr4	AC	TG	2	27	15052076	15052129	54	1	151	TGGCTCCTTTAGTATTCCTACTGC	59.9	45.83	4.4	CCTCCCTCTTCCTTATCTGGC	59.3	57.14	4.85
757	HvSSRCS-147	37509	chr4	AC	TG	2	21	15052387	15052428	42	1	171	TGGCTCCTTTAGTATTCCTACTGC	59.9	45.83	4.4	TTTTGGGGAGGTGGTAGTGC	59.89	55	4.4
758		37574	chr4	AT	AT	2	19	15208714	15208751	38	1	189	AATTCTCTCTCGACTCGGCG	59.62	55	6.46	CTTTCACACATTGTTCTACTATTCTCC	58.34	37.04	3.71
759		37601	chr4	AATCAG	ATTCTG	6	5	15348438	15348467	30	1	118	TTCTTAATGTTTTGGCTCATTGTCC	58.55	36	4.02	GCACACTCAGAACAGAAACCC	59.4	52.38	4.11
760	HvSSRCS-148	37674	chr4	ATCGTC	TCATCG	6	7	15591229	15591270	42	1	168	GCAAGCAGAAATGGAGGTTCG	60.14	52.38	3.95	TGCTGCTAGTGCTATAGGATAAGG	59.54	45.83	2.69
761		37770	chr4	AAATTC	TTGAAT	6	5	15871767	15871796	30	1	179	GTGACCTCGAGCAGTTCTCC	60.11	60	3.71	GCTATGTGGGGTCCAGTTGG	60.39	60	3.77
762		37872	chr4	AC	TG	2	19	16344347	16344384	38	1	100	TGAAGCTGAGGATCCTGAACC	59.44	52.38	3.62	TCTAACAAGTAACTGACAGAACTCC	58.25	40	3.85
763		37885	chr4	AG	CT	2	15	16390929	16390958	30	1	137	ACCCCTCCCATAACTCTCCC	60.03	60	4.3	GAGAATGACTCCGGGAAGCC	60.18	60	4.35
764		37910	chr4	AT	TA	2	15	16419563	16419592	30	1	117	TGAGAGGGTTGTAAGGTACATGC	60.06	47.83	4.06	CAACGGAGGAGTAGGTAGCC	59.25	60	3.93
765		37959	chr4	AT	TA	2	16	16543474	16543505	32	1	216	CCTGATGGCGGGGAATTAGC	60.89	60	3.09	AGTACTGCACATGCCTCAGC	60.39	55	4.26
766		38052	chr4	AG	TC	2	16	16742376	16742407	32	1	226	TCCATATTGCCATTACTAAAATGCCC	60.01	38.46	5.36	TTGTAACTTTTTGCGGTGAACC	58.23	40.91	3.62
767		38079	chr4	AAAAAT	ATTTTT	6	5	16804205	16804234	30	1	204	CCTTGGAAGTAGAGCGCTACC	60.2	57.14	3.18	CAATTTGCTCCTGTTTCCCCG	60.07	52.38	5.73
768		38116	chr4	AAT	AAT	3	10	16900582	16900611	30	1	128	GCGGATTGATACTAAGCACCC	58.86	52.38	4.61	GTGGAAAGCAGGAAAGGAGC	59.12	55	4.7
769		38222	chr4	AAG	TCT	3	11	17096850	17096882	33	1	214	CCATCACTGGAAGAAAATCTACGG	59.43	45.83	4.02	CCAAAGAAACAACATCACCACC	58.28	45.45	4.61
770	HvSSRCS-149	38355	chr4	AC	TG	2	20	17438498	17438537	40	1	206	CGCTTGACTTACACTTGTCCC	59.2	52.38	4.46	TGTTCTGATCCCATCAATGCG	58.71	47.62	4.73
771		38392	chr4	AG	AG	2	16	17516177	17516208	32	1	120	CCAACACACAAAATGTACAGATCG	58.85	41.67	3.69	AGCTTCTACTGCTGCTGGC	60.08	57.89	4.85
772		38500	chr4	AG	TC	2	15	17740083	17740112	30	1	122	CCTGATAACTCGACAACATGCC	59.39	50	4.4	CTGCTGGACACCTGTTTTGC	59.97	55	3.68
773		38526	chr4	AAT	TTA	3	11	17800758	17800790	33	1	182	AGCACCATCTTTGGACACCG	60.61	55	4.94	ATTTATACTTACAACTGGCGATTTGC	58.81	34.62	3.68
774		38530	chr4	AAT	ATT	3	10	17810472	17810501	30	1	110	ACTAAAATCTCCACCGCTTTTGC	60.06	43.48	3.68	TGCCTTTCGAAGTTCGTTGC	59.69	50	4.17
775		38599	chr4	AAG	AAG	3	10	17923049	17923078	30	1	148	CCTTCGATCCCCTCAATACCC	59.65	57.14	3.69	TGTCTTCTAATTTATCAAACCCCACC	59.34	38.46	4.61
776		38699	chr4	AG	AG	2	17	18126433	18126466	34	1	133	GTCATAAATCACAATTCACATTTCACG	58.42	33.33	4.35	CTTCGTCAAGCTACCTCTCCC	59.86	57.14	4.3
777		38709	chr4	AAT	AAT	3	11	18177566	18177598	33	1	141	TTCGGGGCATAAATTCGGGG	60.47	55	5.73	GCTTGGGTCACATGAGATGC	59.26	55	3.91
778	HvSSRCS-150	38807	chr4	AT	TA	2	30	18370273	18370332	60	1	140	GGAGGTCCAAGAAAGTGGGG	59.96	60	4.96	GTGATTTCCTCAAATTCAAAGTCCC	58.84	40	4.46
779		38810	chr4	AG	CT	2	15	18377495	18377524	30	1	190	CAGTGCAGTGTATTTTGTTCCG	58.45	45.45	4.3	GTACATCACTATTGCGCGCG	60.11	55	6.86
780		38852	chr4	AAG	AAG	3	11	18507820	18507852	33	1	177	ACTGCAATGCACTGTCCTCC	60.61	55	4.3	GCAGGAGAGGCAATCAGTGG	60.75	60	4
781		38853	chr4	AAG	AAG	3	11	18508920	18508952	33	1	177	ACTGCAATGCACTGTCCTCC	60.61	55	4.3	GCAGGAGAGGCAATCAGTGG	60.75	60	4
782		38909	chr4	AAG	TCT	3	12	18687551	18687586	36	1	109	GGCATGGCTTGTCTTGAAGC	60.11	55	3.86	ACAGAGTTTCTAGAAATTCAACTCCC	59.06	38.46	4.3
783		38932	chr4	AAAAAG	TTTTCT	6	5	18737556	18737585	30	1	110	TCATCACCTACACGAGCAGC	59.83	55	5.25	GGTTTGTGCCTCTCAGCAGG	61.24	60	4.85
784		38940	chr4	AG	AG	2	17	18753976	18754009	34	1	128	TCCAATGGGTTCAGTTGCCC	60.54	55	5.36	AGGGGAGAGGATAAAAACCGC	59.79	52.38	5.68
785		38964	chr4	AAAG	TTCT	4	8	18815147	18815178	32	1	152	TTTAGGGATGCCACCAGTGC	60.32	55	4.4	CATGAGGGATGAATGCAAGTGG	59.64	50	4
786		39024	chr4	AAT	TTA	3	12	18949461	18949496	36	1	172	CAGCAGAGGAAGGAAAGGGG	60.03	60	4.79	TGGGAAATGATAGGAGAGCTAGC	59.42	47.83	3.42
787		39058	chr4	AAAAAT	TATTTT	6	5	19049736	19049765	30	1	126	TCAGTGATCTACCAAGCAAGC	58.02	47.62	4.01	TGTTACTTGCCATTGTGGAGC	59.11	47.62	4.7
788		39268	chr4	AT	AT	2	19	19655472	19655509	38	1	113	TCCCTGATTGGAAAAACACCC	58.4	47.62	4.61	GCTCGGCTCACACATTAATCG	59.74	52.38	3.34
789		39308	chr4	ATAC	TATG	4	9	19724719	19724754	36	1	194	ATCAATTGACATAGCCGGCC	58.39	50	6.13	TGCAGCATTCATTAATTGGATGG	58.05	39.13	3.51
		chr-5/id	sequence	standard	motif	type	repeat	start	end	length	entry	product	forward	tm1	gc1	stability1	reverse	tm2	gc2	stability2
790	HvSSRCS-151	39409	chr5	AG	AG	2	23	60706	60751	46	1	199	CGTTTAAACTGCACGGTTTATGC	59.64	43.48	3.14	ACATAATTTTGCACCTGTACAAATGC	59.63	34.62	3.56
791		39411	chr5	AAT	TAT	3	10	61773	61802	30	1	168	TCCCATGTCGAGTCTGTTCC	59.1	55	3.62	GACGTTACCAAATTGGCCCC	59.47	55	5.8
792		39433	chr5	AAT	AAT	3	12	78428	78463	36	1	181	GGCATGATGAAGTGTGTTTGC	58.67	47.62	3.68	TTCTCTACACCGGTTTGGCC	59.96	55	5.36
793	HvSSRCS-152	39461	chr5	AAT	ATT	3	27	118831	118911	81	1	184	ATTCTGCTGTACGGCCAAGG	60.39	55	3.61	TCCAATCAATGTTGGTACTACGG	58.49	43.48	4.02
794		39466	chr5	AAT	ATA	3	11	124674	124706	33	1	199	CAATGCCCATGCCCATGC	59.89	61.11	4.06	ACACACATTATGCGGGTCCC	60.39	55	4.46
795		39526	chr5	AAT	TAT	3	13	213792	213830	39	1	144	AAGTTGTGGAGGAAGTGGGG	59.52	55	4.96	TATGCCTGTCTTCACCTGCC	59.75	55	4.85
796		39540	chr5	AAAAAT	TTTTAT	6	5	236514	236543	30	1	164	GAGCCCATAGCCTTGTCTCG	60.25	60	4.04	GCAAGCCTTTTTGCCACCC	60.6	57.89	4.61
797		39543	chr5	AT	TA	2	16	244946	244977	32	1	179	TCAGTCGTCGGGAATTTGGG	60.04	55	4.12	TCCCGCTATCGAAACAAGGC	60.46	55	4.35
798		39546	chr5	AAATC	ATTTG	5	6	246136	246165	30	1	114	CCGGCCAACCAAATAGTAGC	58.98	55	3.58	TTCTTTGCTAGCTCCAGCCC	60.04	55	5.19
799		39552	chr5	AG	TC	2	16	248027	248058	32	1	141	CTCTTCTCTGCAGTAACCCCC	59.79	57.14	5.4	TCGAGGGCTTGAAAAGGAGC	60.32	55	4.7
800		39563	chr5	AG	AG	2	19	273302	273339	38	1	145	ATACACACACAAACGCACGC	60.04	50	5.34	AGGATATAAAGGGGCCATGGC	59.64	52.38	4.4
801		39786	chr5	ATAC	TATG	4	8	637133	637164	32	1	161	TCCCAATCAATTACCGTTTTTAGC	58.04	37.5	3.09	GTTGCAACATTCAAGTGACATCC	59.02	43.48	3.51
802		40022	chr5	AG	AG	2	16	1090428	1090459	32	1	200	CAAGCCTAAAATCTTATGCCTTTATGG	59.13	37.04	2.74	CACACACACACACACAGAGC	59.63	55	4.09
803		40025	chr5	AG	AG	2	16	1090549	1090580	32	1	124	AGAGAGAGAGTTGTTTACATGGC	58.17	43.48	4.4	TTTGAAGAAAGTAACCACAAACCC	58.03	37.5	4.11
804	HvSSRCS-153	40033	chr5	AAT	AAT	3	18	1101472	1101525	54	1	149	AATTCAACAACACTTCTAGTTGACG	58.28	36	4.35	CAAACGGCGATCAACACTGG	60.11	55	4
805		40037	chr5	AG	TC	2	18	1107144	1107179	36	1	115	ACTTTGTTAGCGAGGTCAATGG	58.93	45.45	3.16	AGGGCATAGGTTAGATCCATTGG	59.67	47.83	3.16
806		40160	chr5	AG	GA	2	16	1321069	1321100	32	1	212	ACTTGGTGGTCGTATTGGCG	60.67	55	5.69	AACGAATGTGCCTTCAAGCC	59.4	50	4.35
807		40198	chr5	AAT	ATA	3	12	1410112	1410147	36	1	111	AGACCTGCCCAATCACTTCC	59.67	55	3.46	CGAGTTACTGAAACAGCAGCC	59.54	52.38	4.85
808	HvSSRCS-154	40212	chr5	AAT	TTA	3	15	1434772	1434816	45	1	112	ATACTGCTGTACGGCCAAGG	59.82	55	3.61	ACACAAAATTGAGCTTTCTGGC	58.28	40.91	4.85
809		40254	chr5	ACAG	TGTC	4	8	1502160	1502191	32	1	185	TTCTGAGTGAATCGTGCGGG	60.39	55	6.13	TGTGAGGGTCAAAAGAGGGC	59.89	55	5.19
810		40259	chr5	AG	CT	2	18	1514887	1514922	36	1	151	ACATCATCAAATGCAGTCAATTCC	58.34	37.5	3.01	CAGGAACGGGAAGGAAAGGG	60.32	60	3.95
811		40314	chr5	AAG	AGA	3	11	1644641	1644673	33	1	164	GAAAAACGCGAGGCCTTACC	59.83	55	2.85	GTCCGTTCTTATGGCAACCC	58.91	55	4.11
812		40320	chr5	AT	AT	2	16	1650386	1650417	32	1	131	ACAGCTGCCCCCATTTACC	60	57.89	2.85	ACAAAAATTGATTATCTGATGGTCTCC	58.31	33.33	3.71
813		40391	chr5	AATCT	ATCTA	5	6	1742614	1742643	30	1	122	TTTTAGATGTTATAATTGCCCACAGC	58.51	34.62	4.4	CAGCACAATAGTTAAGTCGGGG	59.06	50	5.73
814		40419	chr5	AT	AT	2	15	1799076	1799105	30	1	174	TTGGTTGACAATTAGACTGAAATAAGG	58.21	33.33	2.69	GTGCTGTCACCTTTGATGGC	59.76	55	4.4
815		40441	chr5	ACGGGC	CGTGCC	6	5	1835557	1835586	30	1	170	TCTGTTACAGCGAGAGAGGG	58.54	55	4.3	AAATAGACACTGGCGGCAGG	60.39	55	4.85
816		40502	chr5	AG	CT	2	15	1948205	1948234	30	1	132	GCGCCATTTGATCCTTCAGC	60.25	55	4.26	GACAGCGAAGACTCACTTGC	59.21	55	4.01
817	HvSSRCS-155	40527	chr5	AC	CA	2	21	2009880	2009921	42	1	169	TCTTCAAGTTTGGTGAGCTTCC	58.79	45.45	3.46	TCTAACTACGCATGGGAAGGG	59.24	52.38	3.95
818		40615	chr5	AAG	TCT	3	10	2195658	2195687	30	1	148	AATACTCCTCCTATACTGCTCCC	58.32	47.83	4.3	ATGGCCTTCCTTACGAGAGG	58.88	55	3.69
819		40658	chr5	AAT	TAA	3	13	2261122	2261160	39	1	173	GATCGGAATCAAAATAAGTTGTATTGC	58.04	33.33	3.56	ACAACAACAGTGTCTTCGGG	58.34	50	5.14
820	HvSSRCS-156	40667	chr5	AAT	ATT	3	14	2272000	2272041	42	1	173	TGAAAAACAACACTAGGTTTTAAGGC	58.96	34.62	4.35	AAGTGCCATTTATTTTGCCTTCC	58.42	39.13	3.46
821		40675	chr5	AT	AT	2	15	2287208	2287237	30	1	200	ACTAAATCCTCTTGGGCCACC	59.71	52.38	4.61	AGCTAACAGAATTTCACGGGC	58.92	47.62	6.13
822		40733	chr5	AAT	TTA	3	13	2407384	2407422	39	1	226	CAGATGTTGATGTCTAAGCAGCG	60	47.83	5.18	CCTGCTGTACCGTACATCCG	60.25	60	4.18
823		40765	chr5	AAT	ATT	3	12	2479106	2479141	36	1	155	TGTGCTGGGCTAATGACTCC	59.75	55	3.85	GGACGCTGTTGAGTTAGAAAAGC	60.36	47.83	3.51
824		40785	chr5	AAAAAG	AAAAAG	6	5	2496718	2496747	30	1	182	TCAGAACCGAATAATGAAAATTCACC	58.46	34.62	4.02	TGAGTTTTGAGTATGAGGTGTGG	58.36	43.48	4.17
825		40794	chr5	AAGAGG	CCTTCT	6	5	2512979	2513008	30	1	111	TCTCATCAAACGTCACCCCC	59.68	55	5.4	AAGGGACTGACGGAAAGTGG	59.6	55	4
826		40896	chr5	AG	TC	2	15	2783088	2783117	30	1	138	TGGGATCACAGTACAGCATAGG	59.3	50	2.57	TGATCCAAACCATCACATCTATCC	58.38	41.67	2.59
827		40905	chr5	AAC	TTG	3	11	2795323	2795355	33	1	160	TGAATCGAACCTCGCTTCCG	60.46	55	4.3	AACAGCCTCAGGACAACAGC	60.54	55	4.4
828		41065	chr5	AG	AG	2	15	3116556	3116585	30	1	141	GCAGTTGCAGGCTTAACTTGC	60.93	52.38	4.01	AGAACGAGACAGCAAGGTGG	59.97	55	4.61
829		41126	chr5	AAAAAC	TTTTTG	6	5	3202432	3202461	30	1	128	TGGTTAGAGGAGAAGTCGCC	58.82	55	5.54	AGGGTAGGATTGTAAATGCGC	58.43	47.62	6.09
830		41127	chr5	AAG	TCT	3	10	3202538	3202567	30	1	120	TCTGACATTCCATGTTGCGC	59.2	50	6.09	TAGCACACAAGCTGGATGGG	60.04	55	4
831		41178	chr5	AG	AG	2	18	3281116	3281151	36	1	156	GCAGCTGTAGACTAAACGCC	59	55	5.68	TGACTTAAGACAAGATGCTGTAGG	58.28	41.67	3.18
832		41202	chr5	AG	CT	2	16	3334566	3334597	32	1	169	GCATTTGGCTTATCCCACTGC	60.2	52.38	4.4	CAAGGCAAGAAAACCTGGCG	60.32	55	5.69
833		41208	chr5	AAG	AAG	3	10	3343458	3343487	30	1	188	AGTCAATGAAACTATGACACAATGC	58.38	36	3.56	TCTGATGACATCTCTCACTTGGC	60.12	47.83	4.52
834		41256	chr5	AG	GA	2	16	3434172	3434203	32	1	189	TGATTCCAATGGAGGGCAGC	60.4	55	5.25	TTTTCAGACCGCTTGCTTGC	59.97	50	4.01
835		41312	chr5	AT	TA	2	15	3561881	3561910	30	1	132	GAGACTGCCTCTTCACTTAGC	58.11	52.38	3.09	TCGGGTTCCAAATCCAATGC	58.82	50	3.56
836		41319	chr5	ACTCCC	GTGGGA	6	5	3575990	3576019	30	1	217	TGAAAGTGTGGGTGTGAGGG	59.82	55	4.3	TGAACTACTCCCTTCGCTGC	59.75	55	5.25
837		41446	chr5	AG	AG	2	15	3836653	3836682	30	1	192	GGGTAGTAGCATCATTGTCCCC	60.22	54.55	4.81	TGTCTATGGCTTTGTGGGGC	60.32	55	5.8
838		41463	chr5	AAAAT	ATAAA	5	7	3880534	3880568	35	1	187	ATGGTCAAGGGCCATCTTGG	60.03	55	3.61	GTCTCACATCTCGGCTCAGC	60.53	60	4.26
839		41511	chr5	AG	AG	2	19	3974436	3974473	38	1	220	AGATGTTAATTAACTCAAGGCTTGC	58.14	36	4.01	TCCCTGAACAAATGAGTTGCG	59.12	47.62	4.85
840		41519	chr5	AAT	AAT	3	12	3988716	3988751	36	1	170	TTTTCCGTCCAGCGTTTTCC	59.34	50	3.13	AACGGATCGGATTGCAGACC	60.46	55	3.85
841		41760	chr5	AT	TA	2	15	4569406	4569435	30	1	149	ATCCCTGTTGAGGCTTTCCC	59.67	55	3.97	TGGTCTGAACTGCTGTACCG	59.68	55	4.02
842	HvSSRCS-157	41783	chr5	AG	GA	2	40	4617409	4617488	80	1	251	TCTTTCATCATTCACGAGAATAAAACC	58.55	33.33	3.27	CGCCGGCTGAATTTGTGG	59.82	61.11	4.17
843		41918	chr5	AC	TG	2	15	4892209	4892238	30	1	202	TCCTCCAATTGCCTACTCTGC	59.79	52.38	4.26	CGATCAGCGACGATTTAGCG	59.57	55	4.26
844		41995	chr5	AAT	TTA	3	10	5046657	5046686	30	1	157	TGAAAGTGCTTGTACTGAGTTAAGC	59.76	40	3.09	TTTCTTTTGGTCCGAACCCG	58.69	50	5.28
845		42068	chr5	AAAAAT	AAAATA	6	6	5205393	5205428	36	1	164	ACTGCTGTACCGTACATCCG	59.55	55	4.18	AAAATATTTCCTACAACAACATCTCCC	58.25	33.33	4.3
846		42074	chr5	AT	AT	2	16	5225801	5225832	32	1	200	ACGCAAATTATTCTCTCCGCG	59.41	47.62	6.46	TTCAGTAAGACCGACGACCG	59.48	55	4.79
847	HvSSRCS-158	42109	chr5	AAT	ATT	3	18	5286127	5286180	54	1	122	TGGTACGTCACATTAATTGGAATACG	59.74	38.46	3.06	ATTTGCATAAGATATGATAGAACACCG	58.06	33.33	4.94
848		42168	chr5	AAT	ATT	3	13	5410395	5410433	39	1	193	ATATGCACAGCACAAGCAGC	59.55	50	5.25	AAATGGCTGGAATCGAACGC	59.55	50	4.84
849		42181	chr5	AT	TA	2	16	5439834	5439865	32	1	123	GCATCAACGATACTACTCCTCCC	60.31	52.17	4.3	TGGCCACTTACGCTATTGGG	60.11	55	4.12
850		42247	chr5	AG	TC	2	16	5559728	5559759	32	1	166	GGAGTTCACGTGGGGAAGG	60	63.16	3.46	CCCAGGCAAGACATGTTGGG	61.25	60	4.12
851	HvSSRCS-159	42348	chr5	AG	CT	2	26	5742790	5742841	52	1	174	TTTTAAGAAATGCAAGTATCCGACC	58.15	36	4.79	GCGATTCTAACATAACCGAACCC	59.75	47.83	4.11
852		42378	chr5	AC	TG	2	16	5801146	5801177	32	1	169	AACTTTTGTCAACCATGTACAACC	58.34	37.5	3.77	TCAGGATTCAGTTGTCTTTGCC	58.85	45.45	4.52
853		42445	chr5	AAT	TAA	3	13	5938862	5938900	39	1	176	TGTTGAGTGAGTGAGCGAGC	60.32	55	5.03	ACACACATAACTTATGACTAACCCG	58.9	40	5.28
854		42502	chr5	AAT	ATT	3	10	6088790	6088819	30	1	100	TTTATACTCCCTTGTCCGACCC	59.23	50	4.46	TTGACCCTCTAAGTAGTGGCG	59.18	52.38	5.69
855		42533	chr5	AAT	AAT	3	10	6154042	6154071	30	1	177	CACCCGTTATGCTGAATTTTATGC	59.26	41.67	3.14	AGCTTCTCTTCGTCACCAGG	59.39	55	4.45
856		42549	chr5	AT	TA	2	17	6203353	6203386	34	1	146	CATCAGCATTGACGCCATGC	60.59	55	4.06	GCCCTCACCATCTCTTACAGG	59.86	57.14	4
857		42642	chr5	AG	TC	2	18	6359010	6359045	36	1	144	CAGGGCTACTAGTGCATGCC	60.53	60	4.4	ACTGCCTCTCTCTTTCTATAAAGCC	60.16	44	4.35
858		42697	chr5	AAC	TTG	3	11	6481892	6481924	33	1	104	CCTAGGTGAGTTGTTATTGCCG	59.06	50	5.69	TCCCAAACAACAACAACATCCC	59.57	45.45	3.85
859	HvSSRCS-160	42712	chr5	ATAC	TACA	4	12	6543453	6543500	48	1	176	GCATTTTGTTTGGATTGGAGATGC	59.91	41.67	3.91	TTAGAGGGCTCTTGATCTACCC	58.42	50	3.69
860	HvSSRCS-161	42832	chr5	AAT	AAT	3	18	6730607	6730660	54	1	171	AAGGACTAAATTCAGGTGCTGG	58.31	45.45	4.85	TTGCAAAACTCTTGCCGACG	59.97	50	5.12
861	HvSSRCS-162	42865	chr5	AAT	TTA	3	17	6807436	6807486	51	1	136	TGTTTTCTTTTTCCTCTATCACTACCG	59.61	37.04	4.02	TGGAGTCACATCTATTGACAGTCC	59.84	45.83	3.85
862		42905	chr5	AAT	TTA	3	13	6899622	6899660	39	1	189	CAAAGCTCCCAGGAAGGTCC	60.32	60	4.46	TCATCTTGCAATGCTGGTGC	59.47	50	5.01
863		42936	chr5	AC	AC	2	16	6947447	6947478	32	1	133	GGTTACCACCATCACCACCC	60.32	60	4.61	TGCATATGTATGAAGGTACGTGC	58.94	43.48	5.34
864	HvSSRCS-163	43052	chr5	ATAC	ATGT	4	16	7148177	7148240	64	1	185	TCTAATTTTAAATTCACACGTTTGGGG	59.13	33.33	4.96	TCCTCTGTATTCAGGTCCTCG	58.34	52.38	4.63
865		43119	chr5	AAG	GAA	3	10	7306597	7306626	30	1	134	TCCACACGGTTTCAAAGAAAGC	59.9	45.45	3.51	TAAACGGGGAGAAGCCATGG	59.75	55	3.66
866		43129	chr5	AG	AG	2	19	7317560	7317597	38	1	104	AAGCCTTCCACACACGAACC	60.82	55	3.62	TGTATTAGCGCTTGGGGTCC	59.82	55	4.46
867	HvSSRCS-164	43158	chr5	AAT	TAT	3	14	7370622	7370663	42	1	165	TCTCATTATCATGGGGGAGATTTCC	59.99	44	3.13	AGATAGTTACAAGTGATTAAACCGACC	59.24	37.04	4.79
868		43300	chr5	AAAATG	GAAAAT	6	5	7691773	7691802	30	1	183	AAACAACTTTGACCGCAGCC	59.9	50	4.85	GGGGTGATTGTCAACTCTGC	58.83	55	4.26
869	HvSSRCS-165	43345	chr5	AAT	ATT	3	22	7924506	7924571	66	1	215	AACCCGTGGAAGATGTGAGC	60.32	55	4.26	CAAAGACAAACAGTGAAAAGAAAAAGC	59.26	33.33	3.51
870	HvSSRCS-166	43371	chr5	AC	AC	2	20	8022211	8022250	40	1	174	AAGGCACCTGACCATCATCC	59.74	55	3.51	AGTTTCAAGTCTCAGGGAATTAGG	58.19	41.67	2.69
871		43386	chr5	AAT	ATT	3	12	8115125	8115160	36	1	162	CTCTTACATCATCACTTATGTCATTGC	58.72	37.04	3.56	ACAACTTGCCGATATTGTGAGG	58.99	45.45	3.86
872		43389	chr5	AAAAAT	AAAAAT	6	5	8137091	8137120	30	1	117	TGAAATCCACCTTGCAACTTCC	59.37	45.45	3.46	ACATGGCTAACAAAGGAGGGG	59.99	52.38	4.79
873		43430	chr5	AT	TA	2	16	8305080	8305111	32	1	148	CGGGAGAAGGAGAAGTGTCC	59.47	60	4.02	ACCTGAGCTCATTTCTTCAGC	58.29	47.62	4.26
874		43453	chr5	AAAAAG	AAAAAG	6	5	8453990	8454019	30	1	128	CGAACTCAAATTTGCCCATTCC	58.75	45.45	3.01	AGGCGAGCTGTTTTTGTATGC	59.8	47.62	3.14
875		43457	chr5	AG	AG	2	15	8461904	8461933	30	1	206	CGCGTGTCACTCAATTGCC	60.15	57.89	4.52	TCCCTTCAACAATTTGACAACTCC	59.66	41.67	3.85
876	HvSSRCS-167	43459	chr5	AAT	TAA	3	14	8464093	8464134	42	1	183	CTTAAAGCGCTTAAACTGCACG	59.1	45.45	5.34	CACGAGAATGGGATTGGTTGG	59.25	52.38	3.77
877		43482	chr5	AG	CT	2	16	8490192	8490223	32	1	189	CCTGGACATGAACGTGAACG	59.21	55	3.95	CCCTAATGCAAAATCATATCATGTCG	58.97	38.46	4.35
878	HvSSRCS-168	43496	chr5	AATACT	AGTATT	6	9	8518165	8518218	54	1	209	GGTAGGGAACTATTGAGGGCC	59.58	57.14	5.8	CGGAATTTGAAAGGAGGGATATGC	60.02	45.83	3.14
879		43580	chr5	AT	TA	2	16	8684141	8684172	32	1	102	TGTTGGTTTGAAGCAAGTTCAGG	60.12	43.48	3.86	CAAACAAACAAACCAAAACACAACC	59.32	36	3.77
880		43616	chr5	AAG	AAG	3	10	8741898	8741927	30	1	161	CACTTCTGATAATGCTGGGAGC	59.12	50	4.7	CCCAATTCCATTGAAGGCAGG	59.52	52.38	4.85
881		43788	chr5	ACGAG	CTGCT	5	7	9105769	9105803	35	1	139	TGCTCTACTTAATGCCTGGGC	60.13	52.38	5.36	CCAGCCAGCCATAACTTGGG	61.04	60	4.12
882		43827	chr5	AG	CT	2	18	9184942	9184977	36	1	168	TCGTATATGAGTCAGTCCCTTAGC	59.24	45.83	3.09	CTTGATGTAGAGGTTTCCCAAGG	58.73	47.83	3.61
883		43834	chr5	AG	CT	2	18	9197759	9197794	36	1	168	TCGTATATGAGTCAGTCCCTTAGC	59.24	45.83	3.09	CTTGATGTAGAGGTTTCCCAAGG	58.73	47.83	3.61
884	HvSSRCS-169	43838	chr5	AT	AT	2	53	9206397	9206502	106	1	218	AGAACTACTCCAGAAAACAAGTTGG	59.18	40	3.77	AGGAGACGTTTATTACAATCTTGTGC	59.91	38.46	4.57
885	HvSSRCS-170	43948	chr5	AAT	AAT	3	17	9437669	9437719	51	1	197	CTGTCTGTCGATTGAAAGTCGG	59.34	50	4.79	ACTTTCACATGAGATCTATGGCG	58.62	43.48	5.69
886		44018	chr5	AAT	AAT	3	10	9635794	9635823	30	1	154	TGCAGGACTCATTCAAAACGG	59.12	47.62	4.44	AAGTTATATTAAGCTTATGGTGCTGC	58.12	34.62	5.25
887		44101	chr5	AAT	AAT	3	10	9866540	9866569	30	1	132	AGACTTGAGAAGTTGAGACAATAGC	58.84	40	2.97	AGGATTAGAGCCAATGTCTCACC	59.86	47.83	4.02
888		44105	chr5	AT	AT	2	15	9874159	9874188	30	1	201	GCACTGGAGGAAGAAACATAGG	58.73	50	2.57	TTTGCTCACGATGTTCGACC	58.86	50	4.79
889	HvSSRCS-171	44200	chr5	AAT	AAT	3	16	10228000	10228047	48	1	184	TTAAAACACTCTTAAAATCCTCAGCC	58.12	34.62	4.85	TCGAAGAAGAAATTTCTTTTAAGGGGG	60.04	37.04	5.4
890		44223	chr5	AAT	AAT	3	10	10343817	10343846	30	1	183	AGACAGATACAATAGGGATCCATTGG	60.01	42.31	3.16	CATCATTTGATCGACCGCCC	59.41	55	6.13
891		44313	chr5	AAT	TTA	3	13	10543884	10543922	39	1	156	CCACACCTCTGTAAAAGCATACC	59.31	47.83	2.73	ACCGTTTGCCATGTTGTTAGC	60	47.62	3.09
892		44347	chr5	AT	AT	2	15	10648499	10648528	30	1	191	TTAGGCTCAGAGAGTCCCCC	60.03	60	5.4	GCAAATATGGATATGGCGGTGC	60.42	50	5.01
893	HvSSRCS-172	44400	chr5	AATTC	TTCAA	5	8	10776214	10776253	40	1	210	GAGTAGGAAATTGACATGTCCTCG	59.19	45.83	4.63	ATTGAAAGCAGCCAGGGAGG	60.32	55	4.3
894	HvSSRCS-173	44540	chr5	AAT	TAT	3	20	11307623	11307682	60	1	220	CTCTTACATCATCACTTATGTCATTGC	58.72	37.04	3.56	AGTTGGAGGTATAGAGAGCTGC	59.04	50	5.25
895	HvSSRCS-174	44541	chr5	AAT	TAT	3	47	11307912	11308052	141	1	295	TGCAAATGGGTGTTCAGAACC	59.31	47.62	3.62	AGTTGGAGGTATAGAGAGCTGC	59.04	50	5.25
896		44596	chr5	ATAG	TATC	4	8	11440902	11440933	32	1	134	CGACCCGAATCCGATTTTGC	59.97	55	3.68	CACATCACCTCCTCAAGTCCC	60.07	57.14	4.46
897		44607	chr5	AT	AT	2	16	11468743	11468774	32	1	207	TCGTGGTTTTTGAGGGCTCC	60.54	55	4.7	TTCAAAGAATGAACAACCCAATAATCC	58.91	33.33	3.01
898	HvSSRCS-175	44667	chr5	AC	TG	2	24	11780428	11780475	48	1	172	TGTATATATGTGTGCGCGTGC	59.21	47.62	5.34	CAGTTACAGTTTTAAAACTACAGCACC	59.36	37.04	5.01
899		44682	chr5	AT	TA	2	18	11845215	11845250	36	1	180	TTATGGGCTAAGGCTTCAAGC	58.35	47.62	4.01	CCGCTCAGAATTTTTGAACGG	58.42	47.62	4.44
900	HvSSRCS-176	44742	chr5	AAT	TTA	3	22	12050845	12050910	66	1	219	TCAATCTCGATATCATTGCGATGC	59.67	41.67	3.91	GGTGACTGAAATCTGAAACCACC	59.75	47.83	4.61
901	HvSSRCS-177	44746	chr5	AG	CT	2	20	12070138	12070177	40	1	174	CGTCTCAGTTCATCTAATTCAGTCG	59.55	44	4.18	TCCAGACGTTTCCAAAACTTACG	59.44	43.48	3.18
902	HvSSRCS-178	44925	chr5	AAT	AAT	3	21	12637769	12637831	63	1	141	GAAGAACCTGTCTAATCCAACCC	58.74	47.83	4.11	GTTGGTCATTTGGGTCTTTAGGG	59.49	47.83	3.53
903		45033	chr5	AAGATG	TCTTCA	6	5	12977992	12978021	30	1	162	TCTTCATTTTCGTCTCCAAGGG	58.33	45.45	3.95	CCAGTCTCTTTTGGCAAGCG	59.76	55	4.68
904		45069	chr5	AT	TA	2	15	13071274	13071303	30	1	199	GCTTGCGAAATCCGGTAAGC	60.25	55	3.09	CAAGCACTGAATGACACTCAGG	59.52	50	3.86
905		45111	chr5	AC	TG	2	16	13225045	13225076	32	1	163	GCTTCCTGCATTTCCTTGCC	60.11	55	4.52	TGGTCAAGTGGCCATGATGG	60.32	55	3.51
906		45115	chr5	AAT	TTA	3	10	13238376	13238405	30	1	175	GTCTCTCCGCTCAAGCTTCC	60.46	60	3.46	TCTCGTAATGGTCAAGTGGCC	60.07	52.38	5.36
907	HvSSRCS-179	45177	chr5	AT	AT	2	77	13477579	13477732	154	1	289	TGAAAGTTCAATGTTGTATTGAAGGG	58.57	34.62	3.95	ATCTGACGAAGCCGCTTCC	60.15	57.89	3.46
908		45233	chr5	AAT	AAT	3	11	13663957	13663989	33	1	157	TCAATGTCAAATGCAGTGACCG	59.77	45.45	4.79	TTAATTTATTTCTCTCTGCTTGCCG	58.21	36	5.69
909	HvSSRCS-180	45256	chr5	AAG	AGA	3	17	13704166	13704216	51	1	217	AGTACGAGCTAAGAAATTGATTTTAGC	58.4	33.33	3.09	CTCCTTCTCCTTCTTCTGCTCC	59.83	54.55	4.7
910		45258	chr5	AAG	AAG	3	10	13704393	13704422	30	1	170	TGAGAAGAAGGAGAATGAGAAGAAGG	60.07	42.31	3.46	TTGAAGCCTCCTCCTCCTCC	60.62	60	4.3
911		45296	chr5	AAT	TAA	3	12	13824754	13824789	36	1	155	ACCCAAATTTCATAAATTCCACTTTGG	59.33	33.33	3.28	CCTCCTTCTCCTCCTCCTCC	60.11	65	4.3
912	HvSSRCS-181	45331	chr5	AAT	TTA	3	22	13906141	13906206	66	1	211	TGGCATCCCTCAAAATTTCTGG	59.17	45.45	3.86	ACCAGAGGGCTTTATAATGTTTGG	59.04	41.67	3.28
913	HvSSRCS-182	45352	chr5	AAT	ATT	3	14	14018255	14018296	42	1	147	CGGGTAAGATTGGCATTGATTAGG	59.78	45.83	2.69	GTGCGGGACTGTTTATTCGC	59.9	55	4.7
914		45363	chr5	ATAC	ATAC	4	9	14062603	14062638	36	1	196	CTACCTGGAAGATCACCTCCC	58.96	57.14	4.3	AGATTACATAGTTTTATGGTGCATTGG	58.37	33.33	3.16
915	HvSSRCS-183	45380	chr5	AC	TG	2	24	14119757	14119804	48	1	218	AGCTTGTCATTCTTAAGCAACCC	59.49	43.48	4.11	TTCTTCACTCACGATTCTAATGGG	58.58	41.67	4
916		45402	chr5	AAGAG	AAGAG	5	6	14180942	14180971	30	1	189	TTCTTTTGTTGCCTCTGCCC	58.96	50	5.36	CCGTCCTCTATCGTCCAAGC	59.97	60	4.01
917		45489	chr5	AG	AG	2	16	14391696	14391727	32	1	171	AAAAGGCGTCTCGAAGCTGG	60.95	55	4.85	GGAGGAATAGGAGTCAACATCCG	60.24	52.17	4.18
918		45517	chr5	ACC	CAC	3	10	14491348	14491377	30	1	106	AACTTTGGATTCTTCTGTTGAATTACC	58.64	33.33	2.85	GCATGCACAGAAGCTGAAGC	60.46	55	3.86
919		45728	chr5	AAT	AAT	3	12	15258534	15258569	36	1	214	TCAACATCTTTCCCAAGTTTCTAACC	59.74	38.46	2.85	GCATTATTCCTTTTATACATGAGAGGG	58.27	37.04	4.3
920		45739	chr5	AC	AC	2	18	15286045	15286080	36	1	172	AATTTCAATTCTTTACCAGGAAGCC	58.3	36	4.35	GATCTCCTCCACATGCATGC	58.76	55	4.06
921		45776	chr5	AG	GA	2	19	15396006	15396043	38	1	160	TCACATAAATGGAGGCAAACGC	59.84	45.45	4.84	AATAGTAGCAGCTGCAGGGC	60.18	55	5.19
922		45882	chr5	AC	AC	2	17	15860109	15860142	34	1	134	AAACACACCTGATACCACACC	58.14	47.62	4.16	CAACTGCTGTGTGTGTGTGG	59.9	55	4.17
923		45963	chr5	AG	AG	2	19	16336161	16336198	38	1	144	AGCAAAGAGAAGAAGAACTTTGTCG	59.99	40	4.35	TGGAGATGTGGGGTTTTGGG	59.89	55	4.12
924		46005	chr5	AAG	CTT	3	10	16557124	16557153	30	1	195	TCCACTGTTGGCTGTATCCC	59.38	55	3.85	AATGGAGCCACCTCAAGACC	59.67	55	3.85
925	HvSSRCS-184	46043	chr5	AC	TG	2	54	16739555	16739662	108	1	228	TGAGCACACTAAAGCTGTTCG	58.86	47.62	3.95	CTCCCCTTGGCTCTGATACC	59.24	60	2.73
926	HvSSRCS-185	46237	chr5	AG	AG	2	20	17267387	17267426	40	1	165	GTTCAACCTCGCAATTCCGC	60.45	55	5.54	CACTTGTAAGTACTCTGTTTCTCTGC	59.86	42.31	4.26
927	HvSSRCS-186	46295	chr5	AAT	AAT	3	17	17522177	17522227	51	1	168	AACTTCTTGGAGTCCAGGGG	58.93	55	4.79	GAATGGGAGAAAACTAACAATTTCCC	58.9	38.46	3.97
928	HvSSRCS-187	46302	chr5	AAT	ATT	3	53	17536528	17536686	159	1	277	TGAGTCAATGCTTTTCACGGG	59.12	47.62	5.28	TCCATTCTCCTTATGGTTTGACC	58.14	43.48	4.02
929	HvSSRCS-188	46343	chr5	AC	GT	2	32	17648574	17648637	64	1	194	GACACACACACACACACACG	59.91	55	4.49	AAAAATGAAGACACGCGTGC	58.25	45	5.34
930		46349	chr5	AAT	ATT	3	10	17669968	17669997	30	1	137	TGGGTCAATGCTTTTCACTGG	59.04	47.62	4	TCCATTCTCCTTATGGGTTGACC	59.8	47.83	4.02
931		46357	chr5	AAT	TTA	3	13	17709220	17709258	39	1	187	TGGGTCAATGCTTTTCACTCG	59.12	47.62	4.18	TCCATTCTCCTTATGGTTTGACC	58.14	43.48	4.02
932	HvSSRCS-189	46720	chr5	AAT	AAT	3	38	19205387	19205500	114	1	247	ACTATAATTAACCAGTCTAACCCAACC	58.73	37.04	3.77	AGCAGATGCAAGAATGAAATAGCC	59.96	41.67	3.93
933		46747	chr5	AG	AG	2	19	19251866	19251903	38	1	218	GGGGTTGAAGTTGAGTGTGC	59.33	55	4.57	ACCTTCCCTCATTATGCCATCC	59.89	50	3.51
934		46844	chr5	AAT	AAT	3	10	19452160	19452189	30	1	143	TGGCTGATCTCATTGCTCCC	59.82	55	4.3	AATTATAAGTAAGCCCACCATTTTGG	58.21	34.62	3.28
935		46858	chr5	AC	TG	2	17	19515642	19515675	34	1	154	GGGTAATTACGACTTTTTCCCTCC	59.36	45.83	4.3	TGGTATGGGAAAAGGTAGTAGAGC	59.59	45.83	4.09
936		46913	chr5	AC	TG	2	15	19660258	19660287	30	1	122	AATGGACTCTCAGAAATAGAAAAATGG	58.04	33.33	3.16	TCACCTCCTTACCTCAACTCC	58.46	52.38	3.85
937		46942	chr5	AAT	TAT	3	10	19743830	19743859	30	1	168	CATTTCCTGAATTGACTTTTGTATCCC	59.24	37.04	3.85	ATAGAGTCTGCTGTACGGCC	58.97	55	6.13
938		46977	chr5	AAGAGG	GAAGAG	6	5	19844307	19844336	30	1	138	TGTGGGATTCATTTTGTGTACGC	60.06	43.48	4.42	TCGTGCCAAAGAGTACCAGC	60.32	55	4.85
939		46980	chr5	AAAAAC	TTTTGT	6	5	19853701	19853730	30	1	156	CAGGATTTTACGGCTTGCCC	59.54	55	5.36	CGTCGTCCAAAAATGAGGGG	59.2	55	4.79
940		47072	chr5	ATAC	TACA	4	8	20273049	20273080	32	1	156	TCCCACATTTTAAAAATCTAGACCCG	59.62	38.46	5.28	TCCATGCGAGTTACGTAAGAGG	59.9	50	3.69
941	HvSSRCS-190	47169	chr5	AG	AG	2	71	20557291	20557432	142	1	264	CAACACGTGAACTTGCACCC	60.25	55	4.61	TGTTTATCTCCTGCACCCCC	59.38	55	5.4
942		47221	chr5	AAT	TTA	3	12	20688966	20689001	36	1	130	ACGAAATCACATCCATCCTTCG	58.8	45.45	3.79	AGAGAGCTGCTAATCTACCCC	58.4	52.38	4.95
943		47252	chr5	AAT	ATT	3	11	20797718	20797750	33	1	125	CTTCATCACATTGGTTCTCCCC	58.98	50	4.81	AAATGCTTTGCGGAGAGTGC	59.76	50	4.4
944	HvSSRCS-191	47272	chr5	AAT	AAT	3	14	20855999	20856040	42	1	155	CCCCGTAGCAAAATTTTGAGC	58.39	47.62	4.26	TTGTTGTGAGTTGCTGCTGC	59.9	50	5.25
945		47290	chr5	ATAC	TACA	4	9	20915239	20915274	36	1	191	CCTCTATCAACAGTGCTCCCC	59.86	57.14	4.81	TCTCATTCGGTTTCAAGAAAAATTTGG	59.56	33.33	3.28
946		47323	chr5	AG	TC	2	17	21029209	21029242	34	1	197	ACAGCCAAAACGACAAAGCC	59.9	50	4.35	TTGAGGGATGAGCCTTTGCC	60.32	55	4.52
947		47440	chr5	AT	TA	2	17	21445620	21445653	34	1	206	GAGATAACACATTTGCTGCACGTCC	62.86	48	4.79	CTGGCTCGCTGCTGCTGC	64.44	72.22	5.25
948		47518	chr5	AAATAG	ATCTTT	6	5	21708161	21708190	30	1	155	ACCACGGCACTATCATTCCC	59.82	55	3.97	CCGTACAGCAGATAGTGGCC	60.25	60	5.36
949		47548	chr5	AATCAG	ATCAGA	6	6	21829438	21829473	36	1	183	GTGCACACTCATAACAGAAACCC	60.06	47.83	4.11	TCTGATACGAATGTTTTGTGCCC	59.56	43.48	5.36
950		47599	chr5	AT	TA	2	15	22026026	22026055	30	1	140	CCGTTGAGATTTTAGCGACCG	59.68	52.38	4.79	CCACCAGCCTTGTGAGAGG	60	63.16	3.69
951		47683	chr5	ACCACG	GGTCGT	6	5	22235867	22235896	30	1	134	GAGGACCTGGAGATGAAGCG	59.9	60	4.68	AGTTTGGGGTGGAACTGACG	60.18	55	4.35
952		47889	chr5	AAT	TTA	3	10	23861454	23861483	30	1	145	AGTAGCCTTCTAGGTATGTCTTGG	59.1	45.83	3.61	GAGGGCCAAACCACTAAAAGG	59.11	52.38	3.11
953		47906	chr5	AAT	ATT	3	10	23963352	23963381	30	1	185	ACCAGAGGAAGATGTGAGCC	59.09	55	4.7	ATGACGCGTGAAGCTTTTGG	59.76	50	3.28
954	HvSSRCS-192	48033	chr5	AAT	TTA	3	21	24368889	24368951	63	1	193	AATTGCCACTTTAAAACATCAAAGC	58.04	32	3.51	TAACTGGGTCATTGGCCACC	59.96	55	4.61
955		48057	chr5	AAT	TTA	3	10	24398133	24398162	30	1	167	AACAATTATCATGATGACGACAACG	58.52	36	4.1	CCAGTGATGTGTTTACTTTATCTTGC	58.98	38.46	4.01
956		48097	chr5	AC	TG	2	15	24455037	24455066	30	1	165	ACATACCCAAGAACATAAAGGCC	58.72	43.48	5.19	GTCTTATTTCTTGTTTGTCTGTTGGC	59.58	38.46	4.52
957		48183	chr5	AAT	TAT	3	11	24710887	24710919	33	1	207	ACCAATTACAAGTTGATACGTGGC	59.84	41.67	5.01	GTTTAGAGTGCAAACCATTGATGC	59.38	41.67	3.91
958	HvSSRCS-193	48194	chr5	AAT	TTA	3	25	24751805	24751879	75	1	212	TTGAAATGTTTGATAGTAGGCATTGG	58.45	34.62	3.16	AGTTATAATACTCACTTGTGACCACC	58.67	38.46	4.61
959		48354	chr5	ATC	GTA	3	10	25328876	25328905	30	1	173	GGTTTCTTCATCGGCTTGCC	59.83	55	4.52	TCTCATCACTTTCCCCATCTACC	59.29	47.83	3.18
960	HvSSRCS-194	48461	chr5	AG	AG	2	43	25584138	25584223	86	1	176	CAGTGAAGGCTTCCGTATGC	58.99	55	3.14	TGGTCCCTATTGCCAAATGC	58.52	50	3.56
961	HvSSRCS-195	48526	chr5	AAT	ATT	3	40	25724820	25724939	120	1	277	TCCCACAATGTTCAACCTAGC	58.21	47.62	3.42	CCAACTCTCGTAACACGTGC	59.22	55	5.34
962		48630	chr5	AAG	CTT	3	11	25943487	25943519	33	1	185	ACGCATTTTCATTCTTACATATCCCC	60.02	38.46	4.81	ATGGCATGTAAAGCTCACGC	59.27	50	5.34
963	HvSSRCS-196	48656	chr5	AAT	TAA	3	20	26004730	26004789	60	1	258	GCTCGATCTCGTTAAAGAAAAATGG	59.04	40	3.16	CTTATTGATAGACCTTCTCCATTTGC	58.13	38.46	3.68
964		48805	chr5	AAT	ATT	3	13	26374935	26374973	39	1	186	GGAGGTCGGAAATTTATCACGG	59.13	50	4.94	ACAGTTTGGATCATATTTGTAGTCACG	59.94	37.04	4.35
965		48942	chr5	AT	TA	2	15	26832777	26832806	30	1	130	AGTTCTTAAGTCCAACAGATGAGG	58.2	41.67	3.86	TCACATCACCTTCTCAAGTCCC	59.7	50	4.46
966		48962	chr5	AC	TG	2	15	26904242	26904271	30	1	137	TCATGCAGTTTAATAACGTTTACGG	58.46	36	4.02	CGTATCGAACACACACACCC	58.93	55	4.61
967		48964	chr5	AC	TG	2	15	26905571	26905600	30	1	137	TCATGCAGTTTAATAACGTTTACGG	58.46	36	4.02	CGTATCGAACACACACACCC	58.93	55	4.61
968		48982	chr5	AT	AT	2	16	26937426	26937457	32	1	192	ACATGTATCAACTTGATTTCTTGCC	58.38	36	4.52	GCTAAGAGACCTCCCACTGC	59.82	60	4.4
969		49014	chr5	AC	TG	2	19	27029008	27029045	38	1	212	AGCGGGTCTAATCTTGGACG	59.54	55	4.79	CAACGGCAACCCAAATTCGG	60.67	55	4.3
970		49020	chr5	AG	CT	2	15	27041464	27041493	30	1	138	AGTCGCTACACATCCTCACC	59.18	55	4.02	AAATGCCTGCACAAATTTTAATTCG	58.4	32	3.34
971	HvSSRCS-197	49078	chr5	ATATAC	ATATAC	6	7	27231030	27231071	42	1	117	CATCAGCTCTTTTAGTCCCAGC	59.06	50	4.85	GAAGAGGTGGGGTGTGAGG	59.32	63.16	3.86
972		49121	chr5	AAT	ATT	3	11	27334267	27334299	33	1	190	CATCCCCTGTTGATCTGAGC	58.04	55	4.26	ACATGCAACTCATTCCATTATTTATGC	59.35	33.33	3.14
973		49157	chr5	AT	TA	2	15	27397245	27397274	30	1	137	GCCTATGACCACCCTACATCC	59.65	57.14	3.51	CGCTCTCTCTATCTGTCTATATCTGC	60.02	46.15	4.26
974		49234	chr5	AAAAAG	AAAAAG	6	5	27517838	27517867	30	1	136	ACAAACAAAATCTGGCCAGAGG	59.37	45.45	3.69	AACAAGACTCCATTGGTTCCC	58.12	47.62	3.97
975		49251	chr5	AG	AG	2	15	27545160	27545189	30	1	218	GCCTCTTCATCCTTCGCAGC	61.44	60	5.25	TGCGGATCAATTACCAGGGG	59.82	55	4.79
976		49252	chr5	AG	AG	2	15	27546600	27546629	30	1	218	GCCTCTTCATCCTTCGCAGC	61.44	60	5.25	TGCGGATCAATTACCAGGGG	59.82	55	4.79
977		49271	chr5	AAT	ATT	3	12	27589881	27589916	36	1	169	AGGTCAAGATCCTGTTCCCG	59.09	55	5.14	TCAAAAGGATAACCAAATGATAAACCC	58.46	33.33	4.11
978		49288	chr5	AG	AG	2	16	27625936	27625967	32	1	121	ACCTCTCAGTCAGTAGCTTTGC	60.03	50	3.68	AAGAACTTCTTCCACTTGACCC	58.18	45.45	4.46
979		49367	chr5	AT	AT	2	15	27829892	27829921	30	1	191	CTCGACTAAGACGTACGGGC	59.97	60	6.13	TTTGTCTCTTCTTCCTGATCAGC	58.43	43.48	4.26
980		49434	chr5	AC	AC	2	17	28038315	28038348	34	1	189	TTTCGTTGTCTGTCCTCCCC	59.6	55	4.81	AACCTCCATGCTGTACTCGG	59.46	55	4.63
981		49473	chr5	AG	TC	2	15	28109560	28109589	30	1	188	AGTTTTTGAATCAACATGGAGCC	58.11	39.13	4.7	GCAACACCATGGATCAAGCC	59.83	55	4.35
982		49593	chr5	ATAC	TACA	4	8	28473672	28473703	32	1	154	TCCCACATTTTAAAAATCTAGACCCG	59.62	38.46	5.28	TCCATGCGAGTTACGTAAGAGG	59.9	50	3.69
983		49886	chr5	AT	AT	2	16	29297727	29297758	32	1	117	TGTGTCATCCAGGAGTAATTAACC	58.26	41.67	2.85	TGTGTATCTGCACCTAAAAAGATTCC	59.63	38.46	3.01
984		49921	chr5	ATAC	ATAC	4	9	29394669	29394704	36	1	185	GCGTCACCCATGTAACAATCC	59.6	52.38	3.01	TGCGTCAAGAGTGAGGTTGC	60.88	55	4.17
985	HvSSRCS-198	49931	chr5	AAT	ATA	3	26	29418242	29418319	78	1	272	ACACACATACACCTCTATAATTACTGG	58.58	37.04	4	AAAGTGGGTTTACTTTGTGTTGC	58.5	39.13	4.17
986		49935	chr5	AC	AC	2	15	29428048	29428077	30	1	160	GTTTGAGAACTTGAACACAACTGC	59.44	41.67	4.4	TCCCCAGTCAATGTAAGACCC	59.09	52.38	4.46
987		49960	chr5	AAG	CTT	3	11	29461178	29461210	33	1	152	ACCAGAAAGAACCCAACAAAACG	60.12	43.48	3.6	CTCTTCTGATTTGGGCTGCC	58.9	55	4.85
988	HvSSRCS-199	49995	chr5	AAT	ATT	3	17	29529053	29529103	51	1	107	CCATTTGGATCTTTAGGGTTTTGC	58.82	41.67	3.68	ACTCATCAAACCCTATCCAACCC	60.05	47.83	4.11
989		49996	chr5	AAT	TAT	3	13	29529353	29529391	39	1	159	TTCTGCTGTACGGCCAAGG	60	57.89	3.61	TGGCTTTTTATGGGTTTGTTTGG	58.54	39.13	3.28
990	HvSSRCS-200	50091	chr5	AC	AC	2	59	29731924	29732041	118	1	291	AAGCACCAGCAGCCTTAAGC	61.25	55	3.09	CTCTTCTTCCCAAAATCCTTCCG	59.31	47.83	4.3
991		50107	chr5	AC	TG	2	16	29754885	29754916	32	1	209	ATGCCATTGGATTTGTGCCC	59.46	50	5.36	GCATCAAGAGAGTTCAAATGAGC	58.34	43.48	4.26
992		50151	chr5	AAT	TTA	3	11	29814363	29814395	33	1	126	TCCAACATGCTTCTCAAATTGC	58.08	40.91	3.56	GCCGTGATAACTGATAACATCACC	59.79	45.83	4.02
993		50196	chr5	AG	AG	2	18	29906732	29906767	36	1	159	AGAGACACAATTTCCATGAGGC	58.65	45.45	4.7	GCTCCCACTTGGAAGAGAACC	60.61	57.14	3.62
994	HvSSRCS-201	50224	chr5	AGAGGG	GGGAGA	6	7	29971695	29971736	42	1	143	TAAATCCGCAAGTCAGCACC	58.55	50	5.01	GAGGTTTCGATCCTGTGGGG	60.11	60	4.96
995		50286	chr5	ATCACC	CACCAT	6	5	30097775	30097804	30	1	128	CCGTTAATGGAGCCTTCGGG	60.81	60	5.14	AACAAGTGATGGTGGTGGGG	60.18	55	4.96
996		50389	chr5	AAGCAG	GCTTCT	6	5	30324598	30324627	30	1	190	ATCCATCAGCGACATCCTCG	59.68	55	4.63	GTTGGCACAGGAGAGACAGC	60.95	60	4.4
997		50453	chr5	AT	AT	2	16	30448892	30448923	32	1	138	CATCCAATGTCCTTCATTCTTGGG	59.9	45.83	4.12	GCCGTACAGCAGATGACCC	60.52	63.16	4.46
998		50462	chr5	ATAC	CATA	4	8	30468059	30468090	32	1	170	AGCACAAATGTCAAAAATTTGCCC	59.96	37.5	5.36	GTTTTAGCCTCTCGTCCCCC	60.11	60	5.4
999		50549	chr5	ACG	GAC	3	11	30668418	30668450	33	1	204	ACTACCATGGCGATCAACGG	60.18	55	4.44	CAACCTTCCCCTCACCACC	59.93	63.16	4.61
1000		50644	chr5	AC	AC	2	16	30981857	30981888	32	1	142	CAAACTCTTTTGTTGTGCTAAATGG	58.06	36	3.16	TCCCCACATCTCTAGAATTGTGG	59.54	47.83	4.17
1001		50657	chr5	ATCACC	CACCAT	6	6	31019911	31019946	36	1	126	GCAATCACCTCCACCAATGC	59.83	55	3.56	GATTGAACTGGGGGAGGTGG	60.03	60	4.61
1002	HvSSRCS-202	50661	chr5	AAT	TAA	3	15	31055906	31055950	45	1	173	ATCCAAAATTAAGACTATGTGAATCCG	58.16	33.33	4.18	ACTATAGTGCTATCGTTTTGGCC	58.62	43.48	5.36
1003		50690	chr5	AGGGG	TCCCC	5	6	31140084	31140113	30	1	149	TTATTCGGGGAGGGGAGTGG	60.69	60	4	ACAGTATTTTCAAGTAGGGATGGC	58.81	41.67	4.4
1004		50881	chr5	AAT	AAT	3	10	31589362	31589391	30	1	196	TCTCTTCTGGTAGCCATCAATATCC	59.75	44	2.59	CGGGGCTAGAGGATGATACG	59.19	60	3.06
1005		50908	chr5	AAT	TAT	3	11	31643855	31643887	33	1	139	AGGCTTTCCCCTTTGATCCC	59.66	55	3.85	ATCAGTTTCTCGCGGGATCC	59.89	55	3.36
1006		50912	chr5	AAG	TTC	3	13	31662849	31662887	39	1	179	CCAATTTAATGTCGTGAAAGGTTCC	59.14	40	3.62	TGGACATTTCTGGGTCTAGTCC	59.16	50	3.85
1007	HvSSRCS-203	50921	chr5	AAT	TAA	3	19	31692447	31692503	57	1	122	TCTTTGTGTGGTTGAATTTCTTGC	58.89	37.5	4.01	CTTGTGTTGACAGCTGGTTCG	60	52.38	3.95
1008		50930	chr5	AAT	TAA	3	10	31700322	31700351	30	1	198	GTTAACGGGAGGACTGAACG	58.29	55	3.95	GAGCTACTGTTGAAGCGACG	59.01	55	5.12
1009		51022	chr5	AAT	TTA	3	10	31856963	31856992	30	1	193	AATCAACGGCTGATGGGACC	60.39	55	4.46	CGTTTAACATTTCGCCTCATGC	59.15	45.45	4.06
1010		51023	chr5	AAAAAT	AAAAAT	6	5	31857512	31857541	30	1	210	TGGTTGCATATTTCTTGTAGCTAGG	59.18	40	3.02	GCTGTGAAAGTGGGCAATGG	60.04	55	3.16
1011		51029	chr5	AAC	TTG	3	10	31872974	31873003	30	1	215	ATGTCTTGCCCGATGATCCC	59.89	55	3.85	CAACGACTCAGAGGAAACGC	59.22	55	4.84
1012		51122	chr5	AG	GA	2	15	32059971	32060000	30	1	153	GTGAGAATGTGACAAGGGTTGC	60.03	50	4.17	TGGCTTTCGGTCAAATTCAGG	59.11	47.62	3.86
1013	HvSSRCS-204	51192	chr5	AG	GA	2	21	32178733	32178774	42	1	141	TCAACCGCAAGTAAGAGATTTTGG	59.78	41.67	3.28	GCTCATGCTGAAATTAAGTTGACG	59.21	41.67	4.35
1014		51236	chr5	AG	TC	2	15	32270472	32270501	30	1	121	TCAACACAATTCCGTGGGGG	60.54	55	5.4	TGGGTTGCAACACAATATTATCAGG	59.87	40	3.86
1015		51277	chr5	AAT	AAT	3	10	32356412	32356441	30	1	172	TCACACTTCACAATGTTGCACC	59.9	45.45	5.01	ACCGTGATTGTGTCCGAACC	60.6	55	3.62
1016	HvSSRCS-205	51278	chr5	ATC	CAT	3	14	32356442	32356483	42	1	172	TCACACTTCACAATGTTGCACC	59.9	45.45	5.01	ACCGTGATTGTGTCCGAACC	60.6	55	3.62
1017		51491	chr5	ATC	TGA	3	11	32775858	32775890	33	1	181	TTTGAACTTGCGTGTTGGCG	60.52	50	5.69	GCACGTGGTTTTAACTTGGGG	60.27	52.38	4.96
1018		51533	chr5	AT	AT	2	15	32851553	32851582	30	1	191	TGCATGTGTAATGTTTTATGTCAGC	58.91	36	4.26	GTTTCGACTACTAGTCTAAAGAAAAGC	58.36	37.04	3.51
1019		51552	chr5	AAT	TTA	3	13	32893492	32893530	39	1	147	CATTCCAAATAATGTGGCACTTACC	58.96	40	2.85	TGAATCCTAAGAAGGTTGGGGG	59.42	50	5.4
1020		51609	chr5	AAG	GAA	3	13	33017841	33017879	39	1	178	AAGGATGCTGACCGTTCTCC	59.75	55	3.71	TTCCTTCAGTGTCCTCGTCG	59.4	55	5.12
1021		51619	chr5	AT	AT	2	15	33038421	33038450	30	1	185	CTTGTTTCCTTCTTGTAACTACGGG	59.82	44	5.28	GCAGAGCCGCAGACAATCC	61.47	63.16	3.01
1022		51637	chr5	ATAG	GATA	4	9	33090577	33090612	36	1	142	GGCAAGGACAAACAAATGCG	58.86	50	4.73	AAGCCACGATCAGCAGTAGC	60.46	55	3.58
1023		51639	chr5	AAT	TAT	3	11	33096046	33096078	33	1	117	TGGCTGCAAATGTTCTTTCCG	60	47.62	4.3	AAATATAGGACTAAGCAGTACCTAACC	58.13	37.04	2.85
1024	HvSSRCS-206	51753	chr5	ATATC	TATCA	5	9	33317382	33317426	45	1	239	TCCCTTCTTCTGCTAGCACC	59.09	55	5.01	TTGGACACGTTGATCATGGG	58.18	50	4
1025		51758	chr5	AAATAC	TGTATT	6	5	33323591	33323620	30	1	145	TTTTGTTTGGTTTGGATGTAGGC	58.3	39.13	3.93	GTCGTAGCATCAAGTCTTAACCC	59.14	47.83	4.11
1026		51833	chr5	AG	AG	2	16	33511007	33511038	32	1	197	TACAGGTTTTACTCCGCCCG	59.75	55	6.13	TCTCTTGTAAACTTCTTCAACCACC	59.18	40	4.61
1027		51867	chr5	AG	CT	2	17	33576536	33576569	34	1	137	CTGAACCGAACCAAATGCCC	59.76	55	5.36	AGGAAAAGGTTCAAGTTCAGTACC	58.87	41.67	3.34
1028		51994	chr5	AAG	AGA	3	11	33813696	33813728	33	1	152	CAAAGATATCACTAGCAATGCAGC	58.55	41.67	5.25	CACTTTGCTCACTTGCCTCC	59.4	55	4.3
1029		52053	chr5	AGG	CCT	3	11	33925492	33925524	33	1	120	AGAGGAAATGCTTCTCGGCC	60.11	55	6.13	GTCCCAATGCCTTTTAAGTCCG	59.84	50	4.79
1030		52113	chr5	AC	TG	2	15	34044147	34044176	30	1	182	TGATCCTTCAATTCCCGGCC	60.11	55	6.13	TGAGGCCTTGCAAATCCACC	60.9	55	4.61
1031		52126	chr5	AAG	TCT	3	10	34064276	34064305	30	1	154	AGACACAAACCATGGCTCCC	60.25	55	4.3	CACAAGACTCCGCTGTCTCC	60.39	60	3.71
1032	HvSSRCS-207	52179	chr5	AAT	TAT	3	16	34166025	34166072	48	1	159	GGGCAGCATGATTGAACTCG	59.62	55	4.18	TTCAAAGAAGCAGGAATCCTCC	58.31	45.45	4.3
1033	HvSSRCS-208	52325	chr5	AAT	ATA	3	19	34477140	34477196	57	1	134	CACGATACCACAGTTGCACC	59.2	55	5.01	AGGAACGTGAAAGAGGACGG	59.68	55	4.79
1034		52426	chr5	AG	GA	2	18	34673118	34673153	36	1	149	TTAAGTTTGTTCGCGTGGGG	59.05	50	4.96	GTGGAAAACGCAAAGCTAGGG	60.07	52.38	3.53
1035		52430	chr5	AC	GT	2	16	34678700	34678731	32	1	222	CCAAAGGGCCATTGGTCTCC	60.97	60	3.71	TGCAGCTTATAGCACTTTTGGC	59.84	45.45	4.52
1036		52447	chr5	AGGGG	GGGGA	5	6	34713792	34713821	30	1	110	AATGAGAGTTAGAATTAGGGATGGC	58.46	40	4.4	GAAAGGGACGGGGACATACG	60.18	60	3.06
1037		52467	chr5	AG	AG	2	18	34770019	34770054	36	1	120	ACATTATAACATAACTGCCCGAGC	59.24	41.67	5.03	CAGAGAGAGCACTCCGAGC	59.57	63.16	5.03
1038		52507	chr5	AAG	AAG	3	10	34839228	34839257	30	1	167	AGCGGTTAAGTTTTGGCAGG	59.04	50	4.85	TGATGCAGGAAGGGACATGC	60.39	55	4.06
1039		52584	chr5	ATC	TGA	3	13	35017757	35017795	39	1	164	CCTATCAGAGGTGGGAGATCC	58.47	57.14	3.36	ACGCTTTGGTTTCGATCACC	59.13	50	4.02
1040		52615	chr5	AACTCG	GCTTGA	6	5	35059111	35059140	30	1	138	AGGTTGAGGTTGAGGTTGAGC	60.2	52.38	4.26	GATGGTAGTATCGACCCGGC	59.76	60	6.13
1041	HvSSRCS-209	52619	chr5	AAT	AAT	3	29	35063754	35063840	87	1	235	CCCATTGCCATCCCTACTCG	60.25	60	4.18	CGGCTTCAGCTCTCAAAATAGC	59.97	50	2.97
1042		52652	chr5	ACTGCC	GCCACT	6	5	35119237	35119266	30	1	145	GTACTACTGCCCCTGCTGC	60.15	63.16	5.25	CATGATGTGAAAAGAAAGCGCC	59.08	45.45	6.53
1043		52760	chr5	AAT	TTA	3	10	35346305	35346334	30	1	177	CGTCCAACTTGAACTTGGCG	60.04	55	5.69	TCGCAGAAAATGACAATTAACGG	58.28	39.13	4.44
1044		52779	chr5	AG	AG	2	18	35378058	35378093	36	1	106	AGATGAGAGAAACAATGAAGAAATGGG	59.88	37.04	4	GCTAGGGAGAGAGAAGCACG	59.62	60	5.34
1045		52944	chr5	AT	AT	2	15	35779737	35779766	30	1	187	AGTTCGCATGAAATAAAGGGCC	59.57	45.45	5.8	AGATTCATATTCAAGGAGCTTGTGC	59.7	40	4.57
1046		53047	chr5	AG	CT	2	15	36061661	36061690	30	1	132	CAATACGTGCGTGTTGCTGC	61.06	55	5.25	TTCCTAAGAAAGTGGCGGCG	60.67	55	6.46
		chr-6/id	sequence	standard	motif	type	repeat	start	end	length	entry	product	forward	tm1	gc1	stability1	reverse	tm2	gc2	stability2
1047		53240	chr6	AAAAT	AAAAT	5	6	805728	805757	30	1	135	AGTTAAAACTATAGATACTCTGCCCCC	59.98	40.74	5.4	TACACGATTGTAGGGCGTCC	59.54	55	4.79
1048	HvSSRCS-210	53303	chr6	AAT	ATT	3	19	1013154	1013210	57	1	178	AACATTTTATTTGCACCTCCTAGC	58.03	37.5	3.42	TTTACAAGTTATTGATTCCACAACCC	58.34	34.62	4.11
1049		53414	chr6	AAT	ATA	3	13	1319175	1319213	39	1	115	GACGAAATTCTGAACCGCCG	59.91	55	6.46	TCATGTCTAGCTCTAGCACTGC	59.64	50	4.4
1050		53532	chr6	AAT	AAT	3	11	1749051	1749083	33	1	201	AGTATCTCAATACTGGCCAAGACC	59.9	45.83	3.85	GCCCACAATAACCACAGACC	58.83	55	3.85
1051		53622	chr6	AAT	ATT	3	10	2220989	2221018	30	1	230	ATGTGTTTACTTTGTCTTGGTATTGG	58.34	34.62	3.16	GATTGTCCAACCGCTGCC	59.12	61.11	4.85
1052		53631	chr6	AC	AC	2	15	2253618	2253647	30	1	201	ACCACATACCATTTTATTTCTTTGGC	58.9	34.62	4.52	TCTGAATCCCATACCCACGC	59.53	55	5.34
1053		53690	chr6	AAGAG	AGAAG	5	6	2471816	2471845	30	1	146	TTTGAGTTTTAGGAGAAGAAGAGACC	58.78	38.46	3.85	CCATTGAGAAATTCGGCGGC	60.25	55	6.53
1054	HvSSRCS-211	53704	chr6	ATC	ATG	3	16	2514565	2514612	48	1	177	GAACTCACAAGAGCCCAAACG	59.74	52.38	3.6	ACAGAATCAATCATATAATGTGCATGC	58.97	33.33	4.06
1055		53768	chr6	AAT	ATT	3	11	2695907	2695939	33	1	167	ACTCGTAAAAAGACCATGTTTGC	58.14	39.13	3.68	ACATGAGATTCATTTGCTTGTTGG	58.52	37.5	3.77
1056		53948	chr6	AG	AG	2	18	3693663	3693698	36	1	162	AGATCAAATTTGGTGCAAACAGC	58.94	39.13	4.4	GGTATTCGCACTTGAGAAGCC	59.33	52.38	4.35
1057		53962	chr6	AC	GT	2	15	3743356	3743385	30	1	129	AGGGTATGATATGCCATCCGG	59.16	52.38	5.14	CCATGGACTAAGCAACTCTTCC	58.73	50	3.46
1058		54092	chr6	AC	AC	2	17	4269406	4269439	34	1	195	TCTTTTCACACATCCATTAAGGGC	59.54	41.67	5.19	GGAAATGCCAATTCCTTCAATGC	59.38	43.48	3.56
1059	HvSSRCS-212	54193	chr6	AG	TC	2	32	4688386	4688449	64	1	161	GCATGTAAATGAGGAAAGGATGGG	59.96	45.83	4	GCTAAGGGAATGAGCTCGAGC	60.87	57.14	5.03
1060		54209	chr6	AAT	TAT	3	11	4753096	4753128	33	1	129	TGTCCTGCTTCTCCTTTGCG	60.6	55	4.85	CTTGTTCCTGTTTTGCGTTGC	59.41	47.62	4.17
1061		54267	chr6	AAAAAT	TTATTT	6	5	4976237	4976266	30	1	114	TTGGTCCCTCAGAACTTGCG	60.25	55	4.85	ACATGCTTTCACCTTCCCCG	60.61	55	5.73
1062		54271	chr6	AAT	TTA	3	11	4991977	4992009	33	1	179	GGAGTCATCCAATTTCTATGCTCG	59.55	45.83	5.03	TTGAACACTCATTTAATAAACCCATCC	58.47	33.33	3.51
1063		54406	chr6	AAT	TTA	3	12	5495916	5495951	36	1	166	GCTCAAGGCTTGTCATGACG	59.55	55	4.35	GTGACTAAGGTAGACGGCCG	59.9	60	6.13
1064		54419	chr6	AAT	AAT	3	12	5529590	5529625	36	1	170	ACACATGGTGGGTTCAGCC	60.23	57.89	4.85	TTATGGAGCCTTTTGGAGATGC	58.71	45.45	3.91
1065		54421	chr6	AAT	TAA	3	10	5538177	5538206	30	1	120	CATCACATCATCACATTTTCACAGC	59.48	40	4.4	CAAGAATGGTGCTGCTGAGC	59.83	55	4.26
1066		54463	chr6	AG	TC	2	15	5726303	5726332	30	1	138	AGCATAAGCAGAGCGAAGGG	60.18	55	3.95	CCAAACTTATGCCTTCGAGGG	58.98	52.38	4.3
1067		54476	chr6	AT	AT	2	15	5798865	5798894	30	1	152	CCTAAATGAAAAGCCCGGGC	59.54	55	6.13	CTTTGCCCTTTCCCTTTGCC	59.96	55	4.52
1068		54478	chr6	AAT	AAT	3	10	5819644	5819673	30	1	129	AATTGGGTTGGGTTGGGTCG	60.83	55	4.79	TGTGAGAGGAGTGTATCTTACATGC	60.16	44	4.06
1069		54611	chr6	AAT	TTA	3	13	6386195	6386233	39	1	180	ATAAGTTCTTGGCTTGAAGAAATCG	58.15	36	3.34	TGTGCCATATTCAGCTTTACAATCC	59.93	40	3.01
1070	HvSSRCS-213	54628	chr6	ATC	TAG	3	42	6427714	6427839	126	1	286	CTTTGACATTTTGAAGGAAATACATGC	58.56	33.33	4.06	CCCTCATTATTTCCTGTCCACC	58.44	50	4.61
1071	HvSSRCS-214	54711	chr6	AG	AG	2	64	6669779	6669906	128	1	243	AATCTTAGTAATGAAGAAGAATTGGGC	58.09	33.33	5.36	TCACTAACAAATGGTTTAGTCAATGG	58.12	34.62	3.16
1072	HvSSRCS-215	54761	chr6	AAT	TAA	3	15	6843911	6843955	45	1	165	TTCATACTTCACTTTAAAACAGCTCC	58.13	34.62	4.7	GACCTCCTTCTCTATTCCCCG	59.04	57.14	5.73
1073	HvSSRCS-216	54915	chr6	AAT	ATA	3	16	7398852	7398899	48	1	214	ACATCGTTCTAATCTCTTCTCAAAAGG	59.45	37.04	3.11	AGAAGGCAAAGGATGGAGGG	59.37	55	4.3
1074		55152	chr6	AG	AG	2	16	8250600	8250631	32	1	190	TGGCAATGAAATGATCCATATTTGC	59.01	36	3.68	TGCATGCATATAACGCCAACC	59.66	47.62	3.77
1075	HvSSRCS-217	55153	chr6	AAT	AAT	3	43	8255970	8256098	129	1	298	CCTGGGACTGGTGAATGAGC	60.39	60	4.26	CTAGCTCTAACGCCATTCTTGG	58.87	50	3.61
1076		55221	chr6	AT	AT	2	18	8543535	8543570	36	1	220	CAACACATCACATAAAACACATGGG	59.37	40	4	GGACCGCATCATTTTAGGTTGG	59.9	50	3.77
1077		55247	chr6	AAAT	TTTA	4	8	8613006	8613037	32	1	215	GCATGGATCCCAAATTGAAGACC	60.18	47.83	3.85	ACCCCACAAATTTGACCGGG	60.83	55	5.73
1078		55405	chr6	AG	TC	2	16	9042691	9042722	32	1	119	CAAGGAGCATATATGAGTGTGTGC	59.79	45.83	4.57	ACACAAAACACACGTGCACG	60.45	50	5.34
1079		55407	chr6	AT	AT	2	15	9044301	9044330	30	1	220	GATTCACACGTGCTTGAATGC	58.75	47.62	3.56	TATGTGGTTGTGGCTCGACG	60.39	55	5.12
1080		55559	chr6	AG	CT	2	15	9415594	9415623	30	1	100	CTTCTCCACTGTCGCCTTCC	60.39	60	3.46	TCTTCAGACAGCAAGAGAGCG	60.07	52.38	5.03
1081		55583	chr6	AC	CA	2	18	9486587	9486622	36	1	199	TCACACTGTATTACTTACCTCTCTGG	59.62	42.31	3.86	GCTTACAGTGGAGATGTTAGTACG	58.96	45.83	3.67
1082		55727	chr6	AC	GT	2	15	9940675	9940704	30	1	129	TTGGCCCACACTCACTTTCC	60.47	55	3.13	GAAGGATCGAGGGAGCTAGC	59.4	60	3.42
1083		55827	chr6	AGCCGG	GGAGCC	6	5	10266275	10266304	30	1	120	CGGTTTTGCTCTCTCTTAGGC	59	52.38	3.93	TCATCCTGCTCTTGCTCTGG	59.46	55	3.86
1084		55962	chr6	AG	CT	2	16	10594172	10594203	32	1	122	ACCCCTCCCATAACTCTCCC	60.03	60	4.3	CTGCCGAGAATGACTCAGGG	60.18	60	4.45
1085		56124	chr6	ATAC	ATAC	4	9	11037605	11037640	36	1	102	GTCAGTGTTTCGCATGCAGC	60.73	55	5.25	AACGGTCCTATGGGTCATCG	59.25	55	3.84
1086		56193	chr6	AG	GA	2	16	11166291	11166322	32	1	154	GTCCCTTCCCTTATAGATCAGAACC	59.99	48	3.62	ACACAACTGCTTTGGGATTTGG	59.9	45.45	3.28
1087		56289	chr6	AG	GA	2	15	11416430	11416459	30	1	115	AGACGTGAACATTTGATCAGCG	59.59	45.45	5.18	ATGCAATCGCTGATTTCGCC	59.97	50	5.54
1088		56292	chr6	AG	CT	2	18	11418545	11418580	36	1	213	ACTGGCTATTTCACAGCTATGC	58.79	45.45	3.14	AGTGGTTGCAGCTTTAACACC	59.32	47.62	4.16
1089	HvSSRCS-218	56460	chr6	AATT	TTAA	4	10	11749152	11749191	40	1	196	CATTTACGCCACTGGGATGC	59.62	55	3.91	CATTTACGCCACTGGGATGC	59.62	55	3.91
1090		56513	chr6	AAT	ATT	3	11	11882229	11882261	33	1	144	TAACAGTCGCAGTAGCCACC	59.75	55	4.61	TCTTAGCACGAGCAATAAGAGC	58.55	45.45	4.09
1091		56634	chr6	AG	TC	2	15	12118087	12118116	30	1	226	ATTGCTCAGAGACCAGGTGC	60.04	55	5.01	GTTGGCCTTAGTCCATCCCC	60.11	60	4.81
1092		56635	chr6	AC	AC	2	18	12118544	12118579	36	1	163	CTGCTGCCTAGTTGAACTATAGC	58.95	47.83	2.97	GGGGTATACAGGCAGCTGC	60.23	63.16	5.25
1093		56638	chr6	AATCCT	CTAATC	6	5	12123061	12123090	30	1	177	ACACACACACACACATTAAATCCC	59.96	41.67	3.85	CGCGTGCATTTTAATTGCCG	59.71	50	5.69
1094		56642	chr6	AATCCT	CTAATC	6	5	12134100	12134129	30	1	177	ACACACACACACACATTAAATCCC	59.96	41.67	3.85	CGCGTGCATTTTAATTGCAGG	59.68	47.62	4.85
1095	HvSSRCS-219	56697	chr6	AAT	AAT	3	14	12290714	12290755	42	1	126	TGTTAGTGCATCCCAGAATTGC	59.25	45.45	3.56	AAGCGGACTTACAAGCATCC	58.26	50	3.51
1096		56719	chr6	AG	CT	2	17	12329598	12329631	34	1	113	AGCAAAGGAAACGATTAGCGC	59.87	47.62	5.92	CAAACCCATTCCACCCAACG	59.68	55	4.1
1097		56730	chr6	AT	TA	2	15	12341548	12341577	30	1	129	AGTCGCACACTATTAAATCTCACG	59.2	41.67	4.35	GCGGTTTTTGACTTCATGCG	58.95	50	4.73
1098	HvSSRCS-220	57021	chr6	AAT	ATT	3	15	13231749	13231793	45	1	212	TGCTTCTACCCACCAAACTGG	60.2	52.38	4	GTGAGTTTAGGCAAGCCACC	59.12	55	4.61
1099		57027	chr6	AAT	ATT	3	11	13243537	13243569	33	1	177	TTGACTCAGATCCATGGCGG	59.82	55	6.13	AAAACCCAATTCAGCGCTCG	59.76	50	5.03
1100	HvSSRCS-221	57029	chr6	AT	AT	2	20	13253366	13253405	40	1	101	AATGTTATTAGCAGAGAAGGGGC	58.54	43.48	5.8	CCCTGCTGTACCGTACATCC	59.9	60	3.51
1101		57038	chr6	AG	AG	2	15	13273824	13273853	30	1	143	AGAGAACTAAATCATGCGGACC	58.2	45.45	4.46	CGCACCGTTTTAACAACACG	58.89	50	4.49
1102		57078	chr6	AG	AG	2	15	13451840	13451869	30	1	214	GGGTAATAAGTGGAAGTCAGTTTTCG	60.13	42.31	3.46	TCCTTACAGCACAAGAAGTTCG	58.61	45.45	3.95
1103		57158	chr6	AT	TA	2	15	13883573	13883602	30	1	135	CTCACAACTATGTTCAAACTGTGC	58.79	41.67	4.57	TGAGTGAGTAATTGGGCATCG	58.09	47.62	3.84
1104		57175	chr6	AG	AG	2	15	13935639	13935668	30	1	173	ACAAAACTCAAAAACACTAGCTTCC	58.67	36	3.46	GTTTTAGTTCCCTTGCCGGC	59.76	55	6.13
1105		57197	chr6	AC	TG	2	16	13990052	13990083	32	1	194	CTTCAAGGCGAGTGGGTGG	60.67	63.16	4.61	CGAAGGCTTATTCGTGTCCG	59.08	55	4.79
1106		57218	chr6	AT	TA	2	17	14024920	14024953	34	1	166	TGAGCATGTACACTTGAGAATTGC	59.85	41.67	3.56	ACCCATCCAACTTCTTGATCTCC	60.05	47.83	3.71
1107		57233	chr6	AG	TC	2	18	14112373	14112408	36	1	188	GCTCCTAACTTTGTAATTATTTTCCCC	58.8	37.04	4.81	ACGTTTGGTCGATTTTGGTCC	59.39	47.62	4.46
1108		57327	chr6	ACC	CAC	3	11	14396554	14396586	33	1	111	TCACAATCACCCTCACTGCC	59.96	55	4.85	ACAACAAAACTCATGATGTGTGG	58.06	39.13	4.17
1109		57475	chr6	AAT	TTA	3	12	14803946	14803981	36	1	167	CTGGCTTGGATTCTACAACTGC	59.58	50	4.4	TCATAGGGAATCAGCAGCAGG	59.58	52.38	4.85
1110	HvSSRCS-222	57479	chr6	AC	TG	2	20	14817880	14817919	40	1	165	ATCCACTGAGATTGGTCCGG	59.17	55	5.14	ACATCCCAACTCCCAGAACC	59.3	55	3.62
1111		57505	chr6	AAG	CTT	3	11	14852656	14852688	33	1	188	GTTTTATCTCTAAAGTTGTTTCGGCC	59.2	38.46	6.13	TCAATTTAGGAGTACTTAACGAGTGC	59.19	38.46	4.4
1112		57523	chr6	AC	AC	2	17	14876219	14876252	34	1	200	TTTCTTGGTTGCTCACACGC	59.62	50	5.34	AGTGCCACAAAAAGTTGGCC	59.82	50	5.36
1113		57622	chr6	AT	AT	2	15	15025974	15026003	30	1	178	AGATTAGAAATTTAAAATTCCACCGGC	59.02	33.33	6.13	GCAAAATGTCAAGCCGGTGG	60.67	55	4.61
1114		57709	chr6	ACC	CCA	3	12	15180071	15180106	36	1	156	CGTCATCTCCTTGACCACCC	60.11	60	4.61	GGTTTGGGGCTTAGCTAGGG	60.11	60	3.53
1115	HvSSRCS-223	57720	chr6	AC	TG	2	22	15201840	15201883	44	1	215	TGGATCCATTCTCAAAAGGGC	58.26	47.62	5.19	TCGTAACAAGAGAAAATCCAGCG	59.32	43.48	5.18
1116		57850	chr6	AAT	TAA	3	11	15443990	15444022	33	1	193	TCTGTAGAGCAGCCGGTAGG	60.75	60	3.18	AGTTTCCTTTCACCTCAAATCACC	59.42	41.67	4.02
1117	HvSSRCS-224	57868	chr6	AAT	TAT	3	30	15458548	15458637	90	1	173	TACCACAGTTGCACCGTAGC	60.32	55	3.58	CCCTTTACCTAAACGTTTGTGGG	59.75	47.83	4.61
1118		57886	chr6	AAC	AAC	3	10	15499585	15499614	30	1	122	AGTTACATGTTAGTTGCAAATAGGTCC	59.88	37.04	4.46	CGAAAGGGCCAAAAAGTCACG	60.6	52.38	4.35
1119		57902	chr6	AG	TC	2	16	15529116	15529147	32	1	138	AAGAAGCGGAGAGTGGGAGG	61.26	60	4.3	ACGCCATCTCACTCTCTTGG	59.47	55	3.61
1120		57919	chr6	AG	AG	2	15	15548613	15548642	30	1	136	GCATATCACCTCCTCAAGTCCC	60.22	54.55	4.46	ACAATAGGAATGTTGCTGTCCC	58.64	45.45	4.46
1121		57957	chr6	AAG	AAG	3	10	15633581	15633610	30	1	165	AACTCAAAAGGGGTGCTTGG	58.59	50	3.61	ATCCCCTTCACCTCTCTCCC	60.03	60	4.3
1122		57969	chr6	AAG	TTC	3	10	15670034	15670063	30	1	201	TCATCATCATTCCAATGCAATCTCC	59.76	40	3.71	TGGCGTTAAGGGGTTCAAGG	60.25	55	3.61
1123	HvSSRCS-225	58004	chr6	AAT	ATT	3	14	15715492	15715533	42	1	168	GTCAGCTGGGGCAAGTATGG	60.75	60	2.74	ACCCAAATCCTGTCGTCACC	59.96	55	4.02
1124		58029	chr6	AAAAG	CTTTT	5	6	15786785	15786814	30	1	151	AGGGTTCACGTAGTAATGTTTTCC	59	41.67	3.13	TCTTCGTCTTTAATGCAGTGTTGG	59.79	41.67	3.77
1125	HvSSRCS-226	58181	chr6	AC	TG	2	35	16305925	16305994	70	1	132	TATCTCAGTGTGTGTGCGCG	60.73	55	6.86	AGCCAAAAATAGGGTCGGGC	60.68	55	6.13
1126		58353	chr6	AAAAAT	AAAATA	6	5	16639094	16639123	30	1	154	CCTCCTGCCTCATTCAGAGC	60.18	60	4.09	GCGTTTTGCCATCCACTTACG	60.73	52.38	3.18
1127		58568	chr6	ACCACG	CACCAG	6	5	16997780	16997809	30	1	191	TTGGTAACCGCATGACTGCC	60.96	55	4.85	CAACTCCGACCCAACATTGC	59.76	55	3.56
1128		58594	chr6	AAT	TAA	3	12	17061577	17061612	36	1	127	ACTGCTCTCACTCACTAATGCC	60.09	50	4.4	TCGTTCCAGTGGAATGACTCG	60.07	52.38	4.18
1129		58641	chr6	AAT	TAT	3	10	17154041	17154070	30	1	209	GTCCTGTCATGCATTAAGGCG	59.67	52.38	5.52	CGGTTACCAGCCAAGGACC	60.38	63.16	4.46
1130		58869	chr6	AAT	TTA	3	10	17621949	17621978	30	1	145	ATCCTACATGTGTGTGTGCG	58.27	50	5.34	GTCCGTTCACATGACTTGTTGG	60.03	50	3.77
1131		58921	chr6	AAAT	AAAT	4	9	17701841	17701876	36	1	206	TCTTTCAACAATGTTTTAAAGCCTGC	59.74	34.62	4.85	TCAGCTTTCTTTTCTTGCACTCC	59.68	43.48	3.85
1132		58936	chr6	AT	TA	2	17	17730448	17730481	34	1	179	CATCCGGATTGTAGTGCAGC	59.06	55	5.25	TCCCTCGAAGTGTTTCCAGC	59.97	55	4.85
1133	HvSSRCS-227	58973	chr6	AAAG	GAAA	4	10	17797910	17797949	40	1	121	ACGTGCATGTTTCAGTTGGC	59.97	50	4.52	CTCTCTCTCTCTCTGGGGGC	60.47	65	5.8
1134		58978	chr6	AT	AT	2	17	17800622	17800655	34	1	157	ACTTTGAGTGAAGAGGCGGC	60.6	55	6.53	GTTTTGGCCTCGATCTGTGC	59.83	55	4.57
1135		59102	chr6	AATAT	TTATA	5	7	18052143	18052177	35	1	133	TGAACTTCAACCCTCGACAGG	59.93	52.38	4	TCATAATTGATTTATTGGCCATTCGC	59.13	34.62	4.7
1136	HvSSRCS-228	59252	chr6	AAT	AAT	3	34	18382595	18382696	102	1	250	TCAAGCAAATGGATCAAATAGGACC	59.64	40	4.46	AAGACAACCAAAACGACGCC	59.62	50	5.68
1137		59263	chr6	AG	GA	2	18	18418073	18418108	36	1	154	TGACAGACAGATGGAGAGGC	58.81	55	4.7	AACGCTCTTGGTCTTAGGGC	60.04	55	5.19
1138	HvSSRCS-229	59382	chr6	AT	AT	2	23	18693860	18693905	46	1	223	TATGGAGGGGTGCCAATAGC	59.23	55	2.97	TGCAATATGTTAGTGGTTTGCGG	60.12	43.48	5.69
1139		59480	chr6	AAAAAC	GTTTTT	6	5	18900193	18900222	30	1	100	GCTTTGATAGTGTTTGGTCTTTTCG	59.37	40	3.46	AATCCAACCGCTACTAACCCC	59.79	52.38	4.95
1140		59502	chr6	AAATGG	CATTTC	6	5	18930475	18930504	30	1	159	CGTATTGGTCAAACCGCAGC	60.18	55	5.25	ATGATTGAGCATAGCATAGGGC	58.38	45.45	5.19
1141		59641	chr6	AT	TA	2	15	19146106	19146135	30	1	183	GCTGTTTTCACTTTACAAAAGTAAAGC	58.89	33.33	3.51	CACGTAATGTAAGGCCTTTACTTAGG	59.74	42.31	2.69
1142	HvSSRCS-230	59787	chr6	AC	GT	2	76	19390243	19390394	152	1	300	ACCGAAGTTAGATATAAAATGCTATGC	58.06	33.33	3.14	GCAGACCAAATATAAAAGCTCCG	58.15	43.48	4.63
1143		59849	chr6	AT	AT	2	17	19498605	19498638	34	1	177	TGGGGTCAATGTATTTGTGGG	58.19	47.62	4.61	ACTGAGAACATGGGATGACTCG	59.83	50	4.18
1144		59882	chr6	AT	AT	2	15	19566249	19566278	30	1	206	GTCACAGAAAATTTGAGGCCCC	60.03	50	5.8	TGGAAACTGTTAAATGAAAACACGG	58.96	36	4.94
1145		59955	chr6	AT	AT	2	15	19759324	19759353	30	1	113	GTCTAGCTCTAGCAGGTGCC	59.61	60	5.01	TGCTAGCTCAAATCGATGTCG	58.54	47.62	4.35
1146		60171	chr6	AT	AT	2	17	20177290	20177323	34	1	112	TCGGAGTATGTGCTTCTCGG	59.26	55	4.63	CCGCAAAAAGAAAATGCATGC	58.16	42.86	4.06
1147		60189	chr6	AG	AG	2	17	20251179	20251212	34	1	132	TCCGAGGGTTCAGACATCCC	60.98	60	3.85	ATTTTATCCCGTTGGCAGCG	59.26	50	5.18
1148		60200	chr6	AAT	AAT	3	13	20291208	20291246	39	1	135	TCCGGATTCCAAATCACATCC	58.07	47.62	3.51	AACCTCACCTTTCGCTCTCC	59.68	55	3.71
1149		60311	chr6	AG	AG	2	17	20455925	20455958	34	1	184	GCCGAATGGGATTGTTGTGG	59.83	55	4.17	TGGTGTTGCATTAGACAGAACC	58.85	45.45	3.62
1150		60325	chr6	AAT	TAT	3	10	20473166	20473195	30	1	172	TTCCGTGAAATCATTGCCGG	59.19	50	6.13	AGAAGTATTAAATAAGAACGGATTGGC	58.16	33.33	4.52
1151		60426	chr6	AG	CT	2	17	20667465	20667498	34	1	192	ACATGTAAAGAATTCGTCTCGGC	59.38	43.48	5.54	TGTCATTATCATGGAGGAAGTGGG	60.14	45.83	4.61
1152		60476	chr6	AAT	TAT	3	10	20733391	20733420	30	1	199	ACTGCTGTACCGTACATCCG	59.55	55	4.18	TCCGTTTTCAAACATATTATCCTGC	58.21	36	4.85
1153		60499	chr6	AAT	TAT	3	10	20753283	20753312	30	1	187	TGACTCCATATGGCTGAACCC	59.51	52.38	4.11	TCCGTTTTCAAACATATTATCCTGC	58.21	36	4.85
1154		60530	chr6	AAT	ATT	3	11	20820060	20820092	33	1	157	GTCACGTCCACTTTCAGAAAGC	60.03	50	3.51	CACGTTTTGCTTTTCCCACG	58.8	50	4.94
1155		60547	chr6	AG	CT	2	15	20852349	20852378	30	1	228	CTCTGGCTCCCCACTTATATCC	59.43	54.55	2.59	CGCATAACTCTGAGAACAACATACC	59.99	44	2.73
1156	HvSSRCS-231	60568	chr6	AG	TC	2	21	20885519	20885560	42	1	188	TCGAGTGGGAGGAAAATTGGG	60	52.38	4.12	ACAAACTTGATTGATTGTCAAAAGCC	59.74	34.62	4.35
1157		60591	chr6	AAT	ATA	3	12	20913479	20913514	36	1	204	TCGTTTTTGCTGTCATCTTTTCC	58.39	39.13	3.13	TAACTAGCCCGTGTGAGTGG	59.11	55	4
1158		60690	chr6	ACGAG	AGACG	5	7	21055677	21055711	35	1	176	AGGAAAATACCGCAAAACGCC	60.07	47.62	5.68	GACAACGGTGCTCTTCATGC	59.83	55	4.06
1159		60698	chr6	AAT	TAT	3	11	21067220	21067252	33	1	165	CTACTCAGTCCGCCAGTCG	59.57	63.16	4.18	TTGTCTTCTCCCCCTCCACG	61.19	60	4.94
		chr-7/id	sequence	standard	motif	type	repeat	start	end	length	entry	product	forward	tm1	gc1	stability1	reverse	tm2	gc2	stability2
1160		60851	chr7	AAT	ATA	3	10	155315	155344	30	1	163	ACATGAATTGTCAACTTAAAGTGCG	59.09	36	5.34	TGCTCTTGCTGGCTCATGC	61.04	57.89	4.06
1161		60869	chr7	AAATAT	AAATAT	6	5	175719	175748	30	1	125	TAGTGGGCGTTCTGTTTTGG	58.4	50	3.28	ACATCCCTCCATCTTACGCC	59.24	55	5.68
1162		60871	chr7	AAT	TAT	3	12	175840	175875	36	1	128	AGAATAAGGCGTAAGATGGAGGG	59.67	47.83	4.3	ACTACTCCTCCTCCTCCTCC	58.77	60	4.3
1163		60949	chr7	AAG	AGA	3	11	302027	302059	33	1	146	TCTCTTCTCTTCTCTTTTCTTGTGC	59.01	40	4.57	AGTCCATCCATCCATCCATCC	59.01	52.38	3.51
1164		61011	chr7	AAT	ATT	3	10	453430	453459	30	1	168	AAAGACCTCCACGTCATCGG	59.75	55	4.18	TGTGGTTGAGCTCGGATTGG	60.32	55	3.16
1165		61068	chr7	AAAAG	AAAAG	5	6	538938	538967	30	1	130	CGAAAAGTGGAATAGTGCAGCC	60.16	50	4.85	TTTCCCATATCATTAGTCGTGCC	58.61	43.48	5.01
1166		61137	chr7	AAT	AAT	3	10	687075	687104	30	1	198	TTGTGGGGGTTCGAACTTGG	60.47	55	3.61	TCATCAAAAAGTAAAGTGCGTTTGC	59.77	36	3.68
1167		61176	chr7	ATC	CAT	3	11	763778	763810	33	1	224	CCACGAACAAGCCTGCAGG	61.62	63.16	4.85	AGTTATGGAGGATTCTGGAAACTCC	60.1	44	3.85
1168	HvSSRCS-232	61218	chr7	AC	AC	2	22	837478	837521	44	1	198	ACGACTGTTATTTTGGATCCAAGC	59.84	41.67	4.01	TGCAAGGAGTAAACTTGGTTGC	59.64	45.45	4.17
1169		61263	chr7	AAT	ATT	3	11	908032	908064	33	1	166	TGCTTCTTATTGGTTTTGTCCTGG	59.72	41.67	4.45	TGACCTGGTTTCCTCTTCGG	59.31	55	4.3
1170		61307	chr7	AT	AT	2	16	998428	998459	32	1	153	GAACAAGCCAACAAAAGCCG	58.79	50	5.52	TCTTCTTCCATAGCATCAATCTCC	58.14	41.67	3.71
1171	HvSSRCS-233	61316	chr7	AG	AG	2	49	1014618	1014715	98	1	193	GTCTGACTAAGTTGGTCAAGCC	58.93	50	4.35	AATGCAGGATCTCTCATTAGAACC	58.38	41.67	3.62
1172		61334	chr7	AG	AG	2	19	1036898	1036935	38	1	139	AGTGCTAGCTAGGGCCTAGG	60.18	60	3.02	GTAGCCGGACCCTACAATCG	59.97	60	3.34
1173		61411	chr7	AAAAAG	TTCTTT	6	5	1147996	1148025	30	1	132	CACAAGGTTACATGTCACCGG	59.2	52.38	5.28	TGACAAATAAATGAAGACACTTCTGC	58.64	34.62	4.26
1174		61502	chr7	ATCACG	GATCAC	6	5	1271645	1271674	30	1	156	TGGGTTTCAGAGTGAAGGCC	59.89	55	5.19	CCAAAGCCACATCCTGGTCG	61.31	60	4.79
1175		61530	chr7	AAG	GAA	3	10	1320473	1320502	30	1	179	TTTCATCTCCGTCGTGGTGG	60.04	55	4.61	GTCCTTGTAATTGGTCAGTAGTAACG	59.69	42.31	3.18
1176	HvSSRCS-234	61637	chr7	AAAG	GAAA	4	11	1546841	1546884	44	1	150	GTGGGGTCAAATTTGAAAGGGG	59.96	50	4.79	CGCGTTAAGTGATCGATCAGC	59.81	52.38	4.26
1177		61763	chr7	AG	TC	2	17	1816795	1816828	34	1	171	TTCATTCGCAATTCACGGGG	59.19	50	5.73	CTAGCAGGCCTTTTGTCATGC	59.87	52.38	4.06
1178		61764	chr7	AG	AG	2	16	1817604	1817635	32	1	147	AGGACCCGATGTTTCATTTAAATCC	59.64	40	3.01	CGACGCACGTCTCTCAGC	60.87	66.67	4.26
1179		61795	chr7	AAT	TAA	3	10	1879765	1879794	30	1	182	GAGCCATTGCCATCATCAGC	59.69	55	4.26	TGTGCAACCATAAGAAAGCAGC	60.03	45.45	5.25
1180	HvSSRCS-235	61797	chr7	AAAG	AAGA	4	10	1880324	1880363	40	1	192	TTACATCAGTTACCGTGCAGC	58.66	47.62	5.25	TTATGCATCGATCGGGTGGG	59.97	55	4.61
1181		61818	chr7	AT	AT	2	15	1920326	1920355	30	1	110	TCGGCCTCTCCTGTAATATGG	58.75	52.38	2.74	CTTGGGTGTTTGTGATGAGGG	59.11	52.38	4.3
1182		61835	chr7	AG	CT	2	15	1941453	1941482	30	1	105	TTACTGCCGGTTCAGACACG	60.32	55	4.49	TGGCCTCTGTAGAACGAACG	59.76	55	3.95
1183		61868	chr7	AG	TC	2	17	2012685	2012718	34	1	107	CTCTTCTTGGACCCATCCCC	59.45	60	4.81	AGGACAAAAGAGAAATGAGCTGG	58.92	43.48	4.85
1184		61937	chr7	AT	TA	2	16	2159481	2159512	32	1	180	ACTTCCACGAGTTTATTATTGAGATCG	59.56	37.04	3.69	TCATGGCATAGTTTCCGCCC	60.47	55	6.13
1185		62099	chr7	AAT	ATT	3	10	2527173	2527202	30	1	136	ACATTAATTGTAACATAGGGACTCCC	58.71	38.46	4.3	AGCGCCCTACTATGAACAACC	60.13	52.38	3.77
1186		62178	chr7	AC	GT	2	15	2717886	2717915	30	1	155	GGCTCTCCTCTTCTTCTCCC	58.88	60	4.3	CAAACACATCAGTAGCTGGCC	59.53	52.38	5.36
1187	HvSSRCS-236	62228	chr7	ACACG	CACGA	5	8	2864260	2864299	40	1	172	TCCCTAGAGATGCCCAATGG	58.56	55	3.16	GCTTTTAAGGCCCAACACGG	60.04	55	4.94
1188	HvSSRCS-237	62369	chr7	AG	CT	2	20	3173565	3173604	40	1	191	GTTTGCCAAACTAGCCAGCC	60.04	55	4.85	TGGACCGCTTGATCTTCTCG	59.83	55	4.04
1189		62436	chr7	AAT	TAT	3	10	3315990	3316019	30	1	145	TGTTATTTGCCAAGATCGAACGG	59.87	43.48	4.44	TGTGGTTCTTGTTGATTGTGTATGG	59.99	40	2.74
1190		62449	chr7	AAT	ATA	3	10	3326768	3326797	30	1	168	CACCTAACACGTGACAAGCC	59.13	55	4.35	CACTTATGTGCAAATTACCCAAATGG	59.69	38.46	3.16
1191		62462	chr7	AAT	ATA	3	10	3338756	3338785	30	1	160	TTGCGTTGTATCTGAAGAGGG	58.03	47.62	4.3	CCCTCACTGGATCCGTATGC	59.97	60	3.14
1192	HvSSRCS-238	62571	chr7	AC	AC	2	20	3587039	3587078	40	1	144	ACTGAGAATGAGAATGTGAAGCC	58.74	43.48	4.35	CTACAATACCCTCCCACGCC	59.89	60	5.68
1193	HvSSRCS-239	62637	chr7	AAT	ATA	3	15	3696075	3696119	45	1	150	AATCAACGTGTTCATTTCGCG	58.43	42.86	5.87	CTTACTCTCCTTCGTCTTCCCC	59.57	54.55	4.81
1194		62678	chr7	AAT	TTA	3	10	3772622	3772651	30	1	184	CCTCAAATGAAAATGAGAGAGAAACG	58.98	38.46	3.6	GGCCTGATGTTACTACTCAGACC	60.18	52.17	3.85
1195		62680	chr7	AG	CT	2	16	3773260	3773291	32	1	125	TTCCCTTCTTCAATGTCTCATCC	58.15	43.48	3.51	TTGGTGTTTCCGTGAAAGGC	59.26	50	4.35
1196		62840	chr7	AAT	AAT	3	10	4135544	4135573	30	1	163	CCAGAGCTGGCATCACTTGG	61.03	60	3.61	CAACGGTTTTGCTTATGTACAGC	59.09	43.48	4.4
1197	HvSSRCS-240	62873	chr7	ATC	ATG	3	18	4213063	4213116	54	1	230	GGTCGCCATTCTCCTTTTGG	59.19	55	3.28	CGAGACACACGTTAGTTCCG	58.68	55	4.3
1198		62904	chr7	ACACCC	ACACCC	6	5	4276788	4276817	30	1	155	AGCCGTGTTTCAAACTCAGC	59.34	50	4.26	GTTAGTCGACCACCACCTCG	60.11	60	4.63
1199		62907	chr7	AATG	ATGA	4	8	4277477	4277508	32	1	121	TCGAGAAATTAGTTAGTATGCATGTGG	59.56	37.04	4.17	TTTCCCGCCGTAGTGATTCG	60.46	55	3.34
1200		63116	chr7	AAT	ATA	3	11	4653832	4653864	33	1	153	CCGAGCTACTGAGTTTATATATGATCC	58.87	40.74	3.36	ATTTGCTTTCGCCAATATACGC	58.37	40.91	4.42
1201		63123	chr7	AAT	TAT	3	12	4660897	4660932	36	1	150	GCAAGGTTCATTATGTAAGGAGGC	59.96	45.83	4.7	CAGTGCCAGTTGCTAATCCG	59.27	55	4.18
1202		63152	chr7	ATCCAC	CATCCA	6	6	4727209	4727244	36	1	207	TCAACTAAGAGGGTGGTTCTGG	59.36	50	3.86	ACATTTATCAGCGTTGCGGC	59.9	50	6.53
1203		63261	chr7	AG	AG	2	19	4989606	4989643	38	1	131	CCTTCGTAAATCTAGATTTGGGTGG	59.47	44	4.61	TGTAATATTGAACTCTGACGCATGC	59.99	40	4.06
1204		63301	chr7	AAT	TAA	3	12	5066003	5066038	36	1	208	AGGGTCACGACTTTATCAATTTAGC	59.41	40	3.09	TGGGGATGTGTTGTGAGTCG	59.97	55	4.18
1205		63315	chr7	ACAG	AGAC	4	9	5085022	5085057	36	1	203	TTGCAGACTTCTTTGCTCGC	59.41	50	5.03	AGCTCTGCTTCTTTGCTCCC	60.32	55	4.3
1206		63346	chr7	AT	TA	2	17	5119943	5119976	34	1	111	ACCCACCATAATTCGAGAATTATTCC	59.28	38.46	3.01	TTTGACGTGATGGAGGTAATCG	58.48	45.45	3.34
1207		63399	chr7	AT	AT	2	15	5214092	5214121	30	1	102	ATAAACCATTAGCCCTAGCAAGG	58.27	43.48	3.61	TTCATCAGGGGCATGGAAGG	59.74	55	3.46
1208		63472	chr7	AT	TA	2	15	5363821	5363850	30	1	167	AACTTTTAGATTGGTGTTGGTGC	58.06	39.13	5.01	CACAAAGGCCGTTACAGCG	59.79	57.89	5.18
1209		63502	chr7	AAG	AAG	3	10	5444084	5444113	30	1	103	AACCAATGCTAGGAAGGGGG	59.37	55	5.4	TCTTTTTGTGGCATGTTTAGTTTTCG	59.75	34.62	3.46
1210		63531	chr7	AT	AT	2	15	5515427	5515456	30	1	118	ACGATGGAATATGGTGGCCG	60.25	55	6.13	CAACACGATGAAGACCTGCG	59.56	55	5.18
1211	HvSSRCS-241	63773	chr7	AT	TA	2	21	5981605	5981646	42	1	115	AAGAGTTGAAATCCTCGTCAGG	58.07	45.45	3.86	GCACATGTGTTTCTTAGTTACAGC	58.85	41.67	4.4
1212		63835	chr7	AT	TA	2	15	6120582	6120611	30	1	122	GCTTTCCCTGCTAACCATGC	59.54	55	4.06	AGGTTAAAAGCCTTGAAACTTGC	58.31	39.13	4.01
1213		63850	chr7	AAT	TAA	3	10	6164214	6164243	30	1	100	ATATGCTAAATTTCAGGCGAGGTCC	61.26	44	4.46	CGACATTAGGAACTGAATAGAGATGC	59.64	42.31	3.91
1214		64069	chr7	AAT	ATT	3	10	6694573	6694602	30	1	205	AAAGAAAGACCCAATCGCCC	58.45	50	6.13	TCAATTGTGTCTGCTTGGCG	59.41	50	5.69
1215		64085	chr7	AT	AT	2	17	6729225	6729258	34	1	158	GGGTTTGACCGCATAAAATTTGG	59.32	43.48	3.28	TTTTGTTCACACTTTAAGATTCCGG	58.5	36	5.14
1216		64246	chr7	AT	TA	2	16	7116952	7116983	32	1	155	TCCAATTAGTCTTGCTAGATTGTTAGG	59.01	37.04	2.69	TTTAGCGCTAGAGACAGCCG	59.9	55	5.52
1217	HvSSRCS-242	64262	chr7	AG	GA	2	20	7140163	7140202	40	1	177	AATCATCAAAGGTCGTGCGC	59.55	50	6.09	ACAGGGTTTTTCAATTTTCACTGC	59.12	37.5	4.4
1218		64279	chr7	AT	TA	2	17	7163985	7164018	34	1	140	TCCTCATTGCGTGCAATATGC	59.67	47.62	3.14	CAATGGTTAGATCCCGTTGTGG	59.32	50	4.17
1219	HvSSRCS-243	64302	chr7	AAT	ATT	3	14	7200648	7200689	42	1	171	TCCGCTATTGCTGCTGTACG	60.53	55	3.67	CATACTAGTTGACTCACGCGC	59.15	52.38	6.86
1220		64316	chr7	AG	GA	2	15	7216669	7216698	30	1	182	CCTCAGTAGCAGAACAAGAAGC	59	50	3.86	AGGGAATGAGAGAAGACTCGC	59.25	52.38	5.03
1221		64318	chr7	ATAC	ATAC	4	8	7219131	7219162	32	1	212	CTTCTTCCTCAGCTCCAGCC	60.11	60	4.85	ATTGGGTGGCTTCTCATCGC	60.75	55	4.58
1222		64394	chr7	AAAAAC	CAAAAA	6	5	7339117	7339146	30	1	170	CTCGATTGCATTACGCGAGG	59.5	55	4.63	GCCCAGGTACTTTCTCATCTCC	60.16	54.55	3.71
1223		64478	chr7	AC	AC	2	18	7541043	7541078	36	1	135	TGCAACAATCTGATTCGCAAGG	60.1	45.45	3.61	CATGGAGGTTCAGAGTCGGG	59.82	60	5.14
1224		64564	chr7	AC	GT	2	15	7729718	7729747	30	1	159	GATTGTGATGAAGGCAGGGC	59.26	55	5.19	TAACGCGTGGTCCCTTAACC	60.04	55	2.85
1225		64572	chr7	AC	TG	2	15	7750186	7750215	30	1	195	CCCAGCATTCTATTATCCTCGC	58.73	50	5.03	TTTAAAATTTCGAACCAGAAAACTGC	58.1	30.77	4.4
1226		64643	chr7	AG	TC	2	15	7922332	7922361	30	1	132	TGAGAAAATGGTGGACGGGG	59.96	55	5.73	CGTACCAACAACAACCTCGC	59.77	55	5.03
1227		64644	chr7	AG	TC	2	16	7923289	7923320	32	1	132	TGAGAAAATGGTGGACGGGG	59.96	55	5.73	AGAGAGAGAGAGAGAGAGAGAGC	59.36	52.17	4.09
1228		64656	chr7	ACC	GTG	3	11	7957074	7957106	33	1	181	TTGGTGGGAGTGATGTGAGG	59.31	55	3.86	GAACTAATGTCATCATTTGAACTTTGC	58.36	33.33	3.68
1229	HvSSRCS-244	64770	chr7	AAT	TAT	3	14	8263780	8263821	42	1	214	TAGCAACCGTAAGCACCTGG	60.04	55	4.45	TGCTAGTTGCTATTCTTCTTCTCC	58.33	41.67	3.71
1230		64783	chr7	AC	TG	2	16	8285989	8286020	32	1	160	GTCTCGGATGTATTGAAATATGTAAGC	58.56	37.04	3.09	CTGATCCAAGATTTCGTCCTACG	58.95	47.83	3.51
1231	HvSSRCS-245	64826	chr7	ATAC	TATG	4	11	8400735	8400778	44	1	121	AATCTCATAAGCTCGCTCGC	58.22	50	5.03	GATAACGAGTACACACGTGCG	59.42	52.38	5.34
1232		64865	chr7	AAT	AAT	3	11	8515025	8515057	33	1	169	CAACAAGTCCAAATCTCAGGGG	59.18	50	4.79	GCTTCGTGGCATAGAACTCG	59.08	55	4.18
1233		64878	chr7	AT	AT	2	15	8532512	8532541	30	1	209	TTTTATCCAGAAGTGAGATGTCGG	58.58	41.67	4.79	GGGGTTTGCTTCAAGTGAATTCC	60.55	47.83	3.01
1234		64943	chr7	AG	GA	2	17	8685437	8685470	34	1	144	TGTGTGTGTATTGGCCTGGC	60.89	55	4.85	GGAAGCTTTCATTGGGAATAGCC	59.93	47.83	3.93
1235		64988	chr7	AAT	ATT	3	10	8765481	8765510	30	1	187	TTCCCTTTCTGCCTTTTCTCC	58.12	47.62	3.71	GCATACAAAATAATTAACATCGCCGG	59.91	38.46	6.13
1236		65087	chr7	AT	TA	2	15	8890743	8890772	30	1	216	TCGGTTAAAAAGCATAGCAACTGG	60.08	41.67	4	GGGAGAAAAAGGAATCCTCAAAGC	60.08	45.83	3.51
1237	HvSSRCS-246	65132	chr7	ATC	TAC	3	14	9000320	9000361	42	1	139	TGATGACGATGACAAAGATGATGG	59.19	41.67	3.51	AGTGGCCGGTGAATAATTGC	58.9	50	3.56
1238	HvSSRCS-247	65169	chr7	AAG	AGA	3	14	9117717	9117758	42	1	147	AGAAGACTTCTAGTGTTTAAAGGAGG	58.33	38.46	4.3	TCAAATGGGTTTGAGTTGTGGG	59.3	45.45	4.61
1239	HvSSRCS-248	65185	chr7	AAT	ATT	3	48	9139888	9140031	144	1	258	ACTCTTGAATCAAAGTCCAAACTCG	59.76	40	4.18	TTCTGTGGAACTTGGGGTGG	59.82	55	4.61
1240		65213	chr7	AT	AT	2	15	9171739	9171768	30	1	152	CTTTGCCCTTTCCCTTTGCC	59.96	55	4.52	CCTAAATGAAAAGCCCGGGC	59.54	55	6.13
1241		65302	chr7	ATAC	ATGT	4	8	9365569	9365600	32	1	158	CCAAAACTTTTGCCTATGTATGTATGC	59.78	37.04	3.14	ATTATAATAGGGATCATCGTCGGC	58.16	41.67	5.54
1242		65303	chr7	ATACAC	GTATGT	6	5	9365601	9365630	30	1	158	CCAAAACTTTTGCCTATGTATGTATGC	59.78	37.04	3.14	ATTATAATAGGGATCATCGTCGGC	58.16	41.67	5.54
1243		65343	chr7	ATACAC	ACATAC	6	5	9486960	9486989	30	1	153	GGTGACCTCAAAATGATAGAACCC	59.36	45.83	4.11	GCATCTTCCACTGAACAGCC	59.19	55	4.85
1244		65556	chr7	AC	GT	2	16	10284843	10284874	32	1	133	GCACTTGTGAAGGTGTCATGG	59.73	52.38	3.66	TGATATCGATCCCTCACATTACCC	59.53	45.83	3.69
1245	HvSSRCS-249	65623	chr7	ATAC	TATG	4	10	10471055	10471094	40	1	130	AATCACGGCAACAATCACGG	59.48	50	4.94	AGGACATGATCTTGTTGATTGGC	59.3	43.48	4.52
1246		65656	chr7	AAGATG	GATGAA	6	5	10574264	10574293	30	1	100	TGTCTCCTCCAGTTCCAATCG	59.45	52.38	3.34	GGGTTGTTATTGGAAGCCGC	59.83	55	6.53
1247	HvSSRCS-250	65676	chr7	AC	GT	2	24	10622318	10622365	48	1	164	TCTGTTCTTTCGACTTGTAAATGGG	59.53	40	4	ACATTTTTCTTGTGCATTCTCACC	58.71	37.5	4.02
1248		65727	chr7	AT	TA	2	19	10739670	10739707	38	1	200	ACAAGACCATGTGTGAGCCC	60.25	55	5.19	GCTGGTGGCTGTTTACATTGC	60.67	52.38	3.56
1249		65761	chr7	AAC	CAA	3	10	10873838	10873867	30	1	212	TTCCCACATGCATCTCACCC	60.03	55	4.61	TCGGCGGCTGAAACAACC	60.98	61.11	3.77
1250		65861	chr7	ACG	CAG	3	13	11141567	11141605	39	1	155	ACAAAATTCGCAGCAGTCGC	60.39	50	5.19	AAGGCCGCTTAAAGTCTGGG	60.32	55	4.45
1251	HvSSRCS-251	65907	chr7	AC	AC	2	64	11276290	11276417	128	1	274	ACGGCTTAACAACGTGTCCC	60.88	55	4.46	GTGGTTGTTGTTCTCACCCG	59.34	55	5.28
1252		65918	chr7	AAGCAG	TCTTCG	6	5	11322764	11322793	30	1	127	AAACACACAATCACGCTGCC	59.97	50	4.85	CAGCAAGCTAGAGATCGGGG	59.97	60	5.73
1253	HvSSRCS-252	65977	chr7	AATAT	TATAT	5	39	11518533	11518727	195	1	279	TCAAAAAGTTAAAGGTCTGTTTGGC	58.9	36	4.52	TAATGTTGTCGTCGTCGTCG	58.41	50	5.12
1254		65984	chr7	AAT	TTA	3	10	11523756	11523785	30	1	193	GACACATCATTTGCGATATAGTTTAGG	58.78	37.04	2.69	AGGTGGAGATGAAGAAAATTTAGTGC	59.85	38.46	4.4
1255		66013	chr7	AG	TC	2	15	11592178	11592207	30	1	131	GACTTTATGTCAAGGGGGCC	58.24	55	5.8	CAACTAGAGACTTCCCCACCG	59.8	57.14	4.94
1256		66029	chr7	AGG	GAG	3	10	11636432	11636461	30	1	129	CTGTCAAAATGGCAGTGAGAGG	59.51	50	3.69	ACCCTTCTCTCATCTTAGTGTGC	59.8	47.83	4.57
1257		66067	chr7	AATAC	AATAC	5	6	11776457	11776486	30	1	197	TTGTTCATCATCAGTGGCGC	59.2	50	6.53	CAGGGGTGTCAAATTGTGCC	59.68	55	5.01
1258	HvSSRCS-253	66080	chr7	AG	GA	2	20	11814257	11814296	40	1	130	AGAAACCTAACCGCACCTCC	59.68	55	4.3	TTGCGGAAGAAAAGCAAGGC	59.97	50	4.35
1259	HvSSRCS-254	66201	chr7	AT	TA	2	41	12160696	12160777	82	1	161	GAATGAGTTTCGGACCACACC	59.2	52.38	4.16	TACCGTACATCCGACTTGGC	59.54	55	4.52
1260	HvSSRCS-255	66221	chr7	AG	TC	2	36	12190592	12190663	72	1	173	TGGAGTTAAAATCGCCTTCCG	58.65	47.62	4.3	AGGAGAGAGAGGGAGAAGGG	59.07	60	3.95
1261		66328	chr7	AAG	AAG	3	11	12416863	12416895	33	1	129	ATTTGGATGCGGTTGATGGC	59.54	50	4.4	TGTTATTGATGATCAACTTGTTCACG	58.7	34.62	4.35
1262		66337	chr7	AG	AG	2	17	12441876	12441909	34	1	142	TCAAATTGTTCAACCTGAGCCG	59.71	45.45	5.52	GCCTGTAATTTCATCCAAGGAGC	59.93	47.83	4.7
1263		66404	chr7	AG	CT	2	17	12558581	12558614	34	1	178	GTTTCTCGGCGAGAGTAGAGG	59.94	57.14	3.69	TCAAACAAAGTTTTTGTCTTGATCAGG	59.45	33.33	3.86
1264		66540	chr7	AT	AT	2	15	12977467	12977496	30	1	122	TCAAATGCATGGAAGCGACC	59.19	50	4.79	ACTTTCATCGTGCTTCTGTGG	58.85	47.62	4.17
1265		66552	chr7	AAT	AAT	3	12	12995056	12995091	36	1	159	AGAAAAACAACAACAACAACAATTGC	59.14	30.77	3.56	TGAAGAACTCGATGTCCCGG	59.47	55	5.73
1266		66631	chr7	AT	TA	2	17	13172298	13172331	34	1	132	GAAAAGCATCAGATTCCCCGC	59.93	52.38	6.13	TCTTTCTCACTCTCTCACTCGC	59.51	50	5.03
1267	HvSSRCS-256	66651	chr7	AAT	ATT	3	14	13238941	13238982	42	1	191	AAGTAAATTGAACAAAAATTAGCCGC	58.21	30.77	6.53	GCGTGATTCACAAGTTTCTAGTCC	60.14	45.83	3.85
1268		66844	chr7	AAAAT	ATAAA	5	7	13863416	13863450	35	1	157	AAGTCGGAGAATGGCTTGCC	60.68	55	4.52	AGTTATGTCGATCGGCTGGC	60.25	55	4.85
1269	HvSSRCS-257	66994	chr7	ATAC	ACAT	4	10	14352073	14352112	40	1	169	CCCTGTGCAATGGATTGGC	59.48	57.89	4.52	AGTTGGTATCATTACTATCCAAGGC	58.47	40	4.35
1270	HvSSRCS-258	67063	chr7	AAT	ATT	3	16	14668572	14668619	48	1	211	AGAAGGCAAAGGATGGAGGG	59.37	55	4.3	TCGTTCTGATCTCTTCTCAAAAGG	58.53	41.67	3.11
1271		67152	chr7	AC	TG	2	16	15011604	15011635	32	1	108	ACGACTGTTTGCAGAATATTTGC	58.52	39.13	3.68	AAATTTATGCCCCATTGTCTTTGG	58.5	37.5	3.28
1272		67188	chr7	AAT	TTA	3	13	15075498	15075536	39	1	164	TCCAACGAATTTGAAGGCTGC	59.73	47.62	5.25	ACTAATAATAATGTTGGGACAGTTGGG	59.44	37.04	4.12
1273		67282	chr7	AAAAAG	CTTTTT	6	5	15329902	15329931	30	1	204	GTGTGGGAAGTACGAGTGGG	60.04	60	4.61	GCCCCTAAATAGTAAATTGCTTTGC	59.25	40	3.68
1274		67354	chr7	AC	TG	2	17	15595733	15595766	34	1	126	CCCACTGTTGTAAAGTTTTCTCGG	60.26	45.83	4.63	CTTTCTCGAACTTACACCCACC	58.94	50	4.61
1275		67366	chr7	AAG	TCT	3	10	15668555	15668584	30	1	135	TCAACAGCTAGACCTCTCTATTACC	59.17	44	2.85	ATCAGTTAATGGAATAGTTTCTGATGC	58.16	33.33	3.91
1276		67385	chr7	AAT	AAT	3	10	15705447	15705476	30	1	193	TTGAGCTCCAGTTGGCTACG	60.04	55	3.51	TTTAGCTGGCCGTGAGTGC	60.67	57.89	4.4
1277		67386	chr7	AG	CT	2	15	15705936	15705965	30	1	125	GTCGGACACAATAGACCAGC	58.36	55	4.85	GCGGTTGTGATTGCTGAAGG	60.11	55	3.46
1278		67389	chr7	AAAGAG	AGAGAA	6	5	15714511	15714540	30	1	196	AGAGAGAGAGAAAGCGAAAGGC	60.09	50	4.35	AAGCTTCGTAATGCAGGGGG	60.39	55	5.4
1279		67586	chr7	AAT	ATT	3	11	16268418	16268450	33	1	135	CAAAGAAAGTGAACGGCTTTGC	59.46	45.45	3.68	TCTTCATCATCTCAATTTGTCAAGC	58.15	36	4.01
1280	HvSSRCS-259	67598	chr7	AT	TA	2	54	16344331	16344438	108	1	194	GGGACATAGAAGTTTGCCGC	59.27	55	6.53	TGCTCCACCTAGCCCTATCC	60.47	60	2.59
1281	HvSSRCS-260	67733	chr7	ATAC	CATA	4	15	17152987	17153046	60	1	199	GTTGTCACTAAATGTATACTTTTTGCG	58.16	33.33	4.85	AGGAAGATTCATCGCTAAAGAGG	58.05	43.48	3.69
1282	HvSSRCS-261	67762	chr7	AAT	ATA	3	18	17221624	17221677	54	1	214	ACGTACTGATCTCTTCTCAAAAGG	58.28	41.67	3.11	AGGCAAAGGATGAAGGACTCG	60.07	52.38	4.18
1283		67781	chr7	AGCGGG	GAGCGG	6	6	17307473	17307508	36	1	115	TTAACACGAGAGCGAGAGGG	59.19	55	4.3	ACATTCTTCCTCGCTCTCGC	60.18	55	5.03
1284		67783	chr7	AG	AG	2	15	17318494	17318523	30	1	190	CCATAGCAATAGAAATCGCACACC	60.32	45.83	4.16	GTTGGGTTCACTGTCTTGCG	59.69	55	4.85
1285		68005	chr7	AC	AC	2	17	18452757	18452790	34	1	188	TTGCGGGATCAGTAATTCATACC	58.61	43.48	2.73	CTTGGGTTGGGTAATTTGGGC	59.72	52.38	5.36
1286		68014	chr7	AGCGGG	GAGCGG	6	6	18487996	18488031	36	1	115	TTAACACGAGAGCGAGAGGG	59.19	55	4.3	ACATTCTTCCTCGCTCTCGC	60.18	55	5.03
1287		68063	chr7	AAAAAT	ATTTTT	6	5	18643535	18643564	30	1	164	TATCTGCTGTACGGCCAAGG	59.54	55	3.61	GGGAAAACCATACTTACACTTAAGGC	60.13	42.31	4.35
1288		68236	chr7	AG	TC	2	18	19141263	19141298	36	1	190	CTTGTCTTCGCCTCACTGCC	61.29	60	4.85	CACATGCATTACAATGGTCCCC	59.9	50	4.81
1289		68269	chr7	AAC	AAC	3	11	19248998	19249030	33	1	137	TGCATCTCACCTAACACCGC	60.39	55	5.68	CAAAGACAAAAATTGGAAACCCTAGG	59.29	38.46	3.02
1290		68323	chr7	AAAAAT	AAATAA	6	5	19400017	19400046	30	1	114	ACATGCTTTCACCTTCCCCG	60.61	55	5.73	TTGGTCCCTCAGAACTTGCG	60.25	55	4.85
1291	HvSSRCS-262	68385	chr7	AAT	ATA	3	14	19618956	19618997	42	1	219	ACAGAAAGCTCAACTTGAAATTCG	58.49	37.5	3.34	ACACAAATGCATCGTAGGAATGG	59.62	43.48	3.16
1292		68396	chr7	AT	AT	2	17	19776792	19776825	34	1	181	TTGCTTAATATCTGGCTGTAGGC	58.61	43.48	3.93	CACACGCCAAATGTCTCACC	59.76	55	4.02
1293		68526	chr7	AAT	TTA	3	10	20315142	20315171	30	1	149	CTCTACCGCATTTCCTTGCC	58.98	55	4.52	TGGTCAAATGGCCATCATGG	58.51	50	3.66
1294		68531	chr7	AC	TG	2	16	20330502	20330533	32	1	136	GCAAAATTCGGATCTGGATTGC	58.88	45.45	3.56	TCTACCTGGATATTGCCCGC	59.31	55	6.13
1295		68538	chr7	AAG	TTC	3	11	20363935	20363967	33	1	105	CAACAAAGAAGAAGAGACCAAAACC	58.96	40	3.27	ATAAGCTCTGTGGCGGTTCC	60.11	55	3.62
1296		68595	chr7	AC	CA	2	15	20512590	20512619	30	1	215	TCCAGAATCCACAACATAGTAATATCC	58.62	37.04	2.59	ACCGCCAATGACTCAAGGG	60	57.89	3.95
1297		68660	chr7	AAT	TAA	3	10	20810214	20810243	30	1	177	TCGCAGAAAATGACAATTAACGG	58.28	39.13	4.44	CGTCCAACTTGAACTTGGCG	60.04	55	5.69
1298		68724	chr7	AC	AC	2	15	21032014	21032043	30	1	157	CGAATGCTAGGTAATTCAGATTCATCC	60.15	40.74	3.51	TCTTAAAAATGAGAAAAGGGAAGAGGG	59.55	37.04	4.3
1299		68752	chr7	AG	CT	2	19	21195837	21195874	38	1	181	GACCTACATCAACGGGTAATGC	59.13	50	3.56	GTTATCCAACTAACTTTAGGGGCG	59.43	45.83	6.13
1300		68765	chr7	AT	TA	2	15	21237474	21237503	30	1	174	CTATGCCGTTTTAGGTGCCC	58.98	55	5.36	GCAACACCATCCACTATTCCC	58.98	52.38	3.97
1301		68908	chr7	AAT	TTA	3	13	21798305	21798343	39	1	166	TCATAACCTGAATTTTTAATGCGATCG	59.14	33.33	3.69	TGAATGGATGGGTGTCCTGG	59.37	55	4.45
1302		68920	chr7	AG	GA	2	16	21809242	21809273	32	1	163	GGGTTCAGGAAGTGAGACTGC	60.61	57.14	4.4	CAAGCCCAAGCCCAAATTGG	60.32	55	3.16
1303	HvSSRCS-263	68940	chr7	AG	GA	2	48	21851333	21851428	96	1	183	TAATGACTTCGGGAAGCCGC	60.46	55	6.53	TACCCCTCCCATAACCCTCC	59.73	60	4.3
1304		68998	chr7	AAT	AAT	3	10	22126823	22126852	30	1	102	AGAATTTGCATACAGTTACAACAACC	58.85	34.62	3.77	TCGGGTTGAGGCTGTTTTGG	60.82	55	3.28
1305		69036	chr7	AT	AT	2	15	22339891	22339920	30	1	112	GTTAGGCAGTTCTATATACGTGGC	59.08	45.83	5.01	GATTAATTTGCCAATCGATTTTAGCC	58.21	34.62	3.93
1306		69115	chr7	AAT	AAT	3	10	22712057	22712086	30	1	166	GCGAGTGTCCTTTTTCATTTTAGC	59.38	41.67	3.09	ATTGCAAGGGGTTCCGATGG	60.68	55	3.51
1307	HvSSRCS-264	69128	chr7	AAT	TAT	3	15	22746836	22746880	45	1	183	AGGAAGGTCCAGTTTGCTAGC	60	52.38	3.42	GTCTTTCCTGTGAATCTAACTAGCG	59.48	44	4.26
1308	HvSSRCS-265	69169	chr7	AC	TG	2	25	22894047	22894096	50	1	224	GGACAGAGAAAACAAAGGATAGGG	59.06	45.83	3.53	TCAAGTGCTTAAACCCAATCATACC	59.58	40	2.73
1309		69176	chr7	AAG	TTC	3	10	22939202	22939231	30	1	153	CCGTTACGGTTCCTCGACC	60.15	63.16	4.79	TTGTAGGGAGGGAGCATTGG	59.08	55	3.16
1310		69198	chr7	AAT	AAT	3	10	23155208	23155237	30	1	194	TCATTTTCACATCACTGCATGC	58.16	40.91	4.06	ACATTGCGTAACATCACTTAAGACC	59.88	40	3.85
1311		69292	chr7	AAT	AAT	3	12	23872374	23872409	36	1	162	TCTCCTTAAATCCGCAAATTTTACC	58.14	36	2.85	ACAAAGAAACAAAGGAGATCGCC	59.75	43.48	5.54
1312		69320	chr7	AG	CT	2	15	24051475	24051504	30	1	203	CCTTCTTTTTCACACTTTTTCTTGCC	60.18	38.46	4.52	TGGGTTTAGTTTGGTCAAAAATAGC	58.48	36	2.97
1313		69361	chr7	AC	TG	2	16	24164630	24164661	32	1	135	TGCACTTTGTCTAAGCCAAAACC	60.18	43.48	3.27	CCGAACATACCTTAGAACTCTGC	58.89	47.83	4.26
1314		69406	chr7	AAG	GAA	3	12	24328809	24328844	36	1	150	TGCCCTCAAACTGGAAGAGC	60.25	55	4.09	AAATCTGGCCTGCATCGACC	60.75	55	4.79
1315		69512	chr7	ACTCCC	CCTCAC	6	5	24793649	24793678	30	1	123	AGCAACTGAGCTACATCCCC	59.46	55	4.81	GGGTGAGGGTGATGTTGAGG	60.04	60	3.86
1316		69513	chr7	AATAT	TTATA	5	6	24803028	24803057	30	1	146	TACTCTTGCATCCCCTTGCC	59.74	55	4.52	TTTGGTTACTCGTGATGGCC	58.18	50	5.36
1317		69647	chr7	AAAAT	ATTTT	5	7	25341634	25341668	35	1	210	ATTCCGCATCCGAGATGTCG	60.32	55	4.35	TCAAATTAAATCGGTTTTCAACTCACG	59.62	33.33	4.35
1318		69652	chr7	AAT	AAT	3	10	25392246	25392275	30	1	118	CGATCTAGGCTCCTCTTGTACC	59.45	54.55	3.34	ACATTTACTCCATTCTCATTTCTATGC	58.16	33.33	3.14
1319		69800	chr7	AG	AG	2	15	25949249	25949278	30	1	169	AGTTGGAAGAAGGAAATTGAGGG	58.59	43.48	4.3	ACAATGACCCCATTTGCAGC	59.39	50	5.25
1320		69836	chr7	AG	TC	2	16	26071876	26071907	32	1	143	TCGATCTTCGACTTCTCGGG	58.98	55	5.14	TTTGAAGGTTGACAGCGACG	59.07	50	5.12
1321		69951	chr7	AG	CT	2	17	26384230	26384263	34	1	178	TCAAAAGCACTATTAGTCAAGTCAACC	60.04	37.04	3.77	AGAGGCACGAACTGAATTGG	58.19	50	3.16
1322		69967	chr7	AT	TA	2	19	26413641	26413678	38	1	163	TGAAAGTCCTTCATACTGTTGTAAGC	59.57	38.46	3.09	TTGGTTGAATTAAATATCTCTTGGCC	58.22	34.62	5.36
1323		69995	chr7	AT	TA	2	16	26454019	26454050	32	1	209	CGGTCGTTGGAGTAACTTTAAGG	59.32	47.83	2.69	CTTCCTATAATTTGCATAATTGTGTGC	58.03	33.33	4.57
1324		70090	chr7	AAT	ATA	3	10	26739757	26739786	30	1	100	GCATTTGCGTTCAGTAACAATAATTGG	60.67	37.04	3.16	TCAATGAAGGATGGCAGTAGTCC	60.12	47.83	3.85
1325		70093	chr7	AAT	ATA	3	10	26749953	26749982	30	1	114	TGCGTTCAGTAACAATAATTGGC	58.27	39.13	4.52	AGGTGAGAAAGTGACAATCCCC	59.96	50	4.81
1326		70106	chr7	ATGACC	GGTCAT	6	5	26791852	26791881	30	1	144	CTGTGCCCCTATCCATGTCC	59.89	60	4.02	CCACAAGGTAGTAGCTAGCACG	60.48	54.55	5.34
1327		70215	chr7	AAT	TAA	3	12	27037778	27037813	36	1	148	AGTTTATTTTGGTTTGTAGGTCATTGG	58.85	33.33	3.16	TGGGCTTCTGATAGACATAGCC	59.37	50	3.93
1328		70398	chr7	AC	GT	2	15	27507680	27507709	30	1	109	CTTCGCTTCCACATGTTGCG	60.45	55	4.85	ACTTAAACCCGAAGAGAAACGC	59.2	45.45	4.84
1329	HvSSRCS-266	70456	chr7	AAT	TTA	3	16	27628396	27628443	48	1	158	AGAACTGTCAAGTATTTGGGACC	58.35	43.48	4.46	AAGCCACCATAAAAGGGAAGG	58.18	47.62	3.46
1330	HvSSRCS-267	70512	chr7	AAT	ATT	3	20	27799856	27799915	60	1	127	TTCTGCACCCACATGATCCC	60.03	55	3.85	ATCATCGTCGTCGTCGTCG	60.01	57.89	5.12
1331		70618	chr7	AG	AG	2	17	28091094	28091127	34	1	129	GCAGCTGGCTCTAGACTTCC	60.18	60	3.46	GCACAGAAGCTACACAGAGC	58.93	55	4.09
1332		70792	chr7	AC	AC	2	19	28517947	28517984	38	1	158	TGCATGGCTTGTATTCGTTGC	60.14	47.62	4.17	CTCAACAGTCAACCCCATGG	58.46	55	3.66
1333	HvSSRCS-268	70813	chr7	AC	AC	2	22	28554451	28554494	44	1	227	CCAGAATCCACAACGTAGTAATATCC	59.35	42.31	2.59	AAGGTACCGCCAATGACTCC	59.75	55	3.85
1334		70815	chr7	AG	GA	2	17	28562485	28562518	34	1	163	TTCTCGTACACAAACAGCGG	58.51	50	5.52	CGGATCTTAGCGAGGACACC	59.97	60	4.16
1335		70830	chr7	AG	AG	2	15	28578515	28578544	30	1	165	TTTTGGTGATGTTGGCTGCC	59.61	50	4.85	GCCAAAAACCCTCTCAAGTGC	60.27	52.38	4.4
1336		70834	chr7	AG	AG	2	17	28585914	28585947	34	1	138	TGCATTGCTTAACATCGTGTCC	59.84	45.45	4.02	GGCATCCTCAATTTAACAAAGTGG	58.83	41.67	4
1337	HvSSRCS-269	70917	chr7	AC	TG	2	20	28820276	28820315	40	1	191	AGAGCCATATTAGCAGTTCCTGG	59.93	47.83	4.45	TCGTACTGTTCATGTAAGGGGG	59.5	50	5.4
1338	HvSSRCS-270	70986	chr7	AC	AC	2	23	29021065	29021110	46	1	149	AGAGACGACTCCTTCAATAGTGG	59.3	47.83	4	CAACAATTGTCCCCTACTCTTCG	59.32	47.83	3.79
1339		71085	chr7	AAT	ATT	3	10	29243882	29243911	30	1	191	AGAGTTGGACTATTGGCAAACC	58.58	45.45	3.27	GAGAAGGGCGAGAGAGTGC	59.86	63.16	4.4
1340		71098	chr7	AAT	ATT	3	10	29280227	29280256	30	1	130	ATGTACCTCACGCGCTAACC	60.18	55	2.85	CAGTCATGCAGGTGATCAGC	58.98	55	4.26
1341		71366	chr7	AATACT	ATGATT	6	5	29975657	29975686	30	1	211	ACTTGTGAATTGTGTGATGGAGG	59.18	43.48	4.3	CAGAGTGCCAAGCATTCAGC	59.83	55	4.26
1342		71611	chr7	AAGCAG	CTTCGT	6	5	30585524	30585553	30	1	172	GAAGCTTCCTGCCATGTTCC	59.19	55	3.62	TGAGAGGAGGGAGTTGCGG	60.98	63.16	5.69
1343		71616	chr7	ATC	TCA	3	11	30598002	30598034	33	1	165	GCCTTCCATGATGGTTGAGC	59.26	55	4.26	ACGACGATGATGATAACGACG	58.36	47.62	5.12
1344		71629	chr7	AAG	AAG	3	10	30621467	30621496	30	1	156	ACCCATCACATGATTCCAAAGC	59.24	45.45	3.51	TCAGAAACCCCATTTGATTCCG	58.91	45.45	4.3
1345		71651	chr7	AC	AC	2	15	30678615	30678644	30	1	162	CAAGGGAATCGTTGCACAGG	59.48	55	4	AGGGAACTGAAGCTGGAACC	59.6	55	3.62
1346		71675	chr7	AC	GT	2	19	30728002	30728039	38	1	123	GATGCGTGTGTGTTTTGTGC	59.15	50	4.57	CCAAAACCTGTCGTTTCACCG	60.27	52.38	4.94
1347		71855	chr7	ATC	TCA	3	11	31130118	31130150	33	1	140	CAAAAGAGGAGAGGGCCAGC	60.68	60	4.85	TCGTTTCGTCCTCTCGTTCC	59.76	55	3.62
1348		71896	chr7	AT	TA	2	15	31235735	31235764	30	1	144	GTAGCAGGGAGTTATTGCAGC	59.06	52.38	5.25	AGAAGAGAAATTGATCTAGCCTATCC	58.09	38.46	2.59
1349	HvSSRCS-271	71934	chr7	AG	AG	2	20	31323843	31323882	40	1	168	GGATCTTATCGGTACAAGTACATTGG	59.35	42.31	3.16	TGTCTTAATACATATGGTTGTGCTTCC	59.72	37.04	3.46
1350	HvSSRCS-272	71938	chr7	AAT	TAA	3	14	31334955	31334996	42	1	197	GGTATTTCGCTTGGTCACTGC	59.87	52.38	4.4	TCCCAAAATACCATGAGCGC	58.61	50	5.92
1351		72007	chr7	AAT	AAT	3	12	31495655	31495690	36	1	158	TGAGAGGATTGTAAGGTACAGGC	59.55	47.83	4.85	TGGTCGCGGTTGATACTTGC	61.02	55	4.01
1352		72041	chr7	AAT	ATA	3	10	31549624	31549653	30	1	114	CCGTTACCTGCTAAGATAATTTACACC	60.04	40.74	4.16	AGGCATCCCCATGTGTAACC	59.74	55	2.85
1353		72107	chr7	AAT	TTA	3	10	31717606	31717635	30	1	113	GCCATTTCGACTTTTAGGATTTTGC	59.94	40	3.68	GATGAACCCATCTAACCCAATCC	58.85	47.83	3.01
1354		72114	chr7	ATC	CAT	3	10	31736604	31736633	30	1	132	TTGCCTGTCTGTCCTGCG	59.97	61.11	5.18	ATTATTTGCTCCATCACTTAATAACCC	58.14	33.33	4.11
1355		72118	chr7	ATC	CAT	3	10	31742101	31742130	30	1	132	TTGCCTGTCTGTCCTGCG	59.97	61.11	5.18	ATTATTTGCTCCATCACTTAATAACCC	58.14	33.33	4.11
1356	HvSSRCS-273	72190	chr7	ATAC	ATGT	4	13	31887961	31888012	52	1	193	GTATTTGGGCTACAACCTCACC	58.99	50	4.02	CGAGAGTGTCAAATCACTTACACC	59.61	45.83	4.16
		chr-8/id	sequence	standard	motif	type	repeat	start	end	length	entry	product	forward	tm1	gc1	stability1	reverse	tm2	gc2	stability2
1357	HvSSRCS-274	72400	chr8	AAT	AAT	3	16	174019	174066	48	1	174	CTGCAATCCTTACGTGTCCG	59	55	4.79	ACAACAACAATTGTGAACTTCACC	58.83	37.5	4.02
1358		72422	chr8	AG	CT	2	18	201392	201427	36	1	140	TGGATTCCGTTGTCTTGGGG	59.96	55	4.96	AGGAAAAGTAAAGAACAGAGAAGCG	59.53	40	4.68
1359		72457	chr8	AAT	TAA	3	10	265443	265472	30	1	201	TGGTAGTGCAACACAACTCG	58.42	50	4.18	CCTAGAAATTGAAAAGCTCGAAGC	58.67	41.67	3.86
1360		72541	chr8	AG	AG	2	16	430571	430602	32	1	171	CAATGTGTCGTAAGCCAATAATGC	59.27	41.67	3.56	AGTTTCTTTTCCTTGAAGATGAACCC	59.96	38.46	4.11
1361		72551	chr8	ACCAGG	GTCCTG	6	6	440263	440298	36	1	210	GCCTGCACAAAATTATCATGTGG	59.13	43.48	4.17	GGCGTCGGAGATCCATAAGG	60.04	60	2.69
1362		72649	chr8	AAT	ATT	3	11	674178	674210	33	1	201	TGAGAACGATAGATGGTTTGGC	58.47	45.45	4.52	GAAATTGAAACGACCCGCCC	60.11	55	6.13
1363		72792	chr8	AAAAAT	TATTTT	6	5	1020247	1020276	30	1	178	TCTACTTGTTACAATCACACGTAGC	59.14	40	3.58	AGGTTCAGCAGCCTCAATCC	60.03	55	3.01
1364		72797	chr8	AAG	CTT	3	10	1022420	1022449	30	1	118	CCGAGGACCAAGATCAAAAACC	59.51	50	3.27	CCCGTTTGATGATTTGCAAAGG	59	45.45	3.11
1365	HvSSRCS-275	72804	chr8	AAT	AAT	3	18	1028754	1028807	54	1	229	GAAGTTGCCTTGGTTGCTCC	59.68	55	4.7	GTTTCCACGTGTGATGCAGC	60.39	55	5.25
1366		72818	chr8	ACCCGG	TCCGGG	6	5	1070154	1070183	30	1	100	TGGGAACACTCTCTTTACTAGGG	58.91	47.83	3.53	AGAAAATGGTATCCGGGTCCG	59.86	52.38	4.79
1367		72869	chr8	AT	AT	2	18	1145347	1145382	36	1	206	TCATTTTCACGTCATAAACCTTTGC	59.08	36	3.68	TGTGTAGAGAGAGAGAGAGAGAGG	59.59	50	3.69
1368		72904	chr8	AC	GT	2	18	1218182	1218217	36	1	193	GGCTATGATAATGAATAGTTTTGGAGC	58.76	37.04	4.7	AGTGAGCTCAGTTTATTTCGGC	59	45.45	5.54
1369		72966	chr8	AAT	TTA	3	10	1357213	1357242	30	1	159	TTAACGTCCCATGATGTGCC	58.25	50	5.01	CACGTGTGTGGTTGAGATTCG	59.81	52.38	3.34
1370		72967	chr8	AAT	TTA	3	11	1357415	1357447	33	1	178	GATTAAGATTCGTGCTCCGCC	59.47	52.38	6.13	TGCAAAGTATGGTTGGATACTTGG	59.3	41.67	3.61
1371	HvSSRCS-276	73072	chr8	AAT	TAA	3	34	1632211	1632312	102	1	257	AAGTTGCCGCATTAGCTTGC	60.11	50	4.01	TGAAACAAACTGCGCTCAGC	59.97	50	4.26
1372		73082	chr8	AAAAAG	AAAAGA	6	5	1660069	1660098	30	1	207	ATGTGTCGTGGATATTGGAGC	58.16	47.62	4.7	CCAAACGCAGCAGATTCACC	60.11	55	4.02
1373	HvSSRCS-277	73100	chr8	AC	TG	2	40	1712003	1712082	80	1	189	TCGTCACCGTGCTTAAAGGG	60.32	55	3.95	CACACACACACACACACACG	60.18	55	4.49
1374		73214	chr8	AC	AC	2	18	1968548	1968583	36	1	181	GCTGTTCTGGATTTTCTGGCC	59.8	52.38	5.36	TCAATAGCAGGAGAAAGATTTCAGG	58.88	40	3.86
1375		73256	chr8	AAT	TTA	3	11	2043186	2043218	33	1	216	GTAACAGCCTCCATCGGACG	60.53	60	4.79	TATTTGCGTTCCAGCTCCCC	60.39	55	4.81
1376		73263	chr8	AG	TC	2	15	2069474	2069503	30	1	137	AGTACGCTCCTCAATACGGC	59.62	55	5.68	GGCACAGTGTACACATACATGC	59.9	50	4.06
1377	HvSSRCS-278	73269	chr8	AAT	TTA	3	14	2083369	2083410	42	1	139	CGCCACTCGTATGCATTTCC	59.7	55	3.13	TGCTCCAAACCAGCTGTCC	60.23	57.89	4.02
1378	HvSSRCS-279	73347	chr8	AG	TC	2	23	2274187	2274232	46	1	108	TCCTTGTTGCTACGAGTCTACG	59.84	50	3.51	GTTTCTTGGATTGCAAGCAAGG	58.94	45.45	3.61
1379		73453	chr8	AAAAT	TTATT	5	7	2510236	2510270	35	1	106	CGGCAATGGAAAGGTTCAGG	59.47	55	3.86	CACCAAGCATCAAGACGTGG	59.48	55	4.94
1380		73487	chr8	AAAAAT	TTTTTA	6	6	2606772	2606807	36	1	195	TGTTGCGCCTTACAGTAACG	58.86	50	3.18	CACCAAACCTAGACTGGACCC	60	57.14	4.46
1381		73529	chr8	AAT	TTA	3	10	2701632	2701661	30	1	150	GTCATATAACTAAAGCCCCCAGC	58.93	47.83	4.85	GCGACAATCATGTAGAGCCG	59.14	55	5.52
1382	HvSSRCS-280	73792	chr8	AG	AG	2	38	3317938	3318013	76	1	220	AGACATTCATGAATCACCCAGC	58.71	45.45	4.85	TCACAGATTTGTTAACGTATGGAGC	59.65	40	4.7
1383		73863	chr8	AG	GA	2	19	3477239	3477276	38	1	124	TGCATGAACGAGAGAGAGCG	60.18	55	5.03	CCGTGTTAAGGAGAATATCTTATCGG	59.19	42.31	4.18
1384	HvSSRCS-281	73920	chr8	AAT	ATA	3	26	3608834	3608911	78	1	231	TGCACTAGGCTGTGATAAAGGG	60.09	50	3.95	ACATCTCAATCTCAAATGCACCC	59.3	43.48	4.61
1385	HvSSRCS-282	74147	chr8	AAT	TAA	3	26	4687335	4687412	78	1	224	GTCGATTGAGGCTTGAACTCC	59	52.38	3.85	AGTGAGTCCAAAAGCAGTAATGC	59.5	43.48	3.56
1386		74345	chr8	AG	AG	2	15	5265594	5265623	30	1	163	GAGAGAGGAAAAGAGGGATCGG	59.64	54.55	4.18	GATCCCATGTGTTGCCTATGG	58.77	52.38	2.74
1387		74350	chr8	AG	TC	2	15	5290519	5290548	30	1	140	ATTTCACCTTCCGACCGTCC	60.04	55	4.79	GAATAAATGGAGGCGGCAGC	59.69	55	5.25
1388		74385	chr8	AAT	ATT	3	10	5366799	5366828	30	1	162	TAGTTGCTAGCCTACGCACC	59.54	55	5.01	GATGGAAATGATGTCTGCCCC	59.04	52.38	5.8
1389	HvSSRCS-283	74388	chr8	AG	TC	2	20	5368610	5368649	40	1	149	TTGATTTCATCTGGGTCCTGC	58.27	47.62	4.85	CGATCCTCCTGATGATGTCCC	59.73	57.14	4.46
1390		74426	chr8	AAT	TAT	3	11	5469334	5469366	33	1	108	ACTAAAATGTCATTTGTTAGTTGTCCC	58.64	33.33	4.46	CACTGTTTCAAGCATCCCCG	59.48	55	5.73
1391		74469	chr8	AT	AT	2	15	5548829	5548858	30	1	142	TCATGTACGTTCATATGCATTTTGC	59.03	36	3.68	TTGTTGGCCGGCATTAATCG	59.55	50	3.34
1392		74550	chr8	AAG	AGA	3	11	5770347	5770379	33	1	208	TGGTGAGATTGGTTCTTGCC	58.09	50	4.52	CATGTAGGGACTTGGGAGGG	59.16	60	4.3
1393		74561	chr8	AAT	TAA	3	11	5810814	5810846	33	1	115	AGAGCTTTATTGTGTGCGCG	59.56	50	6.86	ATCAAGTGCCTCGACAACGG	60.67	55	4.44
1394		74586	chr8	AAT	AAT	3	10	5894805	5894834	30	1	201	GTACCGTACATCCGCCTTGG	60.53	60	3.61	AGGTGTTTGGTTCAACAAGTCC	59.24	45.45	3.85
1395		74653	chr8	AC	AC	2	19	6109659	6109696	38	1	175	TTGTGTGTGTGTGTGTGTGC	59.76	50	4.57	GTGTGTGTGTTTGTGGCTCC	59.9	55	4.7
1396		74748	chr8	AT	TA	2	15	6467218	6467247	30	1	153	AGATCCTCCTCCGGTCTACC	59.52	60	3.18	AGAGATACAAAGCCACGATTGC	59.06	45.45	3.56
1397	HvSSRCS-284	74788	chr8	AG	AG	2	21	6585740	6585781	42	1	160	CATGACAGGGCTTGATATTGGC	59.7	50	4.52	TGCCAATCACCATGTCATTGC	59.79	47.62	3.56
1398	HvSSRCS-285	74802	chr8	AC	GT	2	20	6621465	6621504	40	1	132	ACGCTATCTGTGTGTGTGCG	61.01	55	5.34	TAGGCCAACTCAAGTGCTCG	60.04	55	5.03
1399		74853	chr8	AT	TA	2	19	6744536	6744573	38	1	201	ACCCACATATAAAGTCTCGGCC	59.9	50	6.13	TGTGTATGCTTACTTTGGCAGG	58.92	45.45	4.85
1400		74972	chr8	AACCGC	GTTGGC	6	5	7168569	7168598	30	1	201	AGCCAATCAGTGATCTCGGC	60.18	55	5.54	AGAGATCGTTCGATGAGCGG	59.69	55	5.52
1401		74983	chr8	AAAAAG	AAAAGA	6	5	7190147	7190176	30	1	193	TCTTTCCTCGTTATAATCAGTTAGCC	58.79	38.46	3.93	TTGACTTGATATCATGAGCACCC	58.55	43.48	4.61
1402		75004	chr8	ATC	TCA	3	10	7243562	7243591	30	1	110	CAGCGTTGAACCTTCCTTAGC	59.54	52.38	3.09	TTAGCTTTGGTACCCGTGGC	60.32	55	5.01
1403		75016	chr8	AT	TA	2	15	7296761	7296790	30	1	150	GGCGGATGTACGGTACAGC	60.59	63.16	4.4	TCAAAGTTGTCTTCATCGTGATGC	60.08	41.67	3.91
1404		75105	chr8	AAT	AAT	3	12	7592431	7592466	36	1	177	AAAGCAAACAGTCAAAAGAAAAAGC	58.4	32	3.51	TCAAGCCGTTATTGGAAGTAAAACC	60.05	40	3.27
1405		75106	chr8	AAAAT	TTTAT	5	6	7599174	7599203	30	1	175	TCTCCCATTCTCTCCTCCCC	59.73	60	4.81	GCTTGTGATGGTCAAGTGGC	59.76	55	5.01
1406		75166	chr8	AC	AC	2	16	7937894	7937925	32	1	167	CTAAGCGTGTGTGTGTGCG	59.8	57.89	5.34	CACGGTTTAACAATGTGTTCGC	59.28	45.45	4.7
1407	HvSSRCS-286	75263	chr8	AAT	TTA	3	16	8370999	8371046	48	1	195	CACTGCCATTGAAACACCCC	59.68	55	4.95	ACTTTGGCCTAGTAATCGGGC	60.13	52.38	6.13
1408	HvSSRCS-287	75347	chr8	AAT	ATA	3	19	8693498	8693554	57	1	125	TCTACACTAAAGGTTATGCTTGAGC	58.89	40	4.26	ACCTTCAAGCTTTCACATCAAGG	59.43	43.48	3.61
1409		75432	chr8	AG	GA	2	18	8963740	8963775	36	1	165	AAGCAAGTGAAAGCCGTTGC	60.25	50	4.17	ATTGGAGTTAATTTTACCTTCCAATCG	58.53	33.33	3.34
1410		75921	chr8	ACTCCC	TCACCC	6	5	10913668	10913697	30	1	124	CCTCTCCCTCACCTTGAACC	59.38	60	3.62	CGAAAACAAGGTGAGAGTGAGG	59.2	50	3.86
1411		76114	chr8	AGGGG	TCCCC	5	6	11823869	11823898	30	1	113	GATGGGTACGGGGAGATTGG	59.6	60	3.16	GATTTATCGAGATTGCACATGTATACC	58.62	37.04	2.73
1412		76136	chr8	AT	AT	2	15	11920437	11920466	30	1	100	TGGAATGAATTTGGTGATTTGGC	58.42	39.13	4.52	TCTTTCGTTCCACAATAGTACCC	58.18	43.48	3.69
1413		76140	chr8	AT	AT	2	15	11929993	11930022	30	1	100	TGGAATGAATTTGGTGATTTGGC	58.42	39.13	4.52	TCTTTCGTTCCACAATAGTACCC	58.18	43.48	3.69
1414		76146	chr8	AAT	AAT	3	13	11959880	11959918	39	1	231	GCAGAAAAAGGCTATAACCCACC	59.87	47.83	4.61	GACTTATGGTGAAACTGAAAAGCG	58.85	41.67	4.68
1415		76171	chr8	AAG	CTT	3	11	12049956	12049988	33	1	175	GTGATGACTACAGAAAATGCTATATGG	58.28	37.04	2.74	ACAAAATCTGCCACAGCCG	59.04	52.63	5.52
1416		76263	chr8	AT	AT	2	17	12370204	12370237	34	1	165	TGCCTCGTCTTCTCTCTTTCC	59.45	52.38	3.13	TGAATTATTTCTCATCTCTTTGAGCG	58.09	34.62	5.03
1417		76393	chr8	AT	TA	2	16	12696671	12696702	32	1	146	CGCAAATGAATCCAAATCACTGC	59.69	43.48	4.4	CTCTTCGACAAAGCTGCAGC	59.83	55	5.25
1418	HvSSRCS-288	76445	chr8	ATAC	TACA	4	30	12896904	12897023	120	1	245	GCCATCATTGATCCACTTCAACC	60.18	47.83	3.77	TCAGTGTGGGATAGGATCATGG	59.03	50	3.66
1419	HvSSRCS-289	76468	chr8	AG	AG	2	49	13133645	13133742	98	1	164	TGCAGTAAGTTTAGGGTTGTTAGC	59.24	41.67	3.09	CCTCAACTCTCCTTCACAGCC	60.34	57.14	4.85
1420		76484	chr8	AAT	TAT	3	12	13183243	13183278	36	1	141	AAATGTCGTCGCTGTCGTCG	61.33	55	5.12	GAATAAAAACGGACAAGCATAACGG	59.49	40	4.44
1421	HvSSRCS-290	76491	chr8	AAT	ATA	3	14	13222085	13222126	42	1	154	ACTTTAAGCTAACAAGCCCCC	58.2	47.62	5.4	ACCACTTATGTCATTGCTCATGC	59.62	43.48	4.06
1422		76513	chr8	AAC	TGT	3	10	13380110	13380139	30	1	180	GCAAGGTCGTCGATATTTTCATACC	60.33	44	2.73	TCATTTGCCCAAGAGAGTTTCC	58.84	45.45	3.13
1423		76519	chr8	ACTCCC	ACTCCC	6	5	13420427	13420456	30	1	155	TCTCTATTCCATGCTTCCATTCC	58.02	43.48	3.01	TTGTCTCCATTCATGCTGCG	58.91	50	5.18
1424		76538	chr8	AAATT	ATTTA	5	6	13487864	13487893	30	1	121	CAGAAAATTCCTGCCACCCC	59.1	55	4.95	GAAGCAAGATAGTTCCGTCTCG	58.89	50	4.04
1425	HvSSRCS-291	76557	chr8	AAT	AAT	3	20	13535792	13535851	60	1	126	TTGAAAAGTGTTGTTGTTTTGTGC	58.26	33.33	4.57	TCGTGGTTAAAAATATTTTAAGACCCC	58.48	33.33	4.95
1426		76604	chr8	ACTCCC	CCCTCA	6	5	13783791	13783820	30	1	146	CATCCCCATTACCCTCACCC	59.52	60	4.61	AAAATGGGGTGAGGGTGTGG	60.18	55	4.17
1427		76654	chr8	AT	AT	2	15	14149455	14149484	30	1	153	AGCCGGCTCAATTATATTTGGG	58.84	45.45	4.12	CGACCTCTTCGCAACTTAGG	58.37	55	2.69
1428		76664	chr8	AC	GT	2	15	14213327	14213356	30	1	149	TTTTCGTTGATAGTTACTAAACAGACC	58.02	33.33	3.85	TTATCATATAGGCACGCGCG	58.38	50	6.86
1429		76735	chr8	ATC	ATC	3	11	14431571	14431603	33	1	155	ACAAGTTGGACCCTACCACC	59.23	55	4.61	TGTGCTTGATTTCGGTTTCTGG	59.71	45.45	3.86
1430		76742	chr8	AC	GT	2	18	14468327	14468362	36	1	152	CAACAATGATGAATGTGTGTGTATGC	59.97	38.46	3.14	GGCCTCACCATACAGAAGGC	60.46	60	4.35
1431		76755	chr8	ATCAC	CATCA	5	6	14534535	14534564	30	1	148	TGTTGCAAAGGCCTTATCTGC	59.45	47.62	4.26	ACAGCTCCCTTGCAATTACC	58.16	50	2.85
1432	HvSSRCS-292	76808	chr8	AAT	ATA	3	18	14762906	14762959	54	1	180	TCTTGTGGACTGGACTTGGC	59.89	55	4.52	GGGCCAAGGTTTGTGATTGC	60.32	55	3.56
1433		76873	chr8	AT	AT	2	16	15004503	15004534	32	1	140	AATATGAGGGCGTCGGTACC	59.32	55	3.34	GCAGCGTAAATTGAAGTTTCATGG	59.68	41.67	3.66
1434		76968	chr8	AT	TA	2	16	15297094	15297125	32	1	172	TGCAGACTCGGGATAACACC	59.46	55	4.16	CAAAACAGAGAATTTATGCGCACC	59.68	41.67	5.01
1435		76980	chr8	AG	AG	2	15	15302275	15302304	30	1	124	CTCGTTAATTTTGTCTATTATGCATGC	58.1	33.33	4.06	TGTGTGTGTAAAAACAAGCATGC	59.14	39.13	4.06
1436		77046	chr8	ATAC	ACAT	4	8	15458626	15458657	32	1	126	ATTACAGTGTCAAATCCCTCACC	58.41	43.48	4.02	AGATTTTAAGCCTGGGTATCATAAGC	59.28	38.46	3.09
1437		77065	chr8	AG	TC	2	16	15562787	15562818	32	1	102	ATCGAAGCATTTGCACTCGC	59.9	50	5.03	GCTCAGCTTCAAATTCTTTTTAAGGC	60.13	38.46	4.35
1438		77117	chr8	AT	AT	2	17	15768156	15768189	34	1	191	CGAAAAGCTCAGTTCATTTGTCC	58.78	43.48	4.02	AACACGGTTTTCCCAATCCC	58.67	50	3.85
1439		77152	chr8	AT	TA	2	17	15843046	15843079	34	1	149	AGAGAAACGGTTGTTACAAACCC	59.37	43.48	4.11	AAGGTTTGCTATATTGTCAACAAGG	58.08	36	3.61
1440		77215	chr8	AAT	ATT	3	10	16005573	16005602	30	1	132	GTCCTTCCCACATGGTAGCG	60.46	60	4.26	ACAAAATGACGACGACGACG	59.23	50	5.12
1441		77243	chr8	AAT	TAT	3	10	16075748	16075777	30	1	196	GTTCTCCGTTTATCTCGTCGC	59.16	52.38	5.19	AATAATGCACGCACGCTTGC	60.8	50	4.01
1442	HvSSRCS-293	77272	chr8	AG	AG	2	29	16182222	16182279	58	1	185	ACACATCCTTTATATGGCTATTGCG	59.59	40	4.85	TTTTGGGCTCTTCATCGTGG	58.47	50	4.94
1443		77283	chr8	AAAGAG	TTTCTC	6	5	16221514	16221543	30	1	147	CGGCTGCAATCTTCTTCGC	59.94	57.89	4.7	CGCAATCGTCAAACAACACG	58.97	50	4.49
1444		77287	chr8	AAAGAG	TTTCTC	6	5	16231385	16231414	30	1	147	CGGCTGCAATCTTCTTCGC	59.94	57.89	4.7	CGCAATCGTCAAACAACACG	58.97	50	4.49
1445		77382	chr8	AAT	ATT	3	13	16406377	16406415	39	1	162	AGAGATGAAAAATAGTGTTCGAATTCC	58.33	33.33	3.01	CCGTGACTTAACTTTGTGGGG	59.12	52.38	4.96
1446	HvSSRCS-294	77428	chr8	ATATCC	ATATCC	6	7	16547564	16547605	42	1	207	CATTTTAGTTGCACGGTCGGG	60.14	52.38	5.14	TTGAGGGATGGCAAATTAGTCC	58.37	45.45	3.85
1447	HvSSRCS-295	77457	chr8	ATAC	TACA	4	11	16634884	16634927	44	1	146	CTCGGTCTTGCTCTGTTTTGG	59.47	52.38	3.28	GCTGCTTGGTCATGCATGC	60.52	57.89	4.06
1448		77707	chr8	AT	AT	2	16	17563233	17563264	32	1	210	TTGTTTACGTACTAACACCGGG	58.35	45.45	5.73	CCCAATTTCCACTCTGAGGGG	60.34	57.14	4.79
1449		77722	chr8	AAC	AAC	3	10	17586565	17586594	30	1	135	TCCCAAACAACAACAACAACCC	60.03	45.45	4.11	TGTTGCTGCTGTTGTTTGGG	59.82	50	4.12
1450		77756	chr8	AG	AG	2	17	17654165	17654198	34	1	220	ACACACCACCAAACACATATGG	59.11	45.45	2.74	AGTCAAATTTTGCCCGATGATGG	60.12	43.48	3.51
1451		77812	chr8	AAAAAG	AAAAAG	6	5	17797237	17797266	30	1	142	CCGCAAATCCACGCAAAACC	61.28	55	3.27	AACAGCTTGTCTTCCTCGCG	60.95	55	5.87
1452		77832	chr8	AAG	TCT	3	12	17879738	17879773	36	1	221	CGTGCCTCACCGTTAAAAGG	59.48	55	3.11	GAGAAAGCAAGCTTGAGGCC	59.47	55	5.19
1453		77977	chr8	AC	AC	2	17	18353170	18353203	34	1	121	CCACGGTTTTTCTATACTTGTCTACC	59.69	42.31	3.18	AGTAAACATATAAGCTGCTACACTCG	59.08	38.46	4.18
1454		78014	chr8	AG	TC	2	17	18498007	18498040	34	1	178	CCGACATGCAGACTTTTGCC	60.11	55	4.52	AGGGGCAATTCTTCTTGGGG	59.96	55	4.96
1455		78140	chr8	AG	CT	2	15	18786543	18786572	30	1	159	TGATCATGCCACACAGTTGC	59.12	50	4.17	CGAGTTCTTTAAATTGTGACATGACC	59.2	38.46	4.02
1456	HvSSRCS-296	78198	chr8	AAT	TTA	3	16	18890267	18890314	48	1	227	AGCCCTCGACTCTAAACAGC	59.47	55	4.4	ACAAACACAAAGAATGAGTGATTGC	59.25	36	3.56
1457		78204	chr8	AG	AG	2	17	18908269	18908302	34	1	196	AGTGAGAGCTAGACCCTTTGG	58.82	52.38	3.28	TTCTTCAGGTGACCATGGCC	59.96	55	5.36
1458	HvSSRCS-297	78259	chr8	AG	CT	2	22	19010750	19010793	44	1	126	GTAGATGTCGCCAGGTCTACG	60	57.14	3.51	ACGAAGATAGCCAACCCTTCC	59.79	52.38	3.46
1459	HvSSRCS-298	78260	chr8	AAT	AAT	3	17	19011630	19011680	51	1	115	GTAGCCGCGGTCTCTTATCC	60.04	60	2.59	TTTTCTTGGGAATAAATAACAGCTCC	58.16	34.62	4.7
1460		78559	chr8	AC	GT	2	16	19611708	19611739	32	1	156	AACTCAGTGGAAATCTTAGGGC	58.04	45.45	5.19	TTCTTCTGTGATACAGCTCATAGC	58.4	41.67	2.97
1461		78702	chr8	AG	CT	2	17	19875372	19875405	34	1	173	CTTCTTTCATATTTCACATTTGCATGG	58.4	33.33	3.66	CTAATGGTTAAAAGTTAATTTGCCTGC	58.34	33.33	4.85
1462		78716	chr8	AAT	AAT	3	10	19891282	19891311	30	1	155	GTTTATGAAACGGCCATCCAGG	59.9	50	4.45	TTTGAGTGCCTTTCAGCTCG	58.77	50	5.03
1463		78898	chr8	AAT	AAT	3	12	20288773	20288808	36	1	160	TCAATAACAACAATTACCGCAACC	58.54	37.5	3.77	GGTTTGCTTGAAAGAATGGACG	58.69	45.45	4.79
1464		78961	chr8	AG	CT	2	18	20432904	20432939	36	1	179	GAGAGCTTTGGCAGTTCACG	59.49	55	4.35	AGGCCACTGATCTGCATGC	60.45	57.89	4.06
1465		78983	chr8	AG	AG	2	15	20480694	20480723	30	1	155	AGAGCGTATATAAAGATGTCATTGGC	59.41	38.46	4.52	TGATAGACACAAAACGGCAAAGG	59.75	43.48	3.11
1466	HvSSRCS-299	79008	chr8	AT	AT	2	26	20539979	20540030	52	1	139	GCAGCATCGACTCGGTATCG	61	60	2.92	GGGATGAATGCTCTACCTTTGC	59.38	50	3.68
1467		79031	chr8	AG	CT	2	16	20593816	20593847	32	1	187	TCAATTGTGGCCAACATAATAACCC	60.11	40	4.11	ACGATTCGTTTGAGGAATGGG	58.64	47.62	4
1468		79045	chr8	AAT	TTA	3	10	20616153	20616182	30	1	177	TTGTTGAATTATCTTCAGGTTCATGC	58.68	34.62	4.06	TGCCTGTCACACCGAACG	60.28	61.11	3.95
1469		79399	chr8	AC	AC	2	17	21478337	21478370	34	1	210	CTGCCACATTCCGTACATGC	59.62	55	4.06	TTCCTCCACTACAGCATGCC	59.75	55	4.4
1470		79407	chr8	AAATC	AAATC	5	6	21514950	21514979	30	1	210	AAATATTCACGAAATTAAGTGGACCG	58.53	34.62	4.79	GCTTCTTGTTTGAGGGAGGC	59.12	55	4.7
1471		79442	chr8	AAT	TAA	3	12	21629930	21629965	36	1	223	AAGAAATGGACACTGCAGGC	58.75	50	4.85	AACTTTATAGCGAGGCGGCC	60.53	55	6.13
1472		79460	chr8	AT	AT	2	17	21682533	21682566	34	1	166	CCTTAAGGACCATGGCATTTAGC	59.68	47.83	3.09	TTGTTATTTCAACAAGGAGTGAAGC	58.5	36	3.86
1473		79515	chr8	AGG	CTC	3	10	21839868	21839897	30	1	181	CATGGAAGACTCCGTCACCC	60.11	60	4.61	GAGGTTGGAGAGGGTGTTGG	59.96	60	3.77
1474		79518	chr8	AT	AT	2	16	21848413	21848444	32	1	223	TGATTCGATGTGAACAGCTTTGG	59.81	43.48	3.28	GGCATCATCCTTGGTTCAATCG	59.97	50	3.34
1475		79537	chr8	AAT	TAA	3	10	21872555	21872584	30	1	147	GAATGCCTGTTTCCTCCTTGC	59.8	52.38	4.01	TGTCTAATTTTGAACAGTGATGGAGC	60.07	38.46	4.7
1476		79552	chr8	AT	AT	2	15	21913900	21913929	30	1	148	CAGATTCAAGCCTTCCAAGGG	58.9	52.38	3.95	GAGGGTTGTAAGGTGCATGC	59.19	55	4.06
1477		79572	chr8	AGG	TCC	3	12	21942576	21942611	36	1	139	GACTTGGGCGATACACTTGG	58.63	55	3.61	CCTCAAATGGAAGCAGCAGC	59.83	55	5.25
1478		79586	chr8	AAAAAG	TTTTTC	6	6	21951417	21951452	36	1	174	TCGAAGTTTTAGGAACAATTATGAACC	58.49	33.33	3.62	ACATTATTCTTAACAAGTGCTCTTTGC	59.19	33.33	3.68
1479		79700	chr8	AAT	ATA	3	12	22185485	22185520	36	1	182	ACCTCCCAATGGGTTACTGG	59	55	4	GTTGTTGAAGGTGACCCTGC	59.33	55	4.85
1480		79880	chr8	AAAG	CTTT	4	8	22526498	22526529	32	1	174	TGCAGTTTCAGCTTTGACTCC	59.05	47.62	3.85	TGCTCAAACAAAATAAACTGCAAGC	59.99	36	4.01
1481		79881	chr8	AAT	TAT	3	10	22526987	22527016	30	1	148	CCGGCTTTGTTTATGGATCACG	60.22	50	4.35	AGCAATCAAGATCACATGATGTAGC	59.76	40	3.58
1482		79894	chr8	AC	TG	2	16	22569834	22569865	32	1	178	TGGAAATACTCACACACACGG	58.24	47.62	4.94	AGGGATCCCTTACTTCATCAAGG	59.28	47.83	3.61
1483		79948	chr8	AG	TC	2	15	22647160	22647189	30	1	142	AGGACAGATGATGCAGCAGC	60.46	55	5.25	TGTATGGATAGATGCATCAACATCC	58.82	40	3.51
		chr-9/id	sequence	standard	motif	type	repeat	start	end	length	entry	product	forward	tm1	gc1	stability1	reverse	tm2	gc2	stability2
1484	HvSSRCS-300	79980	chr9	AAAT	TTTA	4	11	3928	3971	44	1	147	TCTCTTCCGTTTTTCGAAGGC	58.86	47.62	4.35	GCTCATGCCAATTGATCAGATTCC	60.56	45.83	3.01
1485		80005	chr9	ACACCC	TGTGGG	6	5	39519	39548	30	1	152	CCTGCTGTAACCTCCTGCC	60.08	63.16	4.85	TTCGAGTGAAGAAGTGCTGC	58.5	50	5.25
1486		80024	chr9	AAG	TTC	3	10	51911	51940	30	1	200	GTCACAACTCACAACATCGACG	60.1	50	5.12	AGGCACATCAGCAAAATCTGG	59.18	47.62	3.86
1487		80025	chr9	AAT	ATT	3	12	52246	52281	36	1	149	AGACTGGACGGTTCTGTTCC	59.32	55	3.62	GAAGCAGTCCACTAAGTTGAGC	59.26	50	4.26
1488	HvSSRCS-301	80048	chr9	AG	AG	2	67	111076	111209	134	1	223	ACCATGAGAGTTTTTATGAGGAAGC	59.35	40	3.86	AAGTGAGTCTCTCCTTGGGC	59.02	55	5.36
1489		80061	chr9	AC	GT	2	17	123326	123359	34	1	142	CGCAGCTAGCTAAGAAAGAGCC	61.37	54.55	4.7	GTTGCTCGCTGCTGCTGC	62.76	66.67	5.25
1490		80067	chr9	AG	CT	2	15	133913	133942	30	1	108	GCTTTTTGCTTCCCTTTGTTCC	59.13	45.45	3.62	CAACAGGAAACAGTGAACGGG	59.67	52.38	5.28
1491		80228	chr9	AAT	AAT	3	10	460794	460823	30	1	149	TCTTGAAACAATTCTGAGGGACG	58.93	43.48	4.79	TCGACACCGTTCGTTAGCC	60.08	57.89	3.93
1492		80265	chr9	AG	CT	2	15	537749	537778	30	1	146	ACGAGAAACACTTGTAATTCAAAGC	58.8	36	3.51	TCCACGACCTCTCAATAATGCC	60.16	50	4.4
1493	HvSSRCS-302	80294	chr9	AAT	TTA	3	14	598152	598193	42	1	192	GCCATTCACTATCTCGACAAACC	59.69	47.83	3.27	TCACTATTCGAACATGATGCATTAGG	59.58	38.46	2.69
1494	HvSSRCS-303	80314	chr9	ATAC	ATAC	4	11	644407	644450	44	1	196	CATGCATGAGCTTCCTTCAGC	59.93	52.38	4.26	TCCTCGGTGATATTGCAACCC	60.13	52.38	4.11
1495	HvSSRCS-304	80333	chr9	AT	AT	2	98	675315	675510	196	1	261	TTCAAATGTTGAAACACAATTTGCC	58.45	32	4.52	GAATATGACGAACGCACAGGG	59.41	52.38	4.45
1496		80550	chr9	AG	AG	2	17	1128384	1128417	34	1	111	GGTGAAGAATAAAAGGTGGTCTTCC	59.82	44	3.46	GAAGGCTCTCGTCTCTCTCG	59.34	60	4.04
1497	HvSSRCS-305	80554	chr9	AG	TC	2	21	1146833	1146874	42	1	109	TGGTCTCTGTTGTGTGTCGG	59.9	55	4.79	GTGTGTAATGTTCGTGCCGC	60.45	55	6.53
1498		80570	chr9	ATC	ATG	3	12	1164157	1164192	36	1	183	TGCGGGTGTTTGTTTGTTGC	60.74	50	4.17	GTTCAAGCCACATAGGTTTCTCC	59.56	47.83	3.71
1499	HvSSRCS-306	80624	chr9	AC	AC	2	23	1305352	1305397	46	1	202	AGTGCTACATTGGAGATGCCC	60.13	52.38	5.36	TCCGGTACAGTTGAAGCAGC	60.32	55	5.25
1500	HvSSRCS-307	80724	chr9	AC	AC	2	23	1527937	1527982	46	1	194	GCTGTGACAGTTAGAGATTGAAGC	59.91	45.83	3.86	ATGCCTCATTGTTTTCCCCC	58.43	50	5.4
1501		80751	chr9	AAGAGG	AGAAGG	6	5	1569632	1569661	30	1	111	GAGAGTCGGAGTCAAGGAGG	58.9	60	4.3	ACACAATTCTCCCCTGCTGC	60.61	55	5.25
1502		80754	chr9	AAG	GAA	3	10	1574987	1575016	30	1	112	AGGATTTGAATTGGAGAAGGGC	58.63	45.45	5.19	AACCTACTGTTTGCACTCTTCC	58.52	45.45	3.46
1503		80914	chr9	AT	TA	2	18	2044624	2044659	36	1	156	ACCACAACAAACATTTTCAGAACG	59.14	37.5	3.95	TCCCGCACTTTATGATCCCG	59.89	55	5.14
1504		80963	chr9	AG	TC	2	15	2189531	2189560	30	1	185	GCCTGATGAGGTCAACAAGC	59.19	55	4.01	CAACACAGTCTTCACAAGCCG	60	52.38	5.52
1505	HvSSRCS-308	80979	chr9	AG	CT	2	62	2202720	2202843	124	1	233	AAGCCTCTTAAACCCCACGG	59.96	55	4.94	TATTTGACTCCCTGCCCACG	59.75	55	4.94
1506		80984	chr9	AG	AG	2	15	2214329	2214358	30	1	137	AGAGAAGCACGAGAGAAAGACG	60.1	50	4.18	TGCTAGAGAGAGAGAAGCACG	58.99	52.38	5.34
1507		81119	chr9	AGG	GAG	3	10	2519849	2519878	30	1	175	AACTCGCCCTTGGGATTTCC	60.32	55	3.13	TCAAGATCAAAAGCGACGGC	59.2	50	5.68
1508		81155	chr9	AG	AG	2	16	2590000	2590031	32	1	161	GCACGCCAAGTTAGCCTCC	61.4	63.16	4.3	TCTCTCTCTCTCTCTCTCTCTTTTCC	60.35	46.15	3.13
1509	HvSSRCS-309	81180	chr9	AC	GT	2	22	2670804	2670847	44	1	127	GGGCATAGTTGTCCTGCTCG	60.81	60	5.03	ATAAGGGGGCCCATTTGTCC	59.74	55	4.02
1510		81225	chr9	AG	TC	2	16	2789734	2789765	32	1	198	ACCTACACTTCCTCAAGCAGC	60	52.38	5.25	GCTTGGCCTTGTTCATCATAGC	60.22	50	2.97
1511		81304	chr9	AG	GA	2	18	2980007	2980042	36	1	132	TGAAGCTGCAAAATTATCAAAAGGC	59.59	36	4.35	ACTCTTTGCTGTTGATGCCG	59.12	50	5.69
1512		81428	chr9	AG	CT	2	19	3263729	3263766	38	1	218	AGTCTTGATGGGCTGTCTCG	59.47	55	4.04	TTTAAGTTTACCGGTAAGAGCCC	58.42	43.48	5.19
1513		81444	chr9	ACC	GTG	3	11	3313332	3313364	33	1	150	GCTCATGAAGTTCTTGCCGG	59.55	55	6.13	CGATTTGTTGTGCCTCCACC	59.76	55	4.61
1514		81514	chr9	AC	TG	2	15	3583045	3583074	30	1	197	CGGTTAACTGTTGTAAGGCATCG	60.18	47.83	3.84	CTACTAGGGGAGGTAGGGGG	59.21	65	5.4
1515		81523	chr9	AG	CT	2	15	3612231	3612260	30	1	166	AGTAATTGCATCGTCGTCTGG	58.46	47.62	3.86	CAGTATTGCACAAACACAGCC	58.34	47.62	4.85
1516		81557	chr9	AAT	ATA	3	10	3671075	3671104	30	1	110	GTGATTTTAGCTACTCTCTGGGC	58.88	47.83	5.36	TGCGTTTGGCCTTTGAATGG	59.97	50	3.16
1517		81576	chr9	ACC	TGG	3	12	3698157	3698192	36	1	197	AAAGGTGGTAATGGAGGGCC	59.66	55	5.8	TTTCCATTTTGCCCTCCACC	58.65	50	4.61
1518	HvSSRCS-310	81739	chr9	AG	AG	2	20	4056517	4056556	40	1	163	TGGCAATTTCCAAATGTAGCCG	60.09	45.45	5.52	ACTTGGGATGACACGTTGGC	60.89	55	4.52
1519		81744	chr9	AAG	AAG	3	13	4069017	4069055	39	1	161	TCCAATTCTAATTCTCTCGTTAAGCG	59.52	38.46	4.68	CACACACACACACACACACC	59.83	55	4.16
1520		81835	chr9	AT	AT	2	16	4279687	4279718	32	1	130	AGAGAGCTACCAGGTCAGGG	60.03	60	4.45	GCCCTATTCGTGGCTTGC	58.89	61.11	4.01
1521		81873	chr9	AAT	ATA	3	11	4344142	4344174	33	1	218	ACGATTCGGGAATAGGTCAGG	59.31	52.38	3.86	ACGAGCTGTGTAAGATTTGCC	58.92	47.62	4.52
1522		81913	chr9	AG	AG	2	16	4446384	4446415	32	1	171	TCACCACCCAAATATTGTCAAAGC	60.02	41.67	3.51	TGGGGTTAAAGCTTCAGGGC	60.25	55	5.19
1523		81956	chr9	AAT	ATT	3	13	4554404	4554442	39	1	154	GCACACTCGTGAGTAAAACCC	59.47	52.38	4.11	ATTGTTGATGACGCTGCTGC	59.83	50	5.25
1524		82012	chr9	AT	TA	2	16	4685848	4685879	32	1	140	GCCTATGACCACCCTACATCC	59.65	57.14	3.51	TCCTTATTGGATCTCTCTTACATTTGC	59.28	37.04	3.68
1525		82040	chr9	AT	TA	2	16	4757381	4757412	32	1	143	ATTTCAAAAGCGAGACATGTATAACC	58.53	34.62	2.85	TAGCCACCTCAATGATGCCG	60.18	55	5.69
1526		82137	chr9	AAT	TAA	3	10	5034124	5034153	30	1	175	AGACAATGACCAGACATGCG	58.27	50	4.73	GTCAACAGTTAAAACAATTGGACCG	59.54	40	4.79
1527		82176	chr9	AG	GA	2	15	5166687	5166716	30	1	145	AGAGAGAGAGAATTGGCCTTCC	59.23	50	3.46	TCCTTGACTCCTCTCCTCTCC	59.71	57.14	3.71
1528		82198	chr9	AAG	TTC	3	10	5223842	5223871	30	1	227	CGCCGATCAACTTTTTGTTTAATGG	60.16	40	3.16	GCTCCAGCAACTGCATGC	59.82	61.11	4.06
1529		82205	chr9	AAT	TTA	3	10	5240714	5240743	30	1	209	ACCTTGACCAAATAGATTAGCGC	59.12	43.48	5.92	TGAAGACCCAACAAAGCAAAAGG	60.12	43.48	3.11
1530		82215	chr9	AAAG	AAGA	4	8	5269198	5269229	32	1	146	GATCTCTTTCTCTTGCAGCGC	59.67	52.38	5.92	AGTCCATTTTCAGGCCAATAGC	58.97	45.45	2.97
1531		82257	chr9	AAT	TTA	3	10	5394187	5394216	30	1	179	TGAGGATTTATGCAATGACTAATAGCC	59.61	37.04	3.93	TCCGCCAACAACTAAGATACG	58.12	47.62	3.06
1532		82333	chr9	AAC	AAC	3	10	5671435	5671464	30	1	157	TCCACCGTCTCTTTCCAACC	59.6	55	3.77	TTTGCCAAAGACCACCCACC	61.05	55	4.61
1533		82351	chr9	AG	CT	2	16	5726423	5726454	32	1	192	ACAGGGGTACTTTATTTTCCAGG	58.07	43.48	4.45	TCAGGGTGCAGTCAATTTGC	59.04	50	3.68
1534	HvSSRCS-311	82352	chr9	AC	CA	2	26	5726455	5726506	52	1	149	ACAAAGTATCATATGTCTCTCTTGTGC	59.51	37.04	4.57	TCAGGGTGCAGTCAATTTGC	59.04	50	3.68
1535		82371	chr9	AT	TA	2	17	5781826	5781859	34	1	178	TAAAGTGCGGGAAAGGCAGG	60.61	55	4.85	GCTTATTCTTCTGTGAGATGGCC	59.44	47.83	5.36
1536		82416	chr9	AAATT	ATTAA	5	6	5889248	5889277	30	1	164	GTGTCGTCATGTCTCTTATGTGG	59.14	47.83	4.17	ATGTTTAGGGGGTGAGCTGC	60.03	55	5.25
1537		82448	chr9	AATCCC	TAACCC	6	5	5983778	5983807	30	1	211	GCCAGGCTGAGGATATCACC	59.96	60	4.02	CACTCCATTTCTTGATTTCACTTGG	58.85	40	3.61
1538		82523	chr9	AT	TA	2	15	6146294	6146323	30	1	142	ACAAATTAAGTACGCCCACTTGC	60.06	43.48	4.01	AGGTGTGGATCCAGTACAATACC	59.55	47.83	2.73
1539		82543	chr9	AAAAAC	AAACAA	6	5	6217449	6217478	30	1	129	AGGACAAAAAGGGTGGTTTTCC	59.23	45.45	3.13	TCTTGCCCAATCCACTTCCG	60.32	55	4.3
1540		82615	chr9	AAG	CTT	3	12	6510985	6511020	36	1	208	AGAAAATCAAGAACCCAAAAGAACC	58.42	36	3.62	GTGAGGACTCCGTCACGC	60.13	66.67	5.34
1541		82619	chr9	ACC	ACC	3	11	6513035	6513067	33	1	101	AACAACACACCCACCTCAGC	60.75	55	4.26	TTGTTGTTAGTTGTGGCGGC	59.62	50	6.53
1542		82781	chr9	ACCTCC	CCTCCA	6	6	6973580	6973615	36	1	112	GTCCAATACCACCACCTCCG	60.11	60	4.63	GGTTCTGGAGGAGGGTTTGG	59.96	60	3.28
1543		82794	chr9	AAG	TCT	3	10	6988341	6988370	30	1	171	TGCTCCTTCCCTCTCATTTCC	59.44	52.38	3.13	GGTGCTTGACCTCGACTTGG	60.95	60	3.61
1544	HvSSRCS-312	82891	chr9	AACTTC	TGAAGT	6	7	7198036	7198077	42	1	165	CTCTGTTCAAGCGCTTCTGC	59.83	55	4.26	CAGATGGACTTGGCTGCAGG	61.03	60	4.85
1545		82918	chr9	AT	TA	2	16	7232934	7232965	32	1	124	TTACCCTCCATCTCGTGAGG	58.22	55	3.86	AGAGGGCAAAGCACTAACCC	59.96	55	4.11
1546		82930	chr9	AG	CT	2	19	7260546	7260583	38	1	230	AGATCAAAAACCAATGCCCCC	59.09	47.62	5.4	AGGTCTACCATTACTCAACATGC	58.23	43.48	4.06
1547		82990	chr9	AT	AT	2	15	7391618	7391647	30	1	221	GCCAAAAGATACAAACTAGTGATTGG	58.97	38.46	3.16	ATCTTAGTCATCCTAAAAGCTGAGG	58.17	40	3.86
1548	HvSSRCS-313	83058	chr9	AAC	ACA	3	29	7573381	7573467	87	1	161	CAACAACAACGACGACGACG	60.38	55	5.12	TGTTGTTGTCGTCGTTGTCC	59	50	4.02
1549		83067	chr9	AAT	AAT	3	10	7573834	7573863	30	1	116	TAACAACAACGACGACGACG	58.89	50	5.12	TCATGGTGTCGTAATTCAATTTTGC	59.14	36	3.68
1550		83105	chr9	AATAT	TATAA	5	6	7662397	7662426	30	1	140	TGTTGATTCTTGCAGACTCCG	58.58	47.62	4.63	GTTGTGTGTCTGTTTTCCCCC	59.59	52.38	5.4
1551		83107	chr9	AG	AG	2	16	7663736	7663767	32	1	123	ATATCTGATATCACTGGTGCTGC	58.17	43.48	5.25	TCATCATCATCTCCTCCCAAGC	59.63	50	4.01
1552		83174	chr9	AT	TA	2	17	7783683	7783716	34	1	128	TCCAAAACAATAGTTTATTGGGAGC	58.07	36	4.7	TCCAAAACAATAGTTTATTGGGAGC	58.07	36	4.7
1553	HvSSRCS-314	83184	chr9	AC	CA	2	23	7793438	7793483	46	1	230	GAGATCTTCGTTTTTGGATATCTTCG	58.44	38.46	3.79	AGAAGCCCACACTTTAGGTCC	59.65	52.38	4.46
1554		83280	chr9	AAC	CAA	3	11	8089866	8089898	33	1	104	TCCCAAACAACAACAACATCCC	59.57	45.45	3.85	CCTAGGTGAGTTGTTATTGCCG	59.06	50	5.69
1555		83288	chr9	AC	CA	2	16	8129698	8129729	32	1	149	TAGGCAGTCACCATGTTTGC	58.47	50	3.68	GCACATATGTAGTTTCAATTTATTGGC	58.24	33.33	4.52
1556		83306	chr9	AG	CT	2	17	8270257	8270290	34	1	170	ATTCTACAATTCAATTCCACAACCC	58.06	36	4.11	TGATTTATTTTTGGGTTTGTGGAGG	58.47	36	4.3
1557		83360	chr9	ATAC	ACAT	4	8	8535392	8535423	32	1	177	TCTCCTTCACACATGCTGCC	60.32	55	4.85	CAAATTTTCCCCGAATTTTAAACACC	58.64	34.62	4.16
1558		83398	chr9	ATAC	TATG	4	8	8642415	8642446	32	1	183	CTGAGAGTTGGATCATGTGCG	59.07	52.38	5.34	TCGTTCACAAACTCCCTCCC	59.6	55	4.3
1559		83530	chr9	ACC	TGG	3	10	8971750	8971779	30	1	147	GGTTGTTGCAATAGTGGCCG	60.11	55	6.13	GCTACACACATTCATCCTCGC	59.41	52.38	5.03
1560		83551	chr9	AG	CT	2	19	9068818	9068855	38	1	206	AACTCTCTTAAACCGCATGGC	58.92	47.62	4.4	GCACGAAATCCTTCAGAAACTTAGG	60.39	44	2.69
1561		83589	chr9	AAT	TTA	3	12	9151577	9151612	36	1	179	ATGGCTGTCCTAGGTTTGGC	60.03	55	4.52	GCTAGAATTCCCTCCTGAAAATGC	59.96	45.83	3.56
1562		83590	chr9	AAT	TTA	3	10	9152842	9152871	30	1	179	ATGGCTGTCCTAGGTTTGGC	60.03	55	4.52	GCTAGAATTCCCTCCTGAAAATGC	59.96	45.83	3.56
1563		83593	chr9	AG	CT	2	16	9179721	9179752	32	1	197	ACTCTCTTAAACCGCATGGC	58.26	50	4.4	AGAAAATGAACTGCACGAAATCC	58.2	39.13	3.01
1564		83609	chr9	ATAGTG	ATAGTG	6	5	9255420	9255449	30	1	109	CCACACTACTTGATACTATCATTAGGG	58.69	40.74	3.53	ACCATCACGACCATCATCACC	60.13	52.38	4.02
1565		83790	chr9	AT	TA	2	16	10074051	10074082	32	1	125	CCCATGCAAAGCTTTGACCC	60.04	55	4.46	AGTAACTTTCGCATGATCTCGC	59.14	45.45	5.03
1566		83885	chr9	ATC	TCA	3	10	10517423	10517452	30	1	172	AGAATATCTTGACTTGAACGGTTGC	59.88	40	4.17	CAGATGATGTCCCAAAAGTGTGG	59.81	47.83	4.17
1567	HvSSRCS-315	83954	chr9	AAT	ATA	3	18	10788739	10788792	54	1	207	ATCAGATTGATTGAACCCGATCC	58.61	43.48	3.36	GTGTGTGTGTGTGTGTGTGC	60.45	55	4.57
1568	HvSSRCS-316	84014	chr9	ACCGGC	GCCGGT	6	7	10897718	10897759	42	1	101	CTGTTGCTGGTTTTGGCTCC	59.97	55	4.7	TTCTGCTGCACCAGAACAGG	60.54	55	4
1569	HvSSRCS-317	84065	chr9	AAAAT	AAAAT	5	8	11043730	11043769	40	1	125	CCTAATTTATTTGAACACTCGAGTAGG	58.18	37.04	3.18	TGGTGATTTCAATTACTGCATGC	58.25	39.13	4.06
1570		84228	chr9	AT	AT	2	16	11645885	11645916	32	1	147	ACCTAACATCAAAATTGAGCTCCC	59.29	41.67	4.3	GGCTAGTCAGTAACCTCTACTGC	59.93	52.17	4.4
1571		84321	chr9	AT	AT	2	17	11978789	11978822	34	1	209	TCATCGCTGGCTCACTGC	60.13	61.11	4.4	AACACATTTGCTGCACGTCC	59.97	50	4.79
1572		84594	chr9	AT	TA	2	16	13041018	13041049	32	1	118	AGAAAATTGATTAATGCAAACGAGCG	59.97	34.62	5.03	AAGACATCCGCACTAAAGAAGG	58.4	45.45	3.46
1573		84786	chr9	AAT	ATT	3	12	13531673	13531708	36	1	136	ACTGTGCTGTTGTATTGTTGGC	59.97	45.45	4.52	ACCCACAATTGGTGTTCATACC	58.84	45.45	2.73
1574		84847	chr9	AAT	ATT	3	11	13666266	13666298	33	1	162	AGGCTATACTTTTCTCTCTCATAAAGG	58.35	37.04	3.11	TCGCACAGATTTAGCAAACCG	59.54	47.62	4.44
1575		84855	chr9	AAT	TTA	3	12	13676437	13676472	36	1	177	ACATTCTTATGTCAAGCGTGCG	59.91	45.45	5.34	TGACTTTTTATAAGGATGTGTGATTGC	58.76	33.33	3.56
1576		84900	chr9	AG	CT	2	15	13857617	13857646	30	1	140	TGATTTCCTGTTCGTGAGCC	58.19	50	4.7	ATCAAATTTCAAACACAGAGATCCG	58.38	36	4.18
1577		85144	chr9	AT	AT	2	18	14639895	14639930	36	1	173	ATTTTTCCAGACGTTCCCGC	59.12	50	6.13	TTAAAGGCCCTGCTGTACCG	60.04	55	4.02
1578		85148	chr9	AT	TA	2	16	14654273	14654304	32	1	178	TTGCAGCTAGTTAGAGCATGG	58.09	47.62	3.66	TTGCAGCTAGTTAGAGCATGG	58.09	47.62	3.66
1579		85196	chr9	AG	TC	2	16	14758121	14758152	32	1	141	TGCTTTCCTCTCCTTTCTCTCC	59.43	50	3.71	GTGAGTAGTTAGGACTTTGAGTTTGG	59.58	42.31	3.28
1580	HvSSRCS-318	85211	chr9	AATC	TGAT	4	11	14795757	14795800	44	1	194	ATCGATCCGATTCTGTGGCG	60.32	55	5.69	CCGAAAATGGAAACCGAAAAGC	59.27	45.45	3.51
1581		85223	chr9	AAAAAT	TATTTT	6	5	14847281	14847310	30	1	208	TCATTTCTCAATCCTTTTGGCTCG	59.84	41.67	5.03	ATAGCAATGAGAGGCACACG	58.05	50	4.49
1582		85281	chr9	ACCCG	CCGAC	5	6	15009832	15009861	30	1	178	TTGAGGAACACACTCTCGGG	59.32	55	5.14	CCGACCCGATCACAACCC	60.13	66.67	4.11
1583	HvSSRCS-319	85295	chr9	AATGGC	TTGCCA	6	7	15034940	15034981	42	1	146	TGGTAAAGCAGAAACACTTTTGC	58.57	39.13	3.68	ACAGATCTTCATTATTGGCAATGGC	60.22	40	4.4
1584		85543	chr9	AG	AG	2	16	15718265	15718296	32	1	192	TCTCTTCAACGCAGCAACCC	60.88	55	4.11	TCACAACTCTCTCTTTTCTCCCG	59.99	47.83	5.14
1585		85597	chr9	AG	CT	2	15	15858081	15858110	30	1	128	CAGAACATGAGAACAACACCACC	60	47.83	4.61	GGTCAGTCTGAAAAACGCGG	59.77	55	6.46
1586		85682	chr9	AAT	ATA	3	10	16052053	16052082	30	1	195	AACCCACGGATTAAAAGCGC	59.48	50	5.92	AACCCACACATAGTCTCGCC	59.75	55	5.54
1587		85781	chr9	AC	CA	2	16	16287937	16287968	32	1	189	CTCCTTTTGGTTGTTCGCCG	60.04	55	6.46	CTGTGTGGCTGTACAACTAAGC	59.52	50	3.09
1588		85845	chr9	AC	AC	2	16	16373010	16373041	32	1	144	CGTGGAGTTGGTGAGTTTGG	59.06	55	3.28	GCACCACTTCGACTGTTTCC	59.41	55	3.13
1589		85899	chr9	AAG	CTT	3	13	16478186	16478224	39	1	222	ATCTATTGCTGAGGAGGGCC	58.94	55	5.8	TCGGTAAGTAATTAATTCACAGAATGC	58.39	33.33	3.56
1590	HvSSRCS-320	85944	chr9	AAT	TAA	3	18	16549491	16549544	54	1	165	AATTCCTTCGAGCAAGTGGC	58.83	50	5.01	GCCAAATGCTCCCTCATTGG	59.54	55	3.16
1591		85978	chr9	AG	CT	2	15	16625181	16625210	30	1	101	ATGCTCAGTTGACGCAATGC	59.83	50	3.56	TTTGTGAGTGTCCATGCACG	59.06	50	5.34
1592		86105	chr9	AAT	AAT	3	10	16919571	16919600	30	1	181	TCCCTCAGTTTCTCAGCTACC	58.82	52.38	3.18	GCGATTCAGGTTCGTTTATGGG	59.97	50	4
1593		86263	chr9	AG	AG	2	19	17421336	17421373	38	1	143	TCGCACAAAATTTAGTGTAAACATCC	59.14	34.62	3.51	TGTGCCCAATAAGATGTGCG	58.91	50	5.34
1594		86338	chr9	AC	GT	2	19	17598597	17598634	38	1	155	CATGCGGTTTTAAAGCTTTCCC	59.01	45.45	3.97	ATGCTCTTGCCTCAGAAAGC	58.54	50	3.51
1595		86341	chr9	AAAAAT	TTTTAT	6	6	17603195	17603230	36	1	132	GATTGAAAGCTCGCTCTCTCG	59.15	52.38	4.04	CCTCTCTCTCTTCGCTTCGC	60.25	60	4.7
1596		86414	chr9	AT	TA	2	16	17731208	17731239	32	1	207	GGTCCACTTAAAACGCAGCC	59.76	55	4.85	TCATTTATATGCACTTGCGCCG	60.03	45.45	6.46
1597		86439	chr9	AG	TC	2	16	17790790	17790821	32	1	177	TCACAGTAGCTCACAGGATTCC	59.5	50	3.01	AATACACGCACACACACACG	59.42	50	4.49
1598		86444	chr9	AT	TA	2	18	17802535	17802570	36	1	162	GGTGGATAAAAACTATTGGCAATCG	59.02	40	3.34	CCTTGGCCTGAAGGAAGAGG	60.03	60	3.69
1599		86452	chr9	AAT	AAT	3	10	17837287	17837316	30	1	127	GTTTCACAAACAAAAGATATGCATGC	58.99	34.62	4.06	GCTTTCACAGCTCATCCAGG	58.91	55	4.45
1600		86454	chr9	AAT	AAT	3	11	17838899	17838931	33	1	182	GAGCACACTATTCCCACCCC	60.11	60	4.95	GCTTTCACAGCTCATCCAGG	58.91	55	4.45
1601	HvSSRCS-321	86629	chr9	AAT	TTA	3	15	18318734	18318778	45	1	180	ATACAAACGGTCGCTTCTGC	58.92	50	4.26	AAATCTTGAAACTCGGCGGC	59.48	50	6.53

## Sheet: C. maxima
Supplementary Table S1	Description of 3321 pairs of SSR primers from Class I designed based on 'C. maxima' genome information
Sl.No	1206 highly variable class I SSRs selected	Chm_1/ID	sequence	standard	motif	type	repeat	start	end	length	entry	product	forward	tm1	gc1	stability1	reverse	tm2	gc2	stability2
1	HvSSRCM-1	61	chr1	AAT	TTA	3	15	133262	133306	45	1	108	TGAATGCTTCAAACATAATCGGCC	60.44	41.67	6.13	GCTTGGCCCAGAAAGAGAGC	61.31	60	4.09
2		67	chr1	AG	CT	2	16	151469	151500	32	1	182	GCTGCTCCCAGACCAACC	60.36	66.67	3.77	TTTAAGCGAGAGAGCGAGCG	60.52	55	5.03
3	HvSSRCM-2	88	chr1	ATAC	TATG	4	10	163297	163336	40	1	132	GCCGTGTTTTTCCAGAACTCG	60.33	52.38	4.18	TCAGCAACTGTGTAGGTGGG	59.6	55	4.61
4		90	chr1	ATAC	ATAC	4	8	163734	163765	32	1	217	ACTTCCTCCCCCAGTTTTGG	59.52	55	3.28	TCCCAGATCCTAGCTAGAAGC	58.12	52.38	3.86
5		91	chr1	ATC	TCA	3	11	163857	163889	33	1	135	ACTAATCTGTTGCTCTCCATTTCC	58.81	41.67	3.13	GCAGACTAGTAGTTGATGATAACGG	59.08	44	4.44
6		104	chr1	AAAT	AATA	4	8	177255	177286	32	1	174	CCTCAGGACCGGGAAGATCC	61.4	65	3.36	AGAAATTGTTCCATCCAGCGC	59.53	47.62	5.92
7	HvSSRCM-3	223	chr1	AAT	ATT	3	15	364453	364497	45	1	217	ATCATTACACGGCAGACTGC	58.34	50	4.4	ATGATACACCCCAGAGCAGG	58.86	55	4.85
8		230	chr1	AT	TA	2	16	378256	378287	32	1	130	TGCCATTTCGTCTCTCTCCC	59.46	55	4.3	TATGGGCTGACTCAGAGACC	58.22	55	3.85
9	HvSSRCM-4	276	chr1	AAG	TTC	3	14	473012	473053	42	1	189	AATCACCGTTAATCTCTTCCTCG	58.32	43.48	4.63	ATGAGAGCAGGACATCTGGC	59.53	55	4.85
10		290	chr1	AT	AT	2	18	499414	499449	36	1	185	TCCTGTCCTATGTGAATGGGC	59.51	52.38	5.36	CAGTAATGCCGGCAAAACCC	60.11	55	4.11
11		299	chr1	AAT	AAT	3	10	517799	517828	30	1	168	ACCAAAAGTGCCTGAAACGC	59.9	50	4.84	GCCATTAGAGTTATGACATCGTTATGC	60.62	40.74	3.14
12		300	chr1	AT	TA	2	17	518891	518924	34	1	128	TCACTTAAGTGCTGCAGTGG	58.12	50	4	ACCTTTCGCTCCGAATTTCC	58.55	50	3.13
13		323	chr1	AG	CT	2	16	579626	579657	32	1	168	GCCAAAAACCCTCTCAAGTGC	60.27	52.38	4.4	GGATGTCGAGGATGGACTCC	59.32	60	3.85
14	HvSSRCM-5	376	chr1	AG	AG	2	22	671846	671889	44	1	152	TTGCTTTTATTTGTCAAGTTTTCGC	58.3	32	4.7	GAAAACAGCTGAAGCCTGCC	60.04	55	4.85
15		377	chr1	AAT	AAT	3	11	675249	675281	33	1	163	CTCGTTGACACAAAGGCTCC	59.13	55	4.7	TCTCCTTCAAGAATTAACATCATACCC	59.01	37.04	3.69
16		448	chr1	AT	TA	2	16	826636	826667	32	1	218	GAATTATTGGTGTTGCTCTGAGC	58.33	43.48	4.26	ATCTTAGTATCAAACAAGTCAATGCC	58.01	34.62	4.4
17	HvSSRCM-6	450	chr1	AG	GA	2	21	828800	828841	42	1	161	TTTAGTTGCGTGTCTGCTGC	59.41	50	5.25	TAACTTCCGCTGCTTCAACC	58.48	50	3.77
18		538	chr1	AG	TC	2	16	1113262	1113293	32	1	145	GGAGTCATACTATTGGCACCCC	60.22	54.55	4.95	ATTAACAAGGAGTGTGCGCG	59.2	50	6.86
19		539	chr1	AG	TC	2	19	1113377	1113414	38	1	186	TCTCTCTCTCTCTCTCGCGC	60.53	60	6.86	ACTGGTTAAAGTGAGGATGCCC	60.29	50	5.36
20	HvSSRCM-7	563	chr1	AG	AG	2	23	1162170	1162215	46	1	159	ATTGGTTGTAATACTCCACACCC	58.4	43.48	4.61	CCAGATGGGTCGTGCTCG	60.2	66.67	5.03
21		618	chr1	AT	AT	2	16	1306247	1306278	32	1	153	GTCTTAACATCCGAAGCCGC	59.35	55	6.53	AGTGAGTCCAAGGGTGATGC	59.67	55	3.91
22		668	chr1	AAGCAG	AGAAGC	6	5	1377074	1377103	30	1	161	AAGGAGTTTGGCGTAGGAGG	59.39	55	4.3	CTACGAACTCATGCTCCACC	58.07	55	4.61
23	HvSSRCM-8	678	chr1	AG	CT	2	27	1384109	1384162	54	1	209	AGTTTACCACGGACCTAGACG	59.18	52.38	4.18	TGATCCCTTACACACGTGCC	60.04	55	5.01
24		683	chr1	AT	AT	2	19	1390721	1390758	38	1	155	GGTTTTTCCAGACGTTCCGC	60.04	55	5.54	TTTACCGAGCTTTGAGGAAAGG	58.59	45.45	3.11
25		687	chr1	AT	TA	2	18	1393104	1393139	36	1	149	AGTGAAGGAAAATGGGTCGC	58.47	50	5.19	GGACCTGAACATTGCTTTGCC	60.34	52.38	4.52
26	HvSSRCM-9	711	chr1	AT	AT	2	27	1433133	1433186	54	1	231	GTTGCTCTACCAAAGGATCCC	58.36	52.38	3.85	TTATACACACACATATACATTCGAAGC	58.03	33.33	3.86
27	HvSSRCM-10	721	chr1	AG	CT	2	23	1443806	1443851	46	1	177	CAGCAAAAGGGGATCCTGGG	60.69	60	4.45	GCCCTAACAAACATGAAATTCTTATGG	59.51	37.04	2.74
28		737	chr1	AC	AC	2	15	1504998	1505027	30	1	189	TGTAGCCCTTGAAGCAGATCC	59.79	52.38	3.36	GAGAAAATCGTCCAAGGTCAGC	59.58	50	4.26
29	HvSSRCM-11	750	chr1	AT	AT	2	20	1534459	1534498	40	1	120	AAAGTCGTTTCGGAACTTTATGC	58.22	39.13	3.14	GAATTTTGAGAGGACTGACCCG	59	50	5.28
30	HvSSRCM-12	761	chr1	AT	AT	2	32	1550689	1550752	64	1	194	TGGGTGATAGCTAGGTGTGC	59.17	55	4.57	TAGCTCGCTGTTCTTCTCCG	59.55	55	4.63
31		796	chr1	AAAT	TTTA	4	8	1583910	1583941	32	1	177	CCATTGATGTAAACGCCTGAGC	60.22	50	4.26	TACGTTGGAGATGCTCTGCC	59.82	55	4.85
32	HvSSRCM-13	870	chr1	AAC	TGT	3	14	1726113	1726154	42	1	169	GTCACAGCCCTGGTGTCG	60.36	66.67	4.35	CAACAACAACAGCAGAAAAAGAGG	59.44	41.67	3.69
33	HvSSRCM-14	898	chr1	AG	TC	2	23	1762837	1762882	46	1	165	TCGACAGCATGGATCGATCG	60.04	55	3.69	GCAGTGCCTTTCCAAGTAAGC	60.07	52.38	3.09
34	HvSSRCM-15	949	chr1	AG	CT	2	26	1846242	1846293	52	1	168	CAAAGATCGGATCGTCAACCC	59.07	52.38	4.11	ATGAGAAAGCGAAAACGCCG	59.83	50	6.46
35		959	chr1	AAT	AAT	3	10	1851545	1851574	30	1	210	CATCGTTGATGTGAAGGGAGC	59.33	52.38	4.7	GACCAACTCATCCAGATTTCGG	59.06	50	4.3
36		960	chr1	AG	AG	2	15	1852191	1852220	30	1	102	AGAGAGAGAAAAAGTTCCAATGGG	58.68	41.67	4	CCTAGGAAGGGGAAGGAAACG	59.79	57.14	3.6
37		1000	chr1	AT	AT	2	15	1947467	1947496	30	1	154	TGTGTGTGAAATAGGATACAAGGG	58.5	41.67	3.95	ACCTCCTTAATCCTTATCACCTCC	59.09	45.83	4.3
38	HvSSRCM-16	1021	chr1	AAT	ATT	3	17	1986770	1986820	51	1	157	GATGACCCACCAACTTCTGC	58.83	55	4.26	TAATTCCAAGGGCCGCATCC	60.47	55	3.51
39		1028	chr1	AT	AT	2	19	1995927	1995964	38	1	165	AACAGAGGACATTGGAACACC	58.14	47.62	4.16	TCAGTGATTCTGTCCGTCCG	59.47	55	4.79
40	HvSSRCM-17	1029	chr1	AG	AG	2	20	1995965	1996004	40	1	190	AACAGAGGACATTGGAACACC	58.14	47.62	4.16	ACATGCTCCAGTCTTCACCG	60.04	55	4.94
41		1097	chr1	AGAGGG	AGAGGG	6	5	2130377	2130406	30	1	222	AGCTACGTCACGCGATTGC	61.16	57.89	3.56	CTCTCTCCAGCTGATGCACC	60.18	60	5.01
42	HvSSRCM-18	1098	chr1	AAT	TTA	3	25	2133887	2133961	75	1	144	GAATTCAATAAATCGATGGGCAGC	59.08	41.67	5.25	GCCCCGAAGTGTACAGAACC	60.67	60	3.62
43	HvSSRCM-19	1199	chr1	AT	TA	2	23	2294860	2294905	46	1	111	CAAAAATGAGAGACCCTGTTCCG	59.81	47.83	4.3	TGAGAGTAAGAGATTGGGAGCC	58.97	50	4.7
44	HvSSRCM-20	1206	chr1	AAT	TTA	3	18	2302959	2303012	54	1	194	TGAATTTTGCTCTGCGCTGG	59.76	50	4.85	CGTTCTTTGTGTGTTAAACTGATCG	59.38	40	3.69
45		1226	chr1	AT	TA	2	18	2327319	2327354	36	1	124	GCCAATCTCAACCTGCTTGC	60.11	55	4.01	AATTTTGGGCGTCCCTTAGC	58.82	50	3.09
46	HvSSRCM-21	1227	chr1	AC	AC	2	30	2332225	2332284	60	1	135	TGAGCAGTCTGGTTCTGATCC	59.45	52.38	3.36	AGCACTGAACATGATGGGGG	60.03	55	5.4
47	HvSSRCM-22	1272	chr1	AT	AT	2	24	2403613	2403660	48	1	194	CCACCCGAAGATACAATTACAAAGG	59.93	44	3.11	TCAAGGATCCTGCCAGAAACC	60	52.38	3.27
48		1273	chr1	AT	TA	2	19	2405178	2405215	38	1	165	GGAAAACAATCTCTTGGCTCTCC	59.56	47.83	3.71	TGAAATCCAATGGCCCCTGG	60.33	55	4.45
49		1334	chr1	AAG	TCT	3	10	2484029	2484058	30	1	157	TGCTGACTCGTGATTTTCTGG	58.58	47.62	3.86	TTGAACCGTGGTACTTTAGTGG	58.27	45.45	4
50	HvSSRCM-23	1413	chr1	AT	AT	2	28	2640896	2640951	56	1	194	ACGAACTGCATGATTTAACAAGC	58.52	39.13	4.01	ATGAATGCATTTGAAGAGTCAGC	58	39.13	4.26
51		1478	chr1	AC	CA	2	16	2747441	2747472	32	1	164	TGTGCTTAAGCTGAGTGGGC	60.61	55	5.36	ATAGTGGTGGCGAGGATTGG	59.53	55	3.16
52	HvSSRCM-24	1489	chr1	ATAC	TGTA	4	10	2760819	2760858	40	1	100	CCGTGAACTAATGTGCGTGC	60.18	55	5.34	TTTCATGTGACAATGTAAACGCC	58.46	39.13	5.68
53		1504	chr1	ATAC	TACA	4	8	2786056	2786087	32	1	189	ATTCCTAGCAATCCGGCGG	59.93	57.89	6.13	AACTTTTCTTGTACTTTAAGATCTCGG	58.01	33.33	4.63
54		1520	chr1	AT	AT	2	15	2805032	2805061	30	1	104	GGTTAGTGGCCGAAATTGCG	60.18	55	4.85	TGTAGCACCATAGCTGGATCC	59.31	52.38	3.36
55		1530	chr1	AC	AC	2	16	2822780	2822811	32	1	218	GAGAAACACTGCTGCTGTGC	60.04	55	4.57	GCCGTTTTCAATCCCCAACC	60.04	55	3.77
56	HvSSRCM-25	1540	chr1	AAAAG	AAAAG	5	8	2858716	2858755	40	1	220	GCAATCGTTTTTCCTCAGTTTCC	59.02	43.48	3.13	CAATCAGCAAAAAGACAGGAAGC	59.01	43.48	3.86
57		1604	chr1	ATAC	GTAT	4	8	2966177	2966208	32	1	122	TCGGATTTCAAAATTAGAAAAGCACC	59.13	34.62	5.01	TAGAGTCATGCTCAGGTGCG	59.54	55	5.34
58	HvSSRCM-26	1606	chr1	ATAC	TGTA	4	10	2966516	2966555	40	1	151	AGGGTATCCATAGCAGAGAAGC	59.1	50	3.86	CCAGCAAAAACTACGGGTGC	60.04	55	5.01
59		1613	chr1	AT	AT	2	15	2977767	2977796	30	1	180	CTTCAAGACAGCAATCACATGC	58.5	45.45	4.06	GGCCATCAACTGAACACTACC	58.92	52.38	3.18
60		1744	chr1	AAT	TAT	3	11	3199680	3199712	33	1	150	GGCTCAGACACCACTTCTCC	60.04	60	3.71	ACCGAACCCTAGCTAGGTGG	60.69	60	4.61
61		1773	chr1	AT	TA	2	15	3246109	3246138	30	1	126	GTGTCAGTTCACATAATGTAAACACC	58.92	38.46	4.16	TGGTGTCTATATACCAATCTCATTACG	58.48	37.04	3.18
62		1808	chr1	AT	TA	2	18	3302831	3302866	36	1	123	AGCCTAACCTTTGTTTACCTGC	58.85	45.45	4.85	AAACCAACCATGACAGAGAAGG	58.51	45.45	3.46
63		1814	chr1	AG	CT	2	17	3311954	3311987	34	1	127	TGACGCATCTGGTACTCTTTCC	60.09	50	3.13	CACAACCCCGAAAAGAAAAACC	58.81	45.45	3.27
64		1863	chr1	AG	GA	2	19	3429054	3429091	38	1	186	AAGCCACTTAAACCATCGGC	58.83	50	5.54	TCAAGTTGGCTTTGCATTAACC	58.01	40.91	2.85
65		1883	chr1	AAT	ATT	3	12	3458856	3458891	36	1	100	AATAGAAGGATGGACAAAGCCC	58.1	45.45	5.19	CTTGGTGTCAAAGTTCAAATCTAGG	58.33	40	3.02
66		2002	chr1	AAAAT	TTTAT	5	6	3654014	3654043	30	1	160	TTTCATGGAAGGAGCTGGCG	60.68	55	5.69	GGCCAACAACTTAACACCACC	59.93	52.38	4.61
67		2005	chr1	AG	CT	2	15	3657312	3657341	30	1	173	GACTATCCTTACCTCGGCGC	60.04	60	6.53	AGCATTCCTCTGCAACATCG	58.62	50	3.84
68		2018	chr1	AAAAAT	AAATAA	6	5	3687445	3687474	30	1	128	CCGCAAAAATTTATTCACGCTCC	59.7	43.48	4.7	TCCACCGTAGAACTGTAGACC	58.56	52.38	3.85
69	HvSSRCM-27	2057	chr1	AAT	TAT	3	18	3749440	3749493	54	1	165	AGATTAGACTACAAAAGTTGCCGC	59.61	41.67	6.53	GTTAACAGGTGGGGGACAGG	59.96	60	4
70		2060	chr1	AAAAAT	AAATAA	6	6	3749799	3749834	36	1	179	GCAACATCTCGTGGATTGGC	59.9	55	4.52	TGTACGAGATCCCCCTTTGC	59.46	55	3.68
71		2154	chr1	AAAG	AAAG	4	9	3925895	3925930	36	1	125	AAAGAAAAATTCATGGTAGATGGACC	58.16	34.62	4.46	TGCCATTTGTTGCCCTTTGG	59.89	50	3.28
72		2156	chr1	AG	AG	2	19	3926932	3926969	38	1	139	CAATTTTGCACAAAGGAGCCC	58.85	47.62	5.19	AGCTCCCTCTATTCATTCCGC	59.65	52.38	5.54
73		2168	chr1	AAT	TTA	3	11	3944635	3944667	33	1	134	ACTTAATGCATAAGAACTCGCCC	59.12	43.48	6.13	TTTCCTGCCGAGTTACGTCC	60.04	55	4.79
74		2222	chr1	AAAT	TAAA	4	8	4053149	4053180	32	1	126	GTTTTCCCAATGGTTCAGGGC	60	52.38	5.19	AAGTTGATGGAAGCAAGCGC	59.76	50	5.92
75		2300	chr1	AG	TC	2	15	4209306	4209335	30	1	157	ACAATGCCTCTAGCTGTCACC	60.07	52.38	4.02	TCTTTCATCACTGATTGCTAGATTGC	59.96	38.46	3.56
76	HvSSRCM-28	2354	chr1	AT	TA	2	29	4324221	4324278	58	1	118	GTGTGTGTGTGTGTGTGTCC	59.55	55	4.02	TTTGGGAGGGTTATTGTATAAGACC	58.33	40	3.85
77	HvSSRCM-29	2385	chr1	AT	TA	2	20	4376565	4376604	40	1	226	TCACTTGATGCCCCTTCTCC	59.38	55	3.71	TCAACAGGTTCCCCCTCTCG	61.19	60	4.04
78	HvSSRCM-30	2402	chr1	AAT	AAT	3	32	4396067	4396162	96	1	218	AATGGAATAAACTAAAGACCCTTTGC	58.39	34.62	3.68	CCGTATATAAATGCAAGATTTGTGCC	59.42	38.46	5.01
79	HvSSRCM-31	2409	chr1	AT	AT	2	32	4412070	4412133	64	1	260	TGCAACATCCAATCTAAAATTAAAGCG	59.72	33.33	4.68	AAGAAGAGACACTTGACTTGGC	58.53	45.45	4.52
80		2442	chr1	AG	AG	2	18	4457099	4457134	36	1	150	AGCATTGCTTGTTGGAACTCATTCC	62.52	44	3.01	ACTCCTGCGACTCAATCTAGGG	61.27	54.55	3.53
81	HvSSRCM-32	2455	chr1	AAT	TTA	3	17	4483896	4483946	51	1	121	GTCAGCCGTGTTTCCATTGC	60.39	55	3.56	AGAATCCAATCATTAGTGAAACCCC	59.11	40	4.95
82	HvSSRCM-33	2508	chr1	ACACGC	GCGTGT	6	7	4568769	4568810	42	1	139	CTGGACCAGTAGCTACGTCG	59.62	60	5.12	TGGACTCTGCTACCACATGC	59.75	55	4.06
83		2516	chr1	AG	GA	2	16	4587415	4587446	32	1	190	CAGTCGTCACCACCAGTCC	60.01	63.16	3.85	AGAAGAAACAGTTGAACAAAATTACCC	59.02	33.33	3.69
84		2518	chr1	AT	TA	2	18	4588792	4588827	36	1	177	CCACGTAATTGCAAGTCGCC	60.18	55	5.54	TTGCCCCACTAGAACTCTCG	59.1	55	4.04
85		2522	chr1	AT	AT	2	18	4589432	4589467	36	1	160	TGCGTACAAAGGGGATGTCC	60.04	55	4.02	AGGCCTCGTTCTAGAAGAAGC	59.52	52.38	3.86
86		2583	chr1	AT	TA	2	18	4679881	4679916	36	1	197	TTAACACACACACACACGCG	59.63	50	6.01	GACGTTAAAGGCACAACACCC	60	52.38	4.61
87		2590	chr1	AG	GA	2	18	4688550	4688585	36	1	157	GTCACTTGTTGGATCCTGATTCC	59.31	47.83	3.01	GGTTGTAGAGATCAGTTGCAGG	58.73	50	4.85
88	HvSSRCM-34	2625	chr1	ATC	ATC	3	16	4757185	4757232	48	1	157	TGTCGTCACTTGAAGGACCG	59.97	55	4.79	TACCACAGTTGCAACTCGGG	60.25	55	5.14
89	HvSSRCM-35	2648	chr1	AG	CT	2	20	4832044	4832083	40	1	168	TCTGTGATCTCTTCTTGTTTTCAACC	59.74	38.46	3.77	ATCCCGTTGCAAAAGAGGGG	60.61	55	4.79
90	HvSSRCM-36	2720	chr1	AC	CA	2	20	4946981	4947020	40	1	184	ATTGTCCCCAATTGTGAGCC	58.44	50	4.7	AAATTTTGTTTCCAGATTGAGGGG	58.13	37.5	4.79
91		2730	chr1	AG	CT	2	19	4986134	4986171	38	1	189	CACAGGGGTTCCTACTACCG	59.18	60	4.02	AAGAGCCCCTTCCATTGACG	60.04	55	4.35
92		2753	chr1	AT	AT	2	16	5022915	5022946	32	1	145	GGGCGGCTGAATGTTTTTCG	60.73	55	3.46	GATTTACAATACCGTAAAATTGTCCCG	59.36	37.04	5.14
93		2763	chr1	AG	TC	2	17	5038996	5039029	34	1	154	AAAGGGAGTTTGGTTGCTGC	59.25	50	5.25	CAAACATGCACAGAACACAAGC	59.46	45.45	4.01
94		2800	chr1	AG	AG	2	16	5084288	5084319	32	1	174	ACACATCACATATCGACCTTCG	58.29	45.45	3.79	TTCTCATAGCGAGTCTTTCACG	58.24	45.45	4.35
95		2924	chr1	AT	TA	2	19	5311698	5311735	38	1	216	AACATATTCTCTTTAAACAACACCCC	58.11	34.62	4.95	CAAATTTGAGGCCGGAATTCG	58.47	47.62	3.34
96		2926	chr1	AT	AT	2	17	5311991	5312024	34	1	189	TACCAAACCAAACGGTGTCG	58.7	50	4.35	GCAATGTTCCAGATGTGCGG	60.18	55	5.69
97	HvSSRCM-37	2929	chr1	ATAC	TATG	4	10	5312364	5312403	40	1	175	CGTTTCTTTTTGTTCTAATGCACGC	60.61	40	5.34	AGCACCTTCCGAATCTTGGC	60.68	55	4.52
98		2930	chr1	AT	TA	2	18	5313041	5313076	36	1	217	CGAGAGAGAATGCTGGACTGG	60.2	57.14	4	CACCCTTTCTCATATCACGACG	58.88	50	5.12
99		3017	chr1	AAAAAT	AAAAAT	6	5	5453655	5453684	30	1	130	CGGAAGTTTCTCAACCCTGC	59.12	55	4.85	ATTGGAGTCCCTTTTTGCGC	59.4	50	6.09
100		3097	chr1	AGGGG	GGGGA	5	6	5594847	5594876	30	1	118	GAAAGTAATTGAAAAGTAGGGATGGC	58.74	38.46	4.4	GGGACAAGGAGGAGACATGG	59.46	60	3.66
101		3106	chr1	AT	AT	2	17	5611096	5611129	34	1	140	AGCTAGGCATCATTCATCCTCG	60.03	50	4.63	CAACGCATGATAACGGGTGC	60.25	55	5.01
102	HvSSRCM-38	3118	chr1	AAT	ATT	3	39	5631084	5631200	117	1	274	ACATTTTATTGAAACGTGCCTTTGC	60.05	36	3.68	GGGAGGATCAGTTCAAGAGCC	60.13	57.14	4.7
103		3122	chr1	AT	AT	2	18	5639540	5639575	36	1	201	CCAAGTTTGAGAAATCCATCTGACC	60.11	44	4.02	TTCAGTACTTGTTCTTCCAGTTCC	58.63	41.67	3.62
104	HvSSRCM-39	3208	chr1	AG	CT	2	21	5821917	5821958	42	1	165	CTTCAACCAGCATTGCCACG	60.39	55	4.94	TCAATTCAAGCATGCCAGCC	59.47	50	4.85
105	HvSSRCM-40	3283	chr1	AT	TA	2	20	5953883	5953922	40	1	189	ACAATCAGTAAGTTGAACACCTCC	58.94	41.67	4.3	ACTTATCTACTTCTCAACTAGTTCGG	58.01	38.46	4.3
106		3325	chr1	AAT	TAA	3	13	6029136	6029174	39	1	132	GCCAACGCCAGAGTCTAGG	60.15	63.16	3.02	TTTATGTTCGCCCTCCATGC	58.61	50	4.06
107		3338	chr1	AAT	TAT	3	11	6054608	6054640	33	1	120	GACGACTGGCTTGGACTTGG	60.95	60	3.61	TGATAATTCTAACATAGCCAACCCG	59	40	5.28
108	HvSSRCM-41	3381	chr1	AC	CA	2	31	6136922	6136983	62	1	209	GGTCTATGATATAAGCACATAACAACC	58.06	37.04	3.77	TGTATTTTGAGCACGTTTATGTTGC	59.37	36	4.17
109		3397	chr1	AACC	GTTG	4	8	6182936	6182967	32	1	143	TCAAACCAATTATTGCAATTGTTCAGG	59.83	33.33	3.86	CCCTTTCCTTTTTCATTCGCCC	60.35	50	6.13
110	HvSSRCM-42	3433	chr1	AAT	AAT	3	24	6264325	6264396	72	1	144	CTAAGTTACGTGCCCCTCCC	59.82	60	4.3	GTTGAAACATTTGGGGGCGG	60.32	55	6.13
111		3441	chr1	AG	CT	2	15	6271077	6271106	30	1	191	AGAGTTGGTCTTGGGGTTGC	60.18	55	4.17	ACTGCACTTAAAGGCTCCCC	59.96	55	4.81
112		3491	chr1	AT	AT	2	18	6380873	6380908	36	1	145	ACACATGCTCACTTTCATATTTAACC	58.46	34.62	2.85	TGTGAATATAGAAGTGAACAGGTGC	59.13	40	5.01
113	HvSSRCM-43	3507	chr1	AAATAT	AAATAT	6	7	6412865	6412906	42	1	193	CCTCAAATTTTCCATTTCTTGGGC	59.3	41.67	5.36	ACTACTATAACCACATACGTTCTCTCC	59.77	40.74	3.71
114		3524	chr1	AG	AG	2	15	6466625	6466654	30	1	133	AGACACGTCCTAACCACTCC	58.75	55	3.85	TGGACATCAACTAAAGTCTGGC	58.33	45.45	4.85
115	HvSSRCM-44	3567	chr1	AG	GA	2	23	6528091	6528136	46	1	176	TCCAACTACAAATGCAAGCAGC	60.03	45.45	5.25	TCATGAGAAGGTGTGAAGCCC	60	52.38	5.19
116	HvSSRCM-45	3579	chr1	AG	AG	2	24	6557876	6557923	48	1	177	ACCGATCAGCAGGTTACAGG	59.46	55	4	AATGTGGCCGCATTCTCACC	61.32	55	4.02
117		3598	chr1	AG	CT	2	18	6587276	6587311	36	1	158	CCGTCATCGCCACAATAACG	59.7	55	3.18	CGACGTTGATCAAAGTTAAACAAGG	59.38	40	3.61
118		3613	chr1	AAT	AAT	3	11	6622097	6622129	33	1	167	AGTTATGTCCTAAAAACGGTGGG	58.67	43.48	4.61	ACTTTCTCCTCCCTTTGGCG	59.96	55	5.69
119		3618	chr1	AG	GA	2	17	6633573	6633606	34	1	204	CTTGCTCTAGTGTAGAAACCAGC	59.07	47.83	4.85	GCAAGGGCTAGAGTCTTGGG	60.11	60	4.12
120	HvSSRCM-46	3648	chr1	ATG	ATG	3	16	6687085	6687132	48	1	218	GCCTCACCGCATAATCTTCG	59.14	55	3.79	ATTGGGGCCTTCTGCTGC	60.36	61.11	5.25
121		3649	chr1	AAT	ATT	3	11	6687133	6687165	33	1	179	GTCGACTACGGCAATGTTCC	59	55	3.62	TATTGGGGCCTTCTGCTGC	60.08	57.89	5.25
122		3673	chr1	AT	AT	2	17	6719788	6719821	34	1	165	AATGGGAGGCCTCAACTTGG	59.96	55	3.61	CAGGGAGAGCATGTTTTGATGG	59.57	50	3.51
123		3694	chr1	AC	AC	2	17	6765585	6765618	34	1	187	CTAGCTGCCGGGTATAAGTGG	60	57.14	4	ACACAGTCACCAGTAGCACC	59.61	55	5.01
124		3801	chr1	AT	TA	2	15	6972136	6972165	30	1	174	CGGTTACACAAAATTACAATGGCG	59.68	41.67	5.69	TCTGTTTTCTTTCTTGCTGTACTGG	59.7	40	4
125		3926	chr1	AT	TA	2	18	7173775	7173810	36	1	225	AGTATTTGTTGAGAGCATCCACG	59.06	43.48	4.94	CAGGTAGATTATGCTACATTTAGGACC	59.18	40.74	4.46
126		3995	chr1	AGG	AGG	3	10	7295410	7295439	30	1	107	TTGGGCCAGTATCGTTGACC	60.04	55	4.02	CAAATTCAAGCGCGAACTCG	58.76	50	4.18
127	HvSSRCM-47	4091	chr1	AAT	AAT	3	26	7547952	7548029	78	1	266	TGATGTGGGTGTGATGTTGC	58.75	50	4.17	TCTAACACTCAACACACCCCC	59.58	52.38	5.4
128		4143	chr1	AG	CT	2	15	7658986	7659015	30	1	113	ATGGGAGAGGATAAAAACCGC	58.07	47.62	5.68	GGTCCAATGGGTTCAGTTGC	59.4	55	4.17
129	HvSSRCM-48	4144	chr1	AT	AT	2	20	7659761	7659800	40	1	191	CCAACTCATCCAGATTTCGGC	59.33	52.38	5.54	TCATGATATCGCTTACACCGAGG	60.06	47.83	4.63
130		4178	chr1	AT	AT	2	16	7783467	7783498	32	1	157	TGGAAACTTGGAAGGCAACG	58.97	50	4.1	TGGTGTAAGGATTTGTTGTAGGC	58.92	43.48	3.93
131		4192	chr1	AT	AT	2	15	7829648	7829677	30	1	118	AGATGTCCGCACTAGAGAAGG	58.97	52.38	3.46	ACATTGATCCATAATTCAAGACTGGC	59.96	38.46	4.85
132	HvSSRCM-49	4196	chr1	AT	AT	2	26	7846677	7846728	52	1	125	ACCATCAAATTTTTGCTATGTCATGC	59.69	34.62	4.06	GTACCAACACATGCTTGGCC	59.76	55	5.36
133		4217	chr1	AG	TC	2	15	7888358	7888387	30	1	109	CCGTACGTTGTCTGTTAACTTGG	59.82	47.83	3.61	AGATCCCGATCCGAAATCCC	59.02	55	3.85
134	HvSSRCM-50	4238	chr1	AAT	TTA	3	24	7936204	7936275	72	1	242	TCATTTTCCTCCTCCTCCTCC	58.52	52.38	4.3	ACCTAATGAATAATTAGTTTGGGTTGG	58.02	33.33	3.77
135		4357	chr1	AT	TA	2	17	8210319	8210352	34	1	144	ACTGACAAAGTAAGGATGTTCCC	58.35	43.48	3.97	AGAAGTTTCCATTGCTTGGGC	59.38	47.62	5.36
136		4363	chr1	AT	AT	2	17	8222175	8222208	34	1	172	GTGCCTTATTCGTCTCCTTGC	59.33	52.38	4.01	ATCCTACATTCATCCGCGCG	60.67	55	6.86
137	HvSSRCM-51	4489	chr1	ATAG	ATAG	4	15	8664585	8664644	60	1	142	CCACATCACCTCTTGTAGTCCC	60.09	54.55	4.46	ATGCTAGCAATTAAACTTTAGTGGC	58.44	36	5.01
138	HvSSRCM-52	4530	chr1	AAT	ATA	3	15	8803187	8803231	45	1	125	GGCTAAAAAGATGTAGCAACGC	58.57	45.45	4.84	GCCCACAGCTTAGAAATAACACG	60.18	47.83	4.49
139	HvSSRCM-53	4539	chr1	AAT	TTA	3	27	8825552	8825632	81	1	249	TCTAGGTGGCATGGTTCAAGG	59.72	52.38	3.61	GAGGACATGAGTTTGATTCATTGG	58.11	41.67	3.16
140		4577	chr1	AG	AG	2	18	8928872	8928907	36	1	158	GAGAGAGGAAAAGAGGGATCGG	59.64	54.55	4.18	ACTTGATCCCATGTGTTGCC	58.45	50	4.52
141	HvSSRCM-54	4680	chr1	AT	AT	2	21	9241814	9241855	42	1	152	TCCCCTCCATTTGCAACTCG	60.32	55	4.18	TCATGTTGCGGCATTCTAGC	58.98	50	3.42
142	HvSSRCM-55	4778	chr1	AT	AT	2	25	9495175	9495224	50	1	166	TGTTGTTGGATAAGGAGTAACAAACC	59.74	38.46	3.27	TGATATTGTCACTTGCACATCCC	59.05	43.48	3.85
143	HvSSRCM-56	4784	chr1	AT	TA	2	20	9534737	9534776	40	1	146	AAACACATCCATCCTTCGATCC	58.45	45.45	3.36	TTCTGATTCTCATTCCCTATTCCG	58.14	41.67	4.3
144		4785	chr1	AC	GT	2	16	9534778	9534809	32	1	200	AAACACATCCATCCTTCGATCC	58.45	45.45	3.36	ATGGGATTTCAGTCCATTCCG	58.06	47.62	4.3
145	HvSSRCM-57	4804	chr1	AT	AT	2	20	9590921	9590960	40	1	116	TGACTTGTTGCCTCACCTCG	60.25	55	4.63	ACACTGAAATGCAAATTTATAGCAGC	59.47	34.62	5.25
146	HvSSRCM-58	4805	chr1	AAT	ATT	3	16	9598185	9598232	48	1	197	ACAAGGGTCTTTCATTTCTGTGC	59.68	43.48	4.57	TCCTCATTAGCTACGCTGCC	59.61	55	4.85
147	HvSSRCM-59	4806	chr1	AAT	ATT	3	16	9598387	9598434	48	1	198	ACAAGGGTCTTTCATTTCTGTGC	59.68	43.48	4.57	AGTGAAAATAGCTACGCTGCC	58.72	47.62	4.85
148	HvSSRCM-60	4830	chr1	AT	AT	2	25	9659736	9659785	50	1	216	ACTCAACACACTCCCCAACC	59.82	55	3.77	GGTGTGATGTTGCTTTAGACTGG	59.81	47.83	4
149	HvSSRCM-61	4841	chr1	AT	AT	2	27	9691847	9691900	54	1	185	TTCATGTTTAGAATAGGTTGGGGG	58.48	41.67	5.4	ACATAGCGTAACATCACTTAAGACC	58.96	40	3.85
150		4844	chr1	AACGGG	CCTTGC	6	6	9696427	9696462	36	1	138	GTAACTCTGGTTGCTGCAGC	59.48	55	5.25	TTCCATTCCAGTCCTTGCGG	60.32	55	5.69
151		4846	chr1	AG	CT	2	15	9710896	9710925	30	1	179	AATTAATTTCATCTTCCAATCGCCC	58.48	36	6.13	TTGACTTTAAAAGCAAGCGGC	58.26	42.86	6.53
152	HvSSRCM-62	4925	chr1	AAC	AAC	3	14	9868766	9868807	42	1	142	GCTATGTTTCAACGCTTGAGC	58.49	47.62	4.26	ACCCTCTATTATATCGTGTGATAGGC	59.68	42.31	3.93
153		4941	chr1	AAG	TCT	3	10	9934178	9934207	30	1	100	TGGCTCTCCAAAATAACTGCTACC	60.87	45.83	3.18	CCTAGCTGGGATTAAATTTCTGTGC	60.22	44	4.57
154	HvSSRCM-63	5053	chr1	AAT	ATT	3	20	10222943	10223002	60	1	182	ACACGTGGCATAATATTTTATTTGGG	58.79	34.62	4.12	CTTAGAGGCTGAGACGTCTGG	59.6	57.14	3.86
155	HvSSRCM-64	5064	chr1	AAT	ATA	3	16	10261000	10261047	48	1	225	TCCAAGTGAGCATACCAAAAATGG	59.78	41.67	3.16	TTTTAAATGCCACCGTCGCC	59.76	50	5.54
156	HvSSRCM-65	5148	chr1	AAT	TTA	3	21	10450110	10450172	63	1	183	AGCCCAACTTTGATTAGCCC	58.15	50	5.19	ATCATTGGGCTTCTCATAAGAGG	58.02	43.48	3.69
157		5168	chr1	AT	TA	2	15	10484310	10484339	30	1	175	TGGACCCCACTCTTAAGACG	58.74	55	4.18	CGGCCAGAAGCAACATGC	59.82	61.11	4.06
158	HvSSRCM-66	5173	chr1	AAT	ATT	3	14	10489979	10490020	42	1	204	TAAGGCAAAGGATGGAGGGC	59.74	55	5.19	TCGTTCTGATCTCTTCTCAAAAGG	58.53	41.67	3.11
159	HvSSRCM-67	5181	chr1	AT	TA	2	29	10518530	10518587	58	1	180	AGAAAAATGAGGACGTGCGC	59.48	50	6.09	CCTTCTTCTCTTTCAGCGTATGC	59.69	47.83	3.14
160		5210	chr1	ATAC	TACA	4	8	10596788	10596819	32	1	130	AAAATTCCTCATGCCGTCGC	59.55	50	5.19	TTGATGAAGTTGGTGCTGCG	59.41	50	5.18
161		5211	chr1	AT	TA	2	16	10596820	10596851	32	1	130	AAAATTCCTCATGCCGTCGC	59.55	50	5.19	TTGATGAAGTTGGTGCTGCG	59.41	50	5.18
162		5212	chr1	AC	TG	2	19	10599311	10599348	38	1	146	TGTTTTGTTCCCCATGCATGC	60.27	47.62	4.06	TTGTCAGAAGATGCATCCTGC	58.64	47.62	4.85
163		5258	chr1	AAGCAG	GAAGCA	6	5	10685915	10685944	30	1	131	GGAGAATGGTGGGATGGTGG	60.11	60	4.61	CAGCTTCTTCAACGACCAGC	59.49	55	4.85
164		5310	chr1	AT	TA	2	16	10842564	10842595	32	1	132	CCCGGATTGGATCACTGTCC	60.18	60	4.02	TGATCAAGTAAGATAATGAGCCAGC	59.01	40	4.85
165		5405	chr1	AT	TA	2	18	11057273	11057308	36	1	119	TGTCCCTGAAATGTCCCACC	59.6	55	4.61	AACACATTAATACAAGTAATTGGTCCC	58.25	33.33	4.46
166		5445	chr1	AT	AT	2	16	11122123	11122154	32	1	174	ACAACACACACATTTAAGTCGC	58.05	40.91	5.19	ACCGTATCTTTGAACCAGAATTACC	59.12	40	2.85
167		5541	chr1	AC	GT	2	15	11280375	11280404	30	1	120	AAAACCAAGTGTGTGCGTGC	60.46	50	5.34	ACGTACTTGTACCGTCTCGC	59.83	55	5.03
168	HvSSRCM-68	5564	chr1	AG	CT	2	21	11316586	11316627	42	1	133	ACCCCTCCCATAACTCTCCC	60.03	60	4.3	GAGAATGACTCCGGGAAGCC	60.18	60	4.35
169		5599	chr1	AT	TA	2	17	11372880	11372913	34	1	161	TCCATCAACATTGTTATTCTTTGGC	58.6	36	4.52	CTTCTCCTTCCTCACCTGGC	59.75	60	4.85
170	HvSSRCM-69	5611	chr1	AT	TA	2	25	11391170	11391219	50	1	200	TGACAATCATCACGTACGCC	58.36	50	5.68	CTGAATTATCTCTTTGTGTGTGTATCC	58.39	37.04	2.59
171		5692	chr1	AAAAAC	TTTTTG	6	5	11608186	11608215	30	1	146	TGCACAGAAGGAACACGAGG	60.25	55	4.63	GAACAGAATCCAAAGCCGCC	59.83	55	6.13
172	HvSSRCM-70	5713	chr1	AAT	ATA	3	17	11689352	11689402	51	1	172	TCATGTTTAAATAACGAGCTGTGC	58.37	37.5	4.57	ACAGGGGTTTGGTATCCAGC	59.67	55	4.85
173	HvSSRCM-71	5720	chr1	AAT	ATT	3	25	11694940	11695014	75	1	247	ACATGCATGTGACATGAAAAACG	59.02	39.13	3.6	AGCAGTCTATTTCAACTGGCC	58.28	47.62	5.36
174		5811	chr1	AG	GA	2	17	11936963	11936996	34	1	187	ACTCGGAATATACGTAGTTTTATACCG	58.77	37.04	4.02	CAGTTTTTGCTTCTTCTGCATGC	59.82	43.48	4.06
175		5842	chr1	AC	GT	2	18	11994076	11994111	36	1	193	CAGAATCTGGGTTTCCACTTCC	58.92	50	3.46	CCAGAATCCACAACGTAGTAATATCC	59.35	42.31	2.59
176	HvSSRCM-72	5878	chr1	AC	TG	2	50	12089565	12089664	100	1	251	TGTTAGTACATTGGCTTTCAGTTACG	59.85	38.46	3.18	ACCACACACACACACACACC	60.96	55	4.16
177		5915	chr1	AG	TC	2	17	12174168	12174201	34	1	196	AAAGTGCACCAAATTCGGCC	59.97	50	6.13	GCAGCTTCCCACTGTCTGC	61.33	63.16	4.26
178	HvSSRCM-73	5931	chr1	AT	TA	2	20	12230894	12230933	40	1	135	ATATAAAGATGACAAACGGTGATGC	58.04	36	3.91	TGCTAGCAATTAAACTTTAGTGGC	58.05	37.5	5.01
179	HvSSRCM-74	5973	chr1	AT	AT	2	23	12357617	12357662	46	1	128	TGAGTGATCAAATTGTTTGCGC	58.69	40.91	6.09	AGGTTTCCCGTACTTTCCCG	59.68	55	5.14
180		5994	chr1	AAAAAC	CAAAAA	6	6	12444789	12444824	36	1	170	CTTGAATTAAATTGTGCAAGGTTCG	58.19	36	3.95	AAAATGCTTATTTCTACTCAAGTCACC	58.48	33.33	4.02
181		5996	chr1	AC	AC	2	17	12480708	12480741	34	1	132	ACGTTGTAAATACTGGCTCTGC	59	45.45	4.26	AAAATCCGGACGTCTGCACC	60.95	55	5.01
182		5997	chr1	AT	TA	2	17	12480943	12480976	34	1	135	TGCAGTTTTAAAGTGTGTCCGC	60.22	45.45	5.54	ACGGTTTTACAGTGTATCCGC	58.66	47.62	5.54
183		6092	chr1	AT	AT	2	15	12816366	12816395	30	1	172	TGATCATGTAGGCTCCCATGG	59.3	52.38	3.66	TCTACAAATGGCGTAGATTTCATCC	59.24	40	3.51
184		6109	chr1	AAC	TTG	3	11	12880297	12880329	33	1	155	CCTAGGTGAGTTGTTATTGCCG	59.06	50	5.69	ACCGCCATTAAAACACCACC	59.04	50	4.61
185		6130	chr1	AT	TA	2	18	12942686	12942721	36	1	224	AACTAGCCAAGGTAATCTAAGTATACC	58.13	37.04	2.73	TGGTTTTACGGGTTTTGATGGC	59.96	45.45	4.4
186		6213	chr1	AAAAT	AAATA	5	6	13144880	13144909	30	1	220	TGATGTGGGTGTGATGTTGC	58.75	50	4.17	TCTAACACTCAACACACCCCC	59.58	52.38	5.4
187	HvSSRCM-75	6245	chr1	AT	AT	2	26	13224193	13224244	52	1	210	TCACGTGTTTAGGTGCTCCC	59.97	55	4.3	GCCATATAGGATATTGGGAATGAGG	58.7	44	3.86
188	HvSSRCM-76	6296	chr1	AT	AT	2	33	13354128	13354193	66	1	259	GACCAACTCATCCGGATTTCG	59.07	52.38	3.46	TGTCATCATGCATCATTAACTTCCC	59.7	40	3.97
189		6308	chr1	AAT	ATT	3	12	13368294	13368329	36	1	148	AGAAAAATTGCCAACTTAAGCTCG	58.78	37.5	5.03	TTCAGCCGAGGAGATTTGCC	60.39	55	4.52
190		6332	chr1	AAT	TAA	3	10	13420719	13420748	30	1	107	GTCATGTCGTGGCAAGTTGC	60.39	55	4.17	CGATTAAGCTCACGGCCACC	61.43	60	4.61
191		6345	chr1	AT	TA	2	16	13441483	13441514	32	1	222	AGAGTGATCCCTGCCTTTAGG	58.88	52.38	2.69	CTTCCCACTCATTGACTGATGG	58.72	50	3.51
192		6441	chr1	ATC	TCA	3	13	13712016	13712054	39	1	109	ACTGTTCTTCGCTACCGTCG	60.11	55	5.12	TGATGAAGGTGCGTCTTCCC	60.04	55	3.97
193		6490	chr1	AG	TC	2	15	13963828	13963857	30	1	135	CCCAATGAAAATTGATGCTGCC	59.06	45.45	4.85	GTTGGGTATGTGTAGGGATTGC	59.05	50	3.56
194		6495	chr1	AG	GA	2	16	13977855	13977886	32	1	161	AGAGATAAAGCAAAGCGAGCG	59.07	47.62	5.03	GGCAGTTCCGTCAAAAAGGG	59.69	55	3.95
195		6509	chr1	AGG	TCC	3	10	14017953	14017982	30	1	139	CCACTCCTATCAGGGCATCC	59.31	60	3.51	GATGACCAGCCGAAGAGAGG	59.9	60	3.69
196	HvSSRCM-77	6586	chr1	AT	AT	2	40	14213848	14213927	80	1	207	TCAATGTACCCTTCGCTGTCC	60.07	52.38	4.02	GTGTGTTTGAATTGCCTCCCC	60	52.38	4.81
197	HvSSRCM-78	6607	chr1	AAT	AAT	3	14	14273153	14273194	42	1	155	ACCTCTATCACGTCATGAATAAATTGG	59.56	37.04	3.16	ATTTCGAACCGAACCGAACC	58.85	50	3.62
198		6621	chr1	AT	AT	2	16	14306551	14306582	32	1	171	CAATTCTTGCATGAGATTTCTTTTTCC	58.56	33.33	3.13	GCAGCGTGAATCAACATAAAAGG	59.15	43.48	3.11
199		6637	chr1	AT	AT	2	15	14363771	14363800	30	1	161	TCATCTCCAATCGTTGCCCC	60.11	55	5.8	GATTGCTCCACATTTTTACAGAGC	58.9	41.67	4.09
200		6661	chr1	ATC	ATC	3	11	14415395	14415427	33	1	174	GCCGTTGCTCTCTCATCTCG	60.87	60	4.04	GTCGCTAGATCCTGTGCTCG	60.32	60	5.03
201		6715	chr1	AT	TA	2	17	14532639	14532672	34	1	114	CAACTATAGTATGGAACCAACGATCC	59.35	42.31	3.36	TGAAAAAGCAATGTGGCTGACC	60.22	45.45	4.02
202	HvSSRCM-79	6749	chr1	AT	AT	2	21	14612529	14612570	42	1	147	AATATGATTATTCAGGAGAGTCCCG	58.06	40	5.14	CAGAACAACAGAGTTGATCAGGG	59.25	47.83	4.45
203		6860	chr1	AC	AC	2	15	14830812	14830841	30	1	150	AGGCTCAAACTTAGGACCACC	59.65	52.38	4.61	TTTCGCGTGTCTTTGTCTGG	59.07	50	3.86
204	HvSSRCM-80	6863	chr1	AT	TA	2	39	14843010	14843087	78	1	240	TTTGTTTGCGGACAAATTCCC	58.17	42.86	3.97	TGTCTCCGGAATTACTGTCGG	59.52	52.38	4.79
205		6899	chr1	AT	TA	2	18	14891925	14891960	36	1	114	TGAGTAATTGGCATTATTGTTGTTAGC	59.03	33.33	3.09	AATAATCACACAACCATTGCATCC	58.34	37.5	3.51
206		6906	chr1	ATAG	TATC	4	8	14911680	14911711	32	1	185	GTTGTAGACAATTGTGAAAGCATTAGG	59.46	37.04	2.69	GTGATGCCACATCACCTCC	58.21	57.89	4.3
207		6914	chr1	AT	AT	2	16	14922500	14922531	32	1	133	TGCTTAATCACTTCCATCCTTCG	58.81	43.48	3.79	TTGTTCCAATCCGGGATCCC	59.74	55	3.85
208		6915	chr1	ATAC	ATAC	4	9	14930952	14930987	36	1	116	AGGCAAAATAAATAGGTGGACGG	59.05	43.48	4.79	ATGTAGAGAATTAAAAGATGCGTGC	58.28	36	5.34
209		6938	chr1	AT	AT	2	17	14988103	14988136	34	1	168	TCTCTCTCTCTCTCTCTCTCTTTCC	59.87	48	3.13	GGAAAAACATGACAGGAACTTGC	58.95	43.48	4.01
210		6944	chr1	AT	AT	2	17	14992421	14992454	34	1	118	GTGCCAAATGTTGTATGCATGC	59.65	45.45	4.06	TCATTAACTTGTGTGCACATCACC	60.02	41.67	4.02
211	HvSSRCM-81	6996	chr1	AAT	TTA	3	15	15093126	15093170	45	1	185	AAAGTCGAGCCGAGTCTTCC	59.76	55	3.46	CTGATTCTCATTCCCCATTCCG	58.86	50	4.3
212		7021	chr1	AG	TC	2	15	15160015	15160044	30	1	125	GAAACCCTTGCCCCAAAACC	59.89	55	3.27	TGCTATAAAGAATAAAAGCAAGTGGC	58.74	34.62	5.01
213		7058	chr1	AG	TC	2	17	15275451	15275484	34	1	165	GGAAGACTCAGACTCCTCAGG	58.9	57.14	3.86	GAAGGGAAGATTGAAAGACGGG	58.99	50	5.28
214		7059	chr1	AG	AG	2	16	15281040	15281071	32	1	164	GAAGGGAAGATTGAAAGACGGG	58.99	50	5.28	GGAAGACTCAGACTCCTCAGG	58.9	57.14	3.86
215		7071	chr1	AT	TA	2	18	15347606	15347641	36	1	134	ACACACCCATCCTTCGATCC	59.46	55	3.36	GTCCTACCTTAAAAGACTTGTCTCC	58.84	44	3.71
216		7081	chr1	AT	TA	2	19	15414740	15414777	38	1	135	ACACACCCATCCTTCGATCC	59.46	55	3.36	GTCCTACCTTAAAAGACTTGTCTCC	58.84	44	3.71
217		7172	chr1	AATCT	GATTA	5	6	15656067	15656096	30	1	170	TTTTTCAATGGTGGCGTGGG	59.61	50	4.61	TTTAGATGTTATAATTGTCCACAGCG	58.08	34.62	5.18
218		7183	chr1	ATG	TGA	3	11	15698583	15698615	33	1	122	AGGCGATGGTGATGATGTGG	60.18	55	4.17	TTTGAGGTTCTGGCTGTCGC	60.88	55	5.19
219		7203	chr1	AG	AG	2	19	15736828	15736865	38	1	192	ACTTCATCCCTCTGTCTCTATCC	58.52	47.83	2.59	CAAGCCATCTTGCAGTTTTTAGC	59.32	43.48	3.09
220		7324	chr1	AAC	TTG	3	10	16067957	16067986	30	1	152	GCAAAAGTTAATAGAATGTCACTCGC	59.53	38.46	5.03	TTGTGAAGGAAAATGATTCTTTGGG	58.48	36	4.12
221		7357	chr1	AG	TC	2	18	16196461	16196496	36	1	102	TGAACTGAAGCTCTCTTCCTTCC	59.99	47.83	3.46	TTTGAAGGTTGATGGCGACG	59.13	50	5.12
222		7380	chr1	ATG	GTA	3	10	16268217	16268246	30	1	177	CACGTGGAACTCTTGAACCC	58.77	55	4.11	CAGCAAGAAAGCCACAAGCC	60.32	55	4.35
223		7422	chr1	AAT	AAT	3	10	16378383	16378412	30	1	117	AGGGGCGAGTAAATTGGAGC	60.11	55	4.7	AGATCAGCCGTCGTTCATGG	60.18	55	3.66
224	HvSSRCM-82	7470	chr1	AT	AT	2	27	16470051	16470104	54	1	107	TGGTGCCTCTAAGTTATGGTACG	59.87	47.83	3.67	AGTCAACAAAGAATGATCAAGTACCC	59.57	38.46	3.69
225		7527	chr1	ACCCG	CGGGT	5	6	16622128	16622157	30	1	142	AATAGATTCGTGCGCTTGCG	59.7	50	4.85	TTCACAAGGTGTTGGACGGG	60.46	55	5.28
226	HvSSRCM-83	7666	chr1	AT	AT	2	28	16966855	16966910	56	1	213	CACCTCTGTTGTTACACTTGATCC	59.55	45.83	3.36	ACAAGATGAATTAACGATGGAGAAGC	59.96	38.46	3.86
227	HvSSRCM-84	7682	chr1	AAT	TTA	3	30	17038604	17038693	90	1	205	GTTCAGGTGAGATCTCCCCC	59.17	60	5.4	ACGTCAATTATCCCTACCCCC	58.95	52.38	5.4
228		7705	chr1	ACTCCC	GGAGTG	6	5	17143680	17143709	30	1	188	TGAAAGTGTGGGTGTGAGGG	59.82	55	4.3	TACTCTCTTTGCTGCCAGGG	59.38	55	4.45
229	HvSSRCM-85	7795	chr1	AAG	TCT	3	14	17529475	17529516	42	1	133	CACTCTAAACCTAATAACCTAGTCAGC	59.08	40.74	4.26	AGAAGTATGGACTTTCACTACCCC	59.53	45.83	4.95
230	HvSSRCM-86	7814	chr1	ATC	ATC	3	19	17598064	17598120	57	1	204	ATCTTGGAATCGAAATGAATTTTTGC	58.03	30.77	3.68	CCTTAAAGTGACCATATTATCCCTGC	59.57	42.31	4.85
231		7825	chr1	AAT	AAT	3	11	17645960	17645992	33	1	148	AGAGGGCACTAATTTTAAAGTGTTACG	60.09	37.04	3.18	AACTTACGTTTGTGCCGGGG	61.17	55	5.73
232	HvSSRCM-87	7902	chr1	AT	AT	2	35	17808027	17808096	70	1	230	TGAAGGGATAGCTGAAAACTTGG	58.66	43.48	3.61	TGCTGCATTTTCAAATCGAATAGG	58.66	37.5	2.57
233	HvSSRCM-88	7932	chr1	AAT	AAT	3	27	17913181	17913261	81	1	170	TCTAGAAACTCATCTTTGTAGTCTTGG	58.69	37.04	3.61	TGTCAAAAGATCTCACAAAATGCC	58.47	37.5	4.4
234	HvSSRCM-89	7940	chr1	AG	GA	2	20	17942333	17942372	40	1	119	GCTCTTTTGGATAACAGAAGCCC	59.87	47.83	5.19	TCAAAAACACAATTCTCTCTCTCCC	59.23	40	4.3
235	HvSSRCM-90	7946	chr1	AT	AT	2	26	17963336	17963387	52	1	203	ATGGATTTGGTTATGATGCATTGG	58.14	37.5	3.16	TCATGAACAAGTGAATGGAGGC	58.92	45.45	4.7
236	HvSSRCM-91	7960	chr1	ATG	ATG	3	15	18001146	18001190	45	1	217	AGTTATTAGGTAAAAGTGTCCTAACGG	58.96	37.04	4.44	CCATAAAGTTGTGGACAGTGATCG	59.91	45.83	3.69
237		7961	chr1	ATG	ATG	3	10	18001529	18001558	30	1	214	AGTTATTAGGTAAAAGTGTCCTAACGG	58.96	37.04	4.44	CCATAAAGTTGTGGACAGTGATCG	59.91	45.83	3.69
238		7962	chr1	ATG	ATG	3	11	18001909	18001941	33	1	217	AGTTATTAGGTAAAAGTGTCCTAACGG	58.96	37.04	4.44	CCATAAAGTTGTGGACAGTGATCG	59.91	45.83	3.69
239		7963	chr1	ATG	ATG	3	12	18002292	18002327	36	1	220	AGTTATTAGGTAAAAGTGTCCTAACGG	58.96	37.04	4.44	CCATAAAGTTGTGGACAGTGATCG	59.91	45.83	3.69
240		7964	chr1	ATG	ATG	3	10	18002678	18002707	30	1	183	AGTTATTAGGTAAAAGTGTCCTAACGG	58.96	37.04	4.44	CTAGTGTTGTGGACAGTGATCG	58.75	50	3.69
241		7972	chr1	AT	TA	2	15	18013909	18013938	30	1	122	TCTTTTATAATTTTGTGCCAAGCTGC	59.63	34.62	5.25	TTCTCGTGATGCTAAGGTTGC	58.65	47.62	4.17
242		8008	chr1	AT	AT	2	17	18121747	18121780	34	1	166	AAGGGAGAGAAGAATGAAGTTGG	58.08	43.48	3.77	TCCAACAATAGCCACTATATGATGG	58.52	40	3.51
243		8027	chr1	AT	AT	2	19	18160495	18160532	38	1	159	CGGTTTATGTGTTTCCCCGG	59.19	55	5.73	TCATAGCTTAACAACGTGTTTGC	58.22	39.13	3.68
244		8138	chr1	ATATAC	CATATA	6	5	18422741	18422770	30	1	155	TATAGATTCTCAGGCGCGGG	59.11	55	6.13	CCGGAAGAGATTTACAACGTTGG	59.88	47.83	3.77
245	HvSSRCM-92	8153	chr1	AG	AG	2	25	18473521	18473570	50	1	189	GCATGTAAATGCTGGTAAAGAGC	58.65	43.48	4.09	CGCTAGTGCATTACCTCATTCG	59.53	50	3.34
246	HvSSRCM-93	8172	chr1	AT	AT	2	41	18521519	18521600	82	1	210	TTCACTGCCTCCTCACTTCG	59.68	55	3.79	ACGTTTTTAATCGTTCGTGCC	58.09	42.86	5.01
247	HvSSRCM-94	8192	chr1	AAT	AAT	3	26	18595062	18595139	78	1	224	GCTATACCCATGGGAGCAGC	60.32	60	5.25	GCTTAGCTCTCCAGATTGAAGC	59.13	50	3.86
248		8265	chr1	AAC	ACA	3	10	18806740	18806769	30	1	152	TTGTGAAGGAAAATGATTCTTTGGG	58.48	36	4.12	GCAAAAGTTAATAGAATGTCACTCGC	59.53	38.46	5.03
249		8393	chr1	AT	TA	2	15	19166055	19166084	30	1	214	TGTCTTTTGTGAACGTGCGG	59.62	50	5.69	TGCCTGCACTTTTCAAATCCG	60	47.62	4.18
250		8396	chr1	AT	AT	2	16	19184527	19184558	32	1	202	TGTACAATCCCACACCCACG	59.96	55	4.94	CAAGGCCCAAAACTGGTTCC	59.61	55	3.62
251		8404	chr1	ATATAG	TCTATA	6	6	19219485	19219520	36	1	129	CTACTTCGTGTCATGCCTTCG	59.08	52.38	3.79	CACATCACCTCCTCAAGTCCC	60.07	57.14	4.46
252	HvSSRCM-95	8464	chr1	AT	AT	2	26	19449915	19449966	52	1	225	TGTCTTTTGTGAACGTGCGG	59.62	50	5.69	TGCCTGCACTTTTCAAATCCG	60	47.62	4.18
253	HvSSRCM-96	8502	chr1	AAT	AAT	3	20	19543485	19543544	60	1	182	TGTAGTTTTGTGGTTGTTGGAGC	59.87	43.48	4.7	GCTGCCTAGATCATTTCACGG	59.13	52.38	4.94
254		8521	chr1	AAT	TTA	3	10	19575631	19575660	30	1	159	AGAATTGGAATGGACTGGAATCC	58.46	43.48	3.01	GAAAAAGAAAAATGCATGTACTCTTGG	58.51	33.33	3.61
255	HvSSRCM-97	8527	chr1	AT	AT	2	22	19586382	19586425	44	1	195	AAAATATGAGCGTCCGCACC	58.99	50	5.01	AGGATAGAAAGGAAAATTTCTTAGCCG	59.72	37.04	5.52
256	HvSSRCM-98	8579	chr1	AT	TA	2	30	19714757	19714816	60	1	172	CTCAAGTCCTATGCTCGGCC	60.25	60	6.13	AAAAAGATGCGGGCGTCC	58.73	55.56	4.79
257		8585	chr1	AAAAAT	AAAATA	6	6	19724831	19724866	36	1	234	GACTCCACCTTTATGGCTTTACC	59.05	47.83	2.85	AATTTCTACTACGCTCCAAAGGG	58.49	43.48	3.95
258		8718	chr1	AT	AT	2	17	20206030	20206063	34	1	193	AAACCGCACGGCTTTAAAGG	59.69	50	3.11	TCATGTCTCCACACTGCAGC	60.32	55	5.25
259		8730	chr1	AAT	TAA	3	13	20245463	20245501	39	1	192	CTGTTTCACAAGTCCAGCACC	59.67	52.38	5.01	TTTAGCACTTGTTTGAATTTTTGGC	58.22	32	4.52
260		8733	chr1	AT	AT	2	15	20249567	20249596	30	1	216	CCGGTTTTCTTCTTGTTGTTGC	59.14	45.45	4.17	AAAACCATAACTCTCAGGTACGG	58.17	43.48	4.02
261	HvSSRCM-99	8740	chr1	AT	TA	2	26	20260516	20260567	52	1	225	GAATTTATGTGAAAGAGGTGTTTGGG	59.13	38.46	4.12	CATGCTCTCCTGTTGGGTCG	60.74	60	4.79
262		8793	chr1	AAAAAT	ATAAAA	6	6	20430599	20430634	36	1	145	AAACGCATCTTCCTAGTCTTGG	58.4	45.45	3.61	ATCTCTCGAGATGGCCAAGG	58.95	55	3.61
263	HvSSRCM-100	8812	chr1	AT	TA	2	22	20482478	20482521	44	1	163	CCTTTTGTTGAGTGCCTTTTGG	58.8	45.45	3.28	CCACATCACCTCTTGTAGTCCC	60.09	54.55	4.46
264		8832	chr1	AT	AT	2	15	20566074	20566103	30	1	108	TCATTCAGGACATATGGCAATCC	58.6	43.48	3.01	CTAGATGGCATTTTGGCTGGC	59.93	52.38	4.85
265	HvSSRCM-101	9005	chr1	AAT	ATA	3	18	21074894	21074947	54	1	217	AACAATCCCCTGGCACTCG	60	57.89	4.18	TCAATTGTAGGTTCCTGAGTCGG	60.06	47.83	4.79
266		9011	chr1	AAT	AAT	3	11	21083475	21083507	33	1	154	TGCTTCTCACTTAAAAGTCCTGC	59.18	43.48	4.85	GCAATGGAGTTCTGTAAAAACGC	59.33	43.48	4.84
267		9036	chr1	AAT	AAT	3	11	21120158	21120190	33	1	152	TGCTTCTCACTTAAAAGTCCTGC	59.18	43.48	4.85	GCAATGGAGTTCTGTAAAAACGC	59.33	43.48	4.84
268		9045	chr1	AT	TA	2	15	21127549	21127578	30	1	143	GGGTGATCTCTTCAGTATTTCTTGG	59.18	44	3.61	GTCATGTTTTTCACTGCATGCC	59.27	45.45	4.4
269	HvSSRCM-102	9092	chr1	AT	AT	2	20	21250358	21250397	40	1	116	CCAGTATAATCATGGAATTTGGGCC	60.05	44	5.8	TTGAGAGCTATAGCCCCGGG	60.83	60	5.73
270	HvSSRCM-103	9134	chr1	AT	TA	2	28	21362622	21362677	56	1	225	ACTCAAGGCTGAACATGGGG	59.96	55	4.96	CTAGGGCTGAGTATGCACCC	59.61	60	4.61
271		9152	chr1	AT	AT	2	16	21422384	21422415	32	1	171	AGATGACATTGCACAGGCCG	61.03	55	6.13	CTCAATCCAAGAGCAGAAGAAGG	59.06	47.83	3.46
272		9168	chr1	AT	AT	2	17	21445204	21445237	34	1	223	AAGTGGACAGGCAAGTCAGG	59.89	55	3.86	AGTGACAGCTGCCAGTAACG	60.32	55	3.18
273		9171	chr1	AT	AT	2	15	21452945	21452974	30	1	156	TGCTTGTGGTTGTTCATTTCCC	59.9	45.45	3.97	TGTTTGTTGCTTGTTTCTCACG	58.5	40.91	4.35
274	HvSSRCM-104	9222	chr1	AC	TG	2	25	21632135	21632184	50	1	147	AGACAGTACTCTTGATTCTTGAATACG	59.03	37.04	3.06	GCAGTATGACAGTGACCCCC	60.11	60	5.4
275		9225	chr1	AGGGG	TCCCC	5	6	21638151	21638180	30	1	105	GGAGGAGACGGGGACATACG	61.45	65	3.06	TGAGATAGCGATGGCAATGGG	60.27	52.38	4
276	HvSSRCM-105	9247	chr1	AT	TA	2	20	21691101	21691140	40	1	218	TTGGTGAGTTGGAGGTGCG	60.23	57.89	5.34	AGTCCAAGTCCGGTTATGGC	59.75	55	4.4
277		9307	chr1	ATATAG	TATCTA	6	5	21881829	21881858	30	1	154	CCTTTTGTTGAGTGCCTTTTGG	58.8	45.45	3.28	TCACCTCCTCAAGTCTCAGC	58.74	55	4.26
278	HvSSRCM-106	9309	chr1	AT	TA	2	21	21883866	21883907	42	1	215	CCTTTTGTTGAGTGCCTTTTGG	58.8	45.45	3.28	CCACATCACCTCTTGTAGTCCC	60.09	54.55	4.46
279	HvSSRCM-107	9349	chr1	AT	AT	2	37	21969582	21969655	74	1	229	TATTGCCGCTTGGTTTTCCC	59.11	50	3.97	ACTTCCGACAAAGCCATTGC	59.4	50	3.56
280		9387	chr1	AAAG	TCTT	4	8	22087263	22087294	32	1	140	TTTGGCCAACGTCAATTCGG	59.69	50	4.3	TCTAAATTCAAGCGTTACCTCCC	58.49	43.48	4.3
281		9398	chr1	AACCCT	CTAACC	6	5	22101016	22101045	30	1	119	TATGTCTTCTGGCAGGCTGC	60.11	55	5.25	GCCCAGTTCATCATCTTAATTGC	58.39	43.48	3.56
282		9508	chr1	AAAT	TTAT	4	8	22432941	22432972	32	1	225	CGGCCGACCAACTTTGTAGG	61.3	60	3.18	ATTCGCCACCCACATCACC	60.38	57.89	4.02
283		9611	chr1	ATCTCC	ATCTCC	6	5	22744913	22744942	30	1	176	GTGGGCGATGAAGTTTTGGG	59.76	55	4.12	CATTCTTCCCATCCATCTAAACTCC	59.23	44	3.85
284		9661	chr1	AT	TA	2	15	22880875	22880904	30	1	210	ACAGAGTCTCGCCAGTTGC	60.01	57.89	4.17	GGAGCTCGTGTTCGTCTCC	60.15	63.16	3.71
285		9745	chr1	AAAAAT	AAAATA	6	5	23414854	23414883	30	1	153	TGACCTACGACCATGCATGC	60.46	55	4.06	TTCTTCCAGCCACCACCTCC	61.78	60	4.3
286		9877	chr1	AT	AT	2	18	24089252	24089287	36	1	187	TGCAAAAATCCAGCAGCTGC	60.32	50	5.25	AAGGAACTAGAGGGGGTTAAGG	58.54	50	2.69
287		9970	chr1	AT	AT	2	16	24516754	24516785	32	1	197	TCATGTCCACCACAAACATATAAACC	59.85	38.46	3.27	TGTGAGTAGAACTAGCTTGTTATCC	58.14	40	2.59
288	HvSSRCM-108	9973	chr1	AT	TA	2	31	24518393	24518454	62	1	117	AGAGTGTCCGTATTAGAAAATGGC	58.88	41.67	4.4	CGCTCACATGAGAGAATGACC	58.8	52.38	4.02
289		9981	chr1	AAG	TTC	3	10	24548429	24548458	30	1	113	CTTTTTGCCCCCGCTTTTCC	60.6	55	3.13	TTTGAAGCTGATGGTGCTGC	59.4	50	5.25
290		9989	chr1	AT	AT	2	17	24563018	24563051	34	1	187	TGCTGCTTGTGAGTGTTTGC	59.9	50	3.68	AACACATTTGCTGCACGTCC	59.97	50	4.79
291		9990	chr1	AAT	AAT	3	11	24563178	24563210	33	1	139	CAGGATCGATTTTGCTGGAGC	59.67	52.38	4.7	GGATCAACTTCTCAAAATTAATGCCC	59.24	38.46	5.36
292	HvSSRCM-109	10024	chr1	AT	AT	2	29	24682527	24682584	58	1	123	TGTGTGTTACAATTGTTATCATCAACG	59.2	33.33	4.1	TGAGAATGCCCTCATTAGAGAAGG	59.9	45.83	3.46
293	HvSSRCM-110	10063	chr1	AAT	ATA	3	18	24813239	24813292	54	1	192	ATGTAGACTTGAGTCCAAAGGC	58.06	45.45	4.35	ATGGGGCTCATGAACAGACC	59.74	55	3.85
294	HvSSRCM-111	10076	chr1	AAT	ATA	3	14	24868755	24868796	42	1	101	TTCCATGGCCTATTAACGGC	58.02	50	5.68	CGAAATCCGTATTTAGACTTAAATGCC	59.2	37.04	4.4
295		10096	chr1	AT	AT	2	19	24943592	24943629	38	1	200	TCATATGTCCCCGGATAAGATTACC	59.58	44	2.85	TGGGGTAGAATGGTCCAACC	59	55	3.77
296		10211	chr1	AACGGG	GGGCAA	6	5	25332380	25332409	30	1	164	GAAGAAGACGAGGAGGACCC	59.18	60	4.46	GTAACTCTGGTTGCTGCAGC	59.48	55	5.25
297	HvSSRCM-112	10254	chr1	AG	AG	2	45	25473630	25473719	90	1	191	CGCGTTTCACATTTTCACTTTCG	60.12	43.48	3.46	TGCTGTTTGCCATCCCTACC	60.32	55	3.18
298	HvSSRCM-113	10304	chr1	AC	AC	2	20	25601425	25601464	40	1	183	ATTTAAATTGGACATAGCCTTGCC	58.08	37.5	4.52	AAGACCTACATGCCTGACCC	59.09	55	4.46
299		10339	chr1	AT	TA	2	15	25671684	25671713	30	1	136	CACTTTAGAAATTGTGACATAGCATCC	59.09	37.04	3.51	TCCCGCACTTTATGATCCCG	59.89	55	5.14
300		10369	chr1	AAT	ATT	3	10	25738552	25738581	30	1	145	CTGGTCTGAAAAGGCTTCACC	59.12	52.38	4.02	CCATCACAATCAATTGATCCCTGC	60.5	45.83	4.85
301		10413	chr1	AC	AC	2	18	25817939	25817974	36	1	116	GGGAATATGCTTAGCTAAGATGCC	59.36	45.83	4.4	TGTTCAAAAGTTTAGCAATAGCAGC	59.08	36	5.25
302	HvSSRCM-114	10481	chr1	AAT	ATT	3	15	26085958	26086002	45	1	236	TCCCACTAGCCCATAAACAACC	60.03	50	3.77	TGAGGATAACAAGCAGAAAGACG	58.75	43.48	4.18
303	HvSSRCM-115	10511	chr1	AT	AT	2	33	26163809	26163874	66	1	207	TCCCATGTACACAATCACGC	58.27	50	5.34	TGGTGGTTAGTTTATGCAGTTAAGC	59.82	40	3.09
304	HvSSRCM-116	10524	chr1	AG	AG	2	21	26195687	26195728	42	1	158	AACGGCTCCTCCATAACTGC	60.11	55	4.4	AAATTGCTCCAGCTGAAGCC	59.11	50	4.35
305	HvSSRCM-117	10542	chr1	AT	TA	2	20	26256563	26256602	40	1	178	GGCCCACTTCTTTTTATATGAGCC	59.96	45.83	4.7	AGCATCCATCAAAATATGAATGTCC	58.01	36	4.02
306		10652	chr1	AT	AT	2	15	26579793	26579822	30	1	133	GTCATGTAACGTGTTCACTGTGG	60.06	47.83	4.17	AGTTAGTTTGTGTCTCAATGAGTGG	59.24	40	4
307	HvSSRCM-118	10715	chr1	AC	TG	2	20	26828555	26828594	40	1	156	GGCACCAATATAAAGAGCTTTCTCC	59.99	44	3.71	TCAGACTTTATGCTAGATAGTGTGC	58.49	40	4.57
308		10733	chr1	ATG	TGA	3	11	26865333	26865365	33	1	156	GTGTGTGTGATCGTCTTCCG	58.94	55	4.3	ATCGTCATCAATCATCATCAAATCG	58.17	36	3.34
309		10739	chr1	AT	TA	2	17	26897923	26897956	34	1	111	AGAAGGAAATAGGATCGAAGGATGG	59.99	44	3.51	TTTTTCGCTCCATATCCAGATCC	58.61	43.48	3.36
310		10780	chr1	AT	TA	2	17	26988794	26988827	34	1	194	GCGTATATTATCAAACTATTGCCCCC	60.18	42.31	5.4	TGCGATGGAATTTGTTTCATCG	58.24	40.91	3.84
311	HvSSRCM-119	10796	chr1	AC	CA	2	26	27031071	27031122	52	1	170	TTTAAAGGAGAAGCTAAGGTCTAGC	58.36	40	3.42	AAAATAATGAGAGCCCCCGC	58.31	50	6.13
312		10830	chr1	AG	AG	2	16	27158416	27158447	32	1	122	TCAATACCAGAAGTGTGCCCC	60	52.38	5.8	TCTGAAATGTAAATTACAACCCTCCG	59.63	38.46	4.63
313	HvSSRCM-120	10880	chr1	AT	AT	2	54	27270058	27270165	108	1	186	CAAAATACCCCCAACTATTGAAAACC	59.12	38.46	3.27	TGGCTAGTAGGGTCACTTTGG	59.09	52.38	3.28
314	HvSSRCM-121	10903	chr1	AC	TG	2	21	27396983	27397024	42	1	141	GTCAATTCACAATAAACTTGCCCC	59.07	41.67	5.8	TAAAAGGTTAGGCGGGCTCG	60.11	55	5.03
315		10953	chr1	AT	AT	2	18	27515577	27515612	36	1	191	GTCCTTTTGCTTTCTTTCTTTTCACC	59.96	38.46	4.02	TGGCACTCTAAACAGTGGGG	59.6	55	4.96
316		11007	chr1	AATGGC	CCGTTA	6	5	27607390	27607419	30	1	142	TATCTCCACCAGCCTCAACG	59.18	55	4.1	TCACAAGCTGATCACGGAGC	60.39	55	4.7
317	HvSSRCM-122	11115	chr1	AAT	ATA	3	29	27937187	27937273	87	1	226	TGGTCAAATGGCCATCTTGC	59.1	50	4.01	ATGAGTGATGGTCAGGTGGC	59.75	55	5.01
318		11118	chr1	AATCAG	CTGATT	6	5	27947893	27947922	30	1	129	CGGTCGAGGATGTCACTCC	59.57	63.16	3.85	AGGACTGCAATTGTGATGCG	59.19	50	4.73
319		11129	chr1	AAT	TAT	3	11	27995835	27995867	33	1	175	CGAATTACAAGTTGACATGTGGC	58.84	43.48	5.01	GTTTAGAGTGCAAACCATTGATGC	59.38	41.67	3.91
320	HvSSRCM-123	11291	chr1	AAT	ATA	3	34	28432743	28432844	102	1	265	TCGTTCTGATCTCTTCTCAAAAGG	58.53	41.67	3.11	AGAAGGCAAAGGATGGAGGG	59.37	55	4.3
321		11341	chr1	AAT	AAT	3	11	28619703	28619735	33	1	152	TCATCAACGTCCATCAAAGCC	58.92	47.62	4.35	TTCCTTGGTTAGGGTGGTGG	59.23	55	4.61
322		11343	chr1	AG	AG	2	18	28624353	28624388	36	1	221	AGTGTTCTGATGGAGACCAGC	59.72	52.38	4.85	AAATTGTTCTTAAAGCGATGGGC	58.51	39.13	5.36
323		11377	chr1	AT	AT	2	17	28733188	28733221	34	1	147	TGATTTTGTTATTTTGGGGTGATGG	58.53	36	3.51	AATACAACCAACTTCATTAGTCAACC	58.12	34.62	3.77
324		11378	chr1	AC	TG	2	19	28739946	28739983	38	1	170	TTTGCCTACGAAATGGTACTAGG	58.24	43.48	3.02	ACGCACTCAAATATCCAATGCC	59.64	45.45	4.4
325	HvSSRCM-124	11390	chr1	AC	TG	2	25	28752339	28752388	50	1	246	TGGTCCTCTTTCATCACTACTCC	59.23	47.83	3.85	GGGCTAAGCAAAGTTCTTCTTCC	59.81	47.83	3.46
326	HvSSRCM-125	11401	chr1	AT	AT	2	23	28785587	28785632	46	1	147	TCATTTATGGCTTGCGGTGC	59.54	50	5.01	AAAACTTTGGAAATAGTAGCCTTGG	58.01	36	3.61
327		11424	chr1	AAT	ATT	3	10	28832788	28832817	30	1	178	TACAAGCCGTCCATTAGCCG	60.18	55	5.52	TCCCTTGATAACTTAGCCCCC	58.87	52.38	5.4
328		11453	chr1	AAT	TAA	3	11	28893334	28893366	33	1	197	TCGATTTTGTGGGAAATTTGCG	58.69	40.91	4.85	CCGACCAATTACTTTTGCAATGC	59.63	43.48	3.56
329		11454	chr1	AAAT	ATAA	4	9	28893367	28893402	36	1	178	GCGTATGAGTTGAGTAAATGAAAACC	59.26	38.46	3.27	CCGACCAATTACTTTTGCAATGC	59.63	43.48	3.56
330		11464	chr1	ATCCCG	GCTAGG	6	5	28938172	28938201	30	1	145	CCCAATTTTCATGAATTTGGCTGC	60.14	41.67	5.25	GTGAGTTCCATTGTGAAAAATACGC	59.66	40	4.42
331	HvSSRCM-126	11479	chr1	AT	TA	2	22	28987590	28987633	44	1	121	ATTAAAGTCTGGGATCCCTAATTGG	58.39	40	3.16	ATTTTCTTGGACGTTCCCGC	59.12	50	6.13
332		11512	chr1	AAT	AAT	3	13	29110123	29110161	39	1	127	TAAGAAAGGAGCAGGTGGGC	59.67	55	5.36	TCGTTAGCCGCAAATACAGC	59	50	4.4
333	HvSSRCM-127	11519	chr1	AG	GA	2	22	29138842	29138885	44	1	134	GAAAAGATGTTTTGATTTCACTCATGC	58.78	33.33	4.06	AATTTATGACAGTTCCCTCTCTCG	58.33	41.67	4.04
334	HvSSRCM-128	11526	chr1	AAT	TAA	3	29	29164531	29164617	87	1	195	ATGTTATCATCGGAAACTTTTCGC	58.43	37.5	4.7	AATGAGCTGGTCTGTGCTGG	60.32	55	4.85
335		11547	chr1	AAT	ATT	3	11	29200850	29200882	33	1	176	ACACGTGATGGTTGCATTTAGG	59.51	45.45	2.69	TCGATGTCATGTGTTATGCTCG	58.88	45.45	5.03
336	HvSSRCM-129	11560	chr1	AAT	ATT	3	21	29242101	29242163	63	1	185	TCAGATGATACGGAAAGGCGG	59.93	52.38	6.13	TCACACACGAAATTGATTTTAACTGC	59.58	34.62	4.4
337	HvSSRCM-130	11566	chr1	AC	TG	2	20	29252502	29252541	40	1	167	TCGGCATGCATGTTTTCTCC	59.19	50	3.71	AGTTTAAATTTAAGTGATCAAGTGGCC	58.91	33.33	5.36
338		11590	chr1	AT	AT	2	16	29318476	29318507	32	1	175	CCCCCAACCAGCTTATTGC	58.8	57.89	3.56	ACATTTCTGCATGCATATTTTCCG	58.95	37.5	4.3
339	HvSSRCM-131	11631	chr1	AT	AT	2	30	29442330	29442389	60	1	171	GATGGATGGAGTAAAATAATGACTAGC	58.06	37.04	3.42	CAAAGCGTCAATCCCTATGCC	59.67	52.38	4.4
340	HvSSRCM-132	11645	chr1	AATAT	ATATT	5	20	29497780	29497879	100	1	233	GTTGTTGATCCGACGGTTGG	59.48	55	3.77	AGACAACAAGTGAGCAACCG	58.7	50	4.44
341	HvSSRCM-133	11722	chr1	AAT	TTA	3	15	29689413	29689457	45	1	192	CCTTTTGCACTCCTTCACTGC	60	52.38	4.4	TCTCACCAACCAATTGATAAATGCC	60.11	40	4.4
342		11758	chr1	AAT	TTA	3	11	29801328	29801360	33	1	174	CCTTTTGCACTCCTTCACTGC	60	52.38	4.4	TCTCACCAACCAATTGATAAATGCC	60.11	40	4.4
343	HvSSRCM-134	11789	chr1	AAT	TTA	3	14	29883003	29883044	42	1	185	AGACGTGGAACTCTTGAACCC	59.93	52.38	4.11	GGTGAGGCAGCAGTTAAAGC	59.48	55	3.51
344	HvSSRCM-135	11795	chr1	AAT	TTA	3	18	29901192	29901245	54	1	220	GAGAATCAAATTGGCGGGCC	59.9	55	5.8	AGATTGTTGCAAGTTACTAAATTGACC	58.92	33.33	4.02
345	HvSSRCM-136	11810	chr1	AAT	TAT	3	15	29938338	29938382	45	1	223	GAGAATCAAATTGGCGGGCC	59.9	55	5.8	AGATTGCTACAAGTTACTAAATTGACC	58.05	33.33	4.02
346		11827	chr1	AG	GA	2	15	30004096	30004125	30	1	116	GCGACGAGTAAACACGTTGG	59.84	55	3.77	TAGTGCCGAAAATGCCCTCC	60.39	55	4.3
347	HvSSRCM-137	11857	chr1	AT	TA	2	24	30149426	30149473	48	1	196	TTGGGGTTTTGTTCATGGCC	59.24	50	5.36	GGACATAAACCCACAACCAATGG	60.06	47.83	3.16
348		11982	chr1	ATCGTC	AGCAGT	6	5	30427109	30427138	30	1	100	AGTGGCAGTAGCAGTAGTCG	59.19	55	4.18	ACTGCTACTACTGCTGCTGC	60.11	55	5.25
349		12124	chr1	AAT	TTA	3	10	30842737	30842766	30	1	159	AACTAACTTTCCGTTCCACCC	58.15	47.62	4.61	AACATGTTAGCCACCTCGGG	60.04	55	5.14
350		12140	chr1	AAT	TAA	3	11	30880519	30880551	33	1	157	TCTTGCGGAATCCTGAGTGG	59.75	55	4	TGATGTTCAATGTGGAGTTATGCC	59.6	41.67	4.4
351	HvSSRCM-138	12170	chr1	AAT	ATT	3	25	30937280	30937354	75	1	193	ATTGACAAAAACATAACTGGGGC	58.11	39.13	5.8	TGCATTGTATGATTGTATCCACTTCC	59.74	38.46	3.46
352	HvSSRCM-139	12181	chr1	AT	AT	2	23	30975424	30975469	46	1	120	TCAGAATCCAACATCGAAGACC	58.14	45.45	3.85	TGTATATCACATCCAAAATTAGGACCC	59.06	37.04	4.46
353		12206	chr1	AT	TA	2	19	31034282	31034319	38	1	215	TGGAAGTCCACAATCACATACC	58.05	45.45	2.73	CTTGGGTAACAGCCTAGGGG	59.45	60	4.79
354		12246	chr1	ATG	CTA	3	10	31115862	31115891	30	1	174	CAGCAAGAAAGCCACAAGCC	60.32	55	4.35	CACGTGGAACTCTTGAACCC	58.77	55	4.11
355		12259	chr1	AC	CA	2	17	31142933	31142966	34	1	158	ACCTGCAGTTAATTACCTTCAAATCC	59.85	38.46	3.01	GCATACGTTCTTGACCAGATAACG	60.03	45.83	3.18
356	HvSSRCM-140	12300	chr1	AT	TA	2	23	31222960	31223005	46	1	136	ACCACCTGTGTTGGTTTCGG	60.75	55	4.3	GCTCTTGTTGCTGTCATGACG	60.14	52.38	4.35
357	HvSSRCM-141	12303	chr1	AT	AT	2	24	31227160	31227207	48	1	176	AATTTGTACACTCAGGACCACC	58.25	45.45	4.61	TCGACAAAGCAAATTGCCCC	59.68	50	5.8
358	HvSSRCM-142	12327	chr1	AC	TG	2	27	31284380	31284433	54	1	203	TCTCTCTCTCTCTCTCTCCCC	58.59	57.14	4.81	GTGCATACACAAACGCGC	58.26	55.56	6.86
359		12398	chr1	AAAAT	TATTT	5	6	31465496	31465525	30	1	154	ACTAATTAGTTTTTGCCCAGAGTGG	59.52	40	4	GTAGAGAGTAGCAGACACCGC	59.94	57.14	5.68
360		12418	chr1	AT	AT	2	16	31501701	31501732	32	1	151	CAATGCAGACACGCAATTAAACC	59.64	43.48	3.27	AATACGCCAAACCTCAGGGG	60.03	55	4.79
361		12449	chr1	AG	AG	2	16	31551116	31551147	32	1	115	CCAAACCCGAACCTAGACCC	60.04	60	4.46	TTTTCCTAATCTTGATCCTTCTCCC	58.34	40	4.3
362		12456	chr1	AAT	AAT	3	12	31558370	31558405	36	1	103	GCAACACACACACACACTCC	59.9	55	3.85	CCTTAACATGGATAGTGATCGTTCC	59.3	44	3.62
363		12501	chr1	AT	TA	2	17	31611251	31611284	34	1	168	CACACTCAATATTTGATAAAATGCAGC	58.46	33.33	5.25	GCAGCCGATTGATACAACGG	59.7	55	4.44
364		12539	chr1	AC	TG	2	19	31693434	31693471	38	1	115	ACCGTATGGCTTAATAGCTTTTCC	59.18	41.67	3.13	GGCTTAATAGCTTTCCTGGGC	59.04	52.38	5.36
365		12598	chr1	AT	AT	2	17	31792006	31792039	34	1	178	CACTAACATGCCATATGATCTAATAGC	58.18	37.04	2.97	TGCGTAATAGTATTATTAAAGTGCAGG	58.02	33.33	4.85
366	HvSSRCM-143	12613	chr1	AAG	TTC	3	15	31817678	31817722	45	1	221	TTCACGGGGGTGAGTATTGC	60.04	55	3.56	ATCCGTGCGTGTACTATGGG	59.61	55	4
367	HvSSRCM-144	12623	chr1	AAT	TTA	3	14	31828868	31828909	42	1	131	CTTCGGGGTAGAATTCACACG	58.73	52.38	4.49	TGGATGCTCTAGCTTTAGCCC	59.58	52.38	5.19
368	HvSSRCM-145	12703	chr1	AT	TA	2	21	32039592	32039633	42	1	186	AAATTCGCCGGAAAGTTGCC	60.04	50	4.52	TTTGATTCTGGTAGACTGAACGG	58.43	43.48	4.44
369		12708	chr1	AC	CA	2	15	32058211	32058240	30	1	110	TGTTACTTCCAAGCTACTCACTCC	60.02	45.83	3.85	ACCATTGAACAAACCCAATGCC	60.22	45.45	4.4
370		12709	chr1	AC	CA	2	16	32060609	32060640	32	1	112	TGTTACTTCCAAGCTACTCACTCC	60.02	45.83	3.85	ACCATTGAACAAACCCAATGCC	60.22	45.45	4.4
371		12710	chr1	AC	CA	2	16	32063005	32063036	32	1	112	TGTTACTTCCAAGCTACTCACTCC	60.02	45.83	3.85	ACCATTGAACAAACCCAATGCC	60.22	45.45	4.4
372		12718	chr1	AC	CA	2	15	32076458	32076487	30	1	116	TGTTACTTCCAAGCTACTCTCTCC	59.54	45.83	3.71	ACCATTGAACAAACCTAAGGCC	59.1	45.45	5.19
373		12719	chr1	AC	CA	2	15	32078858	32078887	30	1	111	TGTTACTTCCAAGCTACTCTCTCC	59.54	45.83	3.71	ACCATTGAACAAACCTAAGGCC	59.1	45.45	5.19
Sl.No		Chm_2/ID	sequence	standard	motif	type	repeat	start	end	length	entry	product	forward	tm1	gc1	stability1	reverse	tm2	gc2	stability2
374		12721	chr2	AAACCC	GGGTTT	6	5	6785	6814	30	1	163	TTTGGCTTAGGGGTATGGGC	59.74	55	5.36	ATGACCCGAGAAACCCAACC	59.96	55	3.77
375		12935	chr2	AC	AC	2	16	709982	710013	32	1	104	TCAATGAATGACAAAATGTACACAAGG	59.13	33.33	3.61	CATCAGCATTTTGTGTACACGC	59.09	45.45	5.34
376		12938	chr2	AAGCAG	CTGCTT	6	6	721485	721520	36	1	142	GGCCTCCTTCTTGAGACTGC	60.39	60	4.4	GAGAGTCGGAGTCAAGGAGG	58.9	60	4.3
377	HvSSRCM-146	12987	chr2	AT	AT	2	21	814063	814104	42	1	158	AGGTTTTGAAATCTGCTGTCCC	59.11	45.45	4.46	ACCTGTTGGTTCATTCATTTGCC	60.24	43.48	4.52
378		13006	chr2	AG	AG	2	18	867465	867500	36	1	170	TCAAATCACAAAGCACGGCC	59.69	50	6.13	AGAGTACGCGTGTAAGGACG	59.55	55	4.79
379	HvSSRCM-147	13019	chr2	ATG	TGA	3	15	884296	884340	45	1	206	GCAATATTTTTGAGGCTGTGAATGG	59.71	40	3.16	AGTGGGTTGACAAGATGGGG	59.59	55	4.96
380		13076	chr2	AT	AT	2	17	993544	993577	34	1	172	TCCGGTACAGTTGAAGCAGC	60.32	55	5.25	ACACACACACAAACATGCGC	60.53	50	6.09
381	HvSSRCM-148	13093	chr2	AT	AT	2	41	1036225	1036306	82	1	208	CATTTGAGCCACTTCAAAAATTTAACC	58.93	33.33	2.85	AAATTGTAAGCTTTTAAAACCGTGC	58.06	32	5.34
382		13369	chr2	AT	AT	2	15	1726287	1726316	30	1	151	AGCTGGTTTAGATTTTGTTGTTGG	58.4	37.5	3.77	GCTTCAAGGTTGGTTTTATTTCTTGC	60.29	38.46	4.01
383		13394	chr2	AT	AT	2	16	1767637	1767668	32	1	200	CTCAGTGCCTTTGAAGAAGCC	59.46	52.38	4.35	AGGGAACGAAAATTGGACAGC	59.11	47.62	4.4
384		13419	chr2	AAT	AAT	3	12	1815906	1815941	36	1	118	TTCAGTTCCCACACAACCCC	60.11	55	4.95	GCGTGGGTTTTTAATTTTGATAAAAGC	59.47	33.33	3.51
385		13489	chr2	AT	AT	2	16	2044308	2044339	32	1	189	CCACATCACCTCCTCAAGTCC	60.07	57.14	3.85	AATGCTCTTCATCCTTTTTGATGC	58.58	37.5	3.91
386	HvSSRCM-149	13615	chr2	AT	AT	2	22	2333669	2333712	44	1	206	TCCCCAATCGAAAACGTTGC	59.41	50	4.17	CAAGCATGCTAGCGTCAACC	59.9	55	3.77
387	HvSSRCM-150	13640	chr2	AT	TA	2	34	2403189	2403256	68	1	166	GATCTAAGTTGTCAGTTTAGAACAACG	58.78	37.04	4.1	TTATTGTATGTTGGACCCAAAAAGG	58	36	3.11
388	HvSSRCM-151	13663	chr2	AT	TA	2	27	2428113	2428166	54	1	195	AGGATTTCATTGAAACTAATGGTCCG	59.9	38.46	4.79	ACGATCAATTACATCAAGGTCGC	59.44	43.48	5.19
389		13673	chr2	AT	TA	2	15	2446952	2446981	30	1	150	TTGCAGGTGGATTTGTTGGC	59.61	50	4.52	GCTGACTCTATTCGCCCTTGG	60.81	57.14	3.61
390	HvSSRCM-152	13693	chr2	AT	AT	2	26	2517401	2517452	52	1	140	TGACTACTCGAGGATGGTCTAGG	60.18	52.17	3.02	TCTCAACAAATGCTTCTCATTGC	58.2	39.13	3.56
391		13699	chr2	AAAAAG	TTTTCT	6	5	2536927	2536956	30	1	167	AGACACACTTCTCAGCTGCC	59.97	55	4.85	AGAAGAAGATGTTTGGCTACGC	59	45.45	4.42
392	HvSSRCM-153	13731	chr2	AT	AT	2	42	2650519	2650602	84	1	193	CGCTCGCTTCTCTCAAAACC	59.56	55	3.27	TCTGGTTGAAGAGATTTTGGCC	58.84	45.45	5.36
393	HvSSRCM-154	13806	chr2	AAT	TAT	3	30	2841646	2841735	90	1	175	TGTGGAGTCATGTCACATAATTATGC	59.74	38.46	3.14	GAAAAGAGTGAGCTTGCGGC	60.11	55	6.53
394	HvSSRCM-155	13810	chr2	ATG	GAT	3	15	2853972	2854016	45	1	140	GCGGTCCTTTTAGAGCTTGG	58.91	55	3.61	GACAAAGCAGACCGCAATGC	60.73	55	3.56
395		13818	chr2	AG	TC	2	15	2870384	2870413	30	1	159	TGACAGAAAAGAGGAAGAGGAGG	59.42	47.83	4.3	ATGAACAGCTAGCCCAGTCG	59.82	55	4.18
396	HvSSRCM-156	13826	chr2	AT	TA	2	22	2891613	2891656	44	1	166	TGGACCATCTTGAAATGTCTCC	58.04	45.45	3.71	TGTGCGCATGAAAAATCTGC	58.3	45	4.26
397	HvSSRCM-157	13874	chr2	AAT	TAA	3	33	3038816	3038914	99	1	178	TGGGTTTGAATTTAAATGTGTGGG	58.38	37.5	4.61	GCGAATTGATTATCTAAGACCTTTGC	59.15	38.46	3.68
398	HvSSRCM-158	13879	chr2	AAT	ATA	3	27	3047180	3047260	81	1	184	TTAACCATCTGTGACTGCTAACC	58.42	43.48	2.85	ATACGATTTGTCTTGATCATTCGC	58.02	37.5	4.7
399	HvSSRCM-159	13995	chr2	AG	TC	2	36	3271472	3271543	72	1	229	ACAAAAGTTCTGCCCTTCCC	58.3	50	3.97	GAATTCAAACTTACGGCGGC	58.11	50	6.53
400		14019	chr2	AAG	AAG	3	12	3307741	3307776	36	1	186	TGTACGTATGCTGACAAAGGG	58.03	47.62	3.95	CGGGGATATAGAGATGAGAGCC	59.04	54.55	4.7
401		14031	chr2	AACCCT	CTAACC	6	5	3332304	3332333	30	1	117	CAGATGGATTCTACCAACCATGG	58.86	47.83	3.66	GTTTGGGTAGGGGTTAGGGC	60.03	60	5.19
402		14051	chr2	AG	TC	2	17	3380846	3380879	34	1	154	ACGACTCAGTGGATGTAGCC	59.18	55	3.93	ATTGTGGGGGTGAGGATTGC	60.32	55	3.56
403	HvSSRCM-160	14116	chr2	AAT	ATT	3	14	3566140	3566181	42	1	125	TGAAATAAATGAGGGTGTATACCTGG	58.71	38.46	4.45	CGAGATTAGGTTGCGTTAGGC	59.14	52.38	3.93
404		14118	chr2	AC	CA	2	15	3571956	3571985	30	1	202	TGGGACTCAAATGTTGGGATCC	60.29	50	3.36	CATGTACAGGGGCGGACC	59.81	66.67	4.46
405	HvSSRCM-161	14127	chr2	AAAAT	AAAAT	5	8	3605018	3605057	40	1	149	AACATCGATCCGAAATTAAAACCC	58.11	37.5	4.11	TTTTGCCGTGACTTGTGAGC	59.62	50	4.26
406		14130	chr2	AG	GA	2	17	3611449	3611482	34	1	159	CCATCTGATATTGAAGGTCACTTTCG	60.02	42.31	3.46	CGTTGCCTTGGACAAATTTTGC	60.03	45.45	3.68
407		14143	chr2	AG	CT	2	15	3624481	3624510	30	1	171	CAACAAGAAAACAACAAAACCCCC	59.84	41.67	5.4	GGTGGGTGCTTTGTTTTCTGG	60.2	52.38	3.86
408		14171	chr2	AAAAAG	AAAAGA	6	5	3706139	3706168	30	1	152	TCTTCTTGTGATTTCATCATCCAGC	59.64	40	4.85	TCGAGCCAATCAGTTCATTATATTCC	59.35	38.46	3.01
409	HvSSRCM-162	14191	chr2	AAG	CTT	3	14	3776791	3776832	42	1	128	TCATGATCCGAGCTAATGTGGG	59.96	50	4.61	AGTGTTCAAATCGTCATCAAATAAACG	59.47	33.33	3.6
410	HvSSRCM-163	14238	chr2	AT	AT	2	23	3969020	3969065	46	1	197	GCAGCTTGTCACCATCATGC	60.18	55	4.06	ATTACGTCGGCCATGATCGG	60.32	55	4.18
411		14260	chr2	AAG	AGA	3	10	4021430	4021459	30	1	143	AGGGCAAGAAAATGCTGTCG	59.12	50	4.35	CTCATCTCTCGCTCTCTCGC	59.76	60	5.03
412		14284	chr2	AG	AG	2	15	4093031	4093060	30	1	165	AGGAAACGTAAACAACAGCGG	59.4	47.62	5.52	TGGAAGTTGACTAGACATACCTTCG	60.11	44	3.79
413	HvSSRCM-164	14329	chr2	AAT	AAT	3	14	4229048	4229089	42	1	173	GCGACAAAGCTTCACTGACC	59.76	55	4.02	CTTAAACCCCATTGATTCACTTGC	58.83	41.67	4.01
414		14345	chr2	AT	TA	2	15	4259110	4259139	30	1	186	GCAATCTTGGATGCAGAGGG	58.97	55	4.3	TCATTCATGAAACAGCAGGCC	59.18	47.62	5.19
415		14370	chr2	ATAC	ACAT	4	8	4284751	4284782	32	1	104	GCTGTCACCTCCTCATTCCC	60.11	60	3.97	TTTCAAGTTCATGCATGCACG	58.34	42.86	5.34
416	HvSSRCM-165	14412	chr2	AAT	TAA	3	21	4400026	4400088	63	1	210	TGGGGAATGAGAATTAAAATAAACCGG	60.15	37.04	5.28	GTGGATCAGACAGATTGAACGG	59.07	50	4.44
417	HvSSRCM-166	14413	chr2	AAT	ATA	3	14	4400833	4400874	42	1	113	ATCCGCAAAATCAGATCCGC	59.05	50	5.54	TGGTGATGGTGATGGTGATGG	60.06	52.38	3.51
418		14414	chr2	ATCACC	CATCAC	6	5	4400892	4400921	30	1	206	ATCCGCAAAATCAGATCCGC	59.05	50	5.54	GCTCTCAATTATGAAAACTAGTACAGC	58.67	37.04	4.4
419	HvSSRCM-167	14524	chr2	ATAG	TCTA	4	11	4647706	4647749	44	1	236	GGATCCTGAAGTTGGGAAGAGG	60.09	54.55	3.69	TCCATAAGTCAACTCTCCCTGG	58.89	50	4.45
420		14532	chr2	AAT	AAT	3	11	4653005	4653037	33	1	139	TGATCACTAGTGCACTGGAGC	59.79	52.38	4.7	GGATCAACGTCTCAAAATTTATGTCC	59.03	38.46	4.02
421	HvSSRCM-168	14682	chr2	AT	TA	2	27	4910105	4910158	54	1	213	TGCGGTTTAATAGAGTACATATACGC	59.2	38.46	4.42	AGACCGGCTGAAAGAACTGC	60.6	55	4.4
422		14685	chr2	AAT	AAT	3	12	4914105	4914140	36	1	150	ACTTCATCTTGGAATCGGAATGG	58.8	43.48	3.16	TTTCTAAAGTGACCATATTACCCCC	58.33	40	5.4
423		14717	chr2	AAT	TAT	3	12	4961483	4961518	36	1	157	GGATTGCAGCACAAACTTCCC	60.34	52.38	3.97	GTTGCTTGCTGGGCTTTGG	60.3	57.89	3.28
424		14724	chr2	AT	AT	2	19	4981280	4981317	38	1	186	GACATCGCATATCCTACATGCC	59.07	50	4.4	TGCAGAACCATACTAGCCGC	60.18	55	6.53
425	HvSSRCM-169	14730	chr2	AAAG	TTTC	4	10	4996574	4996613	40	1	184	ACTTAAGAGAGCAGACATTGTTTCC	59.3	40	3.13	GTATGGTGCAGCAACGTACC	59.27	55	3.34
426		14736	chr2	ACAGAG	AGAGAC	6	5	5003069	5003098	30	1	109	AGCCACCCACTTCACTTTCC	60.18	55	3.13	GGATTTATCCTCTAGTTGCAGAAGC	59.53	44	3.86
427	HvSSRCM-170	14744	chr2	AT	AT	2	32	5018753	5018816	64	1	221	TTTGGACAAAGTGAGGCAGC	58.97	50	5.25	ACCCTTCTACGTACACAGTAGC	59.25	50	3.58
428		14809	chr2	AG	CT	2	16	5131347	5131378	32	1	132	TACACGCACTCAACCACTGC	60.88	55	4.4	CTGATATTCCCAAAGCCGATCC	58.92	50	3.36
429		14824	chr2	AATC	AATC	4	8	5161368	5161399	32	1	195	TTCCATACATGCTTGGGGCC	60.4	55	5.8	GCACACTCACACTCTTTCTTGC	60.29	50	4.01
430		14849	chr2	AG	AG	2	15	5204141	5204170	30	1	127	AATATGTGTGCATGTGGGGG	58.22	50	5.4	CAGATCAAGCGGGAAGTTGC	59.55	55	4.17
431	HvSSRCM-171	14933	chr2	ATAC	CATA	4	10	5403321	5403360	40	1	171	ACTTTTAGATGAGAGGGGGCC	59.15	52.38	5.8	CTGGCCTCCTCTTTGTGGC	60.68	63.16	5.01
432	HvSSRCM-172	14948	chr2	AT	AT	2	21	5428831	5428872	42	1	204	AAAAAGGGCGCCAATGAAGG	59.68	50	3.46	AGAGGCTCAGTATCAGCAGC	59.25	55	5.25
433		14964	chr2	AT	TA	2	17	5452003	5452036	34	1	117	TCAGGTCGGGTTATTTGCCC	60.03	55	5.36	AATCTGACGAAGCCGCTTCC	60.74	55	3.46
434	HvSSRCM-173	15038	chr2	AT	AT	2	30	5666256	5666315	60	1	241	CACATACCAGAATGAAGCAATTTCC	58.96	40	3.13	ATTGTCCTATCTTACGCACTTCC	58.31	43.48	3.46
435	HvSSRCM-174	15051	chr2	AT	TA	2	20	5706594	5706633	40	1	231	TCTCACTTTATTAAAAATGGCGATACC	58.38	33.33	2.73	TCACAAGCCACTTTCAACTTGC	60.16	45.45	4.01
436		15055	chr2	AAAAG	AGAAA	5	6	5715565	5715594	30	1	134	AGTCGTCCATGAGAAGGAATGG	59.83	50	3.16	GTTCCTCCTCCTCAGCTGC	59.78	63.16	5.25
437		15058	chr2	AT	TA	2	19	5720934	5720971	38	1	138	AGCACCAAGTCTCTAACATTCG	58.41	45.45	3.34	TAATTTCAAGCTACGGGCCG	58.34	50	6.13
438	HvSSRCM-175	15060	chr2	AC	TG	2	22	5721100	5721143	44	1	220	GGGGGCTTGTAACTTGTAAAACC	59.99	47.83	3.27	GGGATTTTGCATTTTGGTTTTGGG	60.26	41.67	4.12
439		15092	chr2	AC	AC	2	16	5777894	5777925	32	1	184	GCAACAACAAGAGCCAGTGC	60.6	55	4.4	TCTCTCTTGCAGTTGAACTTATGG	58.76	41.67	2.74
440		15102	chr2	AAG	GAA	3	12	5810409	5810444	36	1	214	GTTGGAACAGCACACAACCC	59.9	55	4.11	AGCACTTTCTGTATCCGGCG	60.46	55	6.46
441		15110	chr2	AT	AT	2	18	5825347	5825382	36	1	153	ACCACTAATAGACAAAAACACAAAGG	58.29	34.62	3.11	AATTCTTTCTCTAGTGAGGACATCC	58.12	40	3.51
442	HvSSRCM-176	15134	chr2	AAT	ATA	3	23	5871636	5871704	69	1	228	TCGTTCTGATCTCTTCTCAAAAGG	58.53	41.67	3.11	GACAAAGGATGGAGGGCTCG	60.46	60	5.03
443		15151	chr2	AG	CT	2	16	5906172	5906203	32	1	170	CTAAAAACCATAGTGTAGTTGAAGAGC	58.56	37.04	4.09	TGTCTAATCTCAATACCAAGCTCC	58.08	41.67	4.7
444		15199	chr2	AAG	GAA	3	12	5970908	5970943	36	1	123	TGAAACTCAAAATCAAACACGATCG	59.09	36	3.69	CTAGTCTGGGTAATAGGCAAAGC	58.62	47.83	3.51
445	HvSSRCM-177	15272	chr2	ATAC	ACAT	4	13	6095337	6095388	52	1	169	AAGTGCAAAACATCGATATTAAGGG	58.2	36	3.95	CCATATTCTTTGGGTGTGCTCC	59.31	50	4.7
446	HvSSRCM-178	15317	chr2	ATAC	TATG	4	10	6152007	6152046	40	1	185	CCCTGGCAAGTTTTATATAGATCCC	59.05	44	3.85	AGCTCCACAAGTTGTTCGGG	60.54	55	5.14
447		15342	chr2	AG	CT	2	19	6206823	6206860	38	1	116	ATAATACACCTCAGCGCGCC	60.6	55	6.53	CTGATTGTGTTTGTTTGTTGTAGGG	59.25	40	3.53
448		15366	chr2	AT	AT	2	15	6250711	6250740	30	1	194	CCTTGGATGGAGCTATGTAGACC	59.99	52.17	3.85	GCCTAATTCATATCTTACAGCTGCC	59.88	44	4.85
449		15409	chr2	AG	AG	2	18	6376654	6376689	36	1	140	CACACCATTGTCAATTCGTCCC	60.1	50	4.46	AAGCCAAACGTTTAATTCCGC	58.33	42.86	5.54
450		15447	chr2	AT	AT	2	15	6450823	6450852	30	1	143	GCGTGGTTTTAAAATATGGACGC	59.46	43.48	5.19	ACAGAGTTTGCTCAGTAATTTTGGG	59.99	40	4.12
451		15450	chr2	AT	TA	2	17	6453860	6453893	34	1	204	GGAGATGTTAGTGCACACGC	59.28	55	5.34	ACCTGGAATTCTTTCTTGCCC	58.47	47.62	5.36
452		15507	chr2	AG	TC	2	18	6581401	6581436	36	1	105	GCGTCCTCTTCTTTTCATTATCGG	60.03	45.83	4.18	GCTGCTGCTTCAGATCCG	58.59	61.11	4.18
453		15582	chr2	AAT	ATT	3	13	6700475	6700513	39	1	233	AGCATGTTTACTTTGTTTTGAAATCG	58.16	30.77	3.34	CTCAGGGAGGTGGGAATGG	59.08	63.16	3.16
454	HvSSRCM-179	15593	chr2	AAT	TAT	3	17	6727098	6727148	51	1	145	GCATTGAAGGTTCAGCTTCCC	59.8	52.38	3.97	GCCATGGGATCAAGTGTTCC	58.89	55	3.62
455		15602	chr2	AAT	TTA	3	10	6736364	6736393	30	1	154	CAGAATGAAGAAGATCAACGAATTGG	59.03	38.46	3.16	AATAGTGGTCCGAGTCTCCG	58.61	55	4.63
456		15629	chr2	AG	GA	2	17	6816457	6816490	34	1	198	TCACCGGCTTCCAATTTTGC	59.68	50	3.68	AGGAAACTTGGCAGCTGAGG	60.25	55	3.86
457	HvSSRCM-180	15661	chr2	AT	TA	2	24	6911534	6911581	48	1	175	TGGATTCCACTTTTCAGAGGC	58.2	47.62	4.7	TGAGCTGTGACTTTGTTCTTTGC	60.18	43.48	3.68
458	HvSSRCM-181	15738	chr2	AT	TA	2	24	7115559	7115606	48	1	173	TCATTCAGCCAGCCTTGGG	60	57.89	4.12	GTGATGCCACATCACCTCC	58.21	57.89	4.3
459	HvSSRCM-182	15744	chr2	AC	GT	2	32	7120268	7120331	64	1	222	GGAATAGACTGGTTAGAATGGTGC	59.18	45.83	5.01	ACACAAACACACACACACGC	60.11	50	5.34
460		15902	chr2	AG	AG	2	15	7494837	7494866	30	1	118	GGTCATTAACGAAAGGCATGC	58.2	47.62	4.06	ACGTTATCCGGCAAAGAACC	58.55	50	3.62
461		15946	chr2	AC	TG	2	16	7611889	7611920	32	1	124	ACCACTTCTAAGTAAGGACTAGGG	58.73	45.83	3.53	AGACGGTAAGCTCGATTGTGG	60.14	52.38	4.17
462		15955	chr2	AAT	AAT	3	10	7625513	7625542	30	1	156	ACAGTTCCTCGTTGCAGGG	59.93	57.89	4.45	AGCAGCCAAAGAAAACGACG	59.69	50	5.12
463		15963	chr2	AAT	TTA	3	10	7633034	7633063	30	1	169	TCTGCATCGATCGAGTGAGG	59.33	55	3.86	GAAATGAACCACACACCCTGC	60	52.38	4.85
464		15976	chr2	AAT	AAT	3	13	7639937	7639975	39	1	178	CCTTGTGTTGATATTCTTTCTTCTCC	58.24	38.46	3.71	TTCTATCATCAAGAAACTCATTTGACG	58.34	33.33	4.35
465		15995	chr2	AT	TA	2	17	7673362	7673395	34	1	181	TTCATGTTTAGAATAGGTTGGGGG	58.48	41.67	5.4	ACATAGCGTAACATCACTTAAGACC	58.96	40	3.85
466		16035	chr2	AT	AT	2	18	7729779	7729814	36	1	112	CCCGCACTTTATGATTCCGG	59.06	55	5.14	ACAACTATTTTGCGCCTAAACG	58.18	40.91	3.6
467		16119	chr2	AG	AG	2	16	7936897	7936928	32	1	208	TCGATGAAGAAAGCGATGGC	58.71	50	4.4	AGGTGTGGATGTTGGTGAGC	60.25	55	4.26
468		16128	chr2	AAAG	TTTC	4	8	7953852	7953883	32	1	102	TTTAAGTGTCGGTCCCTCGC	60.04	55	5.03	GACTGAACCAAATGAGAGCCG	59.27	52.38	5.52
469		16193	chr2	AG	TC	2	15	8119472	8119501	30	1	190	CCCAGGTAGTCAGGTTCTGC	59.75	60	4.26	TGCCGTGAAAATCTGAGTTTGC	60.29	45.45	3.68
470		16220	chr2	AT	AT	2	19	8190793	8190830	38	1	148	AGTTACCCAAACTCGTTTAAGACC	58.94	41.67	3.85	TGTGCACTCGTGATACATGC	58.64	50	4.06
471		16229	chr2	ATCACC	CATCAC	6	6	8231856	8231891	36	1	181	TGTAGCCCTTCTTGACTTCGC	60.34	52.38	4.7	ACGATGACGATGATGAGGACG	60	52.38	4.79
472		16375	chr2	AT	TA	2	15	8583958	8583987	30	1	201	TGCAATGTCAAGAAAAGCCTACC	59.74	43.48	3.18	CGATTGCAATTTGACTACTTCGC	59.22	43.48	4.7
473		16410	chr2	AAT	ATA	3	10	8676464	8676493	30	1	145	TTAATCACGGCATCATAGAATTTTCC	58.35	34.62	3.13	GAGATTCTGATGGCCTGGGG	59.89	60	4.96
474	HvSSRCM-183	16505	chr2	AG	AG	2	28	8898956	8899011	56	1	202	ACATAAGCTCATGTTCTATCACGG	58.71	41.67	4.94	TGGTTTCTTTATCGTGTAGCTCG	58.83	43.48	5.03
475		16622	chr2	AACTAG	TTGATC	6	6	9169820	9169855	36	1	153	TTTGATGCCTTTAGTTTCTGTTTCC	58.49	36	3.13	GTTGTCACGTGATGGTGAGC	59.49	55	4.26
476	HvSSRCM-184	16777	chr2	AC	TG	2	23	9612575	9612620	46	1	200	TCATTGCAACTCTTCCCATTCC	58.91	45.45	3.01	AGTGCAAGATGATTCGAAAGTGG	59.56	43.48	4
477	HvSSRCM-185	16796	chr2	AT	AT	2	30	9648118	9648177	60	1	169	TGAAATTGGACGGGCTGAGC	60.96	55	4.26	TTGACTAGTGGGTTCCCAAGG	59.3	52.38	3.61
478	HvSSRCM-186	16805	chr2	AT	AT	2	32	9666040	9666103	64	1	230	CTGTCCGTACATCTGGCTCC	59.9	60	4.7	CTAAGGTGAAATAACTCCAACATAACC	58.33	37.04	2.85
479		16817	chr2	AAT	TTA	3	11	9681373	9681405	33	1	196	TGTTTGTTGGAGGGCATTCC	58.66	50	3.01	GCATGAGCAGAAACATACACGG	60.22	50	4.94
480		16854	chr2	AT	TA	2	16	9746260	9746291	32	1	154	TTAAGGGGCTGCTAATCCGC	60.18	55	5.54	GGAGCACAAGATTGTAGAGCG	59.07	52.38	5.03
481	HvSSRCM-187	16862	chr2	AAT	ATT	3	25	9765579	9765653	75	1	148	ACCACCAAGCCCTTTATCTCC	59.71	52.38	3.71	TTAACCTTTTGCCACTCTCCC	58.13	47.62	4.3
482		16866	chr2	AGGGG	TCCCC	5	7	9796951	9796985	35	1	105	ATATCGGGGATGGGTACGGG	60.62	60	5.28	TTTCGTCCTCATGCACAAGC	59.13	50	4.01
483		16868	chr2	AG	AG	2	18	9801965	9802000	36	1	172	GAAACTTTATTCCGGGTCGTGG	59.58	50	4.94	GAGTTGTGCAAAGTGTCCCC	59.33	55	4.81
484	HvSSRCM-188	16870	chr2	AAT	AAT	3	15	9805118	9805162	45	1	105	CCTCGATTGAAAAGCTTTAAAGTTGG	59.64	38.46	3.77	GCCACCTTACAATTTGATACAGAGG	59.93	44	3.69
485		16976	chr2	AAT	ATT	3	12	10083105	10083140	36	1	109	CATGATGCCATGTTAGCCCC	59.04	55	5.8	GCTCTGTCAGAATGTTTTGTCGG	60.36	47.83	4.79
486		16985	chr2	AT	AT	2	16	10092176	10092207	32	1	151	ACTAGCCATGGAAAAGCATTTAGC	59.9	41.67	3.09	ATTTTTCCACGGCTGCTTCG	59.76	50	3.79
487		16994	chr2	AAAAAG	TTTTTC	6	6	10111132	10111167	36	1	165	GCAATGCTTTTTGTTTTGGAAGC	58.96	39.13	3.86	TGAGAACCTGTCTTTATTTTTGGCC	59.99	40	5.36
488		17043	chr2	AG	TC	2	15	10301944	10301973	30	1	118	ATTTGAATTGAAAGATAATCGGGAGG	58.05	34.62	4.3	AGAGCTATGACAAGTATATTCACCC	58	40	4.61
489		17056	chr2	AAT	TAT	3	10	10336056	10336085	30	1	167	GGGAGCCCTAATAAACCCCG	59.89	60	5.73	CATGACTCAATCAATCATTTAATGTGC	58.25	33.33	4.57
490	HvSSRCM-189	17058	chr2	AC	AC	2	23	10336485	10336530	46	1	167	CATCATAAAATTACGCACGCGC	59.6	45.45	6.86	AACTGCACGAAATTCGGTGG	59.41	50	4.61
491	HvSSRCM-190	17081	chr2	AT	TA	2	28	10462497	10462552	56	1	156	TCTCTCCATTGCCTTAATTTCCC	58.46	43.48	3.97	AAATGACAGATAGGGCCTTTCG	58.45	45.45	3.46
492		17115	chr2	AG	AG	2	15	10521348	10521377	30	1	152	AGTTTTGTTTCGAGGTTGAGAGC	59.69	43.48	4.09	TGAGAGAGTCCCTCGTGTCG	60.67	60	4.35
493	HvSSRCM-191	17272	chr2	AAT	AAT	3	16	10944624	10944671	48	1	194	TCTCGTAATGGCCACTTGACC	60.07	52.38	4.02	TTTTGGCTCTCGGCTCAAGC	61.24	55	4.01
494		17328	chr2	AG	GA	2	15	11113841	11113870	30	1	151	ACTTCAGTCCAACGGTCAGG	59.61	55	3.86	CATCCTTACTAGGCACGACCC	59.93	57.14	4.46
495	HvSSRCM-192	17376	chr2	AT	AT	2	53	11299745	11299850	106	1	289	TGAATTAACGCACTATATAGCCATGC	59.91	38.46	4.06	ACTAACAGGAGGGGATGTGC	59.09	55	4.57
496		17399	chr2	AAT	TAA	3	10	11344043	11344072	30	1	150	ACAACATTCGAAGATCACGCG	59.61	47.62	6.01	CATCGTTCAACCCAAGTGGC	59.76	55	5.01
497	HvSSRCM-193	17423	chr2	AAT	TTA	3	21	11414833	11414895	63	1	218	AGGTTCCTGAGTCAGTTTCGG	59.66	52.38	4.3	AGAACCTGCACTACCAAGACC	59.65	52.38	3.85
498		17427	chr2	AG	CT	2	18	11452539	11452574	36	1	142	GTTAATTTCGCTTTTCGTCACCC	59.09	43.48	4.61	CCTAAGTGTGTGTGCATGCG	59.83	55	4.73
499		17447	chr2	AAT	ATA	3	10	11516530	11516559	30	1	150	TGGCTAGAGCTCACTACTGC	58.89	55	4.4	GTGCATTATTATCCATGGTGGGC	60.06	47.83	5.36
500		17460	chr2	AT	AT	2	15	11593945	11593974	30	1	128	ACCACTAGCTTGCAGCATGG	60.68	55	3.66	CTTCTGGAAGCTCGAGGACC	59.83	60	4.46
501		17467	chr2	AC	TG	2	16	11630722	11630753	32	1	178	TTAGTGAATAAAGTTTTGGTCTTCTCG	58.23	33.33	4.04	GCTGCCATTATTGCCAGCC	59.93	57.89	4.85
502		17513	chr2	AATCC	GATTG	5	7	11751109	11751143	35	1	214	GCTAAACTCAACAAGCCTCGC	60.14	52.38	5.03	TCATCTACAAGGTCAGGCGC	59.82	55	6.53
503	HvSSRCM-194	17553	chr2	AAT	ATA	3	18	11891800	11891853	54	1	235	TCTTAACTTTCTCTACACACTTCCC	58.24	40	3.97	TGAGGGAAACTATAATATGATAGAGCG	58.31	37.04	5.03
504		17657	chr2	AAGGC	GCAAG	5	6	12236112	12236141	30	1	110	ACTGTTTAAGTGTTTATTTTCACTCGG	58.87	33.33	4.63	GACTTCCTGTCACAGCCCG	60.37	63.16	6.13
505		17832	chr2	AAT	AAT	3	12	13244229	13244264	36	1	152	ACAGTCATTGTTTGTTAGATTTAGCG	58.7	34.62	4.26	AGAAATTGCAATTGAAACAGAGGC	59.01	37.5	4.7
506		17950	chr2	AG	GA	2	16	13805415	13805446	32	1	133	AATGGCTCATGAATAATGATGAACC	58.01	36	3.62	TCCTTGACTGGAGAAAAAGGC	58.14	47.62	4.35
507		17957	chr2	AAT	TTA	3	11	13816883	13816915	33	1	141	GGATGCATGTCTTGAGTTATTGGG	59.96	45.83	4.12	TGTGTTGCCCTATCCGTTGG	60.32	55	3.77
508		18057	chr2	AT	TA	2	15	14180669	14180698	30	1	128	TCTAAGAGTGTTAGCAATGGTTTGG	59.29	40	3.28	TCCATCATGATGAGTTGACAAGC	59.06	43.48	4.01
509	HvSSRCM-195	18062	chr2	AT	AT	2	30	14220005	14220064	60	1	224	ACAGAAGCTAATAGCCTGCTGG	60.16	50	4.85	TCGGACATTGCTCATGTTCC	58.26	50	3.62
510		18079	chr2	AT	AT	2	17	14309392	14309425	34	1	170	TGGGAAGGATCAAGCATTTGC	59.17	47.62	3.68	AGTAAAGAAGATTTTGTGTTCATGTCC	58.65	33.33	4.02
511	HvSSRCM-196	18094	chr2	AAT	ATT	3	17	14384666	14384716	51	1	219	TTTCTCAACCGGGAAGCTCC	59.96	55	4.7	TTGTTCACATCCCACTCGCC	60.61	55	5.54
512		18104	chr2	ATAC	ATAC	4	8	14407720	14407751	32	1	146	AGCATCCTTACTTTGTTAGTGAAGG	59.06	40	3.46	GCTAATGCACGTGTGTTGTCC	60.4	52.38	4.02
513		18116	chr2	AT	TA	2	19	14422575	14422612	38	1	109	AGATTAGCTGCCTCAAATGATAGC	59	41.67	2.97	AGAACATCACCTGTCTCCCC	58.72	55	4.81
514	HvSSRCM-197	18123	chr2	AAT	AAT	3	32	14445918	14446013	96	1	208	TGAAGCACAGTTAGTTAGCAATGC	60.08	41.67	3.56	GCACACAGGGAAGCTAAAGC	59.48	55	3.51
515	HvSSRCM-198	18124	chr2	AC	CA	2	40	14446245	14446324	80	1	259	GCTTAGACCCCACATTTGGC	59.18	55	4.52	TGCTTGCGATGGGTTTTTAGC	60.07	47.62	3.09
516	HvSSRCM-199	18202	chr2	AT	AT	2	23	14710193	14710238	46	1	156	TCGACGTACACTAGCCATGC	59.9	55	4.06	CTTCTCCTCCATTTCCTTTGCC	59.24	50	4.52
517		18203	chr2	AAT	TAA	3	10	14712117	14712146	30	1	174	AGCGTCAAATTTGTCAAAGCC	58.26	42.86	4.35	CATTTCTACCAACTGCCGTCG	59.61	52.38	5.12
518	HvSSRCM-200	18240	chr2	ATAC	ATGT	4	15	14830320	14830379	60	1	156	ACATCACAAAATACAGAGCATTGG	58.04	37.5	3.16	ATAGTTCGAGACGCCTTGGG	59.54	55	4.12
519	HvSSRCM-201	18413	chr2	AG	AG	2	22	15313660	15313703	44	1	176	TGAGAGATTCAACTACCTGTTCCC	59.78	45.83	3.97	GATTTCCCGCACTTTCTCGC	59.9	55	5.03
520		18414	chr2	AC	AC	2	15	15313865	15313894	30	1	141	AAGTTTTCCCGGACTTTCCC	58.01	50	3.97	ACCAGAACCAAATCAATACACTCC	58.99	41.67	3.85
521		18434	chr2	AAT	TAA	3	10	15378218	15378247	30	1	186	ATTTTGTTCAGTAAAGTGGTGCC	58.06	39.13	5.01	ACATGGCTAACAAAGGAGGGG	59.99	52.38	4.79
522		18494	chr2	AAT	TAT	3	13	15728800	15728838	39	1	199	ACGTAAAACTAAAGGAAGATGTGAGC	59.85	38.46	4.26	TGACACGTGAAGCTTTTGGC	59.62	50	4.52
523		18508	chr2	AC	AC	2	16	15834800	15834831	32	1	190	CGCAGGAAAAATGGCTAGCG	60.25	55	4.26	GCTTGAGGTTGAGCAGAACC	59.12	55	3.62
524		18639	chr2	AT	AT	2	18	16283384	16283419	36	1	169	TCCGATCCTCTTCTTCTCTCC	58.06	52.38	3.71	AGGAGACAATGTGGTGGAGC	59.67	55	4.7
525		18704	chr2	ATGGG	CCCTA	5	7	16537807	16537841	35	1	186	AATGGTTTAAGCCCGACCCG	60.68	55	5.28	AAAACATCGGGTCGGGTTCG	60.95	55	3.95
526		18732	chr2	AT	AT	2	17	16568119	16568152	34	1	165	TGCATTTTTCCGGACATTCCC	59.45	47.62	3.97	CGCAAATGAATCCAAATCACTGC	59.69	43.48	4.4
527		18795	chr2	AAAAAG	AAAAAG	6	5	16706626	16706655	30	1	200	TATCTCCCCGCAGATTTGGC	59.89	55	4.52	CCATAATTACACCATAACTGGACGC	60.05	44	5.19
528	HvSSRCM-202	18799	chr2	AC	AC	2	42	16710989	16711072	84	1	257	AGATGCTACAAGCTGAAACAACC	59.5	43.48	3.77	TGACATGGCAAACTACTTAACAGC	59.78	41.67	4.4
529		18841	chr2	AAT	AAT	3	11	16768276	16768308	33	1	161	TTCTAGATAGAACTTGAACTCATGACC	58.53	37.04	4.02	AGCTTGATTATAGGAGGTTCTGGG	59.65	45.83	4.45
530		19004	chr2	AT	TA	2	15	17199418	17199447	30	1	118	TCATATCACCTCTTGTAGTCTCAGC	59.7	44	4.26	ATAGCCAACTAAATGCATCCTTGC	59.96	41.67	4.01
531		19039	chr2	AAG	TTC	3	11	17313197	17313229	33	1	139	ATAGCTATACCACCTGCGCC	59.39	55	6.53	ATCAAACATGCAGCTTAAAGATCC	58.1	37.5	3.36
532	HvSSRCM-203	19045	chr2	AAT	ATT	3	19	17338639	17338695	57	1	191	AGAAGTCCAGTTTGCTCAAGC	58.77	47.62	4.01	TCTCCCCTCATTTCTTCCAACC	59.69	50	3.77
533	HvSSRCM-204	19068	chr2	ATAC	TATG	4	11	17414160	17414203	44	1	177	AGTTATGTGGTTTAATAACGTATTGGC	58.6	33.33	4.52	TGGATTGCAAGAATCACATCCC	58.97	45.45	3.85
534		19111	chr2	AAAAAC	TTTTGT	6	5	17687888	17687917	30	1	136	AGAAAGAGGTTCTCTGAAACAATGG	59.23	40	3.16	GAGGAGAAGAGAAGCAGCCC	59.82	60	5.19
535		19176	chr2	ATAC	ATAC	4	8	17972915	17972946	32	1	132	TGTTATTGGACAGTTATTACAAAAGGC	58.7	33.33	4.35	ATGCAGATTTCAAATTTTGTTGTAGC	58.2	30.77	3.58
536		19389	chr2	AAAAAG	AAAGAA	6	6	18761411	18761446	36	1	186	AACAATTTTGGTGGTTGAACCC	58.12	40.91	4.11	ACTCTTAACTTACTAACTGCTAACTCC	58.48	37.04	3.85
537	HvSSRCM-205	19415	chr2	AT	TA	2	23	18888559	18888604	46	1	182	GTAGCGCCTCTCCTAACAGC	60.25	60	4.4	TAACCAGGATCGGCACAACC	60.04	55	3.77
538	HvSSRCM-206	19446	chr2	AT	TA	2	23	19022117	19022162	46	1	212	CGCCACGTACCCTTATTTGC	59.62	55	3.68	ACTCATGTCATCTAATCTTGACCC	58.08	41.67	4.46
539	HvSSRCM-207	19476	chr2	AAAAC	AAAAC	5	8	19123348	19123387	40	1	192	GTAACCTTAGGGTGGACGGC	60.11	60	5.68	TGGTTGTCTTCTCCAGTGAGG	59.31	52.38	3.86
540	HvSSRCM-208	19505	chr2	AT	AT	2	35	19222481	19222550	70	1	242	TCTAACACTCAACACACCCCC	59.58	52.38	5.4	TGTAGGTGTAATGTTTCTTTAGACTGG	59.12	37.04	4
541		19543	chr2	AG	AG	2	19	19375035	19375072	38	1	143	TGTCATTCTAGAAAATGGGTATGAGC	59.23	38.46	4.26	TCATATGTTGGGGCTCTCACC	59.51	52.38	4.02
542	HvSSRCM-209	19546	chr2	AT	AT	2	21	19378778	19378819	42	1	212	AGAATGATTACACACACATTAGCTCG	59.74	38.46	5.03	ATGTAAATGAGTTAGTGTTTGTGTCC	58.13	34.62	4.02
543	HvSSRCM-210	19637	chr2	AT	AT	2	21	19592042	19592083	42	1	135	TTAGCTAAACCCCTCGCTGG	59.46	55	4.85	ACACACCCATCCTTCGATCC	59.46	55	3.36
544		19640	chr2	AT	TA	2	18	19600461	19600496	36	1	160	CGTTGTGACCAGATCGATGC	59.35	55	3.91	TGCATTTCTAGTATAAATTGAAGCTCC	58.16	33.33	4.7
545	HvSSRCM-211	19699	chr2	AT	AT	2	39	19781655	19781732	78	1	160	TGCACCTTTGTTGTTGCTGC	60.46	50	5.25	TTGTTTCCAAGGCAAGCAGG	59.25	50	4.85
546	HvSSRCM-212	19728	chr2	AAT	AAT	3	20	19896552	19896611	60	1	204	GTTTAGAGTGCAAACCATTGATGC	59.38	41.67	3.91	CGAATTACAAGTTGACATGTGGC	58.84	43.48	5.01
547		19774	chr2	AT	TA	2	17	20300129	20300162	34	1	194	TTGCTAAAGAAAATGCTTGAAATGC	58.11	32	3.56	TGGCTGCACATGGTAGAGC	60.08	57.89	4.09
548		19775	chr2	AT	TA	2	15	20300529	20300558	30	1	139	TGCTGGCATGAGAGAAGAGC	60.11	55	4.09	ACAACTACTCCAAGTAAATTGAACAGG	59.77	37.04	4
549		19777	chr2	AAATCT	AAATCT	6	5	20329298	20329327	30	1	228	GAGAATTAACTCTCTCACCAATTGC	58.22	40	3.56	TCCTATTCAAGTTCCCGTCGG	59.52	52.38	4.79
550		19820	chr2	AAG	AGA	3	11	20604321	20604353	33	1	196	TTTCGAACATGTGTTTCCTTGC	58.3	40.91	4.01	TGTCAGAAAGTTTGGACCAAAGG	59.3	43.48	3.11
551		19889	chr2	AT	TA	2	18	20781318	20781353	36	1	148	ACAAGTAAAACATTCATCCTAAAGCC	58.4	34.62	4.35	AGATTCTCCGATAAAGCATCATGC	59.31	41.67	4.06
552	HvSSRCM-213	20029	chr2	AC	CA	2	22	21244150	21244193	44	1	184	ACTTTTCACACTTTAAAACCCTGG	58.03	37.5	4.45	GGGAAAACTTAAAAACCATGCGG	59.26	43.48	5.69
553	HvSSRCM-214	20044	chr2	AT	AT	2	27	21293179	21293232	54	1	209	TCTCTTTGCTGCTTCTTCTTTGC	60	43.48	3.68	CACAGAGGCTGATATACAAAGAACC	59.47	44	3.62
554	HvSSRCM-215	20047	chr2	AC	TG	2	30	21300873	21300932	60	1	188	CGGAGGCGTAGTGAACCC	59.82	66.67	4.11	TTTCCCGCACTTTAAAATTCTGG	58.12	39.13	3.86
555		20048	chr2	AC	AC	2	17	21301038	21301071	34	1	222	AATTTTAAAGTGCGGGAAAGTCC	58.12	39.13	3.85	GGAAAACTTGAAAACCATGCGG	59.2	45.45	5.69
556		20097	chr2	AAAT	ATTT	4	8	21510839	21510870	32	1	138	AGATGAAAGAAATATGCCCTCAGC	59.17	41.67	4.26	TGGGCTAAAAAGATGTAATGGTGC	59.84	41.67	5.01
557		20345	chr2	AAT	TAT	3	11	22403830	22403862	33	1	225	GTTCTTCACCACATGACGGC	59.48	55	5.68	CTCTGTTATTCTGAGCCGTGC	59.07	52.38	5.34
558		20384	chr2	AAAACG	AGCAAA	6	5	22703594	22703623	30	1	157	TTGACCAAGCCAGCAGACC	60.23	57.89	3.85	TTGGACAGAGCTAGCAGACC	59.1	55	3.85
559		20393	chr2	AAT	TTA	3	11	22742635	22742667	33	1	180	CACGTGGAACTCTTGAACCC	58.77	55	4.11	CAGCAAGAAAGCCACAAGCC	60.32	55	4.35
560	HvSSRCM-216	20427	chr2	AT	TA	2	20	22769488	22769527	40	1	166	CGTGTGGTTTTAAAGTTTTCTCGG	59.27	41.67	4.63	AAGCATAAACAGTGTGCCGC	59.76	50	6.53
561		20490	chr2	AAT	TTA	3	10	23007753	23007782	30	1	127	AGCATTTAGGGTTTAGCAGTTAAGG	59.35	40	2.69	TTCGTTAATAATTGAGTTGGGTTGG	58.08	36	3.77
562	HvSSRCM-217	20631	chr2	AG	AG	2	26	23496585	23496636	52	1	199	CGTAAGGTTTTCAAACTTTCTCGG	58.8	41.67	4.63	ACCATTGCGTTGTGACTTAATAGC	60.14	41.67	2.97
563		20663	chr2	AT	AT	2	17	23573293	23573326	34	1	109	ACCATGAGAAATCAAAGGCTATTGC	60.16	40	3.56	TGGCCATGGAGGATTAACGG	59.82	55	4.44
564	HvSSRCM-218	20684	chr2	AT	AT	2	24	23670572	23670619	48	1	177	TCCTCCAATAACTTATTGCATTTTACC	58.31	33.33	2.85	AGCAGGGTGTTAAAGATGATTATAACC	59.5	37.04	2.85
565		20694	chr2	AAT	TAA	3	13	23686790	23686828	39	1	171	TCAAATTCGTATTTCAAAACACGTGG	59.58	34.62	4.94	TCCCCACCAATTACTTTCGC	58.17	50	4.7
566	HvSSRCM-219	20705	chr2	AAT	AAT	3	24	23728711	23728782	72	1	194	ACAACAACAATAATAAACCAGCAGC	59.07	36	5.25	TAGCAGTGCACCTCGTTGC	60.67	57.89	4.17
567	HvSSRCM-220	20844	chr2	AC	TG	2	21	24143775	24143816	42	1	167	ATCCTAGGCAGCAGACTCCC	60.76	60	4.3	GCAGACTTGAGTCCAAAGGC	59.12	55	4.35
568	HvSSRCM-221	20898	chr2	ACTCCC	CCTCAC	6	7	24375092	24375133	42	1	146	TATCTCCCTGACCCTGACCC	59.74	60	4.46	AAAACGGGGTGAGGTTGAGG	60.18	55	3.86
569	HvSSRCM-222	20922	chr2	AAT	TTA	3	17	24451403	24451453	51	1	191	GCATTGTGGCATGACTATACACG	60.3	47.83	4.49	TCCTTTCAACATGGAGGCCG	60.32	55	6.13
570		20955	chr2	AAAAAT	TTATTT	6	5	24545827	24545856	30	1	179	AGAGTTGGAATTTTATCGGTCCG	58.81	43.48	4.79	AATAATTTTGGCCCGGTTTGC	58.29	42.86	3.68
571	HvSSRCM-223	20959	chr2	AAT	ATA	3	17	24549634	24549684	51	1	214	GCTTATTCCTTAATTAACAGGGAAAGC	59.08	37.04	3.51	TACTCGGCGGAATTGATCCC	59.61	55	3.85
572	HvSSRCM-224	20991	chr2	AT	AT	2	21	24640168	24640209	42	1	130	TACATTATCCTCCCCGTGGC	58.95	55	5.01	ACACAAACTACTGATCAGCAAACG	60.02	41.67	3.6
573		21027	chr2	AT	TA	2	19	24724502	24724539	38	1	159	CAATGTGTATGGAGTTATGAACCCC	59.7	44	4.95	AGTCTCTTGGGTGACTGCC	58.94	57.89	4.85
574	HvSSRCM-225	21051	chr2	AT	AT	2	21	24824642	24824683	42	1	220	ATGTTTACCCAGGACGGTGC	60.32	55	5.01	GATCGGGTCGTAAGTTCGGG	60.25	60	5.14
575		21141	chr2	AG	AG	2	19	25073801	25073838	38	1	168	CTACCAAGGGCAACAAAGGC	59.4	55	4.35	ACAGTTAGATTGTATATGCGGATGC	59.36	40	3.91
576		21352	chr2	AAAGC	GCTTT	5	6	25643746	25643775	30	1	111	TTTGGGGTCCCTTCATCTCC	59	55	3.71	ACTGTCTGAAACTTGAAACTTTAGC	58.21	36	3.09
577	HvSSRCM-226	21561	chr2	AAT	TAA	3	16	26126838	26126885	48	1	165	CCTGCGGAATCTTGGGAGG	60.15	63.16	4.3	TGTGGAGTTATGTCACATGATTATGC	59.74	38.46	3.14
578		21564	chr2	AT	AT	2	17	26130353	26130386	34	1	218	AGGGTTCGCAGTTAGAGACC	59.1	55	3.85	TCCTTTTTAGAAACACACAATTTTGC	58.03	30.77	3.68
579	HvSSRCM-227	21570	chr2	AT	AT	2	23	26143669	26143714	46	1	185	TTTGAGTTGGCTGCACATGG	59.32	50	3.66	AAGTAACTTATTACAACGCATACAGC	58.32	34.62	4.4
580		21571	chr2	AC	TG	2	17	26156368	26156401	34	1	143	AGTTACTCTTATTCATGCTGCCG	58.88	43.48	5.69	ATCAGCGGTGCAATAATGGC	59.33	50	4.4
581		21601	chr2	AAAAG	TTTCT	5	6	26284791	26284820	30	1	209	CTTTTCGCCGTTGTCCTTCC	59.76	55	3.46	TTTTGTGGCCATGTCAGTGG	58.96	50	4
582	HvSSRCM-228	21628	chr2	AG	GA	2	23	26335673	26335718	46	1	188	TGCATGTAAGATAGGGTTTGCC	58.71	45.45	4.52	CCCGCAAATGAGGACATTGG	59.54	55	3.16
583		21632	chr2	AT	AT	2	16	26350609	26350640	32	1	141	ACTATCCAGCCACCTAGTTCG	58.97	52.38	3.95	GGGAAAGCTTTAGTGGCTCC	58.54	55	4.7
584		21649	chr2	AAT	TTA	3	11	26397244	26397276	33	1	186	GGCAGCATTGAAAGTATTTTTGAGC	60.16	40	4.26	TTGGAAAATGCTGCACTGGG	59.32	50	4.45
585		21673	chr2	AG	AG	2	18	26434026	26434061	36	1	218	TCAATCAAAGAGTTTTGCCATGG	58.11	39.13	3.66	TGACATGGGTTCTCACTGGG	59.31	55	4.45
586		21698	chr2	AT	AT	2	19	26498784	26498821	38	1	109	TGCCCTTTTCCCAATTTACTTACC	59.47	41.67	2.85	TCTCGATTGTGTGACTTCAAATGG	59.55	41.67	3.16
587		21712	chr2	AG	TC	2	15	26538029	26538058	30	1	154	CTGCTTTGAACTCGGCTTGC	60.39	55	4.01	ACATTTCGCCGAATTGTTAAATCC	58.9	37.5	3.01
588	HvSSRCM-229	21721	chr2	AT	AT	2	33	26554471	26554536	66	1	210	GCTTCCTTGCTTGCGTTTCC	60.66	55	3.13	CATTTCAAGATGGGTTTTGCAGC	59.57	43.48	5.25
589		21731	chr2	ATAG	TATC	4	8	26567397	26567428	32	1	168	GTCACTTATTTTCACAAGCTGTCG	58.86	41.67	4.35	CACATCACCTCCTCAAGTCCC	60.07	57.14	4.46
590	HvSSRCM-230	21794	chr2	AAT	AAT	3	21	26662679	26662741	63	1	175	TCTTAACAACATGACAATGCTTCG	58.31	37.5	3.79	GTGAGCCAACAACCAAATTGC	59.13	47.62	3.56
591		21816	chr2	AATGGC	TGCCAT	6	5	26730102	26730131	30	1	214	GGCCACACTTCATTAACGGC	59.83	55	5.68	CGTTGTTTCTTCGTAGCCCC	59.21	55	5.8
592		21968	chr2	AC	AC	2	16	27100227	27100258	32	1	148	TTCACCGCTCAAGGACTTGC	60.88	55	4.01	CTTTACTCCTTGCTTGGATGGG	58.98	50	4
593	HvSSRCM-231	21992	chr2	AAT	ATA	3	38	27173263	27173376	114	1	279	AATCGTTCTGATCTTTTCTCAAAAGG	58.41	34.62	3.11	AGAAGGCAAAGGATGGAGGC	60.03	55	4.7
594		22019	chr2	AAAAG	TTCTT	5	6	27242310	27242339	30	1	211	GCCAGTGTTTATCAGCAGCC	59.55	55	4.85	TCTTCTTGACGTTCCCCACC	59.6	55	4.61
595	HvSSRCM-232	22029	chr2	AG	AG	2	23	27269321	27269366	46	1	196	GTCAGCAATGTTGATAACAAGAGC	58.91	41.67	4.09	AGATGCACATGGGCTAAGGG	59.82	55	3.95
596		22049	chr2	AAAAT	ATTTT	5	6	27319286	27319315	30	1	179	TTCAAATCCTCGAGCTTCGC	58.64	50	4.7	GTTCTTCTCTCTTTCAACTCATGGG	59.59	44	4
597		22106	chr2	AG	TC	2	16	27410933	27410964	32	1	203	TGACAGCAATTTTGAAGGGCC	59.66	47.62	5.8	GGTGAAGGTATCGACGTGGG	60.18	60	4.61
598	HvSSRCM-233	22203	chr2	AG	AG	2	31	27680422	27680483	62	1	125	TGGTATGTAACTTGGATAGGAACG	58.09	41.67	3.95	TTTTCTCTCTGGATGCATAGAGC	58.3	43.48	4.09
599	HvSSRCM-234	22263	chr2	AAT	AAT	3	14	27874969	27875010	42	1	142	TGCAACACAATTAGTTAGCAATGC	59.08	37.5	3.56	GCACACAGGGAAGCTAAAGC	59.48	55	3.51
600		22269	chr2	AG	GA	2	16	27907025	27907056	32	1	127	TCAATAACATCAAGCACAGAGAGG	58.82	41.67	3.69	GATTTGCTGCAGTCCTACGG	58.99	55	4.02
601		22280	chr2	AACAC	TGTGT	5	7	27946367	27946401	35	1	112	AAAGAATGGCGAAGGGGAGG	60.03	55	4.3	ACAAAAACATCACCAAACCCCC	59.83	45.45	5.4
602		22281	chr2	AAAGAG	GAAAGA	6	5	27946436	27946465	30	1	104	GTGTTGTGTTGTGTTGGGGG	59.83	55	5.4	CAAACCAAAATCTCTCTCTCTCTCC	59.13	44	3.71
603	HvSSRCM-235	22304	chr2	AC	CA	2	22	27969206	27969249	44	1	176	CGTGTGTAAATAGAATGCACCCG	60.24	47.83	5.28	AGATGACGTGACATTTGTGAAGC	59.81	43.48	3.86
604		22313	chr2	AAC	AAC	3	10	27983046	27983075	30	1	180	CAACAGTTACCGTATTCAATTTGTCC	59.2	38.46	4.02	CGGCTCATCTACCTTTGTGC	58.99	55	4.57
605	HvSSRCM-236	22359	chr2	AAT	TTA	3	32	28089812	28089907	96	1	234	CCATCCAGGTGTGTTCTCTCC	60.07	57.14	3.71	CACACACTATTCCCACCCCC	60.03	60	5.4
606	HvSSRCM-237	22410	chr2	AG	AG	2	22	28249483	28249526	44	1	204	TTTAACACTCGCTGGGCTGC	61.23	55	5.25	CCTTACGGAACCATGGAGGG	59.82	60	4.3
607		22413	chr2	ATCTC	ATCTC	5	6	28252303	28252332	30	1	144	AGTCGATCAAGAGCACGTGC	60.73	55	5.34	ACGCGCAATCGGATAAAACG	59.97	50	3.6
608	HvSSRCM-238	22453	chr2	AAT	AAT	3	14	28311705	28311746	42	1	120	AGTGCACCAACTTAACACCC	58.31	50	4.61	TCATTGAAATGTTTTACATAGCGTAGG	58.61	33.33	3.18
609	HvSSRCM-239	22467	chr2	AC	CA	2	22	28337457	28337500	44	1	165	TATGAGGGGTTTGCAGAGGG	59.08	55	4.3	TCACCTGCAAAACAGTATAGCC	58.66	45.45	3.93
610	HvSSRCM-240	22514	chr2	AT	AT	2	23	28445901	28445946	46	1	182	TGCTCGTGATGGTCAAGTGG	60.32	55	4	TTCTCCCCTTTCTCGTGTGG	59.31	55	4.17
611		22525	chr2	AACCG	CCGAA	5	6	28462194	28462223	30	1	153	TTTTTAGGGCTGGGCAAACG	59.32	50	3.6	TGAACCGAACCGAATGTAAACC	59.19	45.45	3.27
612	HvSSRCM-241	22530	chr2	AC	AC	2	20	28470618	28470657	40	1	232	AGTTCCTGCACAATAAAGTTCAAGG	59.99	40	3.61	ACAGTTGCTTGCTTAAGAGTTGC	60.24	43.48	4.17
613		22571	chr2	AAG	GAA	3	10	28571046	28571075	30	1	165	CGGAGACTTGCAGTTTTGGC	60.04	55	4.52	CGGGTTTCATCTTCACTCGC	59.28	55	5.03
614		22604	chr2	AAT	TTA	3	10	28667922	28667951	30	1	125	ATGGGAGTACGTGTGGTTGG	59.68	55	3.77	CGTGTCCAGTTGCACTTTCC	59.69	55	3.13
615	HvSSRCM-242	22626	chr2	AT	TA	2	33	28713896	28713961	66	1	184	AGTAAACAAGAATCGAGCAAAGAAGG	60.07	38.46	3.46	TGTGTAAATAGTAATTCCTCCCTTACG	58.8	37.04	3.18
616		22713	chr2	AGGGG	TCCCC	5	6	28973067	28973096	30	1	121	ATTATTCGGGGAAGGGACGG	59.24	55	4.79	CGGATTTTGTATTCTAAATAGGATGGC	58.76	37.04	4.4
617		22741	chr2	AAT	TAA	3	10	29015999	29016028	30	1	186	AGCAGCAATGACAGGTGAGG	60.32	55	3.86	AGACGTGGAACTCTTGAACCC	59.93	52.38	4.11
618	HvSSRCM-243	22755	chr2	AT	AT	2	23	29041459	29041504	46	1	151	GTAAGATTGAGATGGCCCAGC	58.77	52.38	4.85	ACATGATACAGTAAAGTTAGCTGCC	59.18	40	4.85
619		22817	chr2	AG	AG	2	19	29405143	29405180	38	1	173	CATTCTTTACGCTATGTCAGTTTTCC	59.04	38.46	3.13	TCCTTAAGGGTTCCCGTTCC	59.01	55	3.62
620	HvSSRCM-244	22834	chr2	AG	GA	2	38	29473514	29473589	76	1	166	CAAAGAAACATTTTGGATTTTGCCC	58.79	36	5.36	CGTCCCAGTGGAGATTTTTGC	59.8	52.38	3.68
621	HvSSRCM-245	22882	chr2	AAT	TAT	3	20	29657333	29657392	60	1	244	AGGCCTTCTACTCTGCATAGC	59.31	52.38	2.97	ACAAAGGTTTCTACTGAACTACGG	58.7	41.67	4.02
622		22901	chr2	AATAGT	CTATTA	6	6	29717044	29717079	36	1	215	CAAATTATCTGTGCCCACACCC	59.83	50	4.61	TGACAGAGTGCACTTGGAGG	59.61	55	4.3
623		22942	chr2	AAT	TAA	3	11	29851180	29851212	33	1	164	GCGTATGAGTTGAGTAAATGAAAACC	59.26	38.46	3.27	TCCTCTTTCAACTTATCCTTCACC	58.19	41.67	4.02
624	HvSSRCM-246	22943	chr2	AG	GA	2	31	29855358	29855419	62	1	149	AGAGCTGTGACGAACTGTGG	59.97	55	4.17	TGCAAAACAAAACCCAAGCC	58.26	45	4.35
625		22985	chr2	AAT	AAT	3	13	29968461	29968499	39	1	180	TCTCAGTTCTCAGTGTTTTCGG	58.28	45.45	4.3	TTACCGGTAAATGATTTTCATCTGC	58.21	36	4.26
626		23035	chr2	ATAC	TACA	4	9	30072831	30072866	36	1	190	TTGGATTCCTTCTTCGTCTTGG	58.33	45.45	3.61	CCCCCTAATTTTTGCATGTTTGG	58.99	43.48	3.28
627	HvSSRCM-247	23086	chr2	AT	AT	2	21	30178092	30178133	42	1	124	AAACACATCCATCCTTCGATCC	58.45	45.45	3.36	GCGATCACTTTTGTTTGCGG	58.95	50	5.69
628	HvSSRCM-248	23104	chr2	AT	TA	2	23	30224267	30224312	46	1	228	GGCTTGGACTACTTTCTTCACC	58.92	50	4.02	GTTTTTGGTGAAGCTGAGGAGG	59.71	50	4.3
629		23109	chr2	AT	TA	2	17	30233319	30233352	34	1	118	GTGATGCCACATCACCTCC	58.21	57.89	4.3	TGCTAGCAATTAAACTTTAGTGGC	58.05	37.5	5.01
630	HvSSRCM-249	23142	chr2	AAT	AAT	3	15	30337645	30337689	45	1	202	ACAGCTGAGGCAACAAGTCC	60.54	55	3.85	AATTTGCAGACTCACGGACG	58.85	50	4.79
631		23155	chr2	AG	AG	2	15	30387978	30388007	30	1	137	GTTGTCTTCTGATTCCTGATTCCC	59.36	45.83	3.97	CCCACTCTTTGTATTTAAATCGAGAGG	59.99	40.74	3.69
632		23156	chr2	AG	TC	2	19	30393887	30393924	38	1	127	TCGAGAGGAAGACTTAGACTCC	58.12	50	3.85	TGTTGTCTTCTGATTCTTGATTCCC	59.29	40	3.97
633		23157	chr2	AG	TC	2	15	30401686	30401715	30	1	116	TCGAGAGGAAGACTTAGACTCC	58.12	50	3.85	TGTCTTTCGATTCCTGATTCCC	58.13	45.45	3.97
634		23227	chr2	AAT	ATT	3	13	30615584	30615622	39	1	204	TTGTGTTATGCCTCTTGTAAGGG	58.67	43.48	3.95	GCTGCGAAAATGTCTGAGCC	60.18	55	4.7
635		23282	chr2	AT	AT	2	17	30757837	30757870	34	1	131	GGGTAAATGCTTGAATAGTCCCC	59.11	47.83	4.81	AGTGTCACATATCCAATAACAAGGG	58.88	40	3.95
636	HvSSRCM-250	23343	chr2	AT	AT	2	22	30905050	30905093	44	1	193	CTGATTGGCTGCTCGAGGG	60.52	63.16	4.3	CTGGTCTTGGTCGAGTACTCC	59.53	57.14	3.85
637		23372	chr2	AAT	TTA	3	12	30993498	30993533	36	1	171	CCATCCAGGTGTGTTCTCTCC	60.07	57.14	3.71	CACACACTATTCCCACCCCC	60.03	60	5.4
638		23394	chr2	AT	AT	2	15	31042508	31042537	30	1	119	CGCGTAAATGAACCCAGTGC	60.18	55	4.4	CACATCACCTCCTCAAGTCCC	60.07	57.14	4.46
639		23436	chr2	AACCG	CGAAC	5	6	31163296	31163325	30	1	142	CGAAAAGAACCGTTTGAGTTCG	58.72	45.45	3.95	CAAGTAGGGGTGGGCACG	60.05	66.67	5.34
640		23505	chr2	AAC	AAC	3	11	31332084	31332116	33	1	147	AGCAATAAACCCTTAAAATCATTAGCC	58.8	33.33	3.93	TCTGATTTTGAAAATGTAACACCCG	58.56	36	5.28
641		23533	chr2	AG	AG	2	15	31433012	31433041	30	1	178	GCTGCTTTCTCCCATGATGG	58.97	55	3.51	TCCATGCTTGTTATACAACCAAGC	59.84	41.67	4.01
642		23541	chr2	AAT	TTA	3	11	31449424	31449456	33	1	200	TCTGCTGATGTATGATATTTAGTGTGG	59.13	37.04	4.17	ACATTCAGCAATGCGTCTCG	59.28	50	4.04
643	HvSSRCM-251	23543	chr2	AT	TA	2	22	31449588	31449631	44	1	200	TCAATTGAGGTTGGGCCACG	60.89	55	4.94	ACATAACTACCTATGTGTCTCATCCG	60.02	42.31	4.18
644		23555	chr2	AAT	AAT	3	11	31469873	31469905	33	1	178	TACGCTGCTCCGAATCTAGC	59.69	55	3.42	TCATTGTAAGGCGAATTGGATGG	59.37	43.48	3.51
645		23585	chr2	AAT	AAT	3	11	31528336	31528368	33	1	220	CGAAATAGTCTTGTGGGGGC	58.62	55	5.8	GCAGAATAACATCCGTGTGGC	59.94	52.38	5.01
646	HvSSRCM-252	23614	chr2	AAT	ATT	3	16	31583237	31583284	48	1	178	ACAGGTCATAGTTAAGGATTCAAAGC	59.4	38.46	3.51	AGTTTTGCATGCTGATCGCG	60.18	50	5.87
647	HvSSRCM-253	23698	chr2	AT	AT	2	24	31789314	31789361	48	1	172	AATTTGGAAGGTGAGGAGTTCG	58.59	45.45	3.95	AGCACATCCATCCTTCGATCC	59.93	52.38	3.36
648		23708	chr2	AAT	TTA	3	10	31810372	31810401	30	1	167	GCTGAAATACGGAGTGTGGC	59.27	55	5.01	GGAAATTCACCATACCTGAAGGG	59.05	47.83	3.95
649		23723	chr2	AG	CT	2	15	31845452	31845481	30	1	158	TCTCCGTTCAAGGCCATTCC	60.04	55	3.01	TCTATATAAGGGACGGCGATGG	58.98	50	3.51
650		23757	chr2	AG	CT	2	15	31920669	31920698	30	1	163	GACAGTCTCCCTTCAAGGCC	60.04	60	5.19	TCTATATAAGGGACGGCGATGG	58.98	50	3.51
651		23776	chr2	AG	AG	2	16	31975120	31975151	32	1	143	CATGTGTGTGTGTGTATCAAATTGG	59.37	40	3.16	GTTTTTCCAGACGATCCCGC	59.55	55	6.13
652		23777	chr2	AT	TA	2	17	31975299	31975332	34	1	125	CCTGCGGTTTTAAAGCTTTCCC	60.61	50	3.97	GGACGAGCTTGAATGGTTCG	59.28	55	3.95
653	HvSSRCM-254	23839	chr2	AAT	AAT	3	18	32202700	32202753	54	1	243	ATGACGCGTGAAGCTTTTGG	59.76	50	3.28	GTTCAAGTCGTTACTGAACATAAAACC	59.41	37.04	3.27
654		23971	chr2	AG	CT	2	16	32623234	32623265	32	1	190	GGCTCGACTTTCATTACACTCG	59.4	50	4.18	GTCAATGTTCATGTACCCAGACG	59.63	47.83	4.18
655		24037	chr2	AAAAAT	AAATAA	6	5	32889507	32889536	30	1	107	CCCGAAGTTAGATTTTGTTGGTCC	60.08	45.83	4.46	CGCAATCACCTCCGAAAATGG	60.2	52.38	3.16
656		24087	chr2	AG	AG	2	16	33150622	33150653	32	1	100	TGCAGTAAGTTTAGGGTTGTTAGC	59.24	41.67	3.09	CCTCAACTCTCCTTCACAGCC	60.34	57.14	4.85
657	HvSSRCM-255	24103	chr2	AAT	TAT	3	14	33198662	33198703	42	1	148	TTTAAATGTCGTCGCCGTCG	59.29	50	5.12	ATAAAAACGGACAAGCATAACGG	58.02	39.13	4.44
658	HvSSRCM-256	24111	chr2	AAT	ATA	3	19	33238936	33238992	57	1	160	ACTTTAAGCTAACAAGCCCCC	58.2	47.62	5.4	ACCACTTATGTCATTGCTCATGC	59.62	43.48	4.06
659		24114	chr2	AC	AC	2	19	33258190	33258227	38	1	190	AGCTGTTAGAAACAACTACGTCC	58.7	43.48	4.79	AGAGGATTCCAGCAGTGAGC	59.46	55	4.26
660		24160	chr2	AAT	AAT	3	11	33482084	33482116	33	1	171	CCATCATACCTTCATCCAAGTTGG	59.42	45.83	3.77	AGTAGCCTTCTAGGTATGTCTTGG	59.1	45.83	3.61
661		24170	chr2	AAT	TTA	3	12	33516087	33516122	36	1	105	GGGGGAGAAATTGTAATACCCG	58.52	50	5.28	AGAAGAGGTTTTTATAGGCCAAACC	59.28	40	3.27
662	HvSSRCM-257	24286	chr2	AG	CT	2	24	34491577	34491624	48	1	149	CCCTCCCATTCTCACCAAGC	60.39	60	4.01	GGTGATGTTGGCTGTCAAGG	59.12	55	3.61
663	HvSSRCM-258	24409	chr2	AT	AT	2	22	35174579	35174622	44	1	165	GAGTACATTCTTGGCTTTCCCC	58.98	50	4.81	CTCTGGTCGACCTGCAAGC	60.74	63.16	4.01
664		24446	chr2	AATAGT	ATGATA	6	5	35229044	35229073	30	1	185	TCGTCAGCAATTGCAAAGCG	60.39	50	4.68	CCAAATTCCCAAATATTTGTGGTGC	59.88	40	5.01
665	HvSSRCM-259	24447	chr2	AAT	ATA	3	14	35229074	35229115	42	1	222	TCGTCAGCAATTGCAAAGCG	60.39	50	4.68	TGGTGAGATGTTGACCTGCC	59.96	55	4.85
666		24510	chr2	AT	AT	2	15	35446460	35446489	30	1	107	CGTGTTTGTGATGATAGAGAGATGG	59.54	44	3.51	AAGATGAGAAATGGTGACGCC	58.64	47.62	5.68
667		24588	chr2	AC	TG	2	15	35600417	35600446	30	1	179	GCAACTCCAACATAACCGCC	59.83	55	6.13	TTTTGGTTTAAATATCAGTGCTCCC	58.07	36	4.3
668		24626	chr2	ATC	CAT	3	11	35663763	35663795	33	1	142	AGCCACCGATTACCCAATCC	59.82	55	3.01	AATAGTCGGTGGACACGTGG	59.75	55	4.94
669		24652	chr2	AT	AT	2	15	35708902	35708931	30	1	135	GGTGTTCTCTCTCTTTTCTACTTTCC	59.35	42.31	3.13	AAGCCTTTAAAGTCGTGCGG	59.13	50	5.69
670		24668	chr2	AC	CA	2	15	35739287	35739316	30	1	187	ACCAAACCATCACACATATCAACC	59.54	41.67	3.77	AGATTTCACACAGACATCTTTTATGC	58.47	34.62	3.14
671	HvSSRCM-260	24696	chr2	AT	AT	2	22	35818907	35818950	44	1	164	TGATGACCAATGCACCTGGG	60.32	55	4.45	TCGGGAGAGTTTGATACTGAGG	58.98	50	3.86
672	HvSSRCM-261	24715	chr2	AAT	AAT	3	19	35857605	35857661	57	1	234	AGTGATGTATCTTGTTTGCATACTGG	59.68	38.46	4	AGTTTGCAATGGGTTGATGAGC	60.03	45.45	4.26
673		24720	chr2	ATG	CTA	3	11	35860277	35860309	33	1	212	AGCAATGACAGGTGAGGTGG	59.96	55	4.61	AAGACATGGAACTCTTGAACCC	58.24	45.45	4.11
674	HvSSRCM-262	24727	chr2	AG	AG	2	23	35874539	35874584	46	1	233	TGGGCTGTGTAATTTGGTTGG	59.03	47.62	3.77	ATGAGGGCTTTCAAAGGTGC	58.74	50	5.01
675	HvSSRCM-263	24795	chr2	AT	AT	2	32	36084279	36084342	64	1	227	CAGCAATGCGTCTTGTGGG	59.79	57.89	4.61	TCTTCTTATGTGTTATGTTCAGTGTGG	59.61	37.04	4.17
676	HvSSRCM-264	24818	chr2	AAT	AAT	3	16	36167771	36167818	48	1	192	GTTTAGAGTGCAAACCATTGATGC	59.38	41.67	3.91	CGAATTACAAGTTGACATGTGGC	58.84	43.48	5.01
677	HvSSRCM-265	24832	chr2	AAT	TAA	3	17	36270706	36270756	51	1	120	GGGTAATACTCAATTTCCCGTTGG	59.66	45.83	3.77	TTTTTCCCCAATTAAATCACTATGGG	58.14	34.62	4
678		24891	chr2	AT	TA	2	15	36488258	36488287	30	1	130	TGACGAAATCACGAACAAAACCC	60.24	43.48	4.11	AGGGGTTCAAATTCTCCCATACC	60.05	47.83	2.73
679	HvSSRCM-266	24905	chr2	AT	AT	2	20	36532150	36532189	40	1	218	TCTAACACTCAACACACCCCC	59.58	52.38	5.4	GGGTGTGATATTGCTTTAGACTGG	59.42	45.83	4
680	HvSSRCM-267	25039	chr2	AAT	ATA	3	42	36950389	36950514	126	1	289	TCGTTCTGATCTCTTCTCAAAAGG	58.53	41.67	3.11	AGAAGGCAAAGGATGGAGGG	59.37	55	4.3
681		25047	chr2	ATG	GAT	3	11	36961593	36961625	33	1	142	GCTCATGATGATGCTGATGACG	59.84	50	4.35	TCTTCCACCCTTGCAATCCC	59.96	55	3.85
682	HvSSRCM-268	25074	chr2	AT	AT	2	20	37049857	37049896	40	1	112	TGAAAACAATGTACAACATGAGATGC	59.14	34.62	3.91	AGAAACTTTGCCTTCACTACTGC	59.43	43.48	4.4
683		25272	chr2	AT	AT	2	18	37560781	37560816	36	1	171	GCTTTGTGCCTGTAATTGCC	58.29	50	4.52	TCCCACAAATTTCCAAACTTCCC	59.61	43.48	3.97
684		25342	chr2	AG	CT	2	15	37720883	37720912	30	1	104	TGTTCCTTTCATGCATGCGC	60.11	50	6.09	TCATCACACTGAAGAAGTAAAGGG	58.45	41.67	3.95
685		25344	chr2	AAAAAG	AAAGAA	6	5	37727197	37727226	30	1	194	GGGTCCAAGTCTTTATTCTTGTTCC	59.82	44	3.62	TCATCGTTAACAGCCTACCCC	59.52	52.38	4.95
686		25412	chr2	AT	TA	2	16	37912853	37912884	32	1	116	TGCACAAATCGAAATGGGAGC	59.8	47.62	4.7	AAACTTTGACATTCAATGGCGG	58.35	40.91	6.13
687		25496	chr2	AG	CT	2	15	38123144	38123173	30	1	131	CGCCAAAATGTGTATGCATGC	59.41	47.62	4.06	TTAACGAGTTTGCTGCAGGC	59.41	50	4.85
688		25529	chr2	AG	TC	2	16	38191823	38191854	32	1	158	TCATATGTTGCTCATGACAGAACC	59.12	41.67	3.62	GGAGAGAGAGATTGGCTGAGG	59.31	57.14	3.86
689	HvSSRCM-269	25549	chr2	AAT	ATA	3	27	38212578	38212658	81	1	241	AGGTAAAATAAGAGCCACACCC	58.04	45.45	4.61	TAGTTGGCAATGACCCCACC	59.96	55	4.61
690		25587	chr2	AG	GA	2	15	38300960	38300989	30	1	147	CGGGAGCTTCGATTTTAAATGC	58.64	45.45	3.56	TAAGAACGCCAAACCCACCC	60.54	55	4.61
691		25641	chr2	AAT	ATT	3	11	38371727	38371759	33	1	141	TGATAGCACACCAGAGCACC	59.75	55	5.01	TGAGAGAGAGAAAATGAAATGAGGG	58.59	40	4.3
692		25661	chr2	AAT	TAA	3	11	38391513	38391545	33	1	112	GGTTGAGATTGATGTTCCACCG	59.58	50	4.94	TGTGCTTACATCTTCACTACGG	58.15	45.45	4.02
693		25691	chr2	AT	AT	2	17	38447943	38447976	34	1	216	ATCATGTTCGAACGAGCCCC	60.46	55	5.8	TGTTGGGTTTGGTTAGGAACG	58.7	47.62	3.95
694		25704	chr2	AT	AT	2	17	38489427	38489460	34	1	156	CCAAAAGTTAAGTAAAATCATCCTCGC	59.52	37.04	5.03	CAATTCTGACCAGTTTGCTTGC	58.95	45.45	4.01
695	HvSSRCM-270	25719	chr2	AAT	ATA	3	15	38506642	38506686	45	1	216	TGATTGGAATGTTGTAGCCTTTAGG	59.35	40	2.69	ATATGAAAGTGTAAGGCAAATGTCG	58.21	36	4.35
696		25740	chr2	AAT	TTA	3	11	38546647	38546679	33	1	180	GTTCCAATGCGTATCCACCG	59.34	55	4.94	TCACAATCGTTGGTAGGTGC	58.2	50	5.01
697		25745	chr2	AAT	TTA	3	10	38553936	38553965	30	1	186	TGACATGCCATGAATCCCCC	60.11	55	5.4	CTTTTGGCTTCTGGTGGCG	59.71	57.89	5.69
698		25821	chr2	AG	AG	2	17	38703357	38703390	34	1	231	AGTGCCCCTAACAGAAAGTGG	59.93	52.38	4	AAGAAAATGTCCTCGTCGTAGG	58.15	45.45	3.18
699		25866	chr2	AAT	TAA	3	10	38777354	38777383	30	1	156	TCAACAACTCTCAAACTTACTCTCC	58.72	40	3.71	ATGCCGTTTGAACACCAAGC	59.97	50	4.01
700		25927	chr2	AGC	CAG	3	10	38929164	38929193	30	1	111	TTATTCTTGAAGCAAAGGAATCACC	58.08	36	4.02	CAGGTTTCTGTCACAAATGATGC	58.77	43.48	3.91
701		25933	chr2	AC	TG	2	15	38935026	38935055	30	1	203	GTGGTTGTTAAAGGAGTTGAAATTACC	59.35	37.04	2.85	AAATAACTCTATTAAACTGCACGGC	58.22	36	5.68
702		25935	chr2	AAT	AAT	3	10	38950006	38950035	30	1	159	TCTAGTGAAAGAGAAGGAAAATGAAGC	59.61	37.04	3.86	ATGGAACGGTTGCAATTTGC	58.21	45	3.68
703	HvSSRCM-271	26078	chr2	AT	TA	2	23	39313384	39313429	46	1	243	TCCATCAAACTACCAAATTGGCC	59.49	43.48	5.36	CGGAAATCCTTATCCTAAAACGGG	59.49	45.83	5.28
704	HvSSRCM-272	26132	chr2	AG	CT	2	27	39441851	39441904	54	1	207	AATAGATTCGTGCGCTTGCG	59.7	50	4.85	TCTTCAAAGCAACAAAAGCGC	58.81	42.86	5.92
705		26133	chr2	AT	AT	2	16	39441905	39441936	32	1	179	AAAATTTGCACAACAGCGCG	59.42	45	6.86	TCTTCAAAGCAACAAAAGCGC	58.81	42.86	5.92
706	HvSSRCM-273	26177	chr2	AAAT	ATTT	4	10	39568405	39568444	40	1	191	AGTTACAGAGAGAGTGCAGAGG	58.91	50	3.69	GCAATAGAAAGCACACAATAAGTTGC	60.18	38.46	4.17
707		26185	chr2	AT	TA	2	15	39605769	39605798	30	1	211	AGCCCTGCAGTGTGTTTACG	60.88	55	3.18	CCTGAGTCCGCCTCTGTCC	61.72	68.42	4.02
708		26213	chr2	AT	AT	2	19	39666432	39666469	38	1	222	CACCTATACTCTCAATGACTAGGCC	60.05	48	5.19	CACGTGGAAGTTTCTACATACGC	59.94	47.83	4.42
709		26302	chr2	AAATC	TCAAA	5	7	39962446	39962480	35	1	189	TGAACGCTTTTGTATGTCAATGG	58.21	39.13	3.16	AACTTTAGCTTTGGCCACGG	59.04	50	4.94
710		26306	chr2	AT	AT	2	15	39969908	39969937	30	1	178	AACGGCTGCCTAAGTTCAGG	60.32	55	3.86	GCCAGATGATGTTCAATTGTATTGC	59.54	40	3.56
711		26307	chr2	AG	AG	2	17	39974297	39974330	34	1	137	AGAGAAAAGGGTCCCATGGG	59	55	4	AGGGGAGAGGATAAAAACCGC	59.79	52.38	5.68
712		26524	chr2	AAT	AAT	3	10	40548112	40548141	30	1	190	AATGTGGTGAAAATGTTGCCG	58.25	42.86	5.69	AAGGTTCTGAGGACCGTACC	58.74	55	3.34
713		26531	chr2	ATAC	GTAT	4	9	40580320	40580355	36	1	148	AGTGATTATTCATTTTGTTGATGCCC	58.96	34.62	5.36	TCTGAACCAAACACCATCGG	58.11	50	4.18
714		26678	chr2	AAT	AAT	3	11	41018875	41018907	33	1	132	CTCTAATACATTTTTCTTGCAAGTTGC	58.36	33.33	4.17	TGCTAAGAAATTCCACCTGCC	58.55	47.62	4.85
715	HvSSRCM-274	26736	chr2	AAT	TTA	3	18	41138355	41138408	54	1	146	TGGTACATTATACGGTGTTATATGGG	58.39	38.46	4	GGAGTCAAATATCACGGTCTCC	58.28	50	3.71
716		26748	chr2	AT	TA	2	16	41163740	41163771	32	1	146	AAAGGATGTGGCACGGTACC	60.32	55	3.34	TATTACCGTATGCCGTGGGG	59.32	55	4.96
717		26752	chr2	AAC	TGT	3	11	41170775	41170807	33	1	142	GTTGTTGCTGTTGTTGTTTGGG	59.59	45.45	4.12	GCATCTCACCTACCACCACC	60.11	60	4.61
718		26754	chr2	AAT	AAT	3	10	41185164	41185193	30	1	130	CAAGACTAGCTCAAGTTAGGTTGG	59.07	45.83	3.77	GCAAGAAGTTTCCACTAGACATTATCC	60.2	40.74	2.59
719		26764	chr2	AG	CT	2	15	41202755	41202784	30	1	130	ATTATCGTGGCAGGGAAGGG	59.53	55	3.95	TCGCCTTCCAACTCAAATCC	58.18	50	3.01
720		26837	chr2	AT	TA	2	15	41421848	41421877	30	1	150	AGTACTTCAAATCCTCTACGTAAAGC	58.97	38.46	3.51	ATAAGGCAATGTTGGAAATATACACC	58.05	34.62	4.16
721		26863	chr2	AAT	TTA	3	10	41458240	41458269	30	1	159	CCCACCAATTACTTTTGCAATGC	59.56	43.48	3.56	TCGATTTTGTGGGAAATTTGCG	58.69	40.91	4.85
722		26869	chr2	AAT	AAT	3	10	41487248	41487277	30	1	160	GTCTCAAGGTTAAGCTTGCCC	59.19	52.38	5.36	GCTCTTGGTAACTCACACTTGG	59.19	50	3.61
723		26982	chr2	AGG	GAG	3	10	41767219	41767248	30	1	100	AGCTGTGCTCAAGGAAGTACC	60	52.38	3.34	TGTCAGTTTGTTCTCCGCCC	60.53	55	6.13
724		27012	chr2	AG	AG	2	17	41819041	41819074	34	1	231	GCTCAATTCGAGTGCTGGC	59.57	57.89	4.85	AGACAGTGAAGCAGCTCACC	59.97	55	4.02
725		27024	chr2	AGG	GGA	3	10	41861463	41861492	30	1	123	TTTGAAGGTAGATGGGTGTGC	58.21	47.62	4.57	AATACAAACCTTCTACGGGCC	58	47.62	5.8
726	HvSSRCM-275	27210	chr2	AAT	TAA	3	16	42296164	42296211	48	1	177	ATTTAAGGTAACCACAACAACAGC	58.16	37.5	4.4	CGAGCAAATATTCCAACAACTAGC	58.73	41.67	3.42
727		27281	chr2	AT	TA	2	17	42414343	42414376	34	1	177	AATTGTTGTCTGCCGGTTGG	59.33	50	3.77	CTCTACCACCAAACCCCTCC	59.38	60	4.3
728		27299	chr2	AC	CA	2	15	42443155	42443184	30	1	198	CAGGTGGTCGATCATTTATCTGG	58.94	47.83	3.86	TCAGAACATAAGTCATTCACAGACC	58.83	40	3.85
729		27317	chr2	ATC	ATC	3	13	42465806	42465844	39	1	127	GTTCTGCTTTTGTGGTGCCC	60.25	55	5.36	TCAATAAAAACACCTTTGCAAGTAAGC	59.78	33.33	3.09
730	HvSSRCM-276	27349	chr2	AG	GA	2	22	42507176	42507219	44	1	104	TGGGTGATGATCTAGAAGATGGC	59.67	47.83	4.4	CCATATTTGGGGGACTTTCGC	59.32	52.38	4.7
731		27371	chr2	AAT	AAT	3	12	42545585	42545620	36	1	146	ACTTCTCCCCTACCACGACG	60.96	60	5.12	GCACATCCGATGCTGTAGC	59.06	57.89	3.58
732		27419	chr2	AAAAAG	TTTTCT	6	5	42632711	42632740	30	1	177	ACTGCCGTACACTTTGTTGC	59.34	50	4.17	GCTCAACTACCCCAAAGTTTGC	60.29	50	3.68
733	HvSSRCM-277	27440	chr2	AAT	AAT	3	14	42693355	42693396	42	1	199	AAAAGAGGGCCACTTTGAGC	58.67	50	4.26	AAAAACAAGACCGCATTGCC	58.14	45	4.52
734		27444	chr2	AT	AT	2	17	42695819	42695852	34	1	118	GATGCATGAACAATCGACAAGC	58.9	45.45	4.01	GAAAGTTGGAGGAGGCTGGG	60.32	60	4.45
735	HvSSRCM-278	27460	chr2	AG	AG	2	44	42715485	42715572	88	1	243	ATCCCTTGGCTTGCTACACG	60.39	55	4.49	ACATGCATGTAACTTAGCATTACCC	59.7	40	3.69
736		27487	chr2	AAT	ATA	3	11	42773345	42773377	33	1	152	CCTAGTTCCTCCAGATCCGC	59.32	60	5.54	GAGCATCTTTCTATAAGTTGAATTCGG	58.72	37.04	4.3
737	HvSSRCM-279	27502	chr2	AAAT	AAAT	4	10	42800325	42800364	40	1	173	TGTATGAGACATGCCATCTTACTCC	60.22	44	3.85	AGGTTCTAAGCCATCTAGCCG	59.31	52.38	5.52
738		27510	chr2	AAT	ATT	3	13	42821847	42821885	39	1	118	ACCTCACGTGCCTTGAATCC	60.32	55	3.01	TTAGGGAGCTTTGCATGGCC	60.68	55	5.36
739		27523	chr2	AC	TG	2	16	42841291	42841322	32	1	127	GCTTAAGACGTAGAGTGACTAAAAGC	59.97	42.31	3.51	ATAAAGGGAAGACGCTCGGC	60.18	55	5.54
740		27550	chr2	AG	TC	2	19	42894888	42894925	38	1	158	CAGCCCTCACTCTCTGATCG	59.61	60	3.69	GCTGTCACTGTCGTTCAACG	59.77	55	4.1
741	HvSSRCM-280	27642	chr2	AT	AT	2	23	43065073	43065118	46	1	132	TTAGACAACTACCCTTCTATGTGC	58.03	41.67	4.57	TCTTTTGCTTGTTTCTCCAAAAGC	59.13	37.5	3.51
742	HvSSRCM-281	27643	chr2	AAT	AAT	3	37	43065618	43065728	111	1	220	CAAAGAAGCAGGAATCCGCC	59.55	55	6.13	GGGCAGCATGATTGAACTCG	59.62	55	4.18
743	HvSSRCM-282	27687	chr2	AC	TG	2	24	43183118	43183165	48	1	240	ATACACTGGGTTTATATATCACTGGG	58.08	38.46	4.45	TCAACGTGCAGCTTCATTTGG	60	47.62	3.28
744	HvSSRCM-283	27713	chr2	AT	AT	2	33	43272271	43272336	66	1	140	CCTAAATGAAAAGCCCGGGC	59.54	55	6.13	TCTCGATTGGAGTGATTGTTCC	58.14	45.45	3.62
745		27743	chr2	AAG	TTC	3	13	43325820	43325858	39	1	178	CCTCTAAAACCCAAACGCCC	59.11	55	6.13	GCTGATCGGTGAAGAAACGC	59.9	55	4.84
746		27759	chr2	AT	AT	2	17	43355186	43355219	34	1	110	TGCTAGCAATTAAACTTTAGTGGC	58.05	37.5	5.01	CAAAGAAGCAAAATGGTGATGCC	59.57	43.48	4.4
747	HvSSRCM-284	27801	chr2	AT	TA	2	20	43466576	43466615	40	1	161	TACGTATCGTAGGGGTTCCC	58.02	55	3.97	GTTCCAACGAAAGCACACCC	59.97	55	4.61
748	HvSSRCM-285	27864	chr2	AG	AG	2	30	43649565	43649624	60	1	194	TAAGGGGTGAAGCAACTGCC	60.25	55	4.85	GTTTCCTAATTGCGAGCTTAGGG	59.69	47.83	3.53
749		27891	chr2	AGTCGG	AGCCTC	6	6	43707374	43707409	36	1	184	AAACAGACTCACCAACTGGC	58.32	50	4.85	AACACGTGGGCTTATGGGG	60	57.89	4.96
750		27905	chr2	AT	AT	2	18	43736971	43737006	36	1	179	GTGTCACTCTATGCATCATAATACTGG	59.67	40.74	4	CCTATATTGTTAATTGCATGCTTCCG	59.2	38.46	4.3
751	HvSSRCM-286	27935	chr2	AT	AT	2	21	43812946	43812987	42	1	178	GTGTGTGTGTTTGTGTATAATCACG	59.16	40	4.35	GAGTCCTTGTCACCAACATGC	59.46	52.38	4.06
752		27987	chr2	AG	GA	2	16	43981199	43981230	32	1	125	CTGTGGTAGTGCTTGTGTGC	59.41	55	4.57	GGGTATGTTCCCTGTGGACC	59.74	60	4.46
753	HvSSRCM-287	27989	chr2	AC	TG	2	21	43983916	43983957	42	1	197	TTCGGGTGGGTAATTTGGGC	60.61	55	5.36	TTGCGGGATCAGTAATTCATACC	58.61	43.48	2.73
754		28017	chr2	AC	AC	2	18	44091705	44091740	36	1	129	CAATCGCGCACTTGATCAGG	59.97	55	3.86	TCTTTTTCTCTCTCACTCCCCC	59.09	50	5.4
755	HvSSRCM-288	28045	chr2	ATAC	TATG	4	10	44209904	44209943	40	1	155	AGCTTTGTGTGTTTATCTGAATTGC	59.08	36	3.56	CTGCAACCGATTAGCCAAAGG	59.87	52.38	3.11
756	HvSSRCM-289	28097	chr2	AT	AT	2	31	44372941	44373002	62	1	181	ACCACAACATAAATGTAAAACGTAACC	59.14	33.33	2.85	CCGGTATGAATCATGATGCACC	59.51	50	5.01
757		28126	chr2	AG	TC	2	17	44458792	44458825	34	1	213	TTTCTGGGTCCGTCACTGC	59.93	57.89	4.4	GTCTACATTCAACTTTGCAACATCC	59.14	40	3.51
758	HvSSRCM-290	28128	chr2	AC	AC	2	20	44462590	44462629	40	1	227	AATGCAGTGGGTGTCCAGC	60.6	57.89	4.85	AAGAAACCTACAAGGAGGGAGG	59.09	50	4.3
759	HvSSRCM-291	28148	chr2	AC	AC	2	20	44518710	44518749	40	1	234	AATGCAGTGGGTGTCCAGC	60.6	57.89	4.85	AAGAAACCTACAAGGAGGGAGG	59.09	50	4.3
760	HvSSRCM-292	28154	chr2	AG	TC	2	35	44539400	44539469	70	1	238	GTTCTGGGTCCGTCACTGC	60.67	63.16	4.4	GTCTACATTCAACTTTGCAACATCC	59.14	40	3.51
761		28160	chr2	AT	TA	2	16	44547027	44547058	32	1	166	AATGTCTCTGCTCGTGTCGC	60.73	55	5.19	TGGGTTCTATGAACTAGCATTGC	58.8	43.48	3.56
762	HvSSRCM-293	28183	chr2	AG	GA	2	20	44582843	44582882	40	1	108	GGCTATATCGAGCTGCTGTAGG	60.16	54.55	3.18	TGGGGATGCTCTCACTAAAGG	59.16	52.38	3.11
763		28209	chr2	AT	TA	2	15	44645427	44645456	30	1	146	AAAAATGAGGGCGCCCGC	61.76	61.11	6.13	CGTTCTCCAGACTCCTTTCCC	60.07	57.14	3.97
764		28279	chr2	AT	AT	2	19	44877143	44877180	38	1	159	GGATAGACTAATATCCGCATGGC	58.63	47.83	4.4	GTGTTAAAATATGCAGAATTCCACGC	60.02	38.46	5.34
765		28327	chr2	AT	TA	2	16	45009292	45009323	32	1	155	ACACCCACATACAGCAACCG	60.61	55	4.44	TTCATTGGCTGCCTGGTACG	60.68	55	3.67
766	HvSSRCM-294	28332	chr2	AT	AT	2	26	45015461	45015512	52	1	159	CGAATATTGGTTGTGACCCCC	58.98	52.38	5.4	TTTGAGACTCACAATGTACATTTGC	58.56	36	3.68
767		28367	chr2	AAAAC	TTTTG	5	6	45085267	45085296	30	1	200	GATTATTGCTGGGCCTGAAGC	59.66	52.38	3.86	TCTGTTACCTGTTTCAAGTGTTCG	59.43	41.67	3.95
768		28429	chr2	AAT	TTA	3	11	45260583	45260615	33	1	157	TCTTCTCTTGTTTTCCCCCTCC	59.62	50	4.3	CGCTTCTCTTCTACCACTTATTATCC	59.14	42.31	2.59
769		28442	chr2	AG	AG	2	19	45282638	45282675	38	1	184	CTAAAACTGCTGGCTGCTGC	60.11	55	5.25	TAACTTGTTCATGGCCCACG	58.47	50	4.94
770		28443	chr2	AG	TC	2	18	45284283	45284318	36	1	133	TGGGTGGTCGATCATGTTCC	59.75	55	3.62	GTGATGATGAGAAAGCAAGAGCC	59.93	47.83	4.7
771		28445	chr2	AG	TC	2	17	45284515	45284548	34	1	141	TCATCCGACACTTCCTCTTGC	60.07	52.38	4.01	GTGTGGCTGTTGGCTTGC	59.97	61.11	4.01
772		28469	chr2	AAT	AAT	3	13	45320003	45320041	39	1	215	CCAGTTATCCCATCCATAACACG	58.93	47.83	4.49	GCTGAAATGCAATCATCCAACC	58.81	45.45	3.77
773		28563	chr2	ACC	CAC	3	11	45465390	45465422	33	1	134	ACTCCCAAAACAACAACCACC	59.17	47.62	4.61	ACAGTCTTCAACAAAATCTAGGTTAGC	59.83	37.04	3.09
774		28622	chr2	ACCCG	CCGAC	5	7	45577552	45577586	35	1	140	CAATGATCGTGTAGGTTCAACAGG	59.91	45.83	4	TTTCGATCCCGACCCGATCC	61.74	60	3.36
775		28658	chr2	AAATC	TTAGT	5	6	45656949	45656978	30	1	102	CCCAAATGCAAACGGGTAGC	60.11	55	3.58	TCTCTCTCTGTCACCGACCC	60.32	60	4.46
776		28687	chr2	AT	AT	2	15	45704429	45704458	30	1	145	GTGTACGAGGGCAAAAGTTCG	59.81	52.38	3.95	CCCAGCTCACCAAGTCTACC	59.75	60	3.18
777	HvSSRCM-295	28873	chr2	AT	AT	2	24	45978387	45978434	48	1	226	AAAATAACTCTATCAAGTGTCATGGC	58.01	34.62	4.4	GCTTACAGTTTTAAAGTTTTCCCGC	59.83	40	6.13
778	HvSSRCM-296	28878	chr2	ATAC	TATG	4	14	45979484	45979539	56	1	176	GCCAACAACGATTGACTCACC	60.07	52.38	4.02	ACACTTCCAAACACCAAATACTAGC	59.76	40	3.42
779	HvSSRCM-297	28918	chr2	AAT	TAA	3	16	46048382	46048429	48	1	203	ACTCTGATGGCATGAATATGAAAGG	59.23	40	3.11	TAGCTCGCTTTCGGTCATCC	59.9	55	3.51
780		28960	chr2	AG	TC	2	19	46165102	46165139	38	1	146	GAACTCCCGAATTGGATCGC	59.06	55	4.58	GGGACAACCTTAGGTGTCGG	60.04	60	4.79
781	HvSSRCM-298	28980	chr2	AT	TA	2	22	46201971	46202014	44	1	177	GACTTACTAAACCGCACGGC	59.28	55	5.68	TTTTCTTATGGCTTCAATTCCAGC	58.28	37.5	4.85
782		29083	chr2	AG	CT	2	16	46356572	46356603	32	1	201	TGAAGCCGTCTGATTGCACG	61.29	55	5.34	AGACACCATGTGAAAATGTGGC	59.7	45.45	5.01
783	HvSSRCM-299	29120	chr2	AT	AT	2	33	46425014	46425079	66	1	233	AGAGCTCTATATGACATCTTTAACCC	58.1	38.46	4.11	GTCATTTTATGAGTTTTTCCTTCTCGG	59.25	37.04	4.63
784	HvSSRCM-300	29150	chr2	AT	AT	2	20	46502964	46503003	40	1	231	AGTGCTTGTTCCCGAAATGC	59.4	50	3.56	CCTCAACTTTGTTCAATGAAAATGC	58.35	36	3.56
785		29155	chr2	AT	AT	2	19	46513193	46513230	38	1	133	GCTGATTGCCTCATTCTCCC	58.68	55	4.3	ACTACTTATCGTTGCCATGTCC	58.21	45.45	4.02
786		29157	chr2	AT	AT	2	15	46518367	46518396	30	1	130	AGATCCCATTAGATCGCGCC	59.75	55	6.53	TTAACTTGATTAATAACGTGTCCGC	58.24	36	5.54
787	HvSSRCM-301	29185	chr2	AAAG	TCTT	4	10	46595516	46595555	40	1	193	ACCTCTTCATCTTCTTATCTGTTTCC	58.67	38.46	3.13	CAAGTTCTGCTTCGTGTCTACC	59.27	50	3.18
788	HvSSRCM-302	29211	chr2	AT	TA	2	30	46638532	46638591	60	1	164	AGATGCATTAACTAGCGTGGC	58.79	47.62	5.01	ACAAGACATATTGCAGAAGATCTCG	59.25	40	4.04
789		29216	chr2	AAT	AAT	3	10	46648077	46648106	30	1	189	ATCAGCCAAGGTTTGCTAGC	58.53	50	3.42	TGTCAACAACTTACAAGTTTGTCC	58.05	37.5	4.02
790	HvSSRCM-303	29245	chr2	AAT	ATT	3	17	46715342	46715392	51	1	169	GCCTTGATATATGATGGATACCTTCC	59	42.31	3.46	TGGGCCAATAATCTTAACTTTTGC	58.27	37.5	3.68
791		29319	chr2	AG	GA	2	18	46835930	46835965	36	1	127	TCCTCTCCAATTTTGTTTGTTGC	58.31	39.13	4.17	CGCTCTCTCTCTCTCAAGCC	59.62	60	4.35
792		29329	chr2	AG	AG	2	16	46853645	46853676	32	1	152	TACAGACCGTGCGCATAAGG	60.18	55	2.69	AGAGCCAGCTGACATCTTCG	59.82	55	3.79
793		29348	chr2	AATATT	TTATAA	6	5	46876659	46876688	30	1	162	ACATGGGGTTATGGGTCTTCG	59.79	52.38	3.79	GCACTCACAATGTTCACAATCC	58.43	45.45	3.01
794		29367	chr2	AC	GT	2	17	46911649	46911682	34	1	197	CTGAAAGCCTGGCAGTAAAGC	59.8	52.38	3.51	ACACACCTACCTACCTACCTACC	60.05	52.17	3.18
795	HvSSRCM-304	29382	chr2	AT	TA	2	24	46927522	46927569	48	1	116	TCCTTCAATTATCATTTGGGACGC	59.66	41.67	5.19	ACTTTTGTGATTCTAATTTGCGTTCC	59.36	34.62	3.62
796	HvSSRCM-305	29516	chr2	AT	AT	2	23	47168409	47168454	46	1	131	ACGTGTTAATCAAATAGCTGGCC	59.62	43.48	5.36	CGTGTACGTAATTTAGGCGCC	59.74	52.38	6.53
797		29585	chr2	AAT	TTA	3	10	47306744	47306773	30	1	136	GGATCAACTTCTCAAAATTAATGCCC	59.24	38.46	5.36	CAGGATCGATTTTGCTGGAGC	59.67	52.38	4.7
798		29586	chr2	AT	TA	2	16	47306901	47306932	32	1	185	AACACATTTGCTGCACGTCC	59.97	50	4.79	TGCTGCTTGTGAGTGTTTGC	59.9	50	3.68
799		29598	chr2	AT	AT	2	17	47359959	47359992	34	1	143	TGTTTAATTGTACCATGGGAGGC	58.98	43.48	4.7	GTCCAGAAGTCATAAATACCAAAAACC	58.97	37.04	3.27
800	HvSSRCM-306	29683	chr2	AG	TC	2	20	47537347	47537386	40	1	119	AGTTTCAGAATATTGAGTGGAGTATGC	59.5	37.04	3.14	TCTCAAATGAACTGTGATTGGCC	59.49	43.48	5.36
801		29785	chr2	ATAG	TATC	4	9	47788055	47788090	36	1	149	AAAGAACTTATTTATGCCTTATCCACC	58.09	33.33	4.61	CAATAGTATGGAAGTTACATGAAAGGC	58.65	37.04	4.35
802		29786	chr2	AT	TA	2	15	47788091	47788120	30	1	149	AAAGAACTTATTTATGCCTTATCCACC	58.09	33.33	4.61	CAATAGTATGGAAGTTACATGAAAGGC	58.65	37.04	4.35
803		29793	chr2	AG	AG	2	16	47797618	47797649	32	1	144	GATCATGTTCCTTTTAGGGAGCC	59.11	47.83	4.7	AATAAGGGAGGTGTGTCGGG	59.09	55	5.14
804		29802	chr2	AAT	ATT	3	12	47811234	47811269	36	1	165	TGACGCTACCACAGTAACACC	60	52.38	4.16	ACAAGGGCAACATAAACATGCC	60.03	45.45	4.4
805	HvSSRCM-307	29843	chr2	AT	AT	2	31	47898530	47898591	62	1	239	CCGCCTCTGCTCCTATTTCC	60.25	60	3.13	TGCTTCTTCATACCCCAGTGG	59.72	52.38	4
806	HvSSRCM-308	29962	chr2	AT	AT	2	26	48079957	48080008	52	1	142	AGTTAGTGAAGAAATGAGTGCTCG	59.07	41.67	5.03	CGAATTGAATCGACAATATATACTGGC	58.89	37.04	4.85
807	HvSSRCM-309	29963	chr2	AT	TA	2	21	48082389	48082430	42	1	143	TTAAAGTCAGAGATCCCTGATTGG	58.01	41.67	3.16	GGAACTCCGTGATTGGATGC	58.98	55	3.91
808	HvSSRCM-310	29982	chr2	AT	TA	2	24	48111693	48111740	48	1	178	GTGCATAATAATGAGCCCCGC	59.8	52.38	6.13	TCAATTTAGACTGGGGGCGC	60.39	55	6.53
809		30005	chr2	AC	GT	2	17	48139584	48139617	34	1	191	GCGGTGTAGTTTTGTGCTTGG	60.6	52.38	3.61	CGAGCCCAATTCAAGCTTCC	59.55	55	3.46
810		30011	chr2	AAT	ATA	3	12	48143945	48143980	36	1	169	GCATATGCTATTAACATACGGAGGG	59.48	44	4.3	AATAGTGTACCAGCATCGTGC	58.45	47.62	5.34
811		30045	chr2	AAT	TTA	3	10	48167248	48167277	30	1	226	TCAGATGGATCTATCAATGGGCC	59.73	47.83	5.8	CCTCAACACATGCCACAACG	60.04	55	4.1
812		30047	chr2	AT	TA	2	17	48168604	48168637	34	1	139	TGCGTTAGAACTAAAATTTGATCTCG	58.55	34.62	4.04	ACCTGTCTTTAATTTGTGGTTTTGC	59.18	36	3.68
813	HvSSRCM-311	30077	chr2	AT	AT	2	27	48210852	48210905	54	1	225	GAAGTTTCAAGCCTCTCTGCG	59.54	52.38	5.18	GATTTAACAACTGCACTTATACTGACC	58.82	37.04	4.02
814	HvSSRCM-312	30082	chr2	AAT	AAT	3	14	48229911	48229952	42	1	129	TGTTTGTTTGTTTTGTTACCCCC	58.42	39.13	5.4	TCATTTAACAACACGAAAATTCAGAGC	59.62	33.33	4.09
815	HvSSRCM-313	30137	chr2	AACACG	TTGTGC	6	7	48360692	48360733	42	1	185	AGAATGCGAATGGTAGGGGG	59.53	55	5.4	CGTCATCTCCCTCCCTTGC	59.86	63.16	4.01
816		30154	chr2	ATAC	CATA	4	9	48380991	48381026	36	1	194	TCCTTTGGTTCATATGTCTTTTAAGC	58.17	34.62	3.09	TCATAGGTAACGTATGCTAGAACG	58.01	41.67	3.95
817		30184	chr2	AT	TA	2	16	48445052	48445083	32	1	198	GCCCATGTCGGTTTTGTAGC	59.83	55	3.58	GTCAAGTTGATTTTTCTTGTTTTCGG	58.61	34.62	4.3
818		30198	chr2	AAG	AAG	3	10	48474453	48474482	30	1	149	GCGAAAAGCTAGAGTGCACC	59.56	55	5.01	ATGGCGGTTACTTTTCCACG	58.84	50	4.94
819	HvSSRCM-314	30239	chr2	AT	AT	2	21	48565449	48565490	42	1	153	ACAGCAAAGAGTGAAAGAGCG	59.13	47.62	5.03	TGGAAAAGTAGTGTGGCCGG	60.25	55	6.13
820	HvSSRCM-315	30336	chr2	AT	AT	2	31	48763564	48763625	62	1	174	ACATATTTGAGTTTGACACGTATGC	58.46	36	3.14	ACATGCATGTAACTTAGCATTACCC	59.7	40	3.69
821		30339	chr2	AAT	ATA	3	11	48768108	48768140	33	1	122	CACATTGTGTACTTGCCAGTCC	59.77	50	3.85	GAGTTTATTTTTCTGTTTTTGCTGCC	58.87	34.62	4.85
822		30421	chr2	AG	AG	2	19	48926559	48926596	38	1	167	AGAATGGTCAAGAAAGAGAGAATGC	59.35	40	3.56	AGTGAAGTTGAGGACTACAGAGC	59.74	47.83	4.09
823		30465	chr2	AT	TA	2	16	48994854	48994885	32	1	151	CCTGACCGTACGATCTCAACC	60.2	57.14	3.77	AGGATGCCCTTTGTCGACG	60.08	57.89	5.12
824		30471	chr2	AAG	AAG	3	10	49001833	49001862	30	1	179	AGGGAATAGAGGGGAATAATTTGC	58.35	41.67	3.68	TTTGGCAAAAATTTATCAGAACTTGC	58.36	30.77	4.01
825	HvSSRCM-316	30504	chr2	AT	AT	2	24	49034074	49034121	48	1	179	AGCATTCGGATTGGAGTCGG	60.18	55	4.79	GCAAAATCTCCGGCTCAAGC	60.18	55	4.01
826		30585	chr2	AT	TA	2	15	49216483	49216512	30	1	159	CCGTTCCTAGTACCTGTCGC	59.9	60	5.19	AGCAAGGGCATTTGGATTCC	58.8	50	3.01
827		30612	chr2	AAT	TTA	3	12	49246995	49247030	36	1	139	TGTTGATGTGTGTGTGGGGG	60.47	55	5.4	TAAGATGGATCGAGCCACCC	58.95	55	4.61
828		30634	chr2	AACAAG	AACAAG	6	6	49282047	49282082	36	1	129	CCATACCCAGTTTTCGCTGC	59.55	55	5.25	AAAGGCTTCAACTTTGCGGG	59.61	50	6.13
829	HvSSRCM-317	30678	chr2	AAT	ATA	3	19	49381009	49381065	57	1	173	TCCTTGTTGTTGGAGTTGCG	58.98	50	4.85	TCATCGACTGCCATGTTCCG	60.46	55	4.3
830		30687	chr2	AG	AG	2	16	49403581	49403612	32	1	174	AGTACTACTTGTCTACGACTGGC	59.31	47.83	4.85	GGCTGTGTCAAAAACTTGTTTTGG	60.14	41.67	3.28
831	HvSSRCM-318	30689	chr2	AAT	TAA	3	31	49406065	49406157	93	1	164	TTAGTTGATGTAAATCCAATACACTGC	58.33	33.33	4.4	GGCAAAGATAATAAACGGGGGC	59.96	50	5.8
832	HvSSRCM-319	30701	chr2	AT	AT	2	23	49425897	49425942	46	1	174	AAACAGACACGTTGTGCAGC	59.9	50	5.25	ATGCCTCCAAATGAAGCACG	59.19	50	5.34
833	HvSSRCM-320	30715	chr2	AG	CT	2	31	49459539	49459600	62	1	209	ACACTGTATTAGAGTGAGTCTTTTGG	58.84	38.46	3.28	CTTTCTCGGACTTCAGGGCC	60.39	60	5.8
834	HvSSRCM-321	30777	chr2	AAAG	AAGA	4	10	49569455	49569494	40	1	178	GAAAGGCTGTTGATTCACATGC	58.75	45.45	4.06	TCTTCTGTCAAGTAAGGAATCTCCC	59.81	44	4.3
835		30800	chr2	AG	GA	2	16	49605068	49605099	32	1	186	CCGAAGGCAGACAAAAACGG	60.04	55	4.44	TCCTCGACCATTCGCTTTCC	60.11	55	3.13
836		30819	chr2	ACCGCG	GGCGCT	6	6	49656919	49656954	36	1	116	GAGGAGGGAGAAGGACATGC	59.53	60	4.06	AAACCCCAAAATGGCGATCG	59.47	50	3.69
837	HvSSRCM-322	30853	chr2	AAT	AAT	3	14	49697306	49697347	42	1	151	CCGCCCCAATCCATTAATCC	58.74	55	3.01	AGGGAGGAGAAGGAAGGTCC	59.96	60	4.46
838	HvSSRCM-323	30859	chr2	AT	TA	2	26	49706790	49706841	52	1	108	TATGCACTGTACAGCCGTCG	60.18	55	5.12	GACTTGCCCACCTCCTTACC	60.04	60	2.85
839	HvSSRCM-324	30874	chr2	AAT	AAT	3	15	49728691	49728735	45	1	158	ACATTTTATCAAAGACTTTCAACCGG	58.85	34.62	5.28	CTATTCAAACCTGCACCCACC	59.18	52.38	4.61
840		30908	chr2	AG	TC	2	16	49784391	49784422	32	1	205	AGACTCAAAGGCCAAGTGGG	59.89	55	4.61	CATGGCATTGGAGGTGTTGG	59.47	55	3.77
841	HvSSRCM-325	30919	chr2	ATAC	ATGT	4	12	49800704	49800751	48	1	186	TGGAAACCCTCAGAACCAGG	59.23	55	4.45	TGAAATTAGACACACACACACGC	60	43.48	5.34
842	HvSSRCM-326	30975	chr2	AT	TA	2	26	49874928	49874979	52	1	185	CACACACAGCAATAATAATAAGTCCC	58.58	38.46	4.46	ACAGAGATGTAAGTTACGTGTACG	58.37	41.67	3.67
843		30988	chr2	ATC	CAT	3	10	49905871	49905900	30	1	181	ACATCATCTTACGTCACTTTTTGTCC	60.07	38.46	4.02	CTCATGATGGGACCAGCTCC	59.89	60	4.7
844		30993	chr2	AG	AG	2	16	49916994	49917025	32	1	216	ATGATTAGGAAGGGGCTGCC	59.52	55	4.85	ACTGGAAAAAGGGCTGGTGG	60.47	55	4.61
845		31037	chr2	AAT	ATA	3	10	49980385	49980414	30	1	169	AAGAGATGAAAGAGAGATTGAGACG	58.44	40	4.18	ACTATTGTTCTGTTCCTGATTTCGC	59.88	40	4.7
846	HvSSRCM-327	31073	chr2	AT	TA	2	34	50036249	50036316	68	1	174	AGATGTGTGTGTATGTGCACG	58.93	47.62	5.34	AGAGAAAATTAATCACCACCTCCC	58.49	41.67	4.3
847	HvSSRCM-328	31101	chr2	AT	AT	2	23	50068371	50068416	46	1	109	GTCTGTGTGTGTGTGTGTGC	59.9	55	4.57	CGTTCCTGTACTTTCATGAACTACG	59.94	44	3.51
848		31134	chr2	AT	TA	2	15	50127987	50128016	30	1	159	GAGGGTGGGGTTCTGTAAGC	60.04	60	3.09	AAGGCAAAACCAAACCGAGC	59.9	50	5.03
849		31174	chr2	AT	AT	2	17	50211488	50211521	34	1	173	AGTATGGACGTGTATGCATGC	58.52	47.62	4.06	CATGGATGGGTAAGTGGGCC	60.47	60	5.8
850	HvSSRCM-329	31189	chr2	AAT	TTA	3	16	50245263	50245310	48	1	212	ACTCCTACCATAGTCCGTTGC	59.24	52.38	4.17	GTGTACTAGGTCTGACTCATTTGG	58.59	45.83	3.28
851		31211	chr2	AATT	TAAT	4	8	50291852	50291883	32	1	149	GTCAATGACCATGCAGCTGC	60.18	55	5.25	GTGGAATTTGAAAAGGAAAACCAGG	59.47	40	4.45
852		31271	chr2	AAT	ATT	3	13	50429419	50429457	39	1	165	AGCGTGGAAATTGCATTTGC	58.57	45	3.68	GGGTAACAAAAATTAGTGATGCGC	59.44	41.67	6.09
853		31306	chr2	AAG	AGA	3	12	50487179	50487214	36	1	212	ACAATTGAGCAACCAAGACAGG	59.38	45.45	4	CATAACCGAGGAAGCAGCCC	60.82	60	5.19
854		31318	chr2	AT	TA	2	17	50510918	50510951	34	1	187	AGTGGAGATAAGCCGGTTGC	60.11	55	4.17	GAGTTCCAGAGGGATGCTGC	60.46	60	5.25
855		31348	chr2	AT	AT	2	15	50590150	50590179	30	1	211	CGACACGTGACATACTCTGC	58.74	55	4.26	AATGCATATGTGGGCGAGGG	60.54	55	4.3
856	HvSSRCM-330	31378	chr2	ATAC	ATAC	4	10	50640814	50640853	40	1	170	TTCACACATGGGAGAGAAAGC	58.22	47.62	3.51	CTCCACTTGCATGGTGATGG	58.9	55	3.51
857		31386	chr2	AT	AT	2	15	50648605	50648634	30	1	152	GCCACTTTTCATCGCTTTCCC	60.4	52.38	3.97	ACATTTATTAAAACGCGACATGTGG	59.2	36	4.17
858	HvSSRCM-331	31404	chr2	AAAAT	TTTTA	5	8	50690445	50690484	40	1	164	GCATCCACAAACCAAACCCC	59.97	55	4.95	TAGTGAGGTTGGGTTGGTGG	59.23	55	4.61
859		31422	chr2	AAAATC	TCAAAA	6	5	50726628	50726657	30	1	164	ATTGTTGGAAAGCATAAAGTGTCC	58.22	37.5	4.02	TAATGACCGTGAGTCCGTTGG	60.07	52.38	3.77
860		31474	chr2	AAAAAG	CTTTTT	6	5	50847307	50847336	30	1	184	GTTCAAGCGTTGTTTCGTTGC	59.75	47.62	4.17	GCCAATTGTTGACATGGAAGC	58.66	47.62	3.86
861	HvSSRCM-332	31499	chr2	AG	TC	2	28	50878056	50878111	56	1	230	TTTGCCCACCCTTAGCATGC	61.26	55	4.06	TCCTGGAATCTGGTTTGCCC	59.96	55	5.36
862	HvSSRCM-333	31521	chr2	AG	AG	2	25	50915561	50915610	50	1	157	AAAGCACTGAGAGCCATAAGC	58.64	47.62	3.09	ACTTAAACGTTGAAGTTTTGAAGCC	59.2	36	4.35
863		31553	chr2	AG	TC	2	16	50973401	50973432	32	1	175	GGGGATTTTGTGTTGTGAGCC	60	52.38	4.7	TCTTTTGGGAAAGAGTGAAGCC	58.78	45.45	4.35
864	HvSSRCM-334	31571	chr2	AT	AT	2	20	51002900	51002939	40	1	174	ACAATTGTCGTACCATAAGCAGG	59.06	43.48	4.85	CCGTATGGTTCAAAGCCATCG	59.67	52.38	3.84
865		31619	chr2	AAT	ATT	3	12	51101838	51101873	36	1	155	TGGTTATAATCGTACGGCTATTCC	58.29	41.67	3.01	TAATGTCAATGTGCCCCACC	58.15	50	4.61
866		31642	chr2	AT	TA	2	18	51130009	51130044	36	1	216	GCCTGAACAAGTTTCCCAAGC	60.27	52.38	4.01	GCGTGTGCAAGTTTTTCTCG	58.89	50	4.04
867	HvSSRCM-335	31665	chr2	ATC	ATC	3	14	51171281	51171322	42	1	142	TCCAACTTCGGATGAGCACG	60.39	55	5.34	GATTGGTGAACACGTGCTACC	59.54	52.38	3.18
868		31679	chr2	AAT	AAT	3	11	51192302	51192334	33	1	120	TCCCAATGAACAACTTTTCTCCC	59.1	43.48	4.3	GAAGAGGAAAAATTATTTTGAGGGAGG	58.75	37.04	4.3
869	HvSSRCM-336	31692	chr2	AAT	TTA	3	14	51222581	51222622	42	1	187	GTGCACATAGTCGGAACTATATTCG	59.66	44	3.34	AGACAAAGTTGGGTGAGGCG	60.54	55	5.52
870	HvSSRCM-337	31729	chr2	AAT	TTA	3	28	51296737	51296820	84	1	170	CACTTCCCCTTGCAAATGACC	59.73	52.38	4.02	AAACTCAGCATATTATTAATGACGACG	58.51	33.33	5.12
871		31751	chr2	AG	CT	2	18	51326252	51326287	36	1	150	CTCGGCCATATTTCTCACTGC	59.13	52.38	4.4	CGACAGAACCGGAATCTTGC	59.28	55	4.01
872		31762	chr2	AAAG	CTTT	4	9	51355274	51355309	36	1	157	CTATCAGTTGCTGTTGCGCC	59.9	55	6.53	ACAAGCCCATTTTGGTACTTTCG	59.99	43.48	3.46
873		31801	chr2	AT	AT	2	15	51400541	51400570	30	1	108	TTTCAACAATCCCCCTCAACC	58.4	47.62	3.77	TCCAAGTATCAAGCACATTCGC	59.32	45.45	4.7
874	HvSSRCM-338	31820	chr2	AG	AG	2	22	51436469	51436512	44	1	195	TGTTACTGCATGATCTATCTCAAAGC	59.52	38.46	3.51	ATGACTTAAGAGCTGCCGCC	60.46	55	6.13
875		31846	chr2	AT	AT	2	17	51476649	51476682	34	1	149	TTAGTTGACCTACCCACGGC	59.39	55	5.68	CACTGTTGTGGAAAGCAGGC	59.97	55	4.85
876		31858	chr2	AAGCC	CCAAG	5	6	51489936	51489965	30	1	207	TGCCAATTCTGATTGTTGCCG	60.07	47.62	5.69	GTGATTCGAATAACCTAATCCCGG	59.31	45.83	5.73
877	HvSSRCM-339	31863	chr2	AAT	ATT	3	16	51495855	51495902	48	1	237	CCCTACACACAAACATACACACG	59.81	47.83	4.49	GCTTCAAGTTCAATCTTGGTACTAAGG	60.36	40.74	2.69
878		31869	chr2	AT	TA	2	18	51504066	51504101	36	1	147	ACAATATGAATATATGGTCAAACGGGG	59.61	37.04	5.73	TGTTTTAATGGTGATACAACACACG	58.57	36	4.49
879		31925	chr2	AG	AG	2	19	51607546	51607583	38	1	146	TGCATTAGTCGAGCTAAGTGGG	60.16	50	4.61	CGCTTAAACCACACGATTTATGC	59.22	43.48	3.14
880		31928	chr2	AT	AT	2	15	51613944	51613973	30	1	203	AAAAATTACCCTCAATCGCATCG	58.08	39.13	3.84	GTCCTGCTTTAATACTTTCGGAGC	59.97	45.83	4.7
881	HvSSRCM-340	31933	chr2	AAACAC	ACACAA	6	7	51633760	51633801	42	1	177	GCCTCGCGTTTAGAATCACG	59.7	55	4.35	AAGAAGTTACAGCCAGGGCC	59.96	55	5.8
882		32057	chr2	ACCGCC	TGGCGG	6	5	51846133	51846162	30	1	162	TGACAGAAGAAGAAGCGCCG	60.67	55	6.46	ACCGCAATAGCAGTAGTGGC	60.46	55	5.01
883		32059	chr2	AG	CT	2	19	51847841	51847878	38	1	187	TTAAGTGATCCCAGTTGTGGC	58.21	47.62	5.01	GCTGAGTCTGTAATCACACTCC	58.48	50	3.85
884		32077	chr2	AG	GA	2	16	51871524	51871555	32	1	109	AGTTTTGACTGAAGGTGGGGG	60.13	52.38	5.4	GCTTCTTGCATGCGTTATCCC	60.27	52.38	3.85
885		32141	chr2	AAT	AAT	3	11	51984641	51984673	33	1	153	CGAGTGCAAATAACCCACCC	59.19	55	4.61	ATGGGCTGAATTTGTAGTTTTATCG	58.2	36	2.92
886		32157	chr2	AG	AG	2	18	52004511	52004546	36	1	155	CCCACTCCACACTCCTAATCC	59.51	57.14	3.01	CACGGCCCTCCATTTCTACG	60.81	60	3.51
887	HvSSRCM-341	32184	chr2	AAT	TAT	3	30	52054417	52054506	90	1	158	ATGAAAAGAAGCGAGGAGGC	58.26	50	4.7	TCATATGCACGTAACTGCGC	59.07	50	6.09
888		32202	chr2	AAGGC	CCTTG	5	7	52066834	52066868	35	1	147	GTCATTGCATACAGTCGGCG	59.7	55	6.46	GTAGTAGCAAGCAGGCCAGG	60.46	60	4.45
889	HvSSRCM-342	32224	chr2	AG	CT	2	41	52092036	52092117	82	1	191	CCCACACTTTAAGATCGCGG	58.99	55	6.46	CACTTTTGTTGATGTGTGAGAACC	58.96	41.67	3.62
890		32249	chr2	AT	TA	2	16	52139195	52139226	32	1	201	CCAACTCGGCCATCTTGACG	61.36	60	4.35	AGAATGTCGATATGTTTAAGCTACGC	59.86	38.46	4.42
891		32260	chr2	AG	TC	2	19	52148529	52148566	38	1	142	CACATGCTAGCTGATTCGGG	58.78	55	5.14	CAAAGGAAAACCGAGACCCG	59.13	55	5.28
892		32266	chr2	AATCT	TTAGA	5	6	52155505	52155534	30	1	153	GGAGGGACAGAAGGGATTGC	60.11	60	3.56	TGGTGTTGTGTTGTGTGTGC	59.76	50	4.57
893	HvSSRCM-343	32272	chr2	AT	AT	2	20	52167332	52167371	40	1	136	AACGAACCTGCAGTTTAGGC	58.76	50	3.93	AGGATTTCTATTAATTTGCTTGCCG	58.49	36	5.69
894		32295	chr2	AT	AT	2	18	52227339	52227374	36	1	191	TGTCGACATGAATATTGTAACCCC	58.88	41.67	4.95	GAAGGTTATATTCCGCCGCC	58.85	55	6.13
895		32317	chr2	AT	TA	2	16	52270369	52270400	32	1	167	TGTGGGAGCTATGTATGAAAAGGG	60.39	45.83	3.95	GTCCGATACGACTTGTCGCC	60.86	60	5.54
896	HvSSRCM-344	32340	chr2	AT	TA	2	29	52296150	52296207	58	1	161	TCCCACGTCATCAATTTTCATGC	60.12	43.48	4.06	ATAATGCTTTGAAACATAGAGGTGC	58.2	36	5.01
897		32359	chr2	AT	TA	2	18	52316815	52316850	36	1	129	GCATCGTCGTCTCTTTAACTTCC	59.7	47.83	3.46	TTTGTCTAGCAAGAAAAGGAAAAGG	58.19	36	3.11
898		32388	chr2	AAT	ATT	3	11	52358085	52358117	33	1	167	TCTTTTCTTGTCTTGTGCAATTGG	58.65	37.5	3.16	CGCAAACAATGATTGGCAGC	59.28	50	5.25
899		32389	chr2	AAT	AAT	3	10	52358479	52358508	30	1	142	ACAGTTTGCAGGCAATCAGG	59.04	50	3.86	AATCTCTCCCACCTCTCCCC	60.03	60	4.81
900	HvSSRCM-345	32439	chr2	AAT	TAA	3	14	52422547	52422588	42	1	174	AACAAACACCATACAAATTAGCCG	58.53	37.5	5.52	CATGCCTCACAATCACTGCC	59.55	55	4.85
901		32462	chr2	AAT	AAT	3	12	52440280	52440315	36	1	127	ACTGGAAAGGCGAACATTTTCC	59.7	45.45	3.13	CCGTCAATATAGTGAGGTACCCC	59.74	52.17	4.95
902		32471	chr2	AAT	TAT	3	13	52456565	52456603	39	1	184	TCATTCGCCGGACCAACG	60.43	61.11	4.1	TGAATGTCAGCAAGTGTTCGC	59.74	47.62	4.7
903		32486	chr2	AAT	TAT	3	10	52466413	52466442	30	1	209	GTTGGTGTTGGGACCAGACC	60.82	60	3.85	CCCATTAACCCCCTCATCCC	59.52	60	3.85
904		32508	chr2	AT	TA	2	15	52483080	52483109	30	1	143	CACCACTGTCAATTTATCCCGG	59.32	50	5.73	CAAACCGATCCAAACCGACC	59.48	55	4.79
905		32509	chr2	AAT	TTA	3	12	52483326	52483361	36	1	211	ACAGCTTACACCTAGCATAGACC	59.61	47.83	3.85	TGTGAGAGTTGTGCTGACGC	60.88	55	5.19
906		32544	chr2	AT	TA	2	17	52539430	52539463	34	1	154	TCTATATATCTGCCGCAGTCAGC	59.87	47.83	4.26	CCTTGACTACTAGTTTTTGTTTTCAGC	59.36	37.04	4.26
907		32546	chr2	AAGAG	AAGAG	5	6	52540085	52540114	30	1	131	AAGAACTGCTCACCACCAGG	59.89	55	4.45	TCCCAACCAAGTGACCAACC	60.11	55	3.77
908	HvSSRCM-346	32552	chr2	AAT	ATT	3	21	52543956	52544018	63	1	173	GTATGATTCTCCTGATCTAAATCAAGC	58.07	37.04	4.01	AGGCTACTGGTCTATGCTTGC	59.86	52.38	4.01
909		32633	chr2	AT	TA	2	15	52762275	52762304	30	1	126	AATGATGTCGAGTCTTGCCG	58.35	50	5.69	CCACATCACCTCTTCAAGTCC	58.3	52.38	3.85
910	HvSSRCM-347	32649	chr2	AT	TA	2	43	52800335	52800420	86	1	205	ATTCCATGCAACCGGTTTGG	59.39	50	3.28	GGGGTGGATTAAGTTTGCCC	58.81	55	5.36
911	HvSSRCM-348	32700	chr2	ATAC	ATAC	4	10	52909141	52909180	40	1	106	CGACTTAACAACATACCCCGC	59.34	52.38	6.13	TCCAACTGGAGAAGCTTGCC	60.25	55	4.52
912	HvSSRCM-349	32709	chr2	AC	TG	2	21	52920934	52920975	42	1	127	ACATACTCTGATCACCATTACAGC	58.39	41.67	4.4	TTTGAGTCCCTTTCCCTTGC	58	50	4.01
913	HvSSRCM-350	32716	chr2	AG	TC	2	27	52934095	52934148	54	1	147	ACTTCTAAATTTGTTAACGACAGTGC	58.87	34.62	4.4	GTTTGAGCTTTGACTAACCCTCC	59.5	47.83	4.3
914	HvSSRCM-351	32736	chr2	AT	AT	2	29	52976517	52976574	58	1	178	TGCGCGAAAAATCCAAAAGC	58.86	45	3.51	TTTTGATGCGCTTTGGACCG	60.04	50	4.79
Sl.No		Chm_3/ID	sequence	standard	motif	type	repeat	start	end	length	entry	product	forward	tm1	gc1	stability1	reverse	tm2	gc2	stability2
915		32764	chr3	AT	AT	2	15	25316	25345	30	1	161	TGAATTATTTCTCATCTCTTTGAGCG	58.09	34.62	5.03	TGCCTCGTCTTCTCTCTTTCC	59.45	52.38	3.13
916	HvSSRCM-352	32807	chr3	AT	AT	2	31	118533	118594	62	1	220	ACACGAGTTATTAAATCATCACTCCC	59.24	38.46	4.3	TCGTATTCTGTTTGCATCAAGGG	59.31	43.48	3.95
917		32830	chr3	AAT	ATA	3	11	206898	206930	33	1	204	TGTGGAACCATGTCTGAGGG	59.31	55	4.3	TCACCAAGAGGAACAAGTATTGC	58.93	43.48	3.56
918		32895	chr3	AT	AT	2	15	494206	494235	30	1	169	GCAAATTATCATCACGAAATGCCC	59.55	41.67	5.36	AATGTGCCAGAACTGCAACC	59.32	50	3.77
919	HvSSRCM-353	32909	chr3	AT	AT	2	43	576253	576338	86	1	196	GGTAATACTCCAAATCGAAGTGGG	59.19	45.83	4.61	TGAGCCTTTCTAGCCATCCC	59.16	55	3.85
920	HvSSRCM-354	32959	chr3	AT	AT	2	24	731397	731444	48	1	223	TCCCTAGTCGAATCAACACCG	59.52	52.38	4.94	ATTTATTGCCATGCCTGCCC	59.24	50	5.36
921		33046	chr3	AT	AT	2	15	975700	975729	30	1	130	ACGTATCACAGTTGACACATACC	58.51	43.48	2.73	CTCTACGGCTTCTTTCCTTGC	59	52.38	4.01
922		33071	chr3	AC	TG	2	15	1007094	1007123	30	1	131	ATGGTTGTGTGTGTGTGTGG	58.9	50	4.17	CACACACACACACAGAGAACC	59.33	52.38	3.62
923		33074	chr3	AC	AC	2	15	1007532	1007561	30	1	153	CTCTTGCTCTGCCAACAACC	59.4	55	3.77	GTCTGTGTGTGTGTGTGTGG	59.27	55	4.17
924		33114	chr3	AT	AT	2	15	1073954	1073983	30	1	195	GGAGGCGTAACAAAATTTTCAGC	59.33	43.48	4.26	TGCATCATCCAAATCCAAACCC	59.5	45.45	4.11
925		33185	chr3	AT	AT	2	19	1260460	1260497	38	1	192	AGGTGGACCATGTCAACTCG	59.68	55	4.18	ACCAGGATAATTAGAGTCAAATAACCC	58.78	37.04	4.11
926		33233	chr3	AT	TA	2	19	1413478	1413515	38	1	108	GAAGGCCTTTAGAGGAGAGCC	59.86	57.14	4.7	TGATATCTTGAGAACATGAAAATGCC	58.29	34.62	4.4
927		33283	chr3	AT	AT	2	17	1548423	1548456	34	1	126	TGTTTACCACCGGAACCAGC	60.54	55	4.85	GCTTGTGATCAGTCAGTTAAGGC	59.87	47.83	4.35
928		33332	chr3	AG	AG	2	19	1711727	1711764	38	1	199	GACAAATTTATGGCCTGGTGGG	59.83	50	4.61	TCCAAACTCCAAAGTTCTGCG	59.05	47.62	5.18
929		33346	chr3	AG	GA	2	17	1733468	1733501	34	1	150	AGTGGAGATCAAAGCACAAGC	58.84	47.62	4.01	TTTCTTTCTTCTCTTGAATCATGGC	58.08	36	4.4
930	HvSSRCM-355	33380	chr3	AAT	ATT	3	16	1789968	1790015	48	1	146	GCAATTGCAGGGTCGTATGC	60.25	55	3.14	CCAATGTCAACACCATCGCC	59.83	55	5.54
931		33389	chr3	AT	TA	2	16	1815811	1815842	32	1	124	ACAATTGATTTCATAAAGGTCATCACC	58.75	33.33	4.02	AACCAAGTAACTACCAGTCAACC	58.29	43.48	3.77
932		33481	chr3	AAT	TAT	3	13	2050095	2050133	39	1	157	CTTTGTTAAAATGAAGATATCCCCACC	58.8	37.04	4.61	TGCTTTGAGAGTAGCGTGTCC	60.34	52.38	4.02
933		33490	chr3	AAT	TAT	3	10	2067715	2067744	30	1	149	CTTTGTTAAAATGAAGATATCCCCACC	58.8	37.04	4.61	TGCTTTGAGAGTAGCGTGTCC	60.34	52.38	4.02
934	HvSSRCM-356	33633	chr3	AC	CA	2	23	2608691	2608736	46	1	173	TCCCGCACTTTAAAATCCTGG	58.56	47.62	4.45	ATTCCATCGATCGTCGTGGG	59.97	55	4.61
935		33849	chr3	AC	CA	2	16	3220972	3221003	32	1	146	TGGAACTCCACTACGCGC	59.74	61.11	6.86	CGAACTTTGTTTTTCTTGAGCCC	59.2	43.48	5.19
936		33857	chr3	AT	AT	2	16	3232336	3232367	32	1	102	TGGCACCACAAGATACAGAGC	60.34	52.38	4.09	TGATTCAACCAGCTGACATCG	58.65	47.62	3.84
937	HvSSRCM-357	33867	chr3	AT	AT	2	24	3246267	3246314	48	1	221	ACTCTGAACAACCCGAATGC	58.48	50	3.56	GACAGAACAGAATGACGCAGC	59.87	52.38	5.25
938	HvSSRCM-358	33989	chr3	AAT	TAT	3	21	3548031	3548093	63	1	207	CGAATTACAAGTTGACATGTGGC	58.84	43.48	5.01	GTTTAGAGTGCAAACCATTGATGC	59.38	41.67	3.91
939	HvSSRCM-359	34051	chr3	AAT	ATT	3	18	3790094	3790147	54	1	182	TGAGTGAAAAATTAGGGATTTATGTGC	58.75	33.33	4.57	CACAAAATCTGCCACAGCCG	60.39	55	5.52
940		34055	chr3	AAG	CTT	3	11	3798975	3799007	33	1	175	GTGATGACTACAGAAAATGCTATATGG	58.28	37.04	2.74	ACAAAATCTGCCACAGCCG	59.04	52.63	5.52
941		34104	chr3	AAT	ATT	3	13	3963951	3963989	39	1	169	AAGGTGGGATTGGAGTGAGC	59.67	55	4.26	GAGTCGTGACAGAGAGCTACC	59.6	57.14	3.18
942		34125	chr3	ATAC	CATA	4	9	4043060	4043095	36	1	171	CCAGATAAAAACTACATACATACACGC	58.73	37.04	5.34	TTATCTGGACGGTGTAGGCC	58.88	55	5.19
943	HvSSRCM-360	34205	chr3	AG	TC	2	20	4333619	4333658	40	1	104	AGTCTTCTTACTCACCTGCACC	59.7	50	5.01	TGTGGGAAAACAAGAAGAGGC	58.69	47.62	4.7
944	HvSSRCM-361	34275	chr3	AAT	TTA	3	17	4562838	4562888	51	1	184	AATGAGCGCTATAGCCGAGC	60.39	55	5.03	CTCGGAGACTGTGGCTAAGG	59.54	60	2.69
945	HvSSRCM-362	34347	chr3	AT	AT	2	21	4772769	4772810	42	1	119	CCATCGGTGGCTTTTAACCC	59.18	55	4.11	ACATGGTGGGAGAAAGATGACC	60.03	50	4.02
946	HvSSRCM-363	34357	chr3	AG	AG	2	22	4815569	4815612	44	1	167	CACACTCCTCACCAAAAGCG	59.41	55	4.68	CGGTTGCCGCCATATAAACG	60.04	55	3.6
947		34362	chr3	ATAC	ACAT	4	9	4830088	4830123	36	1	188	ACTGAGCATCGCAACTTATTATCG	59.55	41.67	2.92	TCGCTTGTTAATGTCCTCTTTAGC	59.37	41.67	3.09
948	HvSSRCM-364	34399	chr3	AC	TG	2	21	5057357	5057398	42	1	123	CCTACATCCACGAGACCACG	59.9	60	4.94	GACTGTGAAAATTGATGAATTTTTGGG	58.72	33.33	4.12
949	HvSSRCM-365	34460	chr3	AAT	TAT	3	27	5154744	5154824	81	1	232	CGACGATATTCATAGAAGGTGTTGG	59.6	44	3.77	GCACACGCACACACATGC	60.73	61.11	4.06
950		34461	chr3	ACACGC	GTGTGC	6	5	5154886	5154915	30	1	119	TCTTATAGAATATTGCGCGCGC	59.66	45.45	6.86	AAATTAACACACACACACACACC	58.26	39.13	4.16
951	HvSSRCM-366	34527	chr3	AT	AT	2	29	5382070	5382127	58	1	190	TCAATGTCGCTTTTCTAGAAGAGC	59.37	41.67	4.09	ATGAAATGCAGGGGTGAACC	58.44	50	3.62
952		34605	chr3	AC	TG	2	15	5555871	5555900	30	1	115	TCATCACACCCAAGCAAAAGC	59.66	47.62	3.51	TCTAGAATCAGCAGCTTTATTGCC	59.18	41.67	4.52
953		34655	chr3	AG	AG	2	15	5652445	5652474	30	1	167	GTCTATTTCTTCCATCCACAAATATCC	58.21	37.04	2.59	GACAAGGAACCTTCAGCACG	59.13	55	5.34
954		34691	chr3	AAT	AAT	3	10	5790485	5790514	30	1	106	CGAACTTAATGCCGCGTGG	59.94	57.89	4.94	AGGTGCAGGAGAAGCAAAGG	60.25	55	3.11
955	HvSSRCM-367	34696	chr3	AT	TA	2	27	5808734	5808787	54	1	240	TGTTAAAAGCGGAAAATGGTGC	58.61	40.91	5.01	TGAGCTGAAAAGTGAGGCCC	60.25	55	5.8
956	HvSSRCM-368	34721	chr3	AG	AG	2	23	5933852	5933897	46	1	149	GGCGATTTGAAGGTTGACAGC	60.4	52.38	4.4	AAAAACATTCCCCACGGCCG	61.81	55	6.13
957	HvSSRCM-369	34780	chr3	AAT	ATT	3	24	6149561	6149632	72	1	217	GGCGTTCAAGTCGTTACTGG	59.21	55	4	AAGGCAAACAATGAAAAGAAAAAGC	58.45	32	3.51
958		34787	chr3	AT	AT	2	17	6166105	6166138	34	1	152	TCAGAGTCTAGTGCATGCTCC	59.25	52.38	4.7	AGGCCACTGATTCTCATCTAGC	59.63	50	3.42
959		34807	chr3	AAT	ATA	3	11	6204339	6204371	33	1	149	AGCGTGAGTTAAGTAAATGAAAACC	58.33	36	3.27	CACCTCAATTTAGATTGTCATTCTTGG	59.03	37.04	3.61
960		34850	chr3	AAT	TAA	3	11	6296201	6296233	33	1	147	ATAGTGCATGTGTGGGACCC	59.74	55	4.46	CACCTCAATTTAGATTGTCATTCTTGG	59.03	37.04	3.61
961		34901	chr3	AT	TA	2	15	6438584	6438613	30	1	100	TGATTCAACCAGCTGACATCG	58.65	47.62	3.84	TGGCACCACAAGATACAGAGC	60.34	52.38	4.09
962		34904	chr3	AT	TA	2	16	6441784	6441815	32	1	176	AGGAAGCATGTAATCTTTCGCC	59.05	45.45	5.54	TTTGCTTCAAAGATTCGAACTGG	58.14	39.13	4
963		34925	chr3	AT	TA	2	15	6516369	6516398	30	1	158	ACACAGTTTAACAACGTGCCC	59.6	47.62	5.36	TGTACTACATCAAGTTAGTGGAGTCC	59.85	42.31	3.85
964		35027	chr3	AGC	AGC	3	10	6877109	6877138	30	1	142	CGGACTGGAAGAGCAGTAGC	60.18	60	3.58	GCTCCAGCTACTTCCAGTCC	59.82	60	3.85
965		35030	chr3	AT	TA	2	16	6882436	6882467	32	1	108	GGCTGAATTAAGGTAGTTGATGCC	59.96	45.83	4.4	CCCGGATTGGAACAGTACCC	60.11	60	3.69
966		35038	chr3	AAT	ATT	3	10	6902223	6902252	30	1	179	AGCCTAAGTCTTTGGATCGACC	59.83	50	4.79	ACGACCATCCAAAAGTTATTTTTAACG	59.41	33.33	3.18
967	HvSSRCM-370	35135	chr3	AT	AT	2	34	7299254	7299321	68	1	203	ACCATAGATTAATTTGAGAATCTTGCC	58.15	33.33	4.52	TTCTATGTCACAGGAGTTATTGGC	58.57	41.67	4.52
968	HvSSRCM-371	35225	chr3	AG	TC	2	20	7675953	7675992	40	1	188	TGCTATCCGGTAAAGGAATAGGC	59.99	47.83	3.93	GGATTGCCTCATCTTTGTCTGG	59.31	50	3.86
969	HvSSRCM-372	35245	chr3	AT	TA	2	21	7754359	7754400	42	1	100	CCACATCACCTCCTCAAGTCC	60.07	57.14	3.85	TGTCCTTTTACATACAGTCCCCC	59.74	47.83	5.4
970		35258	chr3	AT	AT	2	16	7780009	7780040	32	1	172	TGAACAGAAGATGATGACGTGC	59	45.45	5.34	AAGCTTTTCCGCACTTTCCC	59.33	50	3.97
971		35261	chr3	AT	TA	2	16	7780568	7780599	32	1	110	TGATGCTATTTGCTACAGTATACGC	59.37	40	4.42	TGGTCGCTAGACTAAACAGACG	59.84	50	4.18
972	HvSSRCM-373	35306	chr3	ACCCGG	ACCCGG	6	9	7880887	7880940	54	1	238	CTCGTATCGAACTCGGAGGC	60.04	60	4.7	AGAATGACCTAGACGCAACCG	60.14	52.38	4.44
973	HvSSRCM-374	35335	chr3	ATATAC	CATATA	6	8	7959050	7959097	48	1	208	AACTCCCCAGAAGCAAGTGG	59.89	55	4	TGAACATTTCTCTGTGCTCCC	58.22	47.62	4.3
974		35363	chr3	AG	CT	2	15	8039734	8039763	30	1	133	CCTCCCTCTCCTTCCTCTCC	60.11	65	3.71	AATGACTCCGAGAAGGTGCC	59.75	55	5.01
975		35492	chr3	AAT	AAT	3	10	8501311	8501340	30	1	139	AAAACATCAACAGCACATCATCG	58.52	39.13	3.84	ACATTTTGTGTCTTGAAGATTTGCG	59.54	36	4.85
976		35494	chr3	AT	TA	2	16	8502554	8502585	32	1	115	CAGTCGAATTTCTTGCTTGTGG	58.44	45.45	4.17	CATAGCAGCAAAGCCAGAGC	59.62	55	4.09
977		35529	chr3	AAT	AAT	3	11	8616394	8616426	33	1	142	AAAACATCAACAGCACATCATCG	58.52	39.13	3.84	ACATTTTGTGTCTTGAAGATTTGCG	59.54	36	4.85
978		35531	chr3	AT	TA	2	16	8617640	8617671	32	1	115	CAGTCGAATTTCTTGCTTGTGG	58.44	45.45	4.17	CATAGCAGCAAAGCCAGAGC	59.62	55	4.09
979	HvSSRCM-375	35611	chr3	AAT	AAT	3	15	8934954	8934998	45	1	157	AATAAAAACATCAACAGCACATCATCG	59.73	33.33	3.84	TAACAACAACGGGGCCAAGC	61.46	55	4.01
980	HvSSRCM-376	35616	chr3	AT	AT	2	36	8953786	8953857	72	1	158	TCTCCAGCAAACCAACTTGG	58.31	50	3.61	TATACATGGCAGCAGGGTCG	59.61	55	4.79
981	HvSSRCM-377	35637	chr3	AC	AC	2	20	9010000	9010039	40	1	194	TGGCATGACGCTATTGATCC	58.12	50	3.36	CTAAACCATATGGCTTAATAGCTTTCC	58.48	37.04	3.13
982	HvSSRCM-378	35638	chr3	AT	TA	2	22	9010613	9010656	44	1	125	TGACATCTGCTAGGAGAGAATACC	59.17	45.83	2.73	TGGGAAAGTTGTTAAATCGTGTGG	59.96	41.67	4.17
983		35682	chr3	AAAAAG	CTTTTT	6	5	9171484	9171513	30	1	126	GCTCTCCGCTTGAAAAATTTTGG	59.57	43.48	3.28	CCACTTCCTTTCTAACCAACCG	59.19	50	4.44
984		35687	chr3	AGCTCC	CCAGCT	6	6	9190008	9190043	36	1	156	GGAGCGCCAATATCACTTGC	59.69	55	4.01	ACTTGTCAACTCGTATTTCCGG	58.68	45.45	5.14
985	HvSSRCM-379	35694	chr3	AAG	GAA	3	14	9210482	9210523	42	1	138	GCAGGAAGGAAAGAAGAAGACG	59.26	50	4.18	CGCCTTCTTCCTTCTGTTGC	59.48	55	4.17
986	HvSSRCM-380	35707	chr3	AG	TC	2	21	9225906	9225947	42	1	190	CAGAGTCATCGTCTCCACCC	59.54	60	4.61	AAGATTTTCAGGTCAGATCAAAACC	58.01	36	3.27
987	HvSSRCM-381	35746	chr3	AT	TA	2	24	9286355	9286402	48	1	183	ACCAAAAGCATGGCCCTCG	60.98	57.89	4.63	AGGAATTTTATCTCTCCGGCCC	59.89	50	5.8
988		35777	chr3	AT	TA	2	15	9349931	9349960	30	1	184	GGCATTGTGGTAAGAGTTGTATAGC	59.99	44	2.97	CTCGCTTGTTTGAGCCCC	58.73	61.11	5.8
989	HvSSRCM-382	35823	chr3	AG	TC	2	22	9492955	9492998	44	1	154	ACCATCAAGAGTACTGTTCTCGG	59.81	47.83	4.63	TGGTTTGATCTAGGCTGGTGC	60.34	52.38	5.01
990		35929	chr3	AATAT	TATTA	5	6	9726295	9726324	30	1	173	TCAAAATGTTAAAGATCCGTTTGGC	59.08	36	4.52	AATGCAGCACGGGATAATACC	58.5	47.62	2.73
991		35941	chr3	AT	TA	2	18	9762852	9762887	36	1	217	CACCGCTGTAAAACTATCGACG	59.72	50	5.12	CATCTGGTGCCAAATTCCTCC	59.25	52.38	4.3
992		35950	chr3	AACATC	TGATGT	6	5	9807615	9807644	30	1	136	GAGGGAGAAGAGGAGGAGGG	60.11	65	4.3	CCTCACATCCATCCTCTGCC	59.89	60	4.85
993	HvSSRCM-383	35970	chr3	AT	TA	2	21	9874912	9874953	42	1	186	AGGAAGCATGTAATCTTTCGCC	59.05	45.45	5.54	TTTGCTTCAAAGATTCGAACTGG	58.14	39.13	4
994		36051	chr3	AT	AT	2	19	10140001	10140038	38	1	151	AGTTTTCCCGCACTTTCTCG	58.77	50	4.04	AAGCCTTTAAAGCCGTGTGG	59.04	50	4.17
995		36053	chr3	ATC	TCA	3	12	10155844	10155879	36	1	156	CCATTGAAAAGCTCTTCATATGGGG	60.22	44	4.96	AGTGATTTCAATCTCGGAAAGGC	59.31	43.48	4.35
996		36153	chr3	AC	AC	2	18	10540755	10540790	36	1	182	AGTGCTAATATCGTTTGACCACC	58.81	43.48	4.61	TGCAACTAACATGAATGATCGCC	59.93	43.48	5.54
997	HvSSRCM-384	36251	chr3	AG	AG	2	28	10797081	10797136	56	1	141	TGTTTTCAGAGAAGACACAGAACG	59.43	41.67	3.95	CATGCATGTGTGGAGCTTGC	60.46	55	4.01
998		36309	chr3	AT	AT	2	18	10973939	10973974	36	1	148	AGAAACTTCCTTTTCACTTAAGGGC	59.7	40	5.19	TTTGAGCAGCCCTCTTCACC	60.25	55	4.02
999	HvSSRCM-385	36318	chr3	AAT	ATA	3	16	11001134	11001181	48	1	156	TCGTACTGATCTCTTCTCAAAAGG	58.04	41.67	3.11	TCATGAGCCTCAGCGTCG	59.51	61.11	5.12
1000		36324	chr3	AT	AT	2	16	11021146	11021177	32	1	204	TGATGTGGGTGTGATGTTGC	58.75	50	4.17	TCTAACACTCAACACGCCCC	59.97	55	5.8
1001	HvSSRCM-386	36333	chr3	AC	TG	2	24	11048889	11048936	48	1	149	GTCTCAACAGTGTGAAGACGG	58.87	52.38	4.79	CACCAACCACCTTTCTTTTGC	58.45	47.62	3.68
1002		36347	chr3	AAT	TTA	3	12	11078464	11078499	36	1	129	TTCTTTTTCTCTCTTTTAACTGATCCG	58.23	33.33	4.18	TTATGACGACGACGACAACG	58.41	50	4.1
1003	HvSSRCM-387	36365	chr3	AG	GA	2	23	11121085	11121130	46	1	157	AAAGTTTTCCAAAAATTTTCCCGC	58.11	33.33	6.13	TTGGCCTTTGTTTCCATGCG	59.97	50	4.73
1004		36388	chr3	AG	CT	2	18	11225886	11225921	36	1	162	TACAAAACCAGCGCTCATCC	58.55	50	3.51	CAAGTTCTAAGATGATGACTTGTTAGC	58.61	37.04	3.09
1005		36400	chr3	AT	AT	2	15	11246219	11246248	30	1	164	CTCTTTTTAATGTCTACAAGGAACTCC	58.28	37.04	3.85	CCCTTGGCTCTGATACCAGG	59.53	60	4.45
1006	HvSSRCM-388	36402	chr3	AT	AT	2	23	11255475	11255520	46	1	240	AAAACGGTAAAAACGAAGCCG	58.28	42.86	5.52	TGGAGGCGCTTAAGGTATGG	59.53	55	2.74
1007	HvSSRCM-389	36580	chr3	AG	AG	2	23	12064744	12064789	46	1	164	GAAAAAGAGAAGCGTCACGGG	59.81	52.38	5.28	TGGTTGTCATTAGGGTGGCC	59.96	55	5.36
1008		36749	chr3	AAG	TCT	3	12	12541693	12541728	36	1	207	CGGTTTATTTTCTTGTTTTCTCCCC	59.08	40	4.81	TCCACCACCATCGACTTGC	60	57.89	4.01
1009	HvSSRCM-390	36757	chr3	ATATAC	TATACA	6	8	12557004	12557051	48	1	199	TGGTGTCTACATAAGGAAAAGGC	58.41	43.48	4.35	GGGTCATGCACTTTTGTACTCC	59.51	50	3.85
1010		36762	chr3	AG	TC	2	18	12575766	12575801	36	1	187	GGGTGATTGGATAGCGATTGG	58.85	52.38	3.16	TGCATGGTTAGACCCTAGACC	58.88	52.38	3.85
1011		36826	chr3	AAGAG	TTCTC	5	6	12763941	12763970	30	1	147	GCCGCCAATTCATTCTTCTCC	59.93	52.38	3.71	GAACGGGAACACAACGATGC	60.11	55	3.91
1012		36934	chr3	AC	TG	2	15	13040745	13040774	30	1	211	TACCGCCAATGACTCAAGGG	59.75	55	3.95	CCAGAATCCACAACGTAGTAATATCC	59.35	42.31	2.59
1013	HvSSRCM-391	36953	chr3	ATAC	TGTA	4	16	13082500	13082563	64	1	226	TCATCCCTTTTATTCAACTCTTCGG	59.12	40	4.3	TGATGAATTTTGTGCCCCTAAGC	59.8	43.48	3.09
1014		36954	chr3	AAT	TAT	3	10	13087217	13087246	30	1	155	ACAACATTCAGATCTCGAGACTCC	60.14	45.83	3.85	GGACTTTGAAGTTAATGTTCAACGG	59.09	40	4.44
1015		37012	chr3	AT	AT	2	15	13302044	13302073	30	1	115	AACCCCCTATGCCATTGACC	59.74	55	4.02	TTGATCGAGCCATTGGATGC	58.69	50	3.91
1016		37019	chr3	AT	TA	2	15	13349797	13349826	30	1	119	TGGAACAACTGGATATTGGGC	58.27	47.62	5.36	CCCTACAACATATAGATCACATTACCG	59.24	40.74	4.02
1017		37085	chr3	AG	CT	2	15	13515852	13515881	30	1	151	GTAGACATCCGCACACAAGC	59.28	55	4.01	GGTAGTGTTTATTTGGTTAAGGTTCCC	60.31	40.74	3.97
1018		37142	chr3	AAT	TTA	3	11	13647257	13647289	33	1	147	CACCTCAATTTAGATTGTCATTCTTGG	59.03	37.04	3.61	ATAGTGCATGTGTGGGACCC	59.74	55	4.46
1019	HvSSRCM-392	37158	chr3	AAT	TTA	3	15	13688069	13688113	45	1	167	CACCTCAATTTAGATTGTCATTCTTGG	59.03	37.04	3.61	AGCGTGAGTTAAGTAAATGAAAACC	58.33	36	3.27
1020	HvSSRCM-393	37227	chr3	AAT	ATT	3	27	13884061	13884141	81	1	174	TGAGCCTCAACGTCATCAGG	59.75	55	3.86	TCCCCTCAAAAGGAAAATGAAGC	59.42	43.48	3.86
1021	HvSSRCM-394	37229	chr3	AAT	ATT	3	18	13885722	13885775	54	1	209	CAGAGTGACGCTCCACAACC	60.95	60	3.77	TTCGGTCCACATTTTTGGGC	59.32	50	5.36
1022		37444	chr3	AAT	TTA	3	10	14483618	14483647	30	1	187	TCGCGTTATCAGCCCTAAGC	60.25	55	3.09	CCAATCTGTGACTCATCCGC	58.71	55	5.54
1023		37505	chr3	AG	AG	2	18	14633087	14633122	36	1	160	GTTGTTAAAATCCATGAAGAGAAAAGC	58.3	33.33	3.51	TCTCCTTTATCGTTGGTTTTAACACC	59.79	38.46	4.16
1024		37507	chr3	AAATC	CAAAT	5	6	14634695	14634724	30	1	134	AAAGAAAAACGGGCCAAGCG	60.25	50	4.68	CAAGTTGTAACCGGCAGTGG	59.41	55	4
1025	HvSSRCM-395	37526	chr3	AAT	AAT	3	14	14650657	14650698	42	1	189	CACACTTCCCTTACATCATCGC	59.39	50	4.58	ATATGTTAAACACGGAAAATGGTCC	58.14	36	4.46
1026		37544	chr3	AAAGAG	TTCTCT	6	6	14691696	14691731	36	1	128	CTATCTTAAGTCGGCGGTCCC	60	57.14	4.46	TTTTCGCGCAAGGAAAAGGG	59.97	50	3.95
1027		37566	chr3	AT	AT	2	16	14754838	14754869	32	1	135	GCTTTCCTTCCTTTGCCTACG	59.53	52.38	3.51	AATTTGCATAAGACATTTTTCACACG	58.21	30.77	4.49
1028		37575	chr3	AAT	ATT	3	11	14786528	14786560	33	1	139	ACAACATGATCAAGCCTAAAATTTGC	59.63	34.62	3.68	AGTGAATTGTCAATGCCTAAGCG	59.87	43.48	4.68
1029	HvSSRCM-396	37586	chr3	AC	TG	2	23	14838018	14838063	46	1	169	TTGAAACACTGTCCACCACC	58.24	50	4.61	AAAGTCGGGAATCCTTGATTGG	58.64	45.45	3.16
1030	HvSSRCM-397	37600	chr3	AT	TA	2	20	14871256	14871295	40	1	108	GGAGGAAATGTCAATAGTCCAATCC	59.47	44	3.01	AGGATTCATTTGATATTGAGATGCCG	59.85	38.46	5.69
1031		37612	chr3	AAG	TCT	3	11	14884953	14884985	33	1	187	TCTTTGTCATTTCTGGCACTCC	58.85	45.45	3.85	TGGCAAAATAGAAGCAGAAAATCG	58.6	37.5	3.34
1032	HvSSRCM-398	37622	chr3	ATC	TCA	3	18	14925494	14925547	54	1	112	TACAGATTCAGCTGCCCACG	60.11	55	4.94	TGGTACTCATCACGTGTCGG	59.48	55	4.79
1033	HvSSRCM-399	37636	chr3	AAT	ATT	3	17	14967451	14967501	51	1	162	GTTTTTGGCACTAGCTTACTTAACG	59.15	40	3.18	AGTAAGAAAAGGCAAGGAGAGC	58.32	45.45	4.09
1034		37655	chr3	AT	TA	2	15	15084131	15084160	30	1	158	AGGTGGAAGAAAATGGGGCG	60.61	55	6.13	GTTGCAGGGCTAATAATGTAAAAGC	59.25	40	3.51
1035		37683	chr3	ATC	CAT	3	12	15160507	15160542	36	1	188	AGCATCAAAAGCCCTTGTGC	59.68	50	4.57	CAAGTTCGCCAAGGTTCACC	59.69	55	4.02
1036		37686	chr3	ATC	CAT	3	10	15161862	15161891	30	1	175	TCATTCGAAATGGCGTCAGC	59.27	50	4.26	CGCATGCATCCAACTTGAGG	59.9	55	3.86
1037		37718	chr3	AT	AT	2	18	15261719	15261754	36	1	182	TCGTTTTTCTTTTAACTACCGAGGG	59.53	40	4.3	TTAGCGCGAGAGTTGAAAGC	58.93	50	3.51
1038	HvSSRCM-400	37744	chr3	AG	GA	2	21	15340917	15340958	42	1	164	CACCCATTTATAACTTTGTAACGTCG	59.04	38.46	5.12	ACAAGCCCCTGAGTCAAACG	60.54	55	3.6
1039	HvSSRCM-401	37861	chr3	AT	TA	2	29	15730300	15730357	58	1	154	TCTATTTGGTGGAAACCCTAGGC	60.05	47.83	3.93	CAAGAACAAGTAACGCTACTTTTGG	59.09	40	3.28
1040		37980	chr3	ACCCGC	GGTGCG	6	5	16104278	16104307	30	1	143	TGCATTAAATCCTAGCACACGC	59.65	45.45	5.34	CTGACGTGGTACCCTTCTCG	59.83	60	4.04
1041		38001	chr3	AAT	TTA	3	11	16148350	16148382	33	1	100	CACCCTTCGATGAAAAGGTGG	59.19	52.38	4.61	TGAGTCTAATGAAATTACACCTATGCG	59.56	37.04	4.73
1042		38126	chr3	AAT	ATT	3	11	16480496	16480528	33	1	112	TCAGAAGAGAACTTTTTGCTGGC	59.68	43.48	4.85	TGCGAACAAAAGTGAAGGGG	58.97	50	4.79
1043		38144	chr3	ACTCCC	GTGGGA	6	5	16508209	16508238	30	1	171	GAAGAGAGGTGAGGTGAGGC	59.47	60	4.7	TGGCTGATTGGTGCTGTACG	60.67	55	3.67
1044	HvSSRCM-402	38163	chr3	AG	TC	2	24	16568479	16568526	48	1	186	CACTTTTCACTACCAATCTCTCTTCC	59.63	42.31	3.46	GTGCCTTGACTCTCAGTATTGC	59.32	50	3.56
1045		38165	chr3	AT	AT	2	19	16582201	16582238	38	1	169	ACTAGTAAAAGTAAAACCCTTCTCCG	58.84	38.46	4.63	TCGAACTCAAGCCCTCAAGC	60.32	55	4.01
1046	HvSSRCM-403	38192	chr3	AAT	ATT	3	16	16670627	16670674	48	1	188	GCTGGCTCATCAAGTACAACC	59.26	52.38	3.77	GCAAAAAGATGAGTCATTAAATTTGGC	59.04	33.33	4.52
1047	HvSSRCM-404	38194	chr3	ATG	GAT	3	17	16671686	16671736	51	1	148	GGAGTCTTAGACACACCAATGC	59	50	3.56	CTTCTTCATCGTCGTCGTCG	58.83	55	5.12
1048		38306	chr3	AT	AT	2	15	16941656	16941685	30	1	154	GGACATGCACATGAATGGTACC	59.64	50	3.34	TGGGTGAAATCTTGTATTCTCGC	59.06	43.48	5.03
1049		38317	chr3	ATG	TGA	3	12	16969914	16969949	36	1	103	GGCAAGTCTACAGGAGGAGC	59.82	60	4.7	TGATGAGTCGTTATCCCGCG	59.97	55	6.46
1050		38325	chr3	AAG	CTT	3	13	16996064	16996102	39	1	122	ACGAGCCTGAAACCTTAACG	58.21	50	3.18	AGCCTGCACATTTTGAACAGG	59.66	47.62	4
1051	HvSSRCM-405	38326	chr3	AC	AC	2	24	16997631	16997678	48	1	216	CGTGAGCATTATTTCACAATTATATGC	58.16	33.33	3.14	CTCATCTTTCCTGCTGTCGC	58.99	55	5.19
1052	HvSSRCM-406	38333	chr3	AAT	TAA	3	23	17008597	17008665	69	1	200	CTCATTGACAGACATGCCCG	58.99	55	6.13	TGTATGGTTGCAGGTTGGGG	60.25	55	4.96
1053		38372	chr3	AT	AT	2	15	17124775	17124804	30	1	140	AGCCTCTGGAAAGACAACGG	59.96	55	4.44	CAACGTCGTAAACTCGTCTCG	59.36	52.38	4.04
1054		38373	chr3	AG	TC	2	16	17125020	17125051	32	1	145	TCTTCTCAAGTGCAGACGTCC	60	52.38	4.79	TCAGTGATTCTTGAATCTTCTTCATCG	59.72	37.04	3.84
1055	HvSSRCM-407	38398	chr3	AAT	TAA	3	21	17197002	17197064	63	1	149	TTGGTAGTTTTGGGTCGGCC	60.54	55	6.13	TGACGTGAGCATATTCCGGG	59.9	55	5.73
1056		38408	chr3	AAT	TTA	3	13	17209625	17209663	39	1	163	TCTAATAACGAACCAAACACCTCC	58.76	41.67	4.3	TGTTCTCACCAATGTCTAGCTCC	60.06	47.83	4.7
1057		38417	chr3	ACTCGG	GGCTCA	6	5	17241891	17241920	30	1	161	TCAAATTTTGATGCCTCTCAGCG	60.12	43.48	5.18	TCACTTGAATGATGCGTGACG	59.27	47.62	4.35
1058	HvSSRCM-408	38470	chr3	AT	AT	2	25	17417220	17417269	50	1	206	AGACACACTTGATCTGTCCCC	59.37	52.38	4.81	GGCTTACACCAAAAATGCCCC	60.34	52.38	5.8
1059	HvSSRCM-409	38480	chr3	AAT	TTA	3	18	17473032	17473085	54	1	177	ACAGCGAACCAAACACCTCC	60.82	55	4.3	TCCAGCCAATGTCTAGCTCC	59.17	55	4.7
1060		38484	chr3	AAGATG	AAGATG	6	5	17498205	17498234	30	1	140	AGTCATTGTTCTTGGGCATATCG	59.12	43.48	2.92	GAGTCACGGTGAGACACTCC	59.76	60	3.85
1061		38490	chr3	AAGATG	AAGATG	6	5	17530682	17530711	30	1	140	AGTCATTGTTCTTGGGCATATCG	59.12	43.48	2.92	GAGTCACGGTGAGACACTCC	59.76	60	3.85
1062		38597	chr3	AC	TG	2	18	17931193	17931228	36	1	217	TCGCAATATGACTAGCCATTGC	59.19	45.45	3.56	TGGGTAACATCAAGGTCTCTGC	60.03	50	4.26
1063	HvSSRCM-410	38609	chr3	ATC	TCA	3	19	17984930	17984986	57	1	223	TGCAAATGTCAAGCAACTTGC	58.8	42.86	4.01	ATGATGTCCCAAAAGCGTGG	58.82	50	4.94
1064	HvSSRCM-411	38631	chr3	AT	AT	2	25	18066378	18066427	50	1	204	AGACACACTTGATCTGTCCCC	59.37	52.38	4.81	GGCTTACACCAAAAATGCCCC	60.34	52.38	5.8
1065	HvSSRCM-412	38665	chr3	AT	AT	2	25	18151628	18151677	50	1	204	AGACACACTTGATCTGTCCCC	59.37	52.38	4.81	GGCTTACACCAAAAATGCCCC	60.34	52.38	5.8
1066		38764	chr3	AT	TA	2	16	18476176	18476207	32	1	172	GCCACCGTGTCACAAATTCC	60.04	55	3.01	AGGAAATTAGGACAAAGGGGAGG	59.73	47.83	4.3
1067	HvSSRCM-413	38791	chr3	AC	GT	2	30	18531649	18531708	60	1	188	CCTCCAAGTACTACAACAAAAATGC	58.85	40	3.56	CCTGCAATAAAATCAGGGGATGC	60.24	47.83	3.91
1068		38846	chr3	AAT	AAT	3	11	18637127	18637159	33	1	180	AACGACATTTGCACACCAGC	59.97	50	4.85	TGATGCTTGTCACATGTGGC	59.12	50	5.01
1069		38936	chr3	AT	AT	2	17	18952517	18952550	34	1	155	ATTCGGTTCGGGTTCAATCC	58.25	50	3.01	CAATTTTAAGCCTTTAAAACCATGCG	58.99	34.62	4.73
1070	HvSSRCM-414	38945	chr3	AT	AT	2	31	18978143	18978204	62	1	147	GCAAACCGAACACTAACATAACG	58.85	43.48	3.18	GAGTAGTTTTCTGGTCCAACGG	58.94	50	4.44
1071	HvSSRCM-415	38963	chr3	AG	TC	2	29	19019178	19019235	58	1	188	AGACTTAAACCACATTGTCTATGCG	59.65	40	4.73	GTATTTCTAAACCAACACTTGCGG	58.85	41.67	5.69
1072	HvSSRCM-416	38965	chr3	AT	TA	2	24	19020136	19020183	48	1	215	GTTCAGGACAGATTTACGACACC	59.32	47.83	4.16	ACATAACCATGCAACTTAAACGC	58.52	39.13	4.84
1073	HvSSRCM-417	39017	chr3	AAT	ATT	3	16	19086810	19086857	48	1	187	TTACCCTTTGCTGAAGAATTTGC	58.12	39.13	3.68	AACTAAAATTCAGTCGCATGAGC	58.03	39.13	4.26
1074	HvSSRCM-418	39040	chr3	AT	AT	2	28	19129648	19129703	56	1	173	TCTAGCATGCCTAACTTCAATAGG	58.14	41.67	2.57	AGGGATTGGAAACATCTATGCC	58.16	45.45	4.4
1075	HvSSRCM-419	39043	chr3	AG	GA	2	33	19136776	19136841	66	1	210	CCTGGTGAGTTATTACCTTTCTTTGC	60.35	42.31	3.68	CGCAACGACTTATTGGTGGG	59.55	55	4.61
1076		39167	chr3	AG	AG	2	18	19440533	19440568	36	1	198	AACATGGCACTGTCCTTTGG	58.67	50	3.28	AGCAAGATTTCCTCCCACGG	60.04	55	4.94
1077		39193	chr3	AC	TG	2	16	19511553	19511584	32	1	147	ACATAATCAACAAAAAGCACGGC	59.01	39.13	5.68	TGACTCCATTACTTTGCCTTCC	58.31	45.45	3.46
1078		39235	chr3	AT	TA	2	17	19621915	19621948	34	1	115	TGGATCAATGGATGGTCTTATGC	58.6	43.48	3.14	GCTGAAATGCAAATGAAAATTGTCC	58.92	36	4.02
1079	HvSSRCM-420	39255	chr3	AT	AT	2	42	19683171	19683254	84	1	228	GTGGCAGAGTCTCTTGAGGG	59.75	60	4.3	GTTTATTTTGCCCTCCAGCGG	60.14	52.38	5.52
1080		39394	chr3	AC	AC	2	15	20130665	20130694	30	1	143	TTTTCGTAATCAATAACAGTGGAACC	58.41	34.62	3.62	AGATATTGTTTCTGTGTCATAGTTGCC	59.93	37.04	4.52
1081		39414	chr3	AAT	TTA	3	10	20248223	20248252	30	1	178	CACGTGGAACTCTTGAACCC	58.77	55	4.11	ACAACAAGAAAGCCACAAGCC	59.86	47.62	4.35
1082		39622	chr3	AT	TA	2	15	20707609	20707638	30	1	125	AGCCTAGGTCCATCACTCCC	60.4	60	4.3	AGAATTTTCATATGGGTGCTAAAAGC	58.73	34.62	3.51
1083		39753	chr3	AG	CT	2	19	21088900	21088937	38	1	146	AGAGATAACATGCCTGTTGATTTAGC	59.74	38.46	3.09	TCTTGATTCTGTCACTGTAAGGC	58.43	43.48	4.35
1084		39835	chr3	AT	AT	2	16	21297071	21297102	32	1	173	CAGGACAAAGTTTCTCACTACAGC	59.79	45.83	4.4	CTTCGTGCCAACCAAAGAGC	60.04	55	4.09
1085		39853	chr3	AG	AG	2	17	21343175	21343208	34	1	198	GTTGAAGGATCCTGCCAAGC	59.19	55	4.01	TGTCGGTGGTGTCATCAGC	60.01	57.89	4.26
1086		39909	chr3	ATG	ATG	3	10	21485964	21485993	30	1	130	TGATGCCGGATGAACTAGCC	59.89	55	3.93	TTAACACGCGACTGCATTGC	60.11	50	3.56
1087		39925	chr3	AG	CT	2	17	21514713	21514746	34	1	155	CGGGGCCTTACAACAATGC	59.49	57.89	3.56	AGAGAAAGGAAAATGAAGAGGGC	58.66	43.48	5.19
1088	HvSSRCM-421	39945	chr3	AAT	ATA	3	15	21566948	21566992	45	1	212	GAAATTGTACTGATCCTTCTCAAAAGG	58.76	37.04	3.11	CAGAAGGCAAAGGGTGGAGG	60.61	60	4.3
1089	HvSSRCM-422	39955	chr3	AAT	TTA	3	14	21584115	21584156	42	1	179	TGAAACTTATTGCGCGTTTTCC	58.7	40.91	3.13	AATCCATGATGACCAGGCGG	60.18	55	6.13
1090		39958	chr3	AAT	ATT	3	13	21588596	21588634	39	1	163	CGGCAAATATCATCAGTAATGGAGC	60.39	44	4.7	ATCACCCTCGGAAGCCATCG	62.03	60	3.84
1091	HvSSRCM-423	39962	chr3	AG	TC	2	20	21594335	21594374	40	1	162	TGAATTTCCTTTGGGATTAGAGAAACC	59.82	37.04	3.27	GGCGCCCCTTTATAAACTCG	59.06	55	4.18
1092	HvSSRCM-424	40075	chr3	AAG	AGA	3	14	21881697	21881738	42	1	156	AGCTCATCAGTTGCACTTGC	59.12	50	4.01	CTGGGGGTGTCAAAAGGTCC	60.54	60	4.46
1093		40111	chr3	AAT	ATA	3	12	21959349	21959384	36	1	200	TCCTTCTCTCTTCTCTTCCATGC	59.55	47.83	4.06	TCGCTTGTAGCACATTTTTCTCG	60.12	43.48	4.04
1094		40164	chr3	AGG	CTC	3	11	22088049	22088081	33	1	103	TCAGCTCCGTTAAACTCGGC	60.39	55	5.54	TGAATGAGAGGGAGACGACG	58.9	55	5.12
1095		40223	chr3	AT	AT	2	17	22163239	22163272	34	1	115	TCTACGTTGCCAACTGAGCC	60.32	55	4.7	GCATTGCAAAATGGCTGGC	59.2	52.63	4.85
1096	HvSSRCM-425	40340	chr3	AG	AG	2	24	22413281	22413328	48	1	156	TCGGATTCCTGATTCCTATTCCC	59.42	47.83	3.97	GAGGAAGACTTAGACTCCTCAGG	59.05	52.17	3.86
1097		40352	chr3	AG	GA	2	17	22440252	22440285	34	1	120	AGTGTAAGTTACGCAGAGGGC	60.07	52.38	5.19	CCCTGTTTCTCTCTGTCCCC	59.38	60	4.81
1098		40356	chr3	AT	AT	2	17	22453088	22453121	34	1	168	GTTTGGGTTGTGATACGGGC	59.48	55	6.13	AGCTGTAACATTAGTTAAGACGATCC	59.02	38.46	3.36
1099		40401	chr3	AG	CT	2	18	22546704	22546739	36	1	143	TTTTCGTGGCTCTCTCACCC	59.97	55	4.61	TGAAACTAGATGACAATGGATCTGC	59.18	40	4.26
1100		40439	chr3	AT	AT	2	19	22618439	22618476	38	1	109	TGAGTAAATTAGTGGGTTCAAATAGCC	59.66	37.04	3.93	AAGTATTTTAATAGTGTGCACCTGC	58.15	36	4.85
1101		40464	chr3	AAT	AAT	3	13	22699981	22700019	39	1	171	GAATCTTGGGAGAGGCAGGG	59.82	60	4.45	GTTTACTAGAAGATTATTCAACCAGCC	58.39	37.04	4.85
1102	HvSSRCM-426	40498	chr3	AT	TA	2	31	22770135	22770196	62	1	138	CACATCACCTCCTCAAGTCCC	60.07	57.14	4.46	AGCCACTGATTCTTGGAAGC	58.17	50	3.86
1103		40527	chr3	AT	AT	2	17	22811952	22811985	34	1	100	TCTCACCTGTCATTCATTCATTTCC	59.35	40	3.13	TGCACAGTAATCTTTGGGAAAGG	59.17	43.48	3.11
1104		40609	chr3	AAT	AAT	3	10	22943116	22943145	30	1	142	AAAGAAGTTGTCGGCCTATGG	58.29	47.62	2.74	CACTAGTTACAAGCTCACGGC	59.01	52.38	5.68
1105		40621	chr3	AAT	TTA	3	10	22959369	22959398	30	1	162	TAGCTGCTGGCCTATAGCG	59.03	57.89	4.26	CACTACCAGTACCATCAAACGG	58.74	50	4.44
1106		40629	chr3	AAT	TAT	3	10	22967651	22967680	30	1	108	AACTAATTAATTATGAGACATGCCTGC	58.43	33.33	4.85	TGCATAATATTCCGAGACTGCC	58.34	45.45	4.85
1107		40743	chr3	AAT	TTA	3	11	23147527	23147559	33	1	145	TCTTTCCTCCTCTGGCATGC	59.75	55	4.06	ATCCTGGAATTAGCGCTGGG	59.89	55	4.45
1108		40766	chr3	AC	TG	2	18	23191211	23191246	36	1	209	GATGAGGCATGTCATGTGGC	59.33	55	5.01	AAGAGAATTCACCTAAGCATCCC	58.21	43.48	3.85
1109	HvSSRCM-427	40797	chr3	AG	CT	2	20	23253193	23253232	40	1	123	TCTCTCCTTCATGCACACCC	59.38	55	4.61	TTTTGCAAAAGTGTTCATACCCC	58.3	39.13	4.95
1110	HvSSRCM-428	40861	chr3	AAT	TTA	3	16	23378878	23378925	48	1	106	TGGAAGTCAAACTAGCTGCG	58.2	50	5.18	CATCATGTAGCAATGATCGGGG	59.25	50	5.73
1111		40863	chr3	AAT	AAT	3	10	23384834	23384863	30	1	191	AAGCCCTCTTGAAAGCAGGC	60.9	55	4.85	CTGGACTCGGCCACTTCG	60.13	66.67	3.79
1112	HvSSRCM-429	40924	chr3	AAT	AAT	3	15	23494645	23494689	45	1	216	AGAAACCCACCACTTCGACC	59.89	55	4.79	CTGAACTCCTCTGCTCTGGC	60.11	60	4.85
1113		40930	chr3	AC	TG	2	17	23504340	23504373	34	1	184	AAGTCCATAGCAATCGGGGC	60.18	55	5.8	ACAACAATGACGACACCAGC	59.06	50	4.85
1114		40935	chr3	AC	CA	2	18	23515352	23515387	36	1	161	AGGGTAAGTAGCTTTTTAAGTGTACC	58.84	38.46	3.34	GCAGACAAATAGCCCCTAATGC	59.71	50	3.56
1115	HvSSRCM-430	40973	chr3	AC	TG	2	23	23607193	23607238	46	1	207	CGCAGCCTCTTTTTCTCTTGG	59.8	52.38	3.61	ACGGAGACCATTTTGGATTGG	58.55	47.62	3.16
1116		40999	chr3	AT	AT	2	17	23666206	23666239	34	1	159	AGGTGGTGAAAATTGCCTCG	58.75	50	4.63	CAAGTTGGTCGTGGTTGTCC	59.34	55	4.02
1117		41087	chr3	AT	TA	2	15	23824409	23824438	30	1	148	TGTGTTCACTTAACTATCCGTCC	58.19	43.48	4.79	TATTTTCGTTAGGGCCGACG	58.07	50	5.12
1118		41125	chr3	AT	AT	2	17	23922684	23922717	34	1	202	AGTGTAGTGCCTCTAGAAACGC	60.09	50	4.84	TGGCATTCTCCTTTAATCATCAACC	59.64	40	3.77
1119		41199	chr3	AAT	TTA	3	12	24071551	24071586	36	1	208	AGTAGGGACATTCTGAATGGTCC	59.54	47.83	4.46	AATAACTCTGTGCCAGTCGC	58.27	50	5.19
1120		41200	chr3	AT	TA	2	16	24071590	24071621	32	1	177	TGGAATATCTTATTACCTTGGTGAGC	58.78	38.46	4.26	AATAACTCTGTGCCAGTCGC	58.27	50	5.19
1121	HvSSRCM-431	41252	chr3	AT	TA	2	28	24158144	24158199	56	1	239	GCTTCTTGTGTTCTCTAACAGGG	59.25	47.83	4.45	CACACACACACCCCTCTACC	59.97	60	3.18
1122	HvSSRCM-432	41280	chr3	AC	TG	2	21	24201693	24201734	42	1	209	GCTTTATGTATGAAAAACACACAGACG	59.94	37.04	4.18	CGTTCCGATTCTATTTTAGTAAACGC	59.16	38.46	4.84
1123		41284	chr3	AAAAC	TTTGT	5	6	24225473	24225502	30	1	164	TGCGTAAACTCTCGGATCCG	59.9	55	4.18	TCCAAAACGAACCGTCCACC	60.81	55	4.61
1124	HvSSRCM-433	41353	chr3	AAT	TAA	3	14	24343427	24343468	42	1	217	CAAGCCCTCCACGTGTAACC	60.95	60	2.85	TGCTCCTCTCTTCTTGCTCC	59.1	55	4.7
1125	HvSSRCM-434	41405	chr3	AAT	TAT	3	14	24454656	24454697	42	1	127	TGATCATGGTTCAATTGTTACTCCG	59.65	40	4.63	CGAGAAAGTCAGAAAACTCACGG	59.82	47.83	4.94
1126		41494	chr3	AG	TC	2	15	24662489	24662518	30	1	179	TTTTCCCAATAATACAAAGTGACTAGC	58.26	33.33	3.42	TGTTGTTTTGGTGAAGCGGG	59.54	50	6.13
1127	HvSSRCM-435	41504	chr3	AAT	AAT	3	14	24667315	24667356	42	1	148	ATGTTTGGCATGACAACCCC	59.02	50	4.95	GCAAATAATTCAAGCCGCTTCC	59.14	45.45	3.46
1128		41534	chr3	AAG	TTC	3	11	24717041	24717073	33	1	155	CGAACTGAGATCGCGGGG	60.28	66.67	5.73	GTCATGGCGTTTGAGCAGC	60.15	57.89	5.25
1129	HvSSRCM-436	41600	chr3	AAT	AAT	3	18	24800007	24800060	54	1	229	TCCCACTTAACTAGCGTGTACC	59.51	50	3.34	CGTGAGCGGACTCTCTTACC	59.9	60	2.85
1130	HvSSRCM-437	41635	chr3	AG	AG	2	20	24866434	24866473	40	1	175	CCAGAAATTCAGTGAGGCCG	58.91	55	6.13	ACACGTAACAGAAAGAAAAAGAAACG	59.26	34.62	3.6
1131		41667	chr3	AG	CT	2	15	24923982	24924011	30	1	178	CATCTTCAGCTCCAAGAAACCC	59.25	50	4.11	GCAGGCCAATATATCATGCAGG	59.57	50	4.85
1132	HvSSRCM-438	41677	chr3	AT	TA	2	34	24945848	24945915	68	1	212	TTTGTGTGCTATTTGTTAGTCGC	58.22	39.13	5.19	GGGAGTAACTTACTTTCTAAATTGTGC	58.76	37.04	4.57
1133		41702	chr3	AG	GA	2	16	24987621	24987652	32	1	167	GGGGATATGAAACAGGGGAGC	60.2	57.14	4.7	TTCATCATCGCCCACTTCCC	60.11	55	3.97
1134		41742	chr3	ACCGCC	CACCGC	6	6	25087315	25087350	36	1	108	ACCACTCTCCTCTTCTCCCC	59.96	60	4.81	TGGAGCAGAGAAGGGTTTGG	59.6	55	3.28
1135		41765	chr3	AT	AT	2	17	25127571	25127604	34	1	167	TTGCTTGAGCTTGACAAGGG	58.68	50	3.95	GGGCTTTGCTCAACTTACTTTCC	60.31	47.83	3.13
1136		41856	chr3	AG	AG	2	19	25270801	25270838	38	1	190	ACACCCAGAACAGATCATCTCC	59.5	50	3.71	TATTAACCCTGCCTGCCTCG	59.53	55	4.63
1137		41864	chr3	AG	CT	2	17	25293168	25293201	34	1	192	TGCACATACACCCGTACACG	60.39	55	4.49	GTTGTGTGTGGATGCATGGG	59.76	55	4
1138		41883	chr3	AG	GA	2	16	25322736	25322767	32	1	179	AACGCTCAATCTAATTCAAACTCG	58.14	37.5	4.18	CACACAACAGTGAATCAAGTACCC	60.02	45.83	3.69
1139	HvSSRCM-439	41923	chr3	AG	AG	2	23	25379415	25379460	46	1	204	CATCGACCACCAAAGAGTTCG	59.27	52.38	3.95	TCTGCTTTCTACGTTGGAAAAGC	59.75	43.48	3.51
1140		42035	chr3	AT	AT	2	17	25544522	25544555	34	1	121	CAACTCATAATGAATGTCAAAAACCCC	59.67	37.04	4.95	TGCTGGGTTACATCGACTGC	60.39	55	4.4
1141	HvSSRCM-440	42072	chr3	AAT	TAA	3	20	25629459	25629518	60	1	191	ACCCTGATTTGTTTTCCGCC	59.03	50	6.13	TGCACATCAAAAATCTTTTGCCC	59.19	39.13	5.36
1142		42074	chr3	AAT	AAT	3	10	25632521	25632550	30	1	100	CCTTAGGGTCAAGCTGTGTAGG	60.09	54.55	3.18	TGGAATTTTCAACCCTCAGCC	58.75	47.62	4.85
1143		42099	chr3	AC	CA	2	16	25688502	25688533	32	1	166	GCAAACAATGGTTGTAATATTCCGG	59.48	40	5.14	AGAGATCACTAGTTAAACAACTCCC	58.06	40	4.3
1144		42106	chr3	AAAAGG	AAAAGG	6	5	25707879	25707908	30	1	205	ACACGTTTCAATGAGGTCCC	58.11	50	4.46	TCCTTTGCATAGTTACCAAATTGC	58.28	37.5	3.56
1145		42239	chr3	AAG	CTT	3	10	25941236	25941265	30	1	226	GCATTCCCCATTGGAGCAGC	62.02	60	5.25	TGTTACCGGAGCAGCAATGG	60.68	55	3.16
1146		42247	chr3	AG	AG	2	18	25946243	25946278	36	1	156	ATCACCTTCTACGGCAAGGC	60.11	55	4.35	TCACCACCTCTTCCTCCTCC	60.25	60	4.3
1147		42261	chr3	ATC	ATC	3	10	25979093	25979122	30	1	147	TGGAGTGGTAGCATGGATATTCG	59.99	47.83	3.34	AGCAGTTGACCTAAAAGGGGG	59.92	52.38	5.4
1148		42262	chr3	AG	TC	2	16	25979123	25979154	32	1	147	TGGAGTGGTAGCATGGATATTCG	59.99	47.83	3.34	AGCAGTTGACCTAAAAGGGGG	59.92	52.38	5.4
1149		42273	chr3	AAT	ATA	3	13	25990050	25990088	39	1	158	CAGGCAGGGAAAAAGAATCTGC	60.09	50	4.26	CAGCCAGTCAGCCACAGC	61.05	66.67	4.4
1150		42386	chr3	AT	AT	2	15	26231571	26231600	30	1	206	AAAAGGAGTCGGGTGGCC	59.57	61.11	5.36	TGTTGTAATAATTTTACTGCTAAGCGG	58.82	33.33	5.52
1151		42440	chr3	AAT	TAT	3	10	26325209	26325238	30	1	175	CAACGAGAGGGGGTAATTAACG	58.81	50	3.18	ACTTTAGGGGTATCTTTGTCAAAATGG	59.82	37.04	3.16
1152		42473	chr3	AG	TC	2	18	26356727	26356762	36	1	157	AGTTGTAAAGCTGCGACTGC	59.13	50	4.4	GTCGATGAAAATGGAAGTAAAGAAGC	59.26	38.46	3.86
1153	HvSSRCM-441	42558	chr3	AG	TC	2	20	26522196	26522235	40	1	137	CATAACGATCGAGTCTCTTGCC	58.95	50	4.52	AGAGAGATGGGTTCGGTTCG	59.18	55	3.95
1154		42587	chr3	ATC	ATC	3	10	26570085	26570114	30	1	151	AGAAAAAGCATGGAATCTATGAGGC	59.7	40	4.7	GCAATAGCCTACCAACTCTTACC	58.87	47.83	2.85
1155		42601	chr3	AT	AT	2	16	26587074	26587105	32	1	159	ACAGTTTACTTTGGGCGTTGG	59.32	47.62	3.77	TGAAATCGATTGCTCGGTGC	59.27	50	5.01
1156		42630	chr3	AAAATG	TCATTT	6	5	26622796	26622825	30	1	129	AAATACCCCCTCCGTTTTGC	58.45	50	3.68	GCGAGTTGAGTTTTGTTTGCG	59.49	47.62	4.85
1157		42646	chr3	AT	TA	2	16	26659170	26659201	32	1	196	TGAGGAGAAAGAAGGCTGCC	59.67	55	4.85	TTCAATTCCCTCTGCCACCC	59.96	55	4.61
1158		42690	chr3	AATCT	ATCTA	5	7	26810547	26810581	35	1	165	TTTAGATGTTATAATTGCCCACATCG	58.13	34.62	3.84	TTTTTCAATGGTGGCGTGGG	59.61	50	4.61
1159		42717	chr3	AG	CT	2	18	26847671	26847706	36	1	174	ACTTCCCACCAGTTGTTTTGG	58.89	47.62	3.28	TGTGAATTTCAAACCTGCCTGC	60.22	45.45	4.85
1160		42725	chr3	AG	AG	2	19	26868844	26868881	38	1	166	ACTTGTGGTATGACTTGAGTGC	58.6	45.45	4.4	ACAATAACAAGTTCTGAAAGGAAATGG	58.86	33.33	3.16
1161		42735	chr3	AAT	TTA	3	12	26886681	26886716	36	1	105	CTAAGAGCCTCACGAACACC	58	55	4.16	ACATGGAAGATGGACCACGG	59.75	55	4.94
1162		42742	chr3	ATC	ATC	3	10	26892132	26892161	30	1	131	CCTCTCTTTCTATCAAAACAAAGAACG	58.99	37.04	3.95	CGCTCTTGGAAAAGGACAGG	58.84	55	4
1163	HvSSRCM-442	42747	chr3	AAT	ATT	3	18	26899490	26899543	54	1	185	GTATGGTTATGATTCATTTCTTGAGGG	58.43	37.04	4.3	TGATGAGAGAGAATTGTGGAATCC	58.32	41.67	3.01
1164		42754	chr3	AG	AG	2	17	26913801	26913834	34	1	138	TTCTTTTTGAGTGAAAGCGTGC	58.57	40.91	5.34	AAGACGTTTTGACTGCGTGC	59.97	50	5.34
1165		42775	chr3	AAG	AAG	3	11	26952540	26952572	33	1	222	TGCATAATAATTTACAACTCGTGTCC	58.31	34.62	4.02	AGTTTCTCCCGTTCTTCAATTTCC	59.48	41.67	3.13
1166		42789	chr3	AAT	TAA	3	10	26976634	26976663	30	1	145	ACTCTGTGGATCTCTACCGC	58.61	55	5.68	GGCCTTGGATAAATAAACCCCC	59.03	50	5.4
1167		42809	chr3	AAT	ATA	3	10	26995226	26995255	30	1	218	CGGATCAATTAGACACGGTGC	59.41	52.38	5.01	TACACACAGCTCCACCAACG	60.25	55	4.1
1168		42912	chr3	AT	TA	2	17	27167095	27167128	34	1	192	GCATCATTCAACTGGGCTCC	59.26	55	4.7	TCCTCTGAACGCTGATCACC	59.47	55	4.02
1169		42968	chr3	AAT	TAA	3	13	27248242	27248280	39	1	132	CTTGGTTTCAAGCTTCAATCGG	58.43	45.45	4.18	TCGTCTTCTTCTTCTTCTTCCTCC	59.78	45.83	4.3
1170		42969	chr3	AAG	GAA	3	12	27248281	27248316	36	1	202	CTTGGTTTCAAGCTTCAATCGG	58.43	45.45	4.18	AGCAAATCAGTTCCTCCCTACC	59.76	50	3.18
1171		42993	chr3	AAT	TTA	3	13	27281277	27281315	39	1	139	TGTGTCAGAATACCTTAGGTGGG	59.48	47.83	4.61	GCTGAGGAGATTCGTCTCGG	59.97	60	4.63
1172	HvSSRCM-443	43021	chr3	AC	TG	2	20	27334857	27334896	40	1	144	TATGATGGCGGAGTAGCAGC	59.68	55	5.25	CTCAGAGGATTTGTCCTTTGCG	59.58	50	4.85
1173		43039	chr3	AG	AG	2	15	27350920	27350949	30	1	204	ACCGACTGACTGACTGTTGC	60.25	55	4.17	CCTTCCTCATCGGGAACTGC	60.46	60	4.4
1174	HvSSRCM-444	43059	chr3	AAT	ATT	3	28	27367900	27367983	84	1	159	TGATTAATTGTGGGTTGCATGC	58.14	40.91	4.06	GTCCCTTTCACTTGTGAATTAAAATCC	59.4	37.04	3.01
1175		43075	chr3	ATG	ATG	3	11	27412401	27412433	33	1	163	TGGGAGGAAGATCAGTGTTGG	59.37	52.38	3.77	TCTAATCCTCTTCGTCGGTGG	58.98	52.38	4.61
1176	HvSSRCM-445	43177	chr3	AAT	TTA	3	16	27634641	27634688	48	1	122	CATAGAATTGGAACCCACTACTGC	59.42	45.83	4.4	CCATTCACATACATGGAGAGAGC	58.94	47.83	4.09
1177	HvSSRCM-446	43188	chr3	AT	AT	2	31	27658862	27658923	62	1	129	AAGCGGAGGGAATTATTCATGG	58.51	45.45	3.66	GCGTCATGTACTAGAGCCCC	59.97	60	5.8
1178		43279	chr3	AT	TA	2	19	27801090	27801127	38	1	214	ACTACTAACACCACCACCCC	58.64	55	4.95	TTTTCAGACACCCCACCTCC	59.52	55	4.3
1179		43354	chr3	AATACT	ATAATC	6	5	27973795	27973824	30	1	210	GAATTAGGCGGAATTTCGGGC	60	52.38	6.13	ACAAGCCCCCTGATTTTCCC	60.25	55	3.97
1180		43377	chr3	AC	GT	2	17	28016134	28016167	34	1	195	TCGGAGAGATTTATTTCCAGGACC	59.9	45.83	4.46	TCACTGTCCCTCATTGCTGC	60.32	55	5.25
1181	HvSSRCM-447	43413	chr3	AAT	AAT	3	19	28056691	28056747	57	1	211	CGATCACGAAAGAAAATGCTTCC	58.91	43.48	3.46	CCCTTAGTTATGTTTGGCATTTTGG	59.13	40	3.28
1182		43499	chr3	AC	TG	2	18	28212869	28212904	36	1	128	TCACAACCGTTAAATAGACCTGG	58.43	43.48	4.45	TCAAACACCAAGGCCAAAGC	59.54	50	3.51
1183		43524	chr3	AAT	ATA	3	12	28275245	28275280	36	1	158	ACTGTTGGAAGTGCTTTTGGG	59.24	47.62	4.12	CAAATCAAGTCGCTGACGGC	60.18	55	5.68
1184	HvSSRCM-448	43571	chr3	AG	GA	2	54	28358440	28358547	108	1	247	AATTCGCAGGAGATGGAGGC	60.18	55	4.7	AATCCAAGCTGCCGTTTTGC	60.32	50	3.68
1185		43657	chr3	AATACT	ATAATC	6	5	28474643	28474672	30	1	186	ACCATCACACATAAGTCGTGC	58.65	47.62	5.34	ATTTGTGTACACCGACCACG	58.5	50	4.94
1186	HvSSRCM-449	43659	chr3	AT	AT	2	23	28477739	28477784	46	1	190	AAAAGAGTTGTGGGGGTGGC	60.76	55	5.01	AGCTGCTTCATCATAAAGAAGTCG	59.43	41.67	4.18
1187		43672	chr3	AT	AT	2	17	28504621	28504654	34	1	161	AGTAGAGTGCTCGACTTCCG	58.91	55	4.3	ACAGCTTGTCATTAGTCACATTCG	59.61	41.67	3.34
1188	HvSSRCM-450	43682	chr3	AT	TA	2	20	28531817	28531856	40	1	194	TGCGACAATGAGAACTTTAGGC	59.26	45.45	3.93	AGACGTACGTAGACAGCAGC	59.55	55	5.25
1189		43717	chr3	AAT	AAT	3	13	28574479	28574517	39	1	161	AGCAACCGAAAAAGAAAGAAATTTACC	59.78	33.33	2.85	TAGGCATGTCACATGTGGGG	59.74	55	4.96
1190		43819	chr3	AGG	TCC	3	12	28752464	28752499	36	1	206	GTTTGGCACTGAAACCCTCG	59.69	55	4.63	AACTTCATCAACGCTGCTGC	59.76	50	5.25
1191		43826	chr3	AAT	TAA	3	12	28758093	28758128	36	1	122	CGAACAGACCTTTTAAGAGAAGCC	59.85	45.83	4.35	ATCGCTTGGTTTGGTTGTGG	59.33	50	4.17
1192		43865	chr3	AG	GA	2	19	28843429	28843466	38	1	117	ACCAAATGTGTCTCTGAGTGC	58.5	47.62	4.4	GCTGTGAGATGCTCGAGAGG	60.25	60	3.69
1193		43884	chr3	AT	TA	2	18	28891898	28891933	36	1	161	GCTGCTGAGATGAGGACTCC	59.9	60	3.85	ATAATTTTGGACACATACGACATCG	58.06	36	3.84
1194		43911	chr3	AT	AT	2	18	28948438	28948473	36	1	196	CACCTGCTCAAGTCCCAGC	60.67	63.16	4.85	TCGGTTCTCTTTATTGTGCAAGC	59.81	43.48	4.01
1195		43939	chr3	AT	AT	2	16	29000748	29000779	32	1	151	TGCTGTCATTTTAGGAACCCC	58.2	47.62	4.95	CACAAATTTTCTCGCACTTAAAAATCC	59	33.33	3.01
1196		44026	chr3	AT	AT	2	15	29138486	29138515	30	1	123	TGGTTGCTAACTTGCTATCATTGC	60.14	41.67	3.56	TGCATGTAAGATAGGGATTGCC	58.25	45.45	4.52
1197		44051	chr3	AAAAAT	AAAAAT	6	5	29190707	29190736	30	1	184	TCGCTACACTAAAACTAAAAGTCTCC	59.13	38.46	3.71	TGTCGATTTGAGTCAATCACCC	58.67	45.45	4.61
1198		44086	chr3	AG	GA	2	19	29258047	29258084	38	1	124	TCGCGTCACACTTTGTCAGG	60.87	55	3.86	CTCGTGTAGAGGCACCTACG	59.62	60	3.51
1199		44110	chr3	AT	AT	2	15	29299429	29299458	30	1	190	GCTGCCAATTTTGACAAAAGAGG	59.5	43.48	3.69	CTTGAAATCTGCTGCGGACG	59.9	55	4.79
1200		44187	chr3	AAGAG	TCTTC	5	6	29440468	29440497	30	1	139	GTCCGTTCCGAGAACAGACC	60.39	60	3.85	CGATCCAACACACTCTTGAAACC	60.06	47.83	3.27
1201		44189	chr3	AT	AT	2	17	29446692	29446725	34	1	161	TCATTACCCATCCACGCTGC	60.46	55	5.25	TCTCCCAATGACTGACTGTGC	60	52.38	4.57
1202		44190	chr3	AT	TA	2	16	29449123	29449154	32	1	102	AGGAATGGTCACAGACAATGC	58.56	47.62	3.56	GCTTTAGGTCTGTGCATGCG	59.9	55	4.73
1203	HvSSRCM-451	44287	chr3	AAT	TAT	3	16	29577452	29577499	48	1	177	AAGAGGCAGCAAGTTACAGC	58.47	50	4.4	TGCAATAGTTAGTGGTCAAATTTCC	58.08	36	3.13
1204		44313	chr3	AT	TA	2	16	29616416	29616447	32	1	110	GTGCTCACTATCCTCCCGC	59.93	63.16	6.13	GTGGGATGACGGTGAGTGG	60.08	63.16	4
1205		44328	chr3	AAT	AAT	3	10	29641660	29641689	30	1	170	ATGATCTCCCCTCTCCTCCC	59.51	60	4.3	GTGACTGGTGAGTGGTGGG	59.93	63.16	4.61
1206		44338	chr3	AT	AT	2	16	29649880	29649911	32	1	181	CTCCTCAGGACACGTGTGC	60.37	63.16	4.57	GCATAGCACAGAGGCCTAGG	59.97	60	3.02
1207		44342	chr3	AC	AC	2	17	29651623	29651656	34	1	191	TAAATCCAAAGGTCGACGGC	58.27	50	5.68	ATGTCATTATACTTTAAACCACGTGG	58.02	34.62	4.94
1208		44365	chr3	ATG	GAT	3	12	29693418	29693453	36	1	146	TACAAGCAGGGCAGAAGACC	59.68	55	3.85	TTCTGCGGGGTTACTTCTCG	59.75	55	4.04
1209		44469	chr3	AT	TA	2	16	29836517	29836548	32	1	133	TCCCACCAAACAAAAGTGCC	59.17	50	5.01	TCATAGCAGTGCCTAGACGC	59.61	55	5.19
1210		44504	chr3	AAT	AAT	3	11	29920195	29920227	33	1	162	AGTGTTCGGCGACATTTCCC	60.95	55	3.97	AGCATCTGCATTTTAATTTTCACGG	59.42	36	4.94
1211		44512	chr3	AT	AT	2	15	29929287	29929316	30	1	205	CGGGAATGTTATCCACTTTCGC	59.97	50	4.7	TCCCACCAATCTAAGTGCATCC	60.09	50	3.51
1212	HvSSRCM-452	44530	chr3	AAT	TTA	3	19	29969230	29969286	57	1	199	ACTCATTATGAAGCAGAGAAGACG	58.65	41.67	4.18	ATTCACACGTAACAACGCGC	60.11	50	6.86
1213	HvSSRCM-453	44594	chr3	AT	AT	2	24	30070905	30070952	48	1	167	AAATGCTCCATTAATATGTCCATGC	58.31	36	4.06	TGCAATAACCTTGAAACAATCTTGG	58.78	36	3.61
1214		44613	chr3	AAATTG	AAATTG	6	5	30095429	30095458	30	1	157	ACGCCGAATCACACAGATCG	60.8	55	3.69	TTTACCGAAGAACCCTCGCG	60.39	55	5.87
1215	HvSSRCM-454	44619	chr3	AAT	AAT	3	20	30097696	30097755	60	1	220	CACAATCGCATTGGCCAAGG	60.46	55	3.61	GGTTTCTAATTCCCAAGACTGCC	59.56	47.83	4.85
1216		44648	chr3	AT	AT	2	19	30132915	30132952	38	1	212	CGTGGGGATTTTTGCCATCC	59.82	55	3.51	CCTCTCATTGTCTTTATAATCTTGTGG	58.17	37.04	4.17
1217	HvSSRCM-455	44651	chr3	ATC	CAT	3	21	30134910	30134972	63	1	180	TCTCTGTCAGCGTCTAACAGC	59.8	52.38	4.4	TATGACGACCGAATGCTTGC	58.71	50	4.01
1218	HvSSRCM-456	44672	chr3	AAAC	AAAC	4	10	30161345	30161384	40	1	139	AGGAAAAAGGGCCCCAATCC	60.25	55	3.01	CGATGTGACAGCAACGATGG	59.63	55	3.51
1219		44676	chr3	AG	TC	2	17	30164056	30164089	34	1	221	TCGAGCTGGATGTATTTTCGG	58.18	47.62	4.3	CATGTCTGCCAATAGCTACCG	58.86	52.38	4.02
1220	HvSSRCM-457	44683	chr3	AAT	ATT	3	15	30167249	30167293	45	1	170	CGAATTCAAGAAGATTATTCAGCGC	59.38	40	5.92	TTCAGAACAAAAGTGGGGGC	58.59	50	5.8
1221		44687	chr3	AT	TA	2	15	30173506	30173535	30	1	148	GCGTTGCTCATTGGTCAAGC	60.73	55	4.01	AACTGAGTTCCACAGTGCCC	60.18	55	5.36
1222	HvSSRCM-458	44693	chr3	AC	AC	2	25	30177441	30177490	50	1	177	ACACACATCATTCATGATTCAAGC	58.35	37.5	4.01	TGGTGACGTTACAATAACTGGG	58.33	45.45	4.45
1223	HvSSRCM-459	44718	chr3	AG	CT	2	20	30204731	30204770	40	1	216	GAGGAGTGGTGGGGTTAACG	60.04	60	3.18	CAATCTCAAACAGGCTACGGC	59.6	52.38	5.68
1224		44724	chr3	AAAT	TTTA	4	9	30210991	30211026	36	1	186	GATTGGGATTGTGTGGACGC	59.55	55	5.19	CCTTGTGTGTGTGTGTGTGG	59.55	55	4.17
1225		44749	chr3	AC	TG	2	15	30241999	30242028	30	1	140	CCTCCTGGGCCTTAATTGGG	60.11	60	4.12	TTTAAATGTGTCCCGGCTCG	58.56	50	5.03
1226		44778	chr3	ATGTCC	GTACAG	6	5	30266642	30266671	30	1	175	GCGAGTGTTAATTGTTTGGGGG	60.35	50	5.4	GCGCGGTTCTATTTCTTAGTTATCC	60.11	44	2.59
1227		44844	chr3	AG	GA	2	15	30352198	30352227	30	1	152	TATTCAGAGTGCGGTGGTGG	59.75	55	4.61	AGGTTTTTGCACGCTTCACC	59.9	50	4.02
1228		44847	chr3	ATACTG	ATCAGT	6	6	30355962	30355997	36	1	117	TTGCTTACGATTCCCCGTGG	60.39	55	4.94	GGGGAAAAGGGACGGAAGG	60	63.16	3.46
1229		44900	chr3	AG	AG	2	16	30443854	30443885	32	1	142	ACAGTGTTGTGTGTACCTTAGC	58.54	45.45	3.09	GCCTTTGTTGTTCTCTCTCTCC	58.93	50	3.71
Sl.No		Chm_4/ID	sequence	standard	motif	type	repeat	start	end	length	entry	product	forward	tm1	gc1	stability1	reverse	tm2	gc2	stability2
1230		44975	chr4	ATCCAC	GTGGAT	6	5	544336	544365	30	1	154	ACATTTATCAGCGTTGCGGC	59.9	50	6.53	ACTACTTTGGTTTGGTCGGGG	60.2	52.38	5.73
1231		44991	chr4	AAGATG	ATGAAG	6	5	592115	592144	30	1	105	CGACGACGTAACTTGAAGACG	59.36	52.38	4.18	AAAACGAGGCCTTTGGAAGC	59.33	50	3.86
1232	HvSSRCM-460	45022	chr4	AAT	ATT	3	16	629981	630028	48	1	102	TTGCTTTCGCCAATCTACGC	59.55	50	4.42	TGTTAAGTGCAGGAGTATCATTTTCC	59.63	38.46	3.13
1233		45023	chr4	AT	TA	2	16	630261	630292	32	1	126	ACCAGCCATTAAAACTTTCCTGC	59.99	43.48	4.85	TGGGTTTAGTTTCAGCAGGGG	60.2	52.38	4.79
1234		45038	chr4	AAAT	TAAA	4	9	649799	649834	36	1	152	TGCATTTGTGCATGGATGGG	59.46	50	4	TGCTTTGCTGTGCCAAAAGG	60.18	50	3.11
1235	HvSSRCM-461	45055	chr4	AT	TA	2	30	678780	678839	60	1	189	GTGTCTGCACTTGTCATCGG	59.21	55	4.18	AGTGAGAAGCTGACAAGGCG	60.32	55	5.52
1236		45057	chr4	AG	AG	2	15	679828	679857	30	1	125	CGCACAAATTCAGCAGAAGC	58.67	50	3.86	CCAAGTAGCATTTCCTCCATTCC	59.37	47.83	3.01
1237		45064	chr4	AT	TA	2	18	691468	691503	36	1	195	CGGATCCAAATTTGAGGGGC	59.25	55	5.8	AGTGGAGCATGATACACCGC	60.18	55	5.68
1238		45093	chr4	AT	AT	2	16	729346	729377	32	1	194	TTTCTTTTGGCATGCAGGGC	59.96	50	5.19	CTTCACGCCGGGCATAATGG	61.79	60	3.16
1239		45095	chr4	AT	TA	2	18	730178	730213	36	1	121	CCACTACTGGGTGTTGTTGC	59.05	55	4.17	TCTGTGGTTTTAAAGTATGTTCGC	58.01	37.5	4.7
1240		45096	chr4	AAT	ATT	3	12	730412	730447	36	1	195	AACTCTTTTAAACCGCGCGG	59.76	50	6.46	GGATCGAAGGATGGGTGTGC	60.82	60	4.57
1241	HvSSRCM-462	45097	chr4	AT	AT	2	24	730448	730495	48	1	181	GCGCGGTTTAAAAGTGTGTCC	60.92	52.38	4.02	GGATCGAAGGATGGGTGTGC	60.82	60	4.57
1242		45100	chr4	AAT	TAA	3	10	734197	734226	30	1	193	AATTTCAGCAGCACAGTAATTAGC	58.36	37.5	3.09	CATTGCTCCACCATCACAGC	59.55	55	4.4
1243		45120	chr4	AT	TA	2	16	785590	785621	32	1	173	TTCCAGGAGCAACATAGGCG	60.11	55	5.52	TGCCCTCGGATTGTTTCTGC	60.96	55	4.26
1244		45121	chr4	AT	AT	2	15	786366	786395	30	1	170	GTGACGTCAGCGGAAATTCC	59.56	55	3.01	ACGGTCAACCTGAACTAATACTCC	60.08	45.83	3.85
1245		45230	chr4	AT	TA	2	17	983016	983049	34	1	172	TCAGAAGTCAGAGACCCATGC	59.45	52.38	4.06	GATCGTCTTTTTCCAGCCCG	59.27	55	6.13
1246		45268	chr4	AT	TA	2	15	1065528	1065557	30	1	181	AAAAATCGGCCACCCTGAGC	61.25	55	4.26	CGTGTGATGTTAAAGGTTTTTCGG	59.33	41.67	4.3
1247	HvSSRCM-463	45323	chr4	AT	AT	2	26	1196284	1196335	52	1	136	TCCCGTACTTTAAGATCACGTACC	59.9	45.83	3.34	AGCTTTCCCTGACTTTCCCG	59.96	55	5.14
1248		45343	chr4	AG	AG	2	15	1238881	1238910	30	1	192	ACGCCCGAAAAAGCAAATGG	60.32	50	3.16	GGAGTTTTCCACTGCTCCCC	60.61	60	4.81
1249	HvSSRCM-464	45415	chr4	AT	TA	2	21	1381132	1381173	42	1	115	TTGTATTCAAGCCGTGGCCC	60.96	55	5.8	TGACTGTGAGTAGCTATGACCG	59.32	50	4.79
1250	HvSSRCM-465	45438	chr4	AT	AT	2	32	1443756	1443819	64	1	184	ATTCTCTGCAGCAGTTCAGC	58.55	50	4.26	ATTGAAGCATTTTCCCCGCG	59.83	50	6.46
1251		45448	chr4	AT	AT	2	19	1473921	1473958	38	1	160	CAAAGAGCGAACGCACTCG	59.87	57.89	4.18	TGCTAATCAGGCATGCAAGC	59.26	50	4.01
1252	HvSSRCM-466	45462	chr4	AG	CT	2	23	1496210	1496255	46	1	244	GGAGCCGTGGATCAGAAGG	59.86	63.16	3.46	CAGCTTCACCTCACCTCTCG	60.11	60	4.04
1253		45494	chr4	AT	TA	2	17	1551748	1551781	34	1	217	TGGTTCTTTACAACCCACAAGG	58.71	45.45	3.61	GCATGCAACGAGGGAAGG	58.81	61.11	3.46
1254	HvSSRCM-467	45576	chr4	AC	GT	2	30	1668605	1668664	60	1	164	CTACAATACCCTCCCACGCC	59.89	60	5.68	ACTGAGAATGAGAATGTGAAGCC	58.74	43.48	4.35
1255		45583	chr4	AAT	TTA	3	12	1673292	1673327	36	1	122	GTTAGCGACAATCGACACTCG	59.42	52.38	4.18	ACCAAACTACTTGTACGCATCC	58.67	45.45	3.51
1256		45603	chr4	AG	TC	2	19	1717556	1717593	38	1	153	CAGCTCCTTTAAAGCCACCG	59.2	55	4.94	AATTATATTCCCAGGATAGGATCGC	58.17	40	4.58
1257	HvSSRCM-468	45625	chr4	AT	AT	2	30	1761094	1761153	60	1	208	AGGACCAGCTGAAAATTAATGCC	59.55	43.48	4.4	TGCTCGTTTGATTCTTTTCAGC	58.11	40.91	4.26
1258	HvSSRCM-469	45627	chr4	AAT	ATT	3	15	1767876	1767920	45	1	221	CTGAAATGAAAGACGGGGCG	59.55	55	6.13	ACTGTTTGGTTTCTAGAGTTTCCC	58.87	41.67	3.97
1259		45636	chr4	AG	TC	2	15	1796896	1796925	30	1	145	TGTTTATAGTTCGCCACGTGC	59.27	47.62	5.34	GAGAGAAACAGGGACTTTGCC	58.84	52.38	4.52
1260	HvSSRCM-470	45644	chr4	AG	TC	2	38	1823665	1823740	76	1	163	GCCCCCAAATTTAATATCAGGCC	59.99	47.83	5.19	AGCAAGTAAAAGCGGCAACC	59.69	50	3.77
1261		45734	chr4	AT	TA	2	16	1965081	1965112	32	1	220	CTCTCTCTCCTGGGTTTGCC	59.75	60	4.52	TCGATCATTGCTTCCGTTGC	59.27	50	4.17
1262		45744	chr4	AG	GA	2	16	1977482	1977513	32	1	123	AGCTTTCCCAGACTTTCCCG	59.96	55	5.14	ACAAAACCTACGGGCTCAGG	59.96	55	3.86
1263		45778	chr4	ATGGTG	ACCACT	6	6	2034186	2034221	36	1	225	ACTGCTAACACTACTACTACTACTACC	59.02	40.74	3.18	GGTAGTGGTAGTAGTGGTAGTGG	59.05	52.17	4
1264		45784	chr4	ATGGTG	ACTACC	6	5	2034693	2034722	30	1	169	CACTACCACTACTACTACCACTACC	59.18	48	3.18	GGTGGTGGTAGTAGTAGTAGTCG	59.13	52.17	4.18
1265	HvSSRCM-471	45799	chr4	AG	AG	2	22	2049267	2049310	44	1	210	TGGACCGCTTGATCTTCTCG	59.83	55	4.04	TCGAGACTCGCTAGGTTTGC	59.83	55	3.68
1266		45820	chr4	AG	AG	2	16	2097196	2097227	32	1	176	CATCTTAAGCAGACTGATGGCC	59.12	50	5.36	GGACCCACTATCGATCTCCC	58.74	60	4.3
1267		45886	chr4	AAT	ATA	3	10	2237633	2237662	30	1	171	TTGGCCTTGGCCTTCTTGG	60.53	57.89	3.61	CAATGCCCCCACCACATACC	61.04	60	2.73
1268		45904	chr4	AATCT	ATTAG	5	7	2253848	2253882	35	1	166	TTTTTCAATGGTGGCGTGGG	59.61	50	4.61	TTTTAGATGTTATAATTGCCCACAGC	58.51	34.62	4.4
1269	HvSSRCM-472	45905	chr4	AAT	TTA	3	16	2255520	2255567	48	1	222	TCCGTTTAACATTGTATAGCTGTGC	59.94	40	4.57	GGTTTCCCAATTGCCCTTGC	60.32	55	4.01
1270		45908	chr4	AAT	ATT	3	11	2256460	2256492	33	1	122	GCAAGACCCTAGACCCTAGC	59.25	60	3.42	CCTCTCACTGTAAGAGCAGAGC	60.16	54.55	4.09
1271	HvSSRCM-473	46028	chr4	AG	AG	2	20	2468519	2468558	40	1	202	TTGATTTCTTCTGCTAGTTAATAAGCC	58.11	33.33	4.35	TACTTACTGCTGCTGGTGCC	60.04	55	5.01
1272		46041	chr4	AAG	TTC	3	12	2494289	2494324	36	1	169	AGCCAATTTCCGAAGTTGCC	59.4	50	4.52	ATTAGCTGAGGCACTTGGGG	59.74	55	4.96
1273		46095	chr4	ACTC	TGAG	4	8	2615928	2615959	32	1	201	AGTGAAACATAGAAGCGCCG	58.64	50	6.46	CCAAGGGCTTAGTTCTCTTTGG	58.92	50	3.28
1274		46098	chr4	AAT	TAA	3	12	2616842	2616877	36	1	190	TGCTTCTACAACTTTCTCTTTACGG	59.31	40	4.02	GGAATCCACACATACAAGAGACG	59.13	47.83	4.18
1275		46157	chr4	AT	AT	2	15	2831799	2831828	30	1	176	CATCACCTAAAACCGTGCGG	59.55	55	5.69	GGGGTAATTGGGATAAACGGC	59.04	52.38	5.68
1276		46188	chr4	ATAC	ACAT	4	8	2894552	2894583	32	1	185	TGCAGCATTCATTCATTGGATGG	60.18	43.48	3.51	ATCAATTGACATAGCCGGCC	58.39	50	6.13
1277		46255	chr4	AG	TC	2	17	2986649	2986682	34	1	115	GAGCCAAGTCAAGCCAAAGC	60.04	55	3.51	TCGGAGTGGGGATGAGTACC	60.4	60	3.34
1278	HvSSRCM-474	46286	chr4	AG	TC	2	20	3089716	3089755	40	1	146	GTTTGTGCCTCAAAATCAGCG	58.95	47.62	5.18	GGGCAAAGACAAGACAGTATTGC	60.37	47.83	3.56
1279	HvSSRCM-475	46374	chr4	AAC	CAA	3	16	3332075	3332122	48	1	170	ACCGCCATTAAAACACCACC	59.04	50	4.61	CCTAGGTGAGTTGTTATTGCCG	59.06	50	5.69
1280		46395	chr4	AAAAAG	CTTTTT	6	5	3389895	3389924	30	1	128	CCTTTTCCTCCATGGACATTGC	59.83	50	3.56	TGATGACTGGATGCCCATGG	59.82	55	3.66
1281		46431	chr4	AG	CT	2	19	3432926	3432963	38	1	119	AAGTCAGATCGATGCATGCC	58.41	50	4.4	CCAAACCATGGGCCAATTGG	60.04	55	3.16
1282		46463	chr4	AAAAG	AAAAG	5	7	3497346	3497380	35	1	195	TGTACAGCATAGAGAGCTCTTGG	59.62	47.83	3.61	TCCACCTTGACTGCATTGCC	60.9	55	4.52
1283		46497	chr4	ACTGCC	CTGCCA	6	5	3583190	3583219	30	1	106	CGCTTCCTTCTTTCTTGGCG	59.83	55	5.69	ATGCCGAAAGATCCGAGTGC	60.81	55	4.4
1284		46505	chr4	AACGGG	AAGGGC	6	5	3618257	3618286	30	1	150	TTGCTGGAAGAATGCATGGC	59.47	50	4.4	AATCCATTTTGCCCTTCCGC	59.46	50	5.54
1285		46525	chr4	AAT	TTA	3	10	3663128	3663157	30	1	120	ACCACTCCAGTCACCATTTCC	59.93	52.38	3.13	ACTCAGAAGAAACCAAACAATAATGC	58.85	34.62	3.56
1286		46570	chr4	AC	TG	2	16	3759224	3759255	32	1	149	TGTTGTCCACTTATTTACTGGAGC	59	41.67	4.7	GGAAGTCGTGCATTCGAAGC	59.9	55	3.86
1287	HvSSRCM-476	46573	chr4	ATAC	ATAC	4	11	3762499	3762542	44	1	160	GTGGCTTTTCAATGATGTGTTCG	59.33	43.48	3.95	GGAACGCTCAGACCCAGC	60.44	66.67	4.85
1288		46592	chr4	AT	AT	2	18	3780508	3780543	36	1	109	TTGCGTCACAGTACAATGCC	59.13	50	4.4	AGTGAGGTTGTTCAAAACACGC	60.16	45.45	5.34
1289	HvSSRCM-477	46624	chr4	AT	TA	2	32	3857186	3857249	64	1	206	TTGGGTTTGGGTAACTGGGG	59.81	55	4.96	GCACCAAAAACTCGGAACCC	59.97	55	4.11
1290		46647	chr4	AC	AC	2	18	3881824	3881859	36	1	162	TGTATCTGGCTTGATTCTTAGAATCC	58.78	38.46	3.01	CCCTGTTGAATCAGAACATAAGGG	59.36	45.83	3.95
1291		46648	chr4	ACCCGC	GCCCAC	6	5	3886717	3886746	30	1	138	GACGAACGCACACACATGC	60.44	57.89	4.06	GTGTGTGTGTGTGTGTGTGG	59.83	55	4.17
1292		46670	chr4	AT	TA	2	17	3937120	3937153	34	1	203	GTGGAAGGGCACGTAATTGC	59.83	55	3.56	TCGAACCAATTGTCAATATGTCACC	59.88	40	4.02
1293		46675	chr4	AG	TC	2	16	3949266	3949297	32	1	170	CGTCGACTTCTTCAACCTGC	59.22	55	4.85	CACCGTAGATGCTCACAAATCC	59.39	50	3.01
1294	HvSSRCM-478	46740	chr4	AAG	AAG	3	16	4099766	4099813	48	1	158	CAATGCAGTGCTTACCTGATAGG	59.44	47.83	2.57	CTTTCAGCAGAAGCAAACCCC	60	52.38	4.95
1295	HvSSRCM-479	46780	chr4	AGGG	GGGA	4	11	4185474	4185517	44	1	183	TACATCACTATTGCGCGTGC	59.07	50	5.34	CCTAACTTTAATATGATCAGGGATCCC	58.95	40.74	3.85
1296		46801	chr4	AAT	AAT	3	12	4223285	4223320	36	1	183	TGAGTCATGTTGGCCTAGGC	59.75	55	3.93	CAGATGCCACATCACTTGCG	59.9	55	4.85
1297		46915	chr4	AT	AT	2	17	4507956	4507989	34	1	196	AGAACATGTGCAAAATGATTTGGC	59.55	37.5	4.52	GCGTTCAAATCACCTTATCATGC	58.96	43.48	4.06
1298	HvSSRCM-480	46944	chr4	AT	AT	2	21	4569597	4569638	42	1	206	GCATACTGCTAGTAACGGACCG	60.86	54.55	4.79	TCGCTTCTTGTCGATCCTGC	60.46	55	4.85
1299		46953	chr4	AAG	CTT	3	12	4583815	4583850	36	1	182	GAAGTTGGTTGAAGTGAGGAGC	59.45	50	4.7	CAAATGCAGCTCTAATCCAATGC	58.95	43.48	3.56
1300	HvSSRCM-481	46981	chr4	AT	AT	2	20	4645670	4645709	40	1	187	CACACAAACCGATGGAAACCC	60	52.38	4.11	CGCGGTTTTAAAATGTGTTCGC	60.16	45.45	4.7
1301	HvSSRCM-482	46986	chr4	AT	TA	2	37	4664291	4664364	74	1	156	GCTTGTGTCATCGTGATAATGCC	60.55	47.83	4.4	AGAAGGTTCATAGAGTTGGAATGC	58.81	41.67	3.56
1302		46987	chr4	AT	AT	2	18	4665179	4665214	36	1	183	CACACAAACCGATGGAAACCC	60	52.38	4.11	CGCGGTTTTAAAATGTGTTCGC	60.16	45.45	4.7
1303	HvSSRCM-483	46990	chr4	AT	TA	2	22	4686175	4686218	44	1	126	GCTTGTGTCATCGTGATAATGCC	60.55	47.83	4.4	AGAAGGTTCATAGAGTTGGAATGC	58.81	41.67	3.56
1304		47004	chr4	AT	TA	2	17	4701352	4701385	34	1	109	TCAAATGGCCTAAATATGACCCC	58.52	43.48	4.95	TGACTTTAATATGGTCAATGATTCAGC	58.38	33.33	4.26
1305	HvSSRCM-484	47011	chr4	AAT	TAT	3	18	4713125	4713178	54	1	180	ACTCTCCTTAATCCTCAGCCC	58.6	52.38	5.19	GTTGATTTGACCGTGTCCGC	60.11	55	5.54
1306		47080	chr4	AG	AG	2	15	4928297	4928326	30	1	131	GAAAATAGTGAGCAGGGGGC	58.61	55	5.8	ATGTGTTCTCTGTGGAGTTACG	58.09	45.45	3.18
1307		47152	chr4	AT	TA	2	16	5270218	5270249	32	1	179	AGTTAAGTAGTAGCACTCACTCCC	59.29	45.83	4.3	TGAGATCACATTTGTCATCTTTCTCC	59.4	38.46	3.71
1308		47235	chr4	AG	CT	2	17	5589143	5589176	34	1	140	TCCTGCACCTTTTCTTCCCC	59.89	55	4.81	GTCTCTTTTCTTAAGTCGTAAATCGC	58.83	38.46	4.58
1309		47270	chr4	AAGAGG	AGAGGA	6	5	5667267	5667296	30	1	195	CATTACGTCCCCAAAACGGC	59.83	55	5.68	GACATGAGGAGACGCACACG	61.07	60	4.49
1310		47276	chr4	AAT	AAT	3	13	5695187	5695225	39	1	173	GCTTGCTTTTGTACTTCTTTAGGC	59.08	41.67	3.93	TCTTTCCCTCCACTCCATAGG	58.24	52.38	2.57
1311	HvSSRCM-485	47279	chr4	AC	GT	2	42	5712151	5712234	84	1	230	AGTATGTGATTCAAATGGCGGG	59.05	45.45	6.13	TGAATCACGAGCCCCAATGG	60.39	55	3.16
1312		47292	chr4	AC	AC	2	16	5762511	5762542	32	1	132	ACACACACATGGAACCCACC	60.47	55	4.61	CAGCTTGCTTCGTTAAGGCG	60.18	55	5.52
1313	HvSSRCM-486	47309	chr4	AT	AT	2	32	5821805	5821868	64	1	245	CCTGGACTTTCAAATCCCAAACC	59.99	47.83	3.27	TGAGACTTTGTAATGGTGTAAAAGCC	60.02	38.46	4.35
1314	HvSSRCM-487	47336	chr4	AAT	ATT	3	22	5879188	5879253	66	1	129	ATATCATCGTCGTCGTCGCC	60.11	55	5.54	CCATATAATCCAACGTAACCTAACCC	59.35	42.31	4.11
1315		47369	chr4	ATAG	GATA	4	8	6006479	6006510	32	1	102	CACATCACCTCCTCAAGTCCC	60.07	57.14	4.46	AAACTACGTCCCAACCACCC	59.89	55	4.61
1316	HvSSRCM-488	47419	chr4	AT	TA	2	21	6185900	6185941	42	1	212	GTTAAGTAGTAGCACTCACTCCC	58	47.83	4.3	TACGTGAGATCGCATTTGCC	58.71	50	4.52
1317		47455	chr4	AT	TA	2	16	6235201	6235232	32	1	187	CAATGACGAAGGGTGTTGAGC	59.8	52.38	4.26	TCCATCCGGGGTTGATTTCC	59.74	55	3.13
1318		47540	chr4	AC	TG	2	16	6430787	6430818	32	1	102	GCACATGTCAAATACAATCACATCC	59.25	40	3.51	GTTTCATCAGTCTCAGAGCGG	58.73	52.38	5.52
1319		47622	chr4	AATAAC	AATAAC	6	6	6616706	6616741	36	1	165	TGTCTTGTAATTCAATCATTGCCG	58.36	37.5	5.69	TGGCAACATAGGCGGACC	59.73	61.11	4.46
1320		47711	chr4	AT	AT	2	15	6768996	6769025	30	1	140	AAAAGCCCACCGTATCTTGG	58.17	50	3.61	GTTTCAAAACATGACTTGCACCC	59.44	43.48	4.61
1321		47782	chr4	AAT	ATT	3	11	6902222	6902254	33	1	167	TGTTATTGAAACAACATCCAAATCGC	59.64	34.62	4.58	GTGCAACGTCGAGACTTGC	59.8	57.89	4.01
1322	HvSSRCM-489	47822	chr4	AT	AT	2	21	6993330	6993371	42	1	210	CCAGAATCCACAACGTAGTAATATCC	59.35	42.31	2.59	AAGGTACCACTAATGACTCAAAGG	58.19	41.67	3.11
1323	HvSSRCM-490	47917	chr4	AG	CT	2	20	7175596	7175635	40	1	101	TTAACCGCTCACCCATTCCC	60.03	55	3.97	GTCATAAATCACAATTCACATTTCACG	58.42	33.33	4.35
1324	HvSSRCM-491	47943	chr4	AT	TA	2	25	7217342	7217391	50	1	169	TGTTATTTTACAAGGTGGGCTCC	58.92	43.48	4.7	TCTATTTGGTGGAAACCTTAGGC	58.4	43.48	3.93
1325		47957	chr4	AT	AT	2	16	7245028	7245059	32	1	151	TCACTCATGAAAGTATTTGTTATGCG	58.54	34.62	4.73	CAATTTCCAGAGTGCAGACGC	60.14	52.38	5.19
1326		48065	chr4	ACACCG	GCTGTG	6	5	7409853	7409882	30	1	187	TCATAAATCAAGACCATTGCATGC	58.41	37.5	4.06	CCGCTTCAAATTTGGGTGGG	60.04	55	4.61
1327		48084	chr4	AAAATT	TTTAAT	6	6	7436067	7436102	36	1	172	ACGAATCAGCTGGAGTGTCG	60.11	55	4.35	AAGAACACAAAGCCCACCCC	60.76	55	4.95
1328		48090	chr4	AG	TC	2	15	7461111	7461140	30	1	148	CCAGAAGGGTAAAAGGACATGC	59.24	50	4.06	CAAGCACTGTCCATTCATCCC	59.25	52.38	3.85
1329	HvSSRCM-492	48112	chr4	AT	TA	2	21	7489180	7489221	42	1	159	TAATTCGGCTGGCTGTTTCC	58.54	50	3.13	GCTACGTGAAATGAGAATATTAGCCC	60.13	42.31	5.19
1330		48117	chr4	AAT	AAT	3	10	7495530	7495559	30	1	156	TGCCTTTCGAAGTTCGTTGC	59.69	50	4.17	CTTGAAAAGGTCCTCATTAAAGGC	58.29	41.67	4.35
1331	HvSSRCM-493	48133	chr4	AT	AT	2	22	7539991	7540034	44	1	152	GAGGCTAGCCATAAACTTCTGC	59.12	50	4.26	TGTGATGACAGTCTTCTTTATCTTCG	59.19	38.46	3.79
1332		48215	chr4	AAAAAT	AAATAA	6	5	7664590	7664619	30	1	167	TGCACAATAAAGGTATCTATCTAACGC	59.62	37.04	4.84	AGTGGGGAGAGAATCGTGG	58.4	57.89	4.94
1333		48249	chr4	AT	TA	2	15	7719962	7719991	30	1	102	AGAAGTTCAGAACCCAGGTGG	59.58	52.38	4.61	TTTTTGTCTCGCAGCTTGGG	59.33	50	4.12
1334		48311	chr4	AAT	TAA	3	10	7827664	7827693	30	1	190	TTAATGGTGTTAGTGCAAAAGTGG	58.16	37.5	4	TGCTCGAGAAAAATAAAATGGTTTGC	59.85	34.62	3.68
1335		48352	chr4	AG	GA	2	16	7921155	7921186	32	1	180	GCCAATCTAGATCCAAGTCATCG	59.01	47.83	3.84	CAGGCTTTTACGGGTTTGCG	60.39	55	4.85
1336		48353	chr4	AG	TC	2	15	7921764	7921793	30	1	171	GCCTGACAATTTGCCCAAGG	60.04	55	3.61	TCGCCATGTTCTCACACTGC	60.95	55	4.4
[truncated: 1,990 more rows]
