# Supplementary material for: Comprehensive genome-wide identification and transferability of chromosome-specific highly variable microsatellite markers from citrus species
Source: Sci Rep. 2023 Jul 5;13:10919. doi: 10.1038/s41598-023-37024-0 (PMC10322976; doi:10.1038/s41598-023-37024-0)
Supplement: Supplementary file 2 — Supplementary Information 2. [file 41598_2023_37024_MOESM2_ESM.xlsx]

## Sheet: C. sinensis
Supplementary Table S2	Description of 321 highly variable class I SSRs selected for ePCR validation, their physical location and track lengths across the 9 chromosomes of 'C. sinensis'
S. No.	Chromosome 1	id	sequence	standard	motif	type	repeat	start	end	length	entry	product	forward	tm1	gc1	stability1	reverse	tm2	gc2	stability2
1	HvSSRCS-1	728	chr1	AAAG	AAGA	4	10	2000213	2000252	40	1	230	TCTTGAATAACAACAGCCAAGACC	59.48	41.67	3.85	CCATCCAAGTCTTGTTGATTCCG	59.87	47.83	4.3
2	HvSSRCS-2	1091	chr1	ATAC	TATG	4	10	2542431	2542470	40	1	156	AGCCCATATTACTTATTCCAATAGTGC	59.39	37.04	4.4	TCTCAAATAAATTAGACCTTGGATCCC	59	37.04	3.85
3	HvSSRCS-3	1358	chr1	ATAC	ATAC	4	10	3404967	3405006	40	1	163	TTTGGGTTAGTTGCGAAGGC	59.04	50	4.35	TCGGACAGACAGGACTAGGG	60.03	60	3.53
4	HvSSRCS-4	1844	chr1	AACGGT	TAACGG	6	10	5128609	5128668	60	1	127	TCACAAGCTGATCACGGAGC	60.39	55	4.7	CAAAACGGTACCGCTTCTGC	60.11	55	4.26
5	HvSSRCS-5	2362	chr1	AAT	ATT	3	16	6897588	6897635	48	1	157	CGACTCATCTACCTTTGTGCC	58.73	52.38	5.01	TAGAATAGGCCGCACTCTCG	59.05	55	4.04
6	HvSSRCS-6	2754	chr1	AG	TC	2	78	8340623	8340778	156	1	269	TCAAGGTTACCAGGATGTAGAGC	59.55	47.83	4.09	AGTTTATAAGGCTGGTTGATGGG	58.46	43.48	4
7	HvSSRCS-7	2784	chr1	AAT	ATT	3	14	8432224	8432265	42	1	179	CGTTTTGGGAAGCGAGTCC	59.13	57.89	3.85	GTAAGTGAGAGAGGGCGTGG	59.83	60	4.94
8	HvSSRCS-8	2918	chr1	AC	TG	2	56	8904765	8904876	112	1	225	CGTACAAGCTACATTGTGGCG	59.94	52.38	5.69	CGTCTCATGGATGTAATGACAGC	59.51	47.83	4.4
9	HvSSRCS-9	2946	chr1	AC	TG	2	20	9001802	9001841	40	1	106	GGAGACAAAATTTTAGCAATAGCAGC	59.75	38.46	5.25	AGATGCCTTACGTTAGCATTCC	58.53	45.45	3.01
10	HvSSRCS-10	3087	chr1	AT	AT	2	21	9394586	9394627	42	1	156	CCAGTAAAGAAGAAAGCATTGAATTGC	60.15	37.04	3.56	CAGTGGTAGAAAATGTTGAATTGACG	59.42	38.46	4.35
11	HvSSRCS-11	3546	chr1	AAT	AAT	3	35	11279200	11279304	105	1	208	AGGAATTCGTTATTTGGTTGGAGG	59.29	41.67	4.3	AACGTTGCTAATAGGAGATAGTGG	58.16	41.67	4
12	HvSSRCS-12	3769	chr1	AAT	TAT	3	14	12186323	12186364	42	1	198	CCAATTTGGAGTTCTGTCTCACC	59.5	47.83	4.02	TGCATGAAAATTTTGAAGCGGG	58.93	40.91	6.13
13	HvSSRCS-13	3867	chr1	AAT	TTA	3	14	12583965	12584006	42	1	211	CAAACATCGCTTATTGCATCACC	59.21	43.48	4.02	TGTTCGATCAACTTCGTGAGG	58.33	47.62	3.86
14	HvSSRCS-14	4030	chr1	AAC	AAC	3	19	12967168	12967224	57	1	209	ACCAGACATGTCCTTTTGATTCG	59.25	43.48	3.34	GTCTGACCTGATGAGCCAGC	60.46	60	4.85
15	HvSSRCS-15	4365	chr1	AAT	TTA	3	43	14166836	14166964	129	1	221	TGTCAAAAGATCTCACAAAATGCC	58.47	37.5	4.4	GGGAGGAAATAATTGACTGTTGTGG	60.11	44	4.17
16	HvSSRCS-16	4410	chr1	AAT	TAT	3	15	14288813	14288857	45	1	158	AATATTGTGCCATGTTTGGTGC	58.4	40.91	5.01	TCTGCTGTACCGTACATCCG	59.26	55	4.18
17	HvSSRCS-17	4485	chr1	ATC	ATG	3	19	14545087	14545143	57	1	204	CCTTAAAGTGACCATATTATCCCTGC	59.57	42.31	4.85	ATCTTGGAATCGAAATGAATTTTTGC	58.03	30.77	3.68
18	HvSSRCS-18	4504	chr1	AAG	AAG	3	14	14616557	14616598	42	1	133	AGAAGTATGGACTTTCACTACCCC	59.53	45.83	4.95	CACTCTAAACCTAATAACCTAGTCAGC	59.08	40.74	4.26
19	HvSSRCS-19	4523	chr1	AAG	AAG	3	14	14722542	14722583	42	1	133	AGAAGTATGGACTTTCACTACCCC	59.53	45.83	4.95	CACTCTAAACCTAATAACCTAGTCAGC	59.08	40.74	4.26
20	HvSSRCS-20	4643	chr1	AAT	TTA	3	68	15124338	15124541	204	1	300	GTTTCCTTCTATCCTAATCCAAGTCG	59.3	42.31	4.18	GGGTATTTTGCTGCTGTACGG	59.6	52.38	4.02
21	HvSSRCS-21	4686	chr1	AAG	AAG	3	15	15269246	15269290	45	1	125	GCAGCTAGCCACATCAAATCG	60	52.38	3.34	TCCTGTCATGTTTTTCCACAGC	59.38	45.45	4.4
22	HvSSRCS-22	4910	chr1	AAT	AAT	3	16	15873705	15873752	48	1	199	AGAAACCTCTGCAAAATTCCTATAGG	59.17	38.46	2.57	TTTGTGGTTGGATTTTTCATTTTGC	58.44	32	3.68
23	HvSSRCS-23	5000	chr1	AT	AT	2	25	16159861	16159910	50	1	137	AGGTTATATGTAGTAGAGGGGTGC	58.91	45.83	5.01	ACTGCCAAAGTTACGAGATATATGC	59.3	40	3.14
24	HvSSRCS-24	5213	chr1	AG	AG	2	48	16743589	16743684	96	1	158	GGTCCAATGGGTTCAGTTGC	59.4	55	4.17	AGGAAAAGGAAGGAAACGGGG	60.2	52.38	5.73
25	HvSSRCS-25	5686	chr1	AAT	ATT	3	17	18201551	18201601	51	1	172	ACAGGGGTTTGGTATCCAGC	59.67	55	4.85	TCATGTTTAAATAACGAGCTGTGC	58.37	37.5	4.57
26	HvSSRCS-26	6214	chr1	ATC	TCA	3	24	19486778	19486849	72	1	202	TGGTGGTTGGATGAACATAAACC	59.17	43.48	3.27	GGCTTTGGTTTCCTTGGTGG	59.61	55	4.61
27	HvSSRCS-27	6411	chr1	AAT	AAT	3	17	20031849	20031899	51	1	149	TTCTGTATCAATGCCGTCCG	58.07	50	4.79	ACACAAAATAATCGCGTTTACATCG	59.27	36	3.84
28	HvSSRCS-28	6461	chr1	AAT	TAA	3	29	20146891	20146977	87	1	209	CTTAGAGGCTGAGACGTCTGG	59.6	57.14	3.86	ACACGTGGCATAATATTTTATTTGGG	58.79	34.62	4.12
29	HvSSRCS-29	7013	chr1	AAATAT	TATATT	6	7	21383702	21383743	42	1	193	ACTACTATAACCACATACGTTCTCTCC	59.77	40.74	3.71	CCTCAAATTTTCCATTTCTTGGGC	59.3	41.67	5.36
30	HvSSRCS-30	7077	chr1	AAT	TAT	3	19	21555860	21555916	57	1	129	GTTGAAACATTTGGGGGCGG	60.32	55	6.13	CTAAGTTACGTGCCCCTCCC	59.82	60	4.3
31	HvSSRCS-31	7301	chr1	AC	TG	2	30	22487900	22487959	60	1	207	TGTATTTTGAGCACGTTTATGTTGC	59.37	36	4.17	GGTCTATGATATAAGCACATAACAACC	58.06	37.04	3.77
32	HvSSRCS-32	7665	chr1	AG	CT	2	21	23202031	23202072	42	1	143	AGGGGTCTTGCTGGAAAACC	60.18	55	3.27	GCAAAACAAACACTTGGAGACC	58.81	45.45	3.85
33	HvSSRCS-33	7766	chr1	ATAC	ACAT	4	10	23368334	23368373	40	1	175	AGCACCTTCCGAATCTTGGC	60.68	55	4.52	CGTTTCTTTTTGTTCTAATGCACGC	60.61	40	5.34
34	HvSSRCS-34	7976	chr1	AC	TG	2	50	23746933	23747032	100	1	244	AAATTTTGTTTCCAGATTGAGGGG	58.13	37.5	4.79	ATTGTCCCCAATTGTGAGCC	58.44	50	4.7
35	HvSSRCS-35	8226	chr1	AAT	AAT	3	14	24205719	24205760	42	1	110	AGAATCCAATCATTAGTGAAACCCC	59.11	40	4.95	CAGCTGTGTTTCCATTGCCC	60.04	55	5.36
36	HvSSRCS-36	8308	chr1	AAC	AAC	3	19	24322776	24322832	57	1	246	CTTCGGAGTCGTGTTCTTTGC	59.81	52.38	3.68	TCAAACCGATCATCATCATAAAAGC	58.27	36	3.51
37	HvSSRCS-37	8611	chr1	AAT	TAA	3	19	24959757	24959813	57	1	168	GTTAACAGGTGGGGGACAGG	59.96	60	4	AGATTAGACTACAAAAGTTGCCGC	59.61	41.67	6.53
38	HvSSRCS-38	9003	chr1	AT	AT	2	20	25831022	25831061	40	1	119	AGATTGATGGTGTGTGAAATTCCC	59.54	41.67	3.97	GCAAAGTTTCTGTGGCTCGG	60.04	55	4.63
39	HvSSRCS-39	9212	chr1	AC	TG	2	20	26225754	26225793	40	1	161	TGTGTGTATGTGTATCTATGTGTACG	58.81	38.46	3.67	ATTGAGATTCCATGGCCCGG	60.18	55	5.73
40	HvSSRCS-40	10116	chr1	AAT	AAT	3	14	28384337	28384378	42	1	218	CATCCTTCTAACGAAAAAGATATTGGG	58.65	37.04	4.12	ACCGCTATCAAGATAAATTGATCCG	59.36	40	4.18
	Chromosome 2	id	sequence	standard	motif	type	repeat	start	end	length	entry	product	forward	tm1	gc1	stability1	reverse	tm2	gc2	stability2
41	HvSSRCS-41	10484	chr2	AAGAG	TCTCT	5	8	330777	330816	40	1	141	TCCCAACCAAGTGACCAACC	60.11	55	3.77	AAGAACTGCTCACCACCAGG	59.89	55	4.45
42	HvSSRCS-42	10759	chr2	AAT	TTA	3	17	678585	678635	51	1	153	GTCGTCCTTCTTTGAGTCATTTCC	59.85	45.83	3.13	TTGGGTTTTGCACAATCCCC	59.24	50	4.81
43	HvSSRCS-43	10845	chr2	AC	TG	2	20	826859	826898	40	1	181	CTGACCCTTTGGCACATGC	59.41	57.89	4.06	GGAAAGAAGATTCAGACTTTTCCCG	60.11	44	5.14
44	HvSSRCS-44	11090	chr2	AG	CT	2	30	1300698	1300757	60	1	174	CGCTTAAACCACACGATTTATGC	59.22	43.48	3.14	TGCATTAGTCGAGCTAAGTGGG	60.16	50	4.61
45	HvSSRCS-45	11345	chr2	ATC	TGA	3	17	1746702	1746752	51	1	151	GATTGGTGAACACGTGCTACC	59.54	52.38	3.18	TCCAACTTCGGATGAGCACG	60.39	55	5.34
46	HvSSRCS-46	11390	chr2	AAT	ATA	3	19	1817029	1817085	57	1	176	TAATGTCAATGTGCCCCACC	58.15	50	4.61	TGGTTATAATCGTACGGCTATTCC	58.29	41.67	3.01
47	HvSSRCS-47	11526	chr2	AG	AG	2	32	2044104	2044167	64	1	229	TCCTGGAATCTGGTTTGCCC	59.96	55	5.36	CATGCATGCTTCGCAATTGC	59.7	50	3.56
48	HvSSRCS-48	11633	chr2	AC	AC	2	20	2269045	2269084	40	1	142	AGTAAATTTCTTCTTTCCCTGTTTCCC	59.98	37.04	3.97	TACGTTGACTCACATGGTGC	58.21	50	5.01
49	HvSSRCS-49	11771	chr2	AAT	AAT	3	14	2503965	2504006	42	1	168	GGGTAACAAAAATTAGTGATGCGC	59.44	41.67	6.09	AGCGTGGAAATTGCATTTGC	58.57	45	3.68
50	HvSSRCS-50	12013	chr2	AAT	AAT	3	49	3057054	3057200	147	1	296	AGAGATCTTTGCCAAGAGATTAAACG	59.69	38.46	3.6	CAACGTGTACTGACGCTTGG	59.49	55	3.61
51	HvSSRCS-51	12055	chr2	AAT	ATT	3	14	3130181	3130222	42	1	146	TGGATCTGTTTATTTTGCGGTGG	59.81	43.48	4.61	GATCCAAAAACACGACGCCC	60.11	55	6.13
52	HvSSRCS-52	12326	chr2	AAT	TTA	3	15	3633220	3633264	45	1	115	TGGCAAAGATAATAAACGGGTGC	59.87	43.48	5.01	AGTTGATGTGAATCCAATAAACTGC	58.38	36	4.4
53	HvSSRCS-53	12582	chr2	AG	TC	2	24	4110543	4110590	48	1	200	ATACCCCTCGCACTTCAACC	59.75	55	3.77	AGAGGGAGATGATATTATGACATGC	58.11	40	4.06
54	HvSSRCS-54	13046	chr2	AAT	TTA	3	15	5018500	5018544	45	1	158	GCTGTTTGTGGGGTTGATTGG	60.27	52.38	3.16	ACCACCTTCCATCAAACCCG	60.25	55	5.28
55	HvSSRCS-55	13246	chr2	AC	GT	2	20	5660406	5660445	40	1	159	TACATATATATGCGCGCGCG	58.88	50	6.86	CAGTATTCTGTCGCTCGTGC	59.08	55	5.34
56	HvSSRCS-56	13418	chr2	AG	TC	2	43	6187362	6187447	86	1	259	AGTTTAAAAAGGGGCGTTCGC	60	47.62	4.7	CCATTGGTCATCTCTAGCATGC	59.19	50	4.06
57	HvSSRCS-57	13682	chr2	AAT	AAT	3	15	7064429	7064473	45	1	156	ACAAGGGCAACATAAACATGCC	60.03	45.45	4.4	TGACGCTACCACAGTAACACC	60	52.38	4.16
58	HvSSRCS-58	14443	chr2	AG	TC	2	21	8616539	8616580	42	1	203	TGTGTTTGTTGACTAGAGATGAAGG	59.01	40	3.46	TTGGAAAAGGGACCTCAAGC	58	50	4.01
59	HvSSRCS-59	14574	chr2	AAT	TAT	3	28	8880970	8881053	84	1	216	TGCTTTCACCACTCTAGGGG	59.02	55	4.79	TTTGACAAACCTTAGAAAATCTCTACG	58.23	33.33	3.51
60	HvSSRCS-60	14591	chr2	ATAC	ATAC	4	36	8913543	8913686	144	1	262	ACACTTCCAAACACCAAATACTAGC	59.76	40	3.42	CGTTTCTTTGTTCATGTGTCTTCC	59.03	41.67	3.46
61	HvSSRCS-61	14625	chr2	AAG	CTT	3	16	8971545	8971592	48	1	153	TTCCAAGTCTTCTGGGGTCG	59.31	55	4.79	AGGGTTGTTGCTTTGGTTGG	59.17	50	3.77
62	HvSSRCS-62	14766	chr2	AT	TA	2	98	9186297	9186492	196	1	287	CCAATGAAAATCTGTTCACATCGC	59.44	41.67	4.58	GTGTACGAGGGCAAAAGTTCG	59.81	52.38	3.95
63	HvSSRCS-63	14950	chr2	AAT	AAT	3	17	9562873	9562923	51	1	179	GAACGAATATTGAGCTAATAACTGGG	58.2	38.46	4.45	ATTAATTTGGCTTGTTCAATCCCC	58.26	37.5	4.81
64	HvSSRCS-64	14957	chr2	AAT	ATT	3	14	9570204	9570245	42	1	126	CGTGGTGCCAACATTATCAAGC	60.73	50	4.01	AGATAAAAATATTCTGCTGTACGGCC	59.8	38.46	6.13
65	HvSSRCS-65	15078	chr2	AAT	ATA	3	16	9836078	9836125	48	1	188	ACCTAGTCACTCAACAATAACGC	58.76	43.48	4.84	TCTCAAATGGTGAAAAATTTGGACC	58.71	36	4.46
66	HvSSRCS-66	15105	chr2	AC	TG	2	34	9877954	9878021	68	1	173	CAACAGTAGCGGACCTCACC	60.39	60	4.02	CACAAAAGAAGTTCCAACACTTTCC	59.42	40	3.13
67	HvSSRCS-67	15355	chr2	AAT	TAA	3	22	10474232	10474297	66	1	126	GGGATAGGTTGCATGATGAAGG	58.85	50	3.46	ACTGCAATCAGACGGCTCC	60.08	57.89	4.7
68	HvSSRCS-68	15415	chr2	AAT	AAT	3	17	10696010	10696060	51	1	225	GAGATCCTTTTCCTTTGAGGTGG	58.99	47.83	4.61	AGGGCTTATAATCAAAACACTCCC	58.8	41.67	4.3
69	HvSSRCS-69	15553	chr2	AG	CT	2	42	11146351	11146434	84	1	230	TGGTTTCTTTATCGTGTAGCTCG	58.83	43.48	5.03	ACATAAGCTCATGTTCTATCACGG	58.71	41.67	4.94
70	HvSSRCS-70	16057	chr2	AAT	TAT	3	16	12532726	12532773	48	1	187	TTCTATCATCAAGAAACTCATTTGACG	58.34	33.33	4.35	CCTTGTGTTGATATTCTTTCTTCTCC	58.24	38.46	3.71
71	HvSSRCS-71	16186	chr2	AG	GA	2	24	12863144	12863191	48	1	209	AGCAGAGACAGAGAGGAGCG	61.03	60	5.03	CTCGCTGGATGTAAATCTAACTACG	59.37	44	3.51
72	HvSSRCS-72	16262	chr2	AAT	AAT	3	16	13033261	13033308	48	1	155	CCTTGAAATAATCCAAGACAAGTGC	58.9	40	4.4	TCTGCATCTTGAATCAACATCACC	59.6	41.67	4.02
73	HvSSRCS-73	16622	chr2	AAT	TAT	3	16	13894378	13894425	48	1	192	AGCAAATATTCCAACAGCTGGC	59.83	45.45	4.85	AGTACAACAAAAACTGCCGGC	59.93	47.62	6.13
74	HvSSRCS-74	16892	chr2	ATAC	TATG	4	11	14555536	14555579	44	1	172	ATTGGCCAGGCAATCGAACG	61.66	55	3.95	AACTTGCACACGTATATCCATTGG	59.66	41.67	3.16
75	HvSSRCS-75	17476	chr2	AG	TC	2	21	16487520	16487561	42	1	121	TTAACCTCCCAACACATACGC	58.3	47.62	4.42	TTATCTGGTGGCTTTGCACC	58.46	50	5.01
76	HvSSRCS-76	17640	chr2	AG	TC	2	59	16811461	16811578	118	1	291	CCACCACATCCCACCTCC	59.32	66.67	4.3	GGAGAAAAGATAAAAGCATATGGAACC	58.86	37.04	3.62
77	HvSSRCS-77	18317	chr2	AAG	AAG	3	17	19356567	19356617	51	1	142	CAAGAAGTATGGACTTTCATTACCCC	59.68	42.31	4.95	GCACTCTAAACTTGGTAACTCGG	59.32	47.83	4.63
78	HvSSRCS-78	18364	chr2	AG	AG	2	20	19456579	19456618	40	1	147	AACAAATGAGTCCCACTAGTGC	58.59	45.45	4.4	TCGCAGTTCTATTATGGCAAGC	59.13	45.45	4.01
79	HvSSRCS-79	18668	chr2	AAT	ATT	3	16	20716625	20716672	48	1	199	CTTTGTTATCTACTTCTAAGCTTCTGC	58.4	37.04	4.26	ACATACGTCAATTATCCCCACCC	60.18	47.83	4.61
80	HvSSRCS-80	18768	chr2	AAT	TAT	3	54	21486067	21486228	162	1	280	AATCGAGCATGCTTTTGGCG	60.18	50	5.69	TGCTGCCTTTTCACCTTTTCC	59.59	47.62	3.13
81	HvSSRCS-81	18879	chr2	AAT	TTA	3	14	22152833	22152874	42	1	149	TCTTCTCCATCTCTTATCTTCTTCTCC	59.49	40.74	3.71	TGTTCGGTATTGAATTTTACACTCG	58.18	36	4.18
82	HvSSRCS-82	18937	chr2	AC	AC	2	21	22352970	22353011	42	1	164	TGTACTGAGCCAGAGCATTCC	59.79	52.38	3.01	AGAAGATCGTCCAAGGTCAGC	59.79	52.38	4.26
83	HvSSRCS-83	18956	chr2	AAT	ATT	3	19	22413258	22413314	57	1	247	TCCATTTTATTCGTACCAAGGGC	59.05	43.48	5.19	AAGATTCTTTCCCTTTGAGGTGG	58.59	43.48	4.61
84	HvSSRCS-84	19451	chr2	AAT	TAT	3	16	24561997	24562044	48	1	163	ACCTCGTCATTGAACAAATGCC	59.77	45.45	4.4	CTTCCATAGATGATTGAGACTATTTGC	58.28	37.04	3.68
85	HvSSRCS-85	19910	chr2	AC	TG	2	20	26745790	26745829	40	1	143	TCACCATGAATGTAGCAAGATTCG	59.43	41.67	3.34	ATGTTCGTCATGTTTCGGCG	59.56	50	6.46
86	HvSSRCS-86	20128	chr2	AC	CA	2	23	27195959	27196004	46	1	141	CCACAGGGAAAGATGTAATGACC	59.05	47.83	4.02	ATTTGGTACTGCACGGTCGG	60.67	55	4.79
87	HvSSRCS-87	20251	chr2	ATAC	ATAC	4	10	27531685	27531724	40	1	185	AGCTCCACAAGTTGTTCGGG	60.54	55	5.14	CCCTGGCAAGTTTTATATAGATCCC	59.05	44	3.85
88	HvSSRCS-88	21505	chr2	ATAC	ACAT	4	10	30605807	30605846	40	1	116	GCTGTCACCTCCTCATTCCC	60.11	60	3.97	CCAATTTCAAGTTCATGCATGTACG	59.71	40	3.67
	Chromosome 3	id	sequence	standard	motif	type	repeat	start	end	length	entry	product	forward	tm1	gc1	stability1	reverse	tm2	gc2	stability2
89	HvSSRCS-89	21835	chr3	AAG	AGA	3	16	730808	730855	48	1	194	CAAATGCAGCTCTAATCCAATGC	58.95	43.48	3.56	GAAGTTGGTTGAAGTGAGGCG	59.74	52.38	5.52
90	HvSSRCS-90	22424	chr3	AAT	AAT	3	19	2464962	2465018	57	1	235	GCACTTTACTCCTAATTCCATCTCG	59.54	44	4.04	CCCTTCTCTCACCCATTCCG	59.82	60	4.3
91	HvSSRCS-91	22685	chr3	AAT	AAT	3	16	3368872	3368919	48	1	159	TCCATATAATCCGACGTAACCTAACC	60.07	42.31	2.85	TATCATCGTCGTCGTCGTCG	59.77	55	5.12
92	HvSSRCS-92	22686	chr3	ATC	GAT	3	19	3368920	3368976	57	1	159	TCCATATAATCCGACGTAACCTAACC	60.07	42.31	2.85	TATCATCGTCGTCGTCGTCG	59.77	55	5.12
93	HvSSRCS-93	22739	chr3	AC	CA	2	25	3535254	3535303	50	1	196	TGAATCACGAGCCCCAATGG	60.39	55	3.16	AGTATGTGATTCAAATGGCGGG	59.05	45.45	6.13
94	HvSSRCS-94	23295	chr3	AC	AC	2	24	5874755	5874802	48	1	180	ACATATATGTAGTCCTCCATTGAGGGC	61.95	44.44	5.19	GACTTTTCCGCATTTTAAAATCTCGG	59.97	38.46	4.63
95	HvSSRCS-95	23418	chr3	AC	AC	2	66	6317871	6318002	132	1	285	TTTACCTTAGCCCTTACTCTAATATGG	58.12	37.04	2.74	TGTTAGGGGATTCTAGTATTAGGTGC	59.73	42.31	5.01
96	HvSSRCS-96	23664	chr3	AAT	AAT	3	16	7455507	7455554	48	1	178	GAGTCGTGACAGAGAGCTACC	59.6	57.14	3.18	AAGGTGGGATTGGAGTGAGC	59.67	55	4.26
97	HvSSRCS-97	23925	chr3	AG	TC	2	23	8672304	8672349	46	1	203	GACAAGGAACCTTCAGCACG	59.13	55	5.34	GTCTATTTCTTCCATCCACAAATATCC	58.21	37.04	2.59
98	HvSSRCS-98	23950	chr3	AAT	TAT	3	34	8712411	8712512	102	1	221	GCAAATGCATGCATACGAAGC	59.48	47.62	3.86	AAAGATGATGTTGGCACCGC	59.47	50	5.68
99	HvSSRCS-99	24032	chr3	AAT	AAT	3	14	8937532	8937573	42	1	154	AAAACATCAACAGCACATCATCG	58.52	39.13	3.84	ACATTTTGTGTCTTGAAGATTTGCG	59.54	36	4.85
100	HvSSRCS-100	24558	chr3	AG	CT	2	20	10733990	10734029	40	1	141	AGTGGCCGCATCAATAATCC	58.39	50	3.01	GCAAATTCTTGTGATTAAAGACTAGGC	59.51	37.04	3.93
101	HvSSRCS-101	24878	chr3	AAT	AAT	3	17	11724149	11724199	51	1	118	TGAGTCTAATGAAATTACACCTATGCG	59.56	37.04	4.73	CACCCTTCGATGAAAAGGTGG	59.19	52.38	4.61
102	HvSSRCS-102	25280	chr3	ATAC	TATG	4	10	13145112	13145151	40	1	207	GGTCCCATTGCAAGGTCACC	61.25	60	4.02	TTGGTGTCGGATTAGGACGC	60.11	55	5.19
103	HvSSRCS-103	25366	chr3	AAT	AAT	3	65	13341766	13341960	195	1	289	CAATTTAACTAAATAACACTCAGCCCG	59.3	37.04	6.13	CCACCACCTTTTCTTTTGTTATTATCG	59.46	37.04	2.92
104	HvSSRCS-104	25385	chr3	AAT	AAT	3	65	13391542	13391736	195	1	289	CAATTTAACTAAATAACACTCAGCCCG	59.3	37.04	6.13	CCACCACCTTTTCTTTTGTTATTATCG	59.46	37.04	2.92
105	HvSSRCS-105	25470	chr3	AAT	ATT	3	49	13750831	13750977	147	1	283	ATTCCCTAAAGTGACCATATTACCC	58.15	40	3.69	GCCGTGGGAATCGAAATTGG	59.9	55	3.16
106	HvSSRCS-106	26647	chr3	ATC	TGA	3	15	17393435	17393479	45	1	218	TGATCTGCGTAGGGGAGACG	61.1	60	4.18	GTCAATCACAGGCTCACAGC	59.2	55	4.4
107	HvSSRCS-107	27281	chr3	AAT	ATT	3	15	19247955	19247999	45	1	205	GCGGAATTTACAACGGCATGG	60.8	52.38	3.66	AAGCAATTGAGCACACAGGC	59.68	50	4.85
108	HvSSRCS-108	27326	chr3	AATG	TTCA	4	11	19361812	19361855	44	1	133	AACACAACACAACGCAACCG	60.46	50	4.44	CAATGAGCTAAAGAGAAGAGGCC	59.12	47.83	5.19
109	HvSSRCS-109	27348	chr3	AAATAC	TTTGTA	6	7	19404180	19404221	42	1	220	TGATCTACGGCCACATGAGC	59.9	55	4.26	AGATGGGAGGGCTATTGTGG	58.86	55	4.17
110	HvSSRCS-110	27468	chr3	AAT	ATT	3	14	19680680	19680721	42	1	183	AGAAGGCAAAGGATGGAGGG	59.37	55	4.3	TCGTTCTGATCTCTTCTCAAAAGG	58.53	41.67	3.11
111	HvSSRCS-111	27625	chr3	AAT	ATA	3	14	20001685	20001726	42	1	230	TCCTTCTCTCTTCTCTTCCATGC	59.55	47.83	4.06	TCGCTTGTAGCACATTTTTCTCG	60.12	43.48	4.04
112	HvSSRCS-112	27740	chr3	AAT	TAT	3	16	20258064	20258111	48	1	124	CCAAAAATCTACTCACTACAAGGTCC	59.63	42.31	4.46	CAATAATAACAACAACAACCAGAGCC	59.41	38.46	4.7
113	HvSSRCS-113	28014	chr3	AG	CT	2	21	20888135	20888176	42	1	155	TTTTCCACCGGTCCATCACG	60.6	55	4.35	AGAGAATGGTTATGGAGAGGCG	59.63	50	5.52
114	HvSSRCS-114	28106	chr3	ATCGCC	GGCGAT	6	10	21038682	21038741	60	1	156	AGCGGAAGTGAGTACAACGG	60.04	55	4.44	GTCCTCTCCGGTCGATAAGC	59.69	60	3.09
115	HvSSRCS-115	28262	chr3	AAT	TTA	3	14	21277359	21277400	42	1	154	TCTTTCCTCCTCTGGCATGC	59.75	55	4.06	ATCCTGGAATTAGCGCTGGG	59.89	55	4.45
116	HvSSRCS-116	28492	chr3	AC	TG	2	20	21730619	21730658	40	1	189	CGCAGCCTCTTTTTCTCTTGG	59.8	52.38	3.61	ACGGAGACCATTTTGGATTGG	58.55	47.62	3.16
117	HvSSRCS-117	28615	chr3	AAT	TAA	3	14	21977240	21977281	42	1	204	GTTCAGTTGATTTAGCCCTAAAATGG	58.96	38.46	3.16	CGGTGATTCATAAAGGTCAAGGC	59.93	47.83	4.35
118	HvSSRCS-118	28901	chr3	AAT	TAT	3	14	22605205	22605246	42	1	127	TGATCATGGTTCAATTGTTACTCCG	59.65	40	4.63	CGAGAAAGTCAGAAAACTCACGG	59.82	47.83	4.94
119	HvSSRCS-119	29134	chr3	AG	AG	2	20	23037922	23037961	40	1	175	CCAGAAATTCAGTGAGGCCG	58.91	55	6.13	ACACGTAACAGAAAGAAAAAGAAACG	59.26	34.62	3.6
120	HvSSRCS-120	29423	chr3	AG	AG	2	20	23576020	23576059	40	1	199	CATCGACCACCAAAGAGTTCG	59.27	52.38	3.95	TCTGCTTTCTACGTTGGAAAAGC	59.75	43.48	3.51
121	HvSSRCS-121	29773	chr3	AG	CT	2	20	24261639	24261678	40	1	194	GCATGCTTTGCCCACTTGG	60.38	57.89	3.61	ATGTGGGAACGTCAGCATCG	60.74	55	3.84
122	HvSSRCS-122	29825	chr3	AAT	ATT	3	16	24361541	24361588	48	1	200	CAGCATGAAGTCTCGTTGGC	59.55	55	4.52	CCACAAGAAAAAGTCAAATTCACGG	59.77	40	4.94
123	HvSSRCS-123	29828	chr3	AAT	ATT	3	15	24367647	24367691	45	1	152	ATGTAACAATGAACCAACAATAGACC	58.17	34.62	3.85	CGAGTCTCTTTCTGGGGATGG	59.86	57.14	3.51
124	HvSSRCS-124	30028	chr3	AG	AG	2	21	24779364	24779405	42	1	149	CAAAACGAGAAGGGTGAGCG	59.49	55	5.03	TCAATCCCATTGCTGCCTCC	60.4	55	4.3
125	HvSSRCS-125	30275	chr3	AAT	ATT	3	16	25241969	25242016	48	1	179	GTATGGTTATGATTCATTTCTTGAGGG	58.43	37.04	4.3	TGATGAGAGAGAATTGTGGAATCC	58.32	41.67	3.01
126	HvSSRCS-126	30554	chr3	AG	AG	2	24	25705540	25705587	48	1	222	ACCGACTGACTGACTGTTGC	60.25	55	4.17	CCTTCCTCATCGGGAACTGC	60.46	60	4.4
127	HvSSRCS-127	30572	chr3	AAT	ATT	3	15	25722555	25722599	45	1	155	AGTTTTCTCTGTTAGGTTGTTCGC	59.73	41.67	4.7	GTCCCTTTCACTTGTGAATTAAAATCC	59.4	37.04	3.01
128	HvSSRCS-128	30688	chr3	AAT	TTA	3	14	25994810	25994851	42	1	116	CATAGAATTGGAACCCACTACTGC	59.42	45.83	4.4	CCATTCACATACATGGAGAGAGC	58.94	47.83	4.09
129	HvSSRCS-129	31092	chr3	AG	AG	2	44	26736241	26736328	88	1	186	AATTCGCAGGAGATGGAGGC	60.18	55	4.7	AATCCAAGCTGCCGTTTTGC	60.32	50	3.68
130	HvSSRCS-130	31180	chr3	AT	TA	2	21	26858799	26858840	42	1	167	CGCTTATCCACTTGTTGTGCC	60.14	52.38	5.01	TCACAAAATACTAATAGGCCAAGGC	59.41	40	4.35
131	HvSSRCS-131	31665	chr3	AAGAG	TCTTC	5	9	27791474	27791518	45	1	138	AGACACCTTTTCGAAGGGCC	60.25	55	5.8	TCCAACACACTCTTGAAACCC	58.35	47.62	4.11
132	HvSSRCS-132	31791	chr3	AC	GT	2	21	27999056	27999097	42	1	143	TGATTGGCTGACACACTGGG	60.25	55	4.45	CGGCCTTTGGATTTAAAGCCC	60.13	52.38	5.19
133	HvSSRCS-133	31929	chr3	AAT	AAT	3	14	28293917	28293958	42	1	202	AGTGTTCGGCGACATTTCCC	60.95	55	3.97	CCATTTGTATTCTTTTCCGCTGC	59.14	43.48	5.25
134	HvSSRCS-134	32105	chr3	AT	TA	2	20	28592942	28592981	40	1	160	ACGCAACAACTACTAGTACAACG	59.02	43.48	4.1	ACCATGATTAGAGCCCAGGC	59.52	55	4.85
	Chromosome 4	id	sequence	standard	motif	type	repeat	start	end	length	entry	product	forward	tm1	gc1	stability1	reverse	tm2	gc2	stability2
135	HvSSRCS-135	32180	chr4	AACG	TTGC	4	10	18290	18329	40	1	152	ACAGACGCCTTCACACTTCG	60.6	55	3.79	AGCAGCAATAATAAGAATCAATCGGG	60.07	38.46	5.14
136	HvSSRCS-136	33016	chr4	AC	AC	2	20	1702519	1702558	40	1	140	TGTGTCTCTTTGTACTTTAACAAACC	58.25	34.62	3.27	GATGGTCAGGAGAAGGAGCG	59.9	60	5.03
137	HvSSRCS-137	33937	chr4	AT	AT	2	61	3443150	3443271	122	1	245	GCGACCCCATTCCTTGTCC	60.75	63.16	4.02	AGCAGACAAGTATGAAAGAGAAGC	59.07	41.67	3.86
138	HvSSRCS-138	34303	chr4	AAT	ATT	3	14	4207731	4207772	42	1	174	CAAATTTGTAAGTCACAGTACCAATGG	59.41	37.04	3.16	ACATGCTTTGAAAAACTTCGGC	58.88	40.91	5.54
139	HvSSRCS-139	34405	chr4	AC	CA	2	62	4401361	4401484	124	1	268	AGTAAGAAATGGCCCCAGGG	59.37	55	4.45	AAAGGTCGGTGAGGGATTCG	59.75	55	3.34
140	HvSSRCS-140	34869	chr4	AAT	TAA	3	20	5486797	5486856	60	1	183	TGGATCAAACTCCTCTGTGGC	60	52.38	5.01	GTGCAGTGAACAAAGCGAGG	60.04	55	4.63
141	HvSSRCS-141	35065	chr4	AG	AG	2	20	6046281	6046320	40	1	194	ACGGATTAATTGGCGGGACC	60.46	55	4.46	TTGGTGACATGCTGATTGCC	59.11	50	4.52
142	HvSSRCS-142	35587	chr4	ATC	ATG	3	18	7410754	7410807	54	1	220	TGGAATGAACTGCTACAAGTTACC	59	41.67	2.85	TGCTTGTATGGTTTGGTTGTACC	59.43	43.48	3.34
143	HvSSRCS-143	36029	chr4	AAT	ATT	3	51	9054085	9054237	153	1	299	AAGTTCCTGAGTCGGTTTTGG	58.43	47.62	3.28	AACCTGCACCACCAAGACC	60.15	57.89	3.85
144	HvSSRCS-144	37374	chr4	AAT	AAT	3	35	14488584	14488688	105	1	247	TTTCCAAGCAAAGTTAGATATCAAGC	58.46	34.62	4.01	GAGACCTAATCCATTTGCGGC	59.4	52.38	6.53
145	HvSSRCS-145	37452	chr4	AAT	AAT	3	17	14773151	14773201	51	1	178	ACCGAAAGACGAAACCAACC	58.7	50	3.77	TCTTTTGCTCAGGGCTTTCC	58.38	50	3.13
146	HvSSRCS-146	37508	chr4	AC	TG	2	27	15052076	15052129	54	1	151	TGGCTCCTTTAGTATTCCTACTGC	59.9	45.83	4.4	CCTCCCTCTTCCTTATCTGGC	59.3	57.14	4.85
147	HvSSRCS-147	37509	chr4	AC	TG	2	21	15052387	15052428	42	1	171	TGGCTCCTTTAGTATTCCTACTGC	59.9	45.83	4.4	TTTTGGGGAGGTGGTAGTGC	59.89	55	4.4
148	HvSSRCS-148	37674	chr4	ATCGTC	TCATCG	6	7	15591229	15591270	42	1	168	GCAAGCAGAAATGGAGGTTCG	60.14	52.38	3.95	TGCTGCTAGTGCTATAGGATAAGG	59.54	45.83	2.69
149	HvSSRCS-149	38355	chr4	AC	TG	2	20	17438498	17438537	40	1	206	CGCTTGACTTACACTTGTCCC	59.2	52.38	4.46	TGTTCTGATCCCATCAATGCG	58.71	47.62	4.73
150	HvSSRCS-150	38807	chr4	AT	TA	2	30	18370273	18370332	60	1	140	GGAGGTCCAAGAAAGTGGGG	59.96	60	4.96	GTGATTTCCTCAAATTCAAAGTCCC	58.84	40	4.46
	Chromosome 5	id	sequence	standard	motif	type	repeat	start	end	length	entry	product	forward	tm1	gc1	stability1	reverse	tm2	gc2	stability2
151	HvSSRCS-151	39409	chr5	AG	AG	2	23	60706	60751	46	1	199	CGTTTAAACTGCACGGTTTATGC	59.64	43.48	3.14	ACATAATTTTGCACCTGTACAAATGC	59.63	34.62	3.56
152	HvSSRCS-152	39461	chr5	AAT	ATT	3	27	118831	118911	81	1	184	ATTCTGCTGTACGGCCAAGG	60.39	55	3.61	TCCAATCAATGTTGGTACTACGG	58.49	43.48	4.02
153	HvSSRCS-153	40033	chr5	AAT	AAT	3	18	1101472	1101525	54	1	149	AATTCAACAACACTTCTAGTTGACG	58.28	36	4.35	CAAACGGCGATCAACACTGG	60.11	55	4
154	HvSSRCS-154	40212	chr5	AAT	TTA	3	15	1434772	1434816	45	1	112	ATACTGCTGTACGGCCAAGG	59.82	55	3.61	ACACAAAATTGAGCTTTCTGGC	58.28	40.91	4.85
155	HvSSRCS-155	40527	chr5	AC	CA	2	21	2009880	2009921	42	1	169	TCTTCAAGTTTGGTGAGCTTCC	58.79	45.45	3.46	TCTAACTACGCATGGGAAGGG	59.24	52.38	3.95
156	HvSSRCS-156	40667	chr5	AAT	ATT	3	14	2272000	2272041	42	1	173	TGAAAAACAACACTAGGTTTTAAGGC	58.96	34.62	4.35	AAGTGCCATTTATTTTGCCTTCC	58.42	39.13	3.46
157	HvSSRCS-157	41783	chr5	AG	GA	2	40	4617409	4617488	80	1	251	TCTTTCATCATTCACGAGAATAAAACC	58.55	33.33	3.27	CGCCGGCTGAATTTGTGG	59.82	61.11	4.17
158	HvSSRCS-158	42109	chr5	AAT	ATT	3	18	5286127	5286180	54	1	122	TGGTACGTCACATTAATTGGAATACG	59.74	38.46	3.06	ATTTGCATAAGATATGATAGAACACCG	58.06	33.33	4.94
159	HvSSRCS-159	42348	chr5	AG	CT	2	26	5742790	5742841	52	1	174	TTTTAAGAAATGCAAGTATCCGACC	58.15	36	4.79	GCGATTCTAACATAACCGAACCC	59.75	47.83	4.11
160	HvSSRCS-160	42712	chr5	ATAC	TACA	4	12	6543453	6543500	48	1	176	GCATTTTGTTTGGATTGGAGATGC	59.91	41.67	3.91	TTAGAGGGCTCTTGATCTACCC	58.42	50	3.69
161	HvSSRCS-161	42832	chr5	AAT	AAT	3	18	6730607	6730660	54	1	171	AAGGACTAAATTCAGGTGCTGG	58.31	45.45	4.85	TTGCAAAACTCTTGCCGACG	59.97	50	5.12
162	HvSSRCS-162	42865	chr5	AAT	TTA	3	17	6807436	6807486	51	1	136	TGTTTTCTTTTTCCTCTATCACTACCG	59.61	37.04	4.02	TGGAGTCACATCTATTGACAGTCC	59.84	45.83	3.85
163	HvSSRCS-163	43052	chr5	ATAC	ATGT	4	16	7148177	7148240	64	1	185	TCTAATTTTAAATTCACACGTTTGGGG	59.13	33.33	4.96	TCCTCTGTATTCAGGTCCTCG	58.34	52.38	4.63
164	HvSSRCS-164	43158	chr5	AAT	TAT	3	14	7370622	7370663	42	1	165	TCTCATTATCATGGGGGAGATTTCC	59.99	44	3.13	AGATAGTTACAAGTGATTAAACCGACC	59.24	37.04	4.79
165	HvSSRCS-165	43345	chr5	AAT	ATT	3	22	7924506	7924571	66	1	215	AACCCGTGGAAGATGTGAGC	60.32	55	4.26	CAAAGACAAACAGTGAAAAGAAAAAGC	59.26	33.33	3.51
166	HvSSRCS-166	43371	chr5	AC	AC	2	20	8022211	8022250	40	1	174	AAGGCACCTGACCATCATCC	59.74	55	3.51	AGTTTCAAGTCTCAGGGAATTAGG	58.19	41.67	2.69
167	HvSSRCS-167	43459	chr5	AAT	TAA	3	14	8464093	8464134	42	1	183	CTTAAAGCGCTTAAACTGCACG	59.1	45.45	5.34	CACGAGAATGGGATTGGTTGG	59.25	52.38	3.77
168	HvSSRCS-168	43496	chr5	AATACT	AGTATT	6	9	8518165	8518218	54	1	209	GGTAGGGAACTATTGAGGGCC	59.58	57.14	5.8	CGGAATTTGAAAGGAGGGATATGC	60.02	45.83	3.14
169	HvSSRCS-169	43838	chr5	AT	AT	2	53	9206397	9206502	106	1	218	AGAACTACTCCAGAAAACAAGTTGG	59.18	40	3.77	AGGAGACGTTTATTACAATCTTGTGC	59.91	38.46	4.57
170	HvSSRCS-170	43948	chr5	AAT	AAT	3	17	9437669	9437719	51	1	197	CTGTCTGTCGATTGAAAGTCGG	59.34	50	4.79	ACTTTCACATGAGATCTATGGCG	58.62	43.48	5.69
171	HvSSRCS-171	44200	chr5	AAT	AAT	3	16	10228000	10228047	48	1	184	TTAAAACACTCTTAAAATCCTCAGCC	58.12	34.62	4.85	TCGAAGAAGAAATTTCTTTTAAGGGGG	60.04	37.04	5.4
172	HvSSRCS-172	44400	chr5	AATTC	TTCAA	5	8	10776214	10776253	40	1	210	GAGTAGGAAATTGACATGTCCTCG	59.19	45.83	4.63	ATTGAAAGCAGCCAGGGAGG	60.32	55	4.3
173	HvSSRCS-173	44540	chr5	AAT	TAT	3	20	11307623	11307682	60	1	220	CTCTTACATCATCACTTATGTCATTGC	58.72	37.04	3.56	AGTTGGAGGTATAGAGAGCTGC	59.04	50	5.25
174	HvSSRCS-174	44541	chr5	AAT	TAT	3	47	11307912	11308052	141	1	295	TGCAAATGGGTGTTCAGAACC	59.31	47.62	3.62	AGTTGGAGGTATAGAGAGCTGC	59.04	50	5.25
175	HvSSRCS-175	44667	chr5	AC	TG	2	24	11780428	11780475	48	1	172	TGTATATATGTGTGCGCGTGC	59.21	47.62	5.34	CAGTTACAGTTTTAAAACTACAGCACC	59.36	37.04	5.01
176	HvSSRCS-176	44742	chr5	AAT	TTA	3	22	12050845	12050910	66	1	219	TCAATCTCGATATCATTGCGATGC	59.67	41.67	3.91	GGTGACTGAAATCTGAAACCACC	59.75	47.83	4.61
177	HvSSRCS-177	44746	chr5	AG	CT	2	20	12070138	12070177	40	1	174	CGTCTCAGTTCATCTAATTCAGTCG	59.55	44	4.18	TCCAGACGTTTCCAAAACTTACG	59.44	43.48	3.18
178	HvSSRCS-178	44925	chr5	AAT	AAT	3	21	12637769	12637831	63	1	141	GAAGAACCTGTCTAATCCAACCC	58.74	47.83	4.11	GTTGGTCATTTGGGTCTTTAGGG	59.49	47.83	3.53
179	HvSSRCS-179	45177	chr5	AT	AT	2	77	13477579	13477732	154	1	289	TGAAAGTTCAATGTTGTATTGAAGGG	58.57	34.62	3.95	ATCTGACGAAGCCGCTTCC	60.15	57.89	3.46
180	HvSSRCS-180	45256	chr5	AAG	AGA	3	17	13704166	13704216	51	1	217	AGTACGAGCTAAGAAATTGATTTTAGC	58.4	33.33	3.09	CTCCTTCTCCTTCTTCTGCTCC	59.83	54.55	4.7
181	HvSSRCS-181	45331	chr5	AAT	TTA	3	22	13906141	13906206	66	1	211	TGGCATCCCTCAAAATTTCTGG	59.17	45.45	3.86	ACCAGAGGGCTTTATAATGTTTGG	59.04	41.67	3.28
182	HvSSRCS-182	45352	chr5	AAT	ATT	3	14	14018255	14018296	42	1	147	CGGGTAAGATTGGCATTGATTAGG	59.78	45.83	2.69	GTGCGGGACTGTTTATTCGC	59.9	55	4.7
183	HvSSRCS-183	45380	chr5	AC	TG	2	24	14119757	14119804	48	1	218	AGCTTGTCATTCTTAAGCAACCC	59.49	43.48	4.11	TTCTTCACTCACGATTCTAATGGG	58.58	41.67	4
184	HvSSRCS-184	46043	chr5	AC	TG	2	54	16739555	16739662	108	1	228	TGAGCACACTAAAGCTGTTCG	58.86	47.62	3.95	CTCCCCTTGGCTCTGATACC	59.24	60	2.73
185	HvSSRCS-185	46237	chr5	AG	AG	2	20	17267387	17267426	40	1	165	GTTCAACCTCGCAATTCCGC	60.45	55	5.54	CACTTGTAAGTACTCTGTTTCTCTGC	59.86	42.31	4.26
186	HvSSRCS-186	46295	chr5	AAT	AAT	3	17	17522177	17522227	51	1	168	AACTTCTTGGAGTCCAGGGG	58.93	55	4.79	GAATGGGAGAAAACTAACAATTTCCC	58.9	38.46	3.97
187	HvSSRCS-187	46302	chr5	AAT	ATT	3	53	17536528	17536686	159	1	277	TGAGTCAATGCTTTTCACGGG	59.12	47.62	5.28	TCCATTCTCCTTATGGTTTGACC	58.14	43.48	4.02
188	HvSSRCS-188	46343	chr5	AC	GT	2	32	17648574	17648637	64	1	194	GACACACACACACACACACG	59.91	55	4.49	AAAAATGAAGACACGCGTGC	58.25	45	5.34
189	HvSSRCS-189	46720	chr5	AAT	AAT	3	38	19205387	19205500	114	1	247	ACTATAATTAACCAGTCTAACCCAACC	58.73	37.04	3.77	AGCAGATGCAAGAATGAAATAGCC	59.96	41.67	3.93
190	HvSSRCS-190	47169	chr5	AG	AG	2	71	20557291	20557432	142	1	264	CAACACGTGAACTTGCACCC	60.25	55	4.61	TGTTTATCTCCTGCACCCCC	59.38	55	5.4
191	HvSSRCS-191	47272	chr5	AAT	AAT	3	14	20855999	20856040	42	1	155	CCCCGTAGCAAAATTTTGAGC	58.39	47.62	4.26	TTGTTGTGAGTTGCTGCTGC	59.9	50	5.25
192	HvSSRCS-192	48033	chr5	AAT	TTA	3	21	24368889	24368951	63	1	193	AATTGCCACTTTAAAACATCAAAGC	58.04	32	3.51	TAACTGGGTCATTGGCCACC	59.96	55	4.61
193	HvSSRCS-193	48194	chr5	AAT	TTA	3	25	24751805	24751879	75	1	212	TTGAAATGTTTGATAGTAGGCATTGG	58.45	34.62	3.16	AGTTATAATACTCACTTGTGACCACC	58.67	38.46	4.61
194	HvSSRCS-194	48461	chr5	AG	AG	2	43	25584138	25584223	86	1	176	CAGTGAAGGCTTCCGTATGC	58.99	55	3.14	TGGTCCCTATTGCCAAATGC	58.52	50	3.56
195	HvSSRCS-195	48526	chr5	AAT	ATT	3	40	25724820	25724939	120	1	277	TCCCACAATGTTCAACCTAGC	58.21	47.62	3.42	CCAACTCTCGTAACACGTGC	59.22	55	5.34
196	HvSSRCS-196	48656	chr5	AAT	TAA	3	20	26004730	26004789	60	1	258	GCTCGATCTCGTTAAAGAAAAATGG	59.04	40	3.16	CTTATTGATAGACCTTCTCCATTTGC	58.13	38.46	3.68
197	HvSSRCS-197	49078	chr5	ATATAC	ATATAC	6	7	27231030	27231071	42	1	117	CATCAGCTCTTTTAGTCCCAGC	59.06	50	4.85	GAAGAGGTGGGGTGTGAGG	59.32	63.16	3.86
198	HvSSRCS-198	49931	chr5	AAT	ATA	3	26	29418242	29418319	78	1	272	ACACACATACACCTCTATAATTACTGG	58.58	37.04	4	AAAGTGGGTTTACTTTGTGTTGC	58.5	39.13	4.17
199	HvSSRCS-199	49995	chr5	AAT	ATT	3	17	29529053	29529103	51	1	107	CCATTTGGATCTTTAGGGTTTTGC	58.82	41.67	3.68	ACTCATCAAACCCTATCCAACCC	60.05	47.83	4.11
200	HvSSRCS-200	50091	chr5	AC	AC	2	59	29731924	29732041	118	1	291	AAGCACCAGCAGCCTTAAGC	61.25	55	3.09	CTCTTCTTCCCAAAATCCTTCCG	59.31	47.83	4.3
201	HvSSRCS-201	50224	chr5	AGAGGG	GGGAGA	6	7	29971695	29971736	42	1	143	TAAATCCGCAAGTCAGCACC	58.55	50	5.01	GAGGTTTCGATCCTGTGGGG	60.11	60	4.96
202	HvSSRCS-202	50661	chr5	AAT	TAA	3	15	31055906	31055950	45	1	173	ATCCAAAATTAAGACTATGTGAATCCG	58.16	33.33	4.18	ACTATAGTGCTATCGTTTTGGCC	58.62	43.48	5.36
203	HvSSRCS-203	50921	chr5	AAT	TAA	3	19	31692447	31692503	57	1	122	TCTTTGTGTGGTTGAATTTCTTGC	58.89	37.5	4.01	CTTGTGTTGACAGCTGGTTCG	60	52.38	3.95
204	HvSSRCS-204	51192	chr5	AG	GA	2	21	32178733	32178774	42	1	141	TCAACCGCAAGTAAGAGATTTTGG	59.78	41.67	3.28	GCTCATGCTGAAATTAAGTTGACG	59.21	41.67	4.35
205	HvSSRCS-205	51278	chr5	ATC	CAT	3	14	32356442	32356483	42	1	172	TCACACTTCACAATGTTGCACC	59.9	45.45	5.01	ACCGTGATTGTGTCCGAACC	60.6	55	3.62
206	HvSSRCS-206	51753	chr5	ATATC	TATCA	5	9	33317382	33317426	45	1	239	TCCCTTCTTCTGCTAGCACC	59.09	55	5.01	TTGGACACGTTGATCATGGG	58.18	50	4
207	HvSSRCS-207	52179	chr5	AAT	TAT	3	16	34166025	34166072	48	1	159	GGGCAGCATGATTGAACTCG	59.62	55	4.18	TTCAAAGAAGCAGGAATCCTCC	58.31	45.45	4.3
208	HvSSRCS-208	52325	chr5	AAT	ATA	3	19	34477140	34477196	57	1	134	CACGATACCACAGTTGCACC	59.2	55	5.01	AGGAACGTGAAAGAGGACGG	59.68	55	4.79
209	HvSSRCS-209	52619	chr5	AAT	AAT	3	29	35063754	35063840	87	1	235	CCCATTGCCATCCCTACTCG	60.25	60	4.18	CGGCTTCAGCTCTCAAAATAGC	59.97	50	2.97
		chr-6/id	sequence	standard	motif	type	repeat	start	end	length	entry	product	forward	tm1	gc1	stability1	reverse	tm2	gc2	stability2
210	HvSSRCS-210	53303	chr6	AAT	ATT	3	19	1013154	1013210	57	1	178	AACATTTTATTTGCACCTCCTAGC	58.03	37.5	3.42	TTTACAAGTTATTGATTCCACAACCC	58.34	34.62	4.11
211	HvSSRCS-211	53704	chr6	ATC	ATG	3	16	2514565	2514612	48	1	177	GAACTCACAAGAGCCCAAACG	59.74	52.38	3.6	ACAGAATCAATCATATAATGTGCATGC	58.97	33.33	4.06
212	HvSSRCS-212	54193	chr6	AG	TC	2	32	4688386	4688449	64	1	161	GCATGTAAATGAGGAAAGGATGGG	59.96	45.83	4	GCTAAGGGAATGAGCTCGAGC	60.87	57.14	5.03
213	HvSSRCS-213	54628	chr6	ATC	TAG	3	42	6427714	6427839	126	1	286	CTTTGACATTTTGAAGGAAATACATGC	58.56	33.33	4.06	CCCTCATTATTTCCTGTCCACC	58.44	50	4.61
214	HvSSRCS-214	54711	chr6	AG	AG	2	64	6669779	6669906	128	1	243	AATCTTAGTAATGAAGAAGAATTGGGC	58.09	33.33	5.36	TCACTAACAAATGGTTTAGTCAATGG	58.12	34.62	3.16
215	HvSSRCS-215	54761	chr6	AAT	TAA	3	15	6843911	6843955	45	1	165	TTCATACTTCACTTTAAAACAGCTCC	58.13	34.62	4.7	GACCTCCTTCTCTATTCCCCG	59.04	57.14	5.73
216	HvSSRCS-216	54915	chr6	AAT	ATA	3	16	7398852	7398899	48	1	214	ACATCGTTCTAATCTCTTCTCAAAAGG	59.45	37.04	3.11	AGAAGGCAAAGGATGGAGGG	59.37	55	4.3
217	HvSSRCS-217	55153	chr6	AAT	AAT	3	43	8255970	8256098	129	1	298	CCTGGGACTGGTGAATGAGC	60.39	60	4.26	CTAGCTCTAACGCCATTCTTGG	58.87	50	3.61
218	HvSSRCS-218	56460	chr6	AATT	TTAA	4	10	11749152	11749191	40	1	196	CATTTACGCCACTGGGATGC	59.62	55	3.91	CATTTACGCCACTGGGATGC	59.62	55	3.91
219	HvSSRCS-219	56697	chr6	AAT	AAT	3	14	12290714	12290755	42	1	126	TGTTAGTGCATCCCAGAATTGC	59.25	45.45	3.56	AAGCGGACTTACAAGCATCC	58.26	50	3.51
220	HvSSRCS-220	57021	chr6	AAT	ATT	3	15	13231749	13231793	45	1	212	TGCTTCTACCCACCAAACTGG	60.2	52.38	4	GTGAGTTTAGGCAAGCCACC	59.12	55	4.61
221	HvSSRCS-221	57029	chr6	AT	AT	2	20	13253366	13253405	40	1	101	AATGTTATTAGCAGAGAAGGGGC	58.54	43.48	5.8	CCCTGCTGTACCGTACATCC	59.9	60	3.51
222	HvSSRCS-222	57479	chr6	AC	TG	2	20	14817880	14817919	40	1	165	ATCCACTGAGATTGGTCCGG	59.17	55	5.14	ACATCCCAACTCCCAGAACC	59.3	55	3.62
223	HvSSRCS-223	57720	chr6	AC	TG	2	22	15201840	15201883	44	1	215	TGGATCCATTCTCAAAAGGGC	58.26	47.62	5.19	TCGTAACAAGAGAAAATCCAGCG	59.32	43.48	5.18
224	HvSSRCS-224	57868	chr6	AAT	TAT	3	30	15458548	15458637	90	1	173	TACCACAGTTGCACCGTAGC	60.32	55	3.58	CCCTTTACCTAAACGTTTGTGGG	59.75	47.83	4.61
225	HvSSRCS-225	58004	chr6	AAT	ATT	3	14	15715492	15715533	42	1	168	GTCAGCTGGGGCAAGTATGG	60.75	60	2.74	ACCCAAATCCTGTCGTCACC	59.96	55	4.02
226	HvSSRCS-226	58181	chr6	AC	TG	2	35	16305925	16305994	70	1	132	TATCTCAGTGTGTGTGCGCG	60.73	55	6.86	AGCCAAAAATAGGGTCGGGC	60.68	55	6.13
227	HvSSRCS-227	58973	chr6	AAAG	GAAA	4	10	17797910	17797949	40	1	121	ACGTGCATGTTTCAGTTGGC	59.97	50	4.52	CTCTCTCTCTCTCTGGGGGC	60.47	65	5.8
228	HvSSRCS-228	59252	chr6	AAT	AAT	3	34	18382595	18382696	102	1	250	TCAAGCAAATGGATCAAATAGGACC	59.64	40	4.46	AAGACAACCAAAACGACGCC	59.62	50	5.68
229	HvSSRCS-229	59382	chr6	AT	AT	2	23	18693860	18693905	46	1	223	TATGGAGGGGTGCCAATAGC	59.23	55	2.97	TGCAATATGTTAGTGGTTTGCGG	60.12	43.48	5.69
230	HvSSRCS-230	59787	chr6	AC	GT	2	76	19390243	19390394	152	1	300	ACCGAAGTTAGATATAAAATGCTATGC	58.06	33.33	3.14	GCAGACCAAATATAAAAGCTCCG	58.15	43.48	4.63
231	HvSSRCS-231	60568	chr6	AG	TC	2	21	20885519	20885560	42	1	188	TCGAGTGGGAGGAAAATTGGG	60	52.38	4.12	ACAAACTTGATTGATTGTCAAAAGCC	59.74	34.62	4.35
		chr-7/id	sequence	standard	motif	type	repeat	start	end	length	entry	product	forward	tm1	gc1	stability1	reverse	tm2	gc2	stability2
232	HvSSRCS-232	61218	chr7	AC	AC	2	22	837478	837521	44	1	198	ACGACTGTTATTTTGGATCCAAGC	59.84	41.67	4.01	TGCAAGGAGTAAACTTGGTTGC	59.64	45.45	4.17
233	HvSSRCS-233	61316	chr7	AG	AG	2	49	1014618	1014715	98	1	193	GTCTGACTAAGTTGGTCAAGCC	58.93	50	4.35	AATGCAGGATCTCTCATTAGAACC	58.38	41.67	3.62
234	HvSSRCS-234	61637	chr7	AAAG	GAAA	4	11	1546841	1546884	44	1	150	GTGGGGTCAAATTTGAAAGGGG	59.96	50	4.79	CGCGTTAAGTGATCGATCAGC	59.81	52.38	4.26
235	HvSSRCS-235	61797	chr7	AAAG	AAGA	4	10	1880324	1880363	40	1	192	TTACATCAGTTACCGTGCAGC	58.66	47.62	5.25	TTATGCATCGATCGGGTGGG	59.97	55	4.61
236	HvSSRCS-236	62228	chr7	ACACG	CACGA	5	8	2864260	2864299	40	1	172	TCCCTAGAGATGCCCAATGG	58.56	55	3.16	GCTTTTAAGGCCCAACACGG	60.04	55	4.94
237	HvSSRCS-237	62369	chr7	AG	CT	2	20	3173565	3173604	40	1	191	GTTTGCCAAACTAGCCAGCC	60.04	55	4.85	TGGACCGCTTGATCTTCTCG	59.83	55	4.04
238	HvSSRCS-238	62571	chr7	AC	AC	2	20	3587039	3587078	40	1	144	ACTGAGAATGAGAATGTGAAGCC	58.74	43.48	4.35	CTACAATACCCTCCCACGCC	59.89	60	5.68
239	HvSSRCS-239	62637	chr7	AAT	ATA	3	15	3696075	3696119	45	1	150	AATCAACGTGTTCATTTCGCG	58.43	42.86	5.87	CTTACTCTCCTTCGTCTTCCCC	59.57	54.55	4.81
240	HvSSRCS-240	62873	chr7	ATC	ATG	3	18	4213063	4213116	54	1	230	GGTCGCCATTCTCCTTTTGG	59.19	55	3.28	CGAGACACACGTTAGTTCCG	58.68	55	4.3
241	HvSSRCS-241	63773	chr7	AT	TA	2	21	5981605	5981646	42	1	115	AAGAGTTGAAATCCTCGTCAGG	58.07	45.45	3.86	GCACATGTGTTTCTTAGTTACAGC	58.85	41.67	4.4
242	HvSSRCS-242	64262	chr7	AG	GA	2	20	7140163	7140202	40	1	177	AATCATCAAAGGTCGTGCGC	59.55	50	6.09	ACAGGGTTTTTCAATTTTCACTGC	59.12	37.5	4.4
243	HvSSRCS-243	64302	chr7	AAT	ATT	3	14	7200648	7200689	42	1	171	TCCGCTATTGCTGCTGTACG	60.53	55	3.67	CATACTAGTTGACTCACGCGC	59.15	52.38	6.86
244	HvSSRCS-244	64770	chr7	AAT	TAT	3	14	8263780	8263821	42	1	214	TAGCAACCGTAAGCACCTGG	60.04	55	4.45	TGCTAGTTGCTATTCTTCTTCTCC	58.33	41.67	3.71
245	HvSSRCS-245	64826	chr7	ATAC	TATG	4	11	8400735	8400778	44	1	121	AATCTCATAAGCTCGCTCGC	58.22	50	5.03	GATAACGAGTACACACGTGCG	59.42	52.38	5.34
246	HvSSRCS-246	65132	chr7	ATC	TAC	3	14	9000320	9000361	42	1	139	TGATGACGATGACAAAGATGATGG	59.19	41.67	3.51	AGTGGCCGGTGAATAATTGC	58.9	50	3.56
247	HvSSRCS-247	65169	chr7	AAG	AGA	3	14	9117717	9117758	42	1	147	AGAAGACTTCTAGTGTTTAAAGGAGG	58.33	38.46	4.3	TCAAATGGGTTTGAGTTGTGGG	59.3	45.45	4.61
248	HvSSRCS-248	65185	chr7	AAT	ATT	3	48	9139888	9140031	144	1	258	ACTCTTGAATCAAAGTCCAAACTCG	59.76	40	4.18	TTCTGTGGAACTTGGGGTGG	59.82	55	4.61
249	HvSSRCS-249	65623	chr7	ATAC	TATG	4	10	10471055	10471094	40	1	130	AATCACGGCAACAATCACGG	59.48	50	4.94	AGGACATGATCTTGTTGATTGGC	59.3	43.48	4.52
250	HvSSRCS-250	65676	chr7	AC	GT	2	24	10622318	10622365	48	1	164	TCTGTTCTTTCGACTTGTAAATGGG	59.53	40	4	ACATTTTTCTTGTGCATTCTCACC	58.71	37.5	4.02
251	HvSSRCS-251	65907	chr7	AC	AC	2	64	11276290	11276417	128	1	274	ACGGCTTAACAACGTGTCCC	60.88	55	4.46	GTGGTTGTTGTTCTCACCCG	59.34	55	5.28
252	HvSSRCS-252	65977	chr7	AATAT	TATAT	5	39	11518533	11518727	195	1	279	TCAAAAAGTTAAAGGTCTGTTTGGC	58.9	36	4.52	TAATGTTGTCGTCGTCGTCG	58.41	50	5.12
253	HvSSRCS-253	66080	chr7	AG	GA	2	20	11814257	11814296	40	1	130	AGAAACCTAACCGCACCTCC	59.68	55	4.3	TTGCGGAAGAAAAGCAAGGC	59.97	50	4.35
254	HvSSRCS-254	66201	chr7	AT	TA	2	41	12160696	12160777	82	1	161	GAATGAGTTTCGGACCACACC	59.2	52.38	4.16	TACCGTACATCCGACTTGGC	59.54	55	4.52
255	HvSSRCS-255	66221	chr7	AG	TC	2	36	12190592	12190663	72	1	173	TGGAGTTAAAATCGCCTTCCG	58.65	47.62	4.3	AGGAGAGAGAGGGAGAAGGG	59.07	60	3.95
256	HvSSRCS-256	66651	chr7	AAT	ATT	3	14	13238941	13238982	42	1	191	AAGTAAATTGAACAAAAATTAGCCGC	58.21	30.77	6.53	GCGTGATTCACAAGTTTCTAGTCC	60.14	45.83	3.85
257	HvSSRCS-257	66994	chr7	ATAC	ACAT	4	10	14352073	14352112	40	1	169	CCCTGTGCAATGGATTGGC	59.48	57.89	4.52	AGTTGGTATCATTACTATCCAAGGC	58.47	40	4.35
258	HvSSRCS-258	67063	chr7	AAT	ATT	3	16	14668572	14668619	48	1	211	AGAAGGCAAAGGATGGAGGG	59.37	55	4.3	TCGTTCTGATCTCTTCTCAAAAGG	58.53	41.67	3.11
259	HvSSRCS-259	67598	chr7	AT	TA	2	54	16344331	16344438	108	1	194	GGGACATAGAAGTTTGCCGC	59.27	55	6.53	TGCTCCACCTAGCCCTATCC	60.47	60	2.59
260	HvSSRCS-260	67733	chr7	ATAC	CATA	4	15	17152987	17153046	60	1	199	GTTGTCACTAAATGTATACTTTTTGCG	58.16	33.33	4.85	AGGAAGATTCATCGCTAAAGAGG	58.05	43.48	3.69
261	HvSSRCS-261	67762	chr7	AAT	ATA	3	18	17221624	17221677	54	1	214	ACGTACTGATCTCTTCTCAAAAGG	58.28	41.67	3.11	AGGCAAAGGATGAAGGACTCG	60.07	52.38	4.18
262	HvSSRCS-262	68385	chr7	AAT	ATA	3	14	19618956	19618997	42	1	219	ACAGAAAGCTCAACTTGAAATTCG	58.49	37.5	3.34	ACACAAATGCATCGTAGGAATGG	59.62	43.48	3.16
263	HvSSRCS-263	68940	chr7	AG	GA	2	48	21851333	21851428	96	1	183	TAATGACTTCGGGAAGCCGC	60.46	55	6.53	TACCCCTCCCATAACCCTCC	59.73	60	4.3
264	HvSSRCS-264	69128	chr7	AAT	TAT	3	15	22746836	22746880	45	1	183	AGGAAGGTCCAGTTTGCTAGC	60	52.38	3.42	GTCTTTCCTGTGAATCTAACTAGCG	59.48	44	4.26
265	HvSSRCS-265	69169	chr7	AC	TG	2	25	22894047	22894096	50	1	224	GGACAGAGAAAACAAAGGATAGGG	59.06	45.83	3.53	TCAAGTGCTTAAACCCAATCATACC	59.58	40	2.73
266	HvSSRCS-266	70456	chr7	AAT	TTA	3	16	27628396	27628443	48	1	158	AGAACTGTCAAGTATTTGGGACC	58.35	43.48	4.46	AAGCCACCATAAAAGGGAAGG	58.18	47.62	3.46
267	HvSSRCS-267	70512	chr7	AAT	ATT	3	20	27799856	27799915	60	1	127	TTCTGCACCCACATGATCCC	60.03	55	3.85	ATCATCGTCGTCGTCGTCG	60.01	57.89	5.12
268	HvSSRCS-268	70813	chr7	AC	AC	2	22	28554451	28554494	44	1	227	CCAGAATCCACAACGTAGTAATATCC	59.35	42.31	2.59	AAGGTACCGCCAATGACTCC	59.75	55	3.85
269	HvSSRCS-269	70917	chr7	AC	TG	2	20	28820276	28820315	40	1	191	AGAGCCATATTAGCAGTTCCTGG	59.93	47.83	4.45	TCGTACTGTTCATGTAAGGGGG	59.5	50	5.4
270	HvSSRCS-270	70986	chr7	AC	AC	2	23	29021065	29021110	46	1	149	AGAGACGACTCCTTCAATAGTGG	59.3	47.83	4	CAACAATTGTCCCCTACTCTTCG	59.32	47.83	3.79
271	HvSSRCS-271	71934	chr7	AG	AG	2	20	31323843	31323882	40	1	168	GGATCTTATCGGTACAAGTACATTGG	59.35	42.31	3.16	TGTCTTAATACATATGGTTGTGCTTCC	59.72	37.04	3.46
272	HvSSRCS-272	71938	chr7	AAT	TAA	3	14	31334955	31334996	42	1	197	GGTATTTCGCTTGGTCACTGC	59.87	52.38	4.4	TCCCAAAATACCATGAGCGC	58.61	50	5.92
273	HvSSRCS-273	72190	chr7	ATAC	ATGT	4	13	31887961	31888012	52	1	193	GTATTTGGGCTACAACCTCACC	58.99	50	4.02	CGAGAGTGTCAAATCACTTACACC	59.61	45.83	4.16
		chr-8/id	sequence	standard	motif	type	repeat	start	end	length	entry	product	forward	tm1	gc1	stability1	reverse	tm2	gc2	stability2
274	HvSSRCS-274	72400	chr8	AAT	AAT	3	16	174019	174066	48	1	174	CTGCAATCCTTACGTGTCCG	59	55	4.79	ACAACAACAATTGTGAACTTCACC	58.83	37.5	4.02
275	HvSSRCS-275	72804	chr8	AAT	AAT	3	18	1028754	1028807	54	1	229	GAAGTTGCCTTGGTTGCTCC	59.68	55	4.7	GTTTCCACGTGTGATGCAGC	60.39	55	5.25
276	HvSSRCS-276	73072	chr8	AAT	TAA	3	34	1632211	1632312	102	1	257	AAGTTGCCGCATTAGCTTGC	60.11	50	4.01	TGAAACAAACTGCGCTCAGC	59.97	50	4.26
277	HvSSRCS-277	73100	chr8	AC	TG	2	40	1712003	1712082	80	1	189	TCGTCACCGTGCTTAAAGGG	60.32	55	3.95	CACACACACACACACACACG	60.18	55	4.49
278	HvSSRCS-278	73269	chr8	AAT	TTA	3	14	2083369	2083410	42	1	139	CGCCACTCGTATGCATTTCC	59.7	55	3.13	TGCTCCAAACCAGCTGTCC	60.23	57.89	4.02
279	HvSSRCS-279	73347	chr8	AG	TC	2	23	2274187	2274232	46	1	108	TCCTTGTTGCTACGAGTCTACG	59.84	50	3.51	GTTTCTTGGATTGCAAGCAAGG	58.94	45.45	3.61
280	HvSSRCS-280	73792	chr8	AG	AG	2	38	3317938	3318013	76	1	220	AGACATTCATGAATCACCCAGC	58.71	45.45	4.85	TCACAGATTTGTTAACGTATGGAGC	59.65	40	4.7
281	HvSSRCS-281	73920	chr8	AAT	ATA	3	26	3608834	3608911	78	1	231	TGCACTAGGCTGTGATAAAGGG	60.09	50	3.95	ACATCTCAATCTCAAATGCACCC	59.3	43.48	4.61
282	HvSSRCS-282	74147	chr8	AAT	TAA	3	26	4687335	4687412	78	1	224	GTCGATTGAGGCTTGAACTCC	59	52.38	3.85	AGTGAGTCCAAAAGCAGTAATGC	59.5	43.48	3.56
283	HvSSRCS-283	74388	chr8	AG	TC	2	20	5368610	5368649	40	1	149	TTGATTTCATCTGGGTCCTGC	58.27	47.62	4.85	CGATCCTCCTGATGATGTCCC	59.73	57.14	4.46
284	HvSSRCS-284	74788	chr8	AG	AG	2	21	6585740	6585781	42	1	160	CATGACAGGGCTTGATATTGGC	59.7	50	4.52	TGCCAATCACCATGTCATTGC	59.79	47.62	3.56
285	HvSSRCS-285	74802	chr8	AC	GT	2	20	6621465	6621504	40	1	132	ACGCTATCTGTGTGTGTGCG	61.01	55	5.34	TAGGCCAACTCAAGTGCTCG	60.04	55	5.03
286	HvSSRCS-286	75263	chr8	AAT	TTA	3	16	8370999	8371046	48	1	195	CACTGCCATTGAAACACCCC	59.68	55	4.95	ACTTTGGCCTAGTAATCGGGC	60.13	52.38	6.13
287	HvSSRCS-287	75347	chr8	AAT	ATA	3	19	8693498	8693554	57	1	125	TCTACACTAAAGGTTATGCTTGAGC	58.89	40	4.26	ACCTTCAAGCTTTCACATCAAGG	59.43	43.48	3.61
288	HvSSRCS-288	76445	chr8	ATAC	TACA	4	30	12896904	12897023	120	1	245	GCCATCATTGATCCACTTCAACC	60.18	47.83	3.77	TCAGTGTGGGATAGGATCATGG	59.03	50	3.66
289	HvSSRCS-289	76468	chr8	AG	AG	2	49	13133645	13133742	98	1	164	TGCAGTAAGTTTAGGGTTGTTAGC	59.24	41.67	3.09	CCTCAACTCTCCTTCACAGCC	60.34	57.14	4.85
290	HvSSRCS-290	76491	chr8	AAT	ATA	3	14	13222085	13222126	42	1	154	ACTTTAAGCTAACAAGCCCCC	58.2	47.62	5.4	ACCACTTATGTCATTGCTCATGC	59.62	43.48	4.06
291	HvSSRCS-291	76557	chr8	AAT	AAT	3	20	13535792	13535851	60	1	126	TTGAAAAGTGTTGTTGTTTTGTGC	58.26	33.33	4.57	TCGTGGTTAAAAATATTTTAAGACCCC	58.48	33.33	4.95
292	HvSSRCS-292	76808	chr8	AAT	ATA	3	18	14762906	14762959	54	1	180	TCTTGTGGACTGGACTTGGC	59.89	55	4.52	GGGCCAAGGTTTGTGATTGC	60.32	55	3.56
293	HvSSRCS-293	77272	chr8	AG	AG	2	29	16182222	16182279	58	1	185	ACACATCCTTTATATGGCTATTGCG	59.59	40	4.85	TTTTGGGCTCTTCATCGTGG	58.47	50	4.94
294	HvSSRCS-294	77428	chr8	ATATCC	ATATCC	6	7	16547564	16547605	42	1	207	CATTTTAGTTGCACGGTCGGG	60.14	52.38	5.14	TTGAGGGATGGCAAATTAGTCC	58.37	45.45	3.85
295	HvSSRCS-295	77457	chr8	ATAC	TACA	4	11	16634884	16634927	44	1	146	CTCGGTCTTGCTCTGTTTTGG	59.47	52.38	3.28	GCTGCTTGGTCATGCATGC	60.52	57.89	4.06
296	HvSSRCS-296	78198	chr8	AAT	TTA	3	16	18890267	18890314	48	1	227	AGCCCTCGACTCTAAACAGC	59.47	55	4.4	ACAAACACAAAGAATGAGTGATTGC	59.25	36	3.56
297	HvSSRCS-297	78259	chr8	AG	CT	2	22	19010750	19010793	44	1	126	GTAGATGTCGCCAGGTCTACG	60	57.14	3.51	ACGAAGATAGCCAACCCTTCC	59.79	52.38	3.46
298	HvSSRCS-298	78260	chr8	AAT	AAT	3	17	19011630	19011680	51	1	115	GTAGCCGCGGTCTCTTATCC	60.04	60	2.59	TTTTCTTGGGAATAAATAACAGCTCC	58.16	34.62	4.7
299	HvSSRCS-299	79008	chr8	AT	AT	2	26	20539979	20540030	52	1	139	GCAGCATCGACTCGGTATCG	61	60	2.92	GGGATGAATGCTCTACCTTTGC	59.38	50	3.68
		chr-9/id	sequence	standard	motif	type	repeat	start	end	length	entry	product	forward	tm1	gc1	stability1	reverse	tm2	gc2	stability2
300	HvSSRCS-300	79980	chr9	AAAT	TTTA	4	11	3928	3971	44	1	147	TCTCTTCCGTTTTTCGAAGGC	58.86	47.62	4.35	GCTCATGCCAATTGATCAGATTCC	60.56	45.83	3.01
301	HvSSRCS-301	80048	chr9	AG	AG	2	67	111076	111209	134	1	223	ACCATGAGAGTTTTTATGAGGAAGC	59.35	40	3.86	AAGTGAGTCTCTCCTTGGGC	59.02	55	5.36
302	HvSSRCS-302	80294	chr9	AAT	TTA	3	14	598152	598193	42	1	192	GCCATTCACTATCTCGACAAACC	59.69	47.83	3.27	TCACTATTCGAACATGATGCATTAGG	59.58	38.46	2.69
303	HvSSRCS-303	80314	chr9	ATAC	ATAC	4	11	644407	644450	44	1	196	CATGCATGAGCTTCCTTCAGC	59.93	52.38	4.26	TCCTCGGTGATATTGCAACCC	60.13	52.38	4.11
304	HvSSRCS-304	80333	chr9	AT	AT	2	98	675315	675510	196	1	261	TTCAAATGTTGAAACACAATTTGCC	58.45	32	4.52	GAATATGACGAACGCACAGGG	59.41	52.38	4.45
305	HvSSRCS-305	80554	chr9	AG	TC	2	21	1146833	1146874	42	1	109	TGGTCTCTGTTGTGTGTCGG	59.9	55	4.79	GTGTGTAATGTTCGTGCCGC	60.45	55	6.53
306	HvSSRCS-306	80624	chr9	AC	AC	2	23	1305352	1305397	46	1	202	AGTGCTACATTGGAGATGCCC	60.13	52.38	5.36	TCCGGTACAGTTGAAGCAGC	60.32	55	5.25
307	HvSSRCS-307	80724	chr9	AC	AC	2	23	1527937	1527982	46	1	194	GCTGTGACAGTTAGAGATTGAAGC	59.91	45.83	3.86	ATGCCTCATTGTTTTCCCCC	58.43	50	5.4
308	HvSSRCS-308	80979	chr9	AG	CT	2	62	2202720	2202843	124	1	233	AAGCCTCTTAAACCCCACGG	59.96	55	4.94	TATTTGACTCCCTGCCCACG	59.75	55	4.94
309	HvSSRCS-309	81180	chr9	AC	GT	2	22	2670804	2670847	44	1	127	GGGCATAGTTGTCCTGCTCG	60.81	60	5.03	ATAAGGGGGCCCATTTGTCC	59.74	55	4.02
310	HvSSRCS-310	81739	chr9	AG	AG	2	20	4056517	4056556	40	1	163	TGGCAATTTCCAAATGTAGCCG	60.09	45.45	5.52	ACTTGGGATGACACGTTGGC	60.89	55	4.52
311	HvSSRCS-311	82352	chr9	AC	CA	2	26	5726455	5726506	52	1	149	ACAAAGTATCATATGTCTCTCTTGTGC	59.51	37.04	4.57	TCAGGGTGCAGTCAATTTGC	59.04	50	3.68
312	HvSSRCS-312	82891	chr9	AACTTC	TGAAGT	6	7	7198036	7198077	42	1	165	CTCTGTTCAAGCGCTTCTGC	59.83	55	4.26	CAGATGGACTTGGCTGCAGG	61.03	60	4.85
313	HvSSRCS-313	83058	chr9	AAC	ACA	3	29	7573381	7573467	87	1	161	CAACAACAACGACGACGACG	60.38	55	5.12	TGTTGTTGTCGTCGTTGTCC	59	50	4.02
314	HvSSRCS-314	83184	chr9	AC	CA	2	23	7793438	7793483	46	1	230	GAGATCTTCGTTTTTGGATATCTTCG	58.44	38.46	3.79	AGAAGCCCACACTTTAGGTCC	59.65	52.38	4.46
315	HvSSRCS-315	83954	chr9	AAT	ATA	3	18	10788739	10788792	54	1	207	ATCAGATTGATTGAACCCGATCC	58.61	43.48	3.36	GTGTGTGTGTGTGTGTGTGC	60.45	55	4.57
316	HvSSRCS-316	84014	chr9	ACCGGC	GCCGGT	6	7	10897718	10897759	42	1	101	CTGTTGCTGGTTTTGGCTCC	59.97	55	4.7	TTCTGCTGCACCAGAACAGG	60.54	55	4
317	HvSSRCS-317	84065	chr9	AAAAT	AAAAT	5	8	11043730	11043769	40	1	125	CCTAATTTATTTGAACACTCGAGTAGG	58.18	37.04	3.18	TGGTGATTTCAATTACTGCATGC	58.25	39.13	4.06
318	HvSSRCS-318	85211	chr9	AATC	TGAT	4	11	14795757	14795800	44	1	194	ATCGATCCGATTCTGTGGCG	60.32	55	5.69	CCGAAAATGGAAACCGAAAAGC	59.27	45.45	3.51
319	HvSSRCS-319	85295	chr9	AATGGC	TTGCCA	6	7	15034940	15034981	42	1	146	TGGTAAAGCAGAAACACTTTTGC	58.57	39.13	3.68	ACAGATCTTCATTATTGGCAATGGC	60.22	40	4.4
320	HvSSRCS-320	85944	chr9	AAT	TAA	3	18	16549491	16549544	54	1	165	AATTCCTTCGAGCAAGTGGC	58.83	50	5.01	GCCAAATGCTCCCTCATTGG	59.54	55	3.16
321	HvSSRCS-321	86629	chr9	AAT	TTA	3	15	18318734	18318778	45	1	180	ATACAAACGGTCGCTTCTGC	58.92	50	4.26	AAATCTTGAAACTCGGCGGC	59.48	50	6.53

## Sheet: C. maxima
Supplementary Table S2	Description of 1206 highly variable class I SSRs selected for ePCR validation, their physical location and track lengths across the 9 chromosomes of 'C. maxima'
Sl.No	Chromosome 1	id	sequence	standard	motif	type	repeat	start	end	length	entry	product	forward	tm1	gc1	stability1	reverse	tm2	gc2	stability2
1	HvSSRCM-1	61	chr1	AAT	TTA	3	15	133262	133306	45	1	108	TGAATGCTTCAAACATAATCGGCC	60.44	41.67	6.13	GCTTGGCCCAGAAAGAGAGC	61.31	60	4.09
2	HvSSRCM-2	88	chr1	ATAC	TATG	4	10	163297	163336	40	1	132	GCCGTGTTTTTCCAGAACTCG	60.33	52.38	4.18	TCAGCAACTGTGTAGGTGGG	59.6	55	4.61
3	HvSSRCM-3	223	chr1	AAT	ATT	3	15	364453	364497	45	1	217	ATCATTACACGGCAGACTGC	58.34	50	4.4	ATGATACACCCCAGAGCAGG	58.86	55	4.85
4	HvSSRCM-4	276	chr1	AAG	TTC	3	14	473012	473053	42	1	189	AATCACCGTTAATCTCTTCCTCG	58.32	43.48	4.63	ATGAGAGCAGGACATCTGGC	59.53	55	4.85
5	HvSSRCM-5	376	chr1	AG	AG	2	22	671846	671889	44	1	152	TTGCTTTTATTTGTCAAGTTTTCGC	58.3	32	4.7	GAAAACAGCTGAAGCCTGCC	60.04	55	4.85
6	HvSSRCM-6	450	chr1	AG	GA	2	21	828800	828841	42	1	161	TTTAGTTGCGTGTCTGCTGC	59.41	50	5.25	TAACTTCCGCTGCTTCAACC	58.48	50	3.77
7	HvSSRCM-7	563	chr1	AG	AG	2	23	1162170	1162215	46	1	159	ATTGGTTGTAATACTCCACACCC	58.4	43.48	4.61	CCAGATGGGTCGTGCTCG	60.2	66.67	5.03
8	HvSSRCM-8	678	chr1	AG	CT	2	27	1384109	1384162	54	1	209	AGTTTACCACGGACCTAGACG	59.18	52.38	4.18	TGATCCCTTACACACGTGCC	60.04	55	5.01
9	HvSSRCM-9	711	chr1	AT	AT	2	27	1433133	1433186	54	1	231	GTTGCTCTACCAAAGGATCCC	58.36	52.38	3.85	TTATACACACACATATACATTCGAAGC	58.03	33.33	3.86
10	HvSSRCM-10	721	chr1	AG	CT	2	23	1443806	1443851	46	1	177	CAGCAAAAGGGGATCCTGGG	60.69	60	4.45	GCCCTAACAAACATGAAATTCTTATGG	59.51	37.04	2.74
11	HvSSRCM-11	750	chr1	AT	AT	2	20	1534459	1534498	40	1	120	AAAGTCGTTTCGGAACTTTATGC	58.22	39.13	3.14	GAATTTTGAGAGGACTGACCCG	59	50	5.28
12	HvSSRCM-12	761	chr1	AT	AT	2	32	1550689	1550752	64	1	194	TGGGTGATAGCTAGGTGTGC	59.17	55	4.57	TAGCTCGCTGTTCTTCTCCG	59.55	55	4.63
13	HvSSRCM-13	870	chr1	AAC	TGT	3	14	1726113	1726154	42	1	169	GTCACAGCCCTGGTGTCG	60.36	66.67	4.35	CAACAACAACAGCAGAAAAAGAGG	59.44	41.67	3.69
14	HvSSRCM-14	898	chr1	AG	TC	2	23	1762837	1762882	46	1	165	TCGACAGCATGGATCGATCG	60.04	55	3.69	GCAGTGCCTTTCCAAGTAAGC	60.07	52.38	3.09
15	HvSSRCM-15	949	chr1	AG	CT	2	26	1846242	1846293	52	1	168	CAAAGATCGGATCGTCAACCC	59.07	52.38	4.11	ATGAGAAAGCGAAAACGCCG	59.83	50	6.46
16	HvSSRCM-16	1021	chr1	AAT	ATT	3	17	1986770	1986820	51	1	157	GATGACCCACCAACTTCTGC	58.83	55	4.26	TAATTCCAAGGGCCGCATCC	60.47	55	3.51
17	HvSSRCM-17	1029	chr1	AG	AG	2	20	1995965	1996004	40	1	190	AACAGAGGACATTGGAACACC	58.14	47.62	4.16	ACATGCTCCAGTCTTCACCG	60.04	55	4.94
18	HvSSRCM-18	1098	chr1	AAT	TTA	3	25	2133887	2133961	75	1	144	GAATTCAATAAATCGATGGGCAGC	59.08	41.67	5.25	GCCCCGAAGTGTACAGAACC	60.67	60	3.62
19	HvSSRCM-19	1199	chr1	AT	TA	2	23	2294860	2294905	46	1	111	CAAAAATGAGAGACCCTGTTCCG	59.81	47.83	4.3	TGAGAGTAAGAGATTGGGAGCC	58.97	50	4.7
20	HvSSRCM-20	1206	chr1	AAT	TTA	3	18	2302959	2303012	54	1	194	TGAATTTTGCTCTGCGCTGG	59.76	50	4.85	CGTTCTTTGTGTGTTAAACTGATCG	59.38	40	3.69
21	HvSSRCM-21	1227	chr1	AC	AC	2	30	2332225	2332284	60	1	135	TGAGCAGTCTGGTTCTGATCC	59.45	52.38	3.36	AGCACTGAACATGATGGGGG	60.03	55	5.4
22	HvSSRCM-22	1272	chr1	AT	AT	2	24	2403613	2403660	48	1	194	CCACCCGAAGATACAATTACAAAGG	59.93	44	3.11	TCAAGGATCCTGCCAGAAACC	60	52.38	3.27
23	HvSSRCM-23	1413	chr1	AT	AT	2	28	2640896	2640951	56	1	194	ACGAACTGCATGATTTAACAAGC	58.52	39.13	4.01	ATGAATGCATTTGAAGAGTCAGC	58	39.13	4.26
24	HvSSRCM-24	1489	chr1	ATAC	TGTA	4	10	2760819	2760858	40	1	100	CCGTGAACTAATGTGCGTGC	60.18	55	5.34	TTTCATGTGACAATGTAAACGCC	58.46	39.13	5.68
25	HvSSRCM-25	1540	chr1	AAAAG	AAAAG	5	8	2858716	2858755	40	1	220	GCAATCGTTTTTCCTCAGTTTCC	59.02	43.48	3.13	CAATCAGCAAAAAGACAGGAAGC	59.01	43.48	3.86
26	HvSSRCM-26	1606	chr1	ATAC	TGTA	4	10	2966516	2966555	40	1	151	AGGGTATCCATAGCAGAGAAGC	59.1	50	3.86	CCAGCAAAAACTACGGGTGC	60.04	55	5.01
27	HvSSRCM-27	2057	chr1	AAT	TAT	3	18	3749440	3749493	54	1	165	AGATTAGACTACAAAAGTTGCCGC	59.61	41.67	6.53	GTTAACAGGTGGGGGACAGG	59.96	60	4
28	HvSSRCM-28	2354	chr1	AT	TA	2	29	4324221	4324278	58	1	118	GTGTGTGTGTGTGTGTGTCC	59.55	55	4.02	TTTGGGAGGGTTATTGTATAAGACC	58.33	40	3.85
29	HvSSRCM-29	2385	chr1	AT	TA	2	20	4376565	4376604	40	1	226	TCACTTGATGCCCCTTCTCC	59.38	55	3.71	TCAACAGGTTCCCCCTCTCG	61.19	60	4.04
30	HvSSRCM-30	2402	chr1	AAT	AAT	3	32	4396067	4396162	96	1	218	AATGGAATAAACTAAAGACCCTTTGC	58.39	34.62	3.68	CCGTATATAAATGCAAGATTTGTGCC	59.42	38.46	5.01
31	HvSSRCM-31	2409	chr1	AT	AT	2	32	4412070	4412133	64	1	260	TGCAACATCCAATCTAAAATTAAAGCG	59.72	33.33	4.68	AAGAAGAGACACTTGACTTGGC	58.53	45.45	4.52
32	HvSSRCM-32	2455	chr1	AAT	TTA	3	17	4483896	4483946	51	1	121	GTCAGCCGTGTTTCCATTGC	60.39	55	3.56	AGAATCCAATCATTAGTGAAACCCC	59.11	40	4.95
33	HvSSRCM-33	2508	chr1	ACACGC	GCGTGT	6	7	4568769	4568810	42	1	139	CTGGACCAGTAGCTACGTCG	59.62	60	5.12	TGGACTCTGCTACCACATGC	59.75	55	4.06
34	HvSSRCM-34	2625	chr1	ATC	ATC	3	16	4757185	4757232	48	1	157	TGTCGTCACTTGAAGGACCG	59.97	55	4.79	TACCACAGTTGCAACTCGGG	60.25	55	5.14
35	HvSSRCM-35	2648	chr1	AG	CT	2	20	4832044	4832083	40	1	168	TCTGTGATCTCTTCTTGTTTTCAACC	59.74	38.46	3.77	ATCCCGTTGCAAAAGAGGGG	60.61	55	4.79
36	HvSSRCM-36	2720	chr1	AC	CA	2	20	4946981	4947020	40	1	184	ATTGTCCCCAATTGTGAGCC	58.44	50	4.7	AAATTTTGTTTCCAGATTGAGGGG	58.13	37.5	4.79
37	HvSSRCM-37	2929	chr1	ATAC	TATG	4	10	5312364	5312403	40	1	175	CGTTTCTTTTTGTTCTAATGCACGC	60.61	40	5.34	AGCACCTTCCGAATCTTGGC	60.68	55	4.52
38	HvSSRCM-38	3118	chr1	AAT	ATT	3	39	5631084	5631200	117	1	274	ACATTTTATTGAAACGTGCCTTTGC	60.05	36	3.68	GGGAGGATCAGTTCAAGAGCC	60.13	57.14	4.7
39	HvSSRCM-39	3208	chr1	AG	CT	2	21	5821917	5821958	42	1	165	CTTCAACCAGCATTGCCACG	60.39	55	4.94	TCAATTCAAGCATGCCAGCC	59.47	50	4.85
40	HvSSRCM-40	3283	chr1	AT	TA	2	20	5953883	5953922	40	1	189	ACAATCAGTAAGTTGAACACCTCC	58.94	41.67	4.3	ACTTATCTACTTCTCAACTAGTTCGG	58.01	38.46	4.3
41	HvSSRCM-41	3381	chr1	AC	CA	2	31	6136922	6136983	62	1	209	GGTCTATGATATAAGCACATAACAACC	58.06	37.04	3.77	TGTATTTTGAGCACGTTTATGTTGC	59.37	36	4.17
42	HvSSRCM-42	3433	chr1	AAT	AAT	3	24	6264325	6264396	72	1	144	CTAAGTTACGTGCCCCTCCC	59.82	60	4.3	GTTGAAACATTTGGGGGCGG	60.32	55	6.13
43	HvSSRCM-43	3507	chr1	AAATAT	AAATAT	6	7	6412865	6412906	42	1	193	CCTCAAATTTTCCATTTCTTGGGC	59.3	41.67	5.36	ACTACTATAACCACATACGTTCTCTCC	59.77	40.74	3.71
44	HvSSRCM-44	3567	chr1	AG	GA	2	23	6528091	6528136	46	1	176	TCCAACTACAAATGCAAGCAGC	60.03	45.45	5.25	TCATGAGAAGGTGTGAAGCCC	60	52.38	5.19
45	HvSSRCM-45	3579	chr1	AG	AG	2	24	6557876	6557923	48	1	177	ACCGATCAGCAGGTTACAGG	59.46	55	4	AATGTGGCCGCATTCTCACC	61.32	55	4.02
46	HvSSRCM-46	3648	chr1	ATG	ATG	3	16	6687085	6687132	48	1	218	GCCTCACCGCATAATCTTCG	59.14	55	3.79	ATTGGGGCCTTCTGCTGC	60.36	61.11	5.25
47	HvSSRCM-47	4091	chr1	AAT	AAT	3	26	7547952	7548029	78	1	266	TGATGTGGGTGTGATGTTGC	58.75	50	4.17	TCTAACACTCAACACACCCCC	59.58	52.38	5.4
48	HvSSRCM-48	4144	chr1	AT	AT	2	20	7659761	7659800	40	1	191	CCAACTCATCCAGATTTCGGC	59.33	52.38	5.54	TCATGATATCGCTTACACCGAGG	60.06	47.83	4.63
49	HvSSRCM-49	4196	chr1	AT	AT	2	26	7846677	7846728	52	1	125	ACCATCAAATTTTTGCTATGTCATGC	59.69	34.62	4.06	GTACCAACACATGCTTGGCC	59.76	55	5.36
50	HvSSRCM-50	4238	chr1	AAT	TTA	3	24	7936204	7936275	72	1	242	TCATTTTCCTCCTCCTCCTCC	58.52	52.38	4.3	ACCTAATGAATAATTAGTTTGGGTTGG	58.02	33.33	3.77
51	HvSSRCM-51	4489	chr1	ATAG	ATAG	4	15	8664585	8664644	60	1	142	CCACATCACCTCTTGTAGTCCC	60.09	54.55	4.46	ATGCTAGCAATTAAACTTTAGTGGC	58.44	36	5.01
52	HvSSRCM-52	4530	chr1	AAT	ATA	3	15	8803187	8803231	45	1	125	GGCTAAAAAGATGTAGCAACGC	58.57	45.45	4.84	GCCCACAGCTTAGAAATAACACG	60.18	47.83	4.49
53	HvSSRCM-53	4539	chr1	AAT	TTA	3	27	8825552	8825632	81	1	249	TCTAGGTGGCATGGTTCAAGG	59.72	52.38	3.61	GAGGACATGAGTTTGATTCATTGG	58.11	41.67	3.16
54	HvSSRCM-54	4680	chr1	AT	AT	2	21	9241814	9241855	42	1	152	TCCCCTCCATTTGCAACTCG	60.32	55	4.18	TCATGTTGCGGCATTCTAGC	58.98	50	3.42
55	HvSSRCM-55	4778	chr1	AT	AT	2	25	9495175	9495224	50	1	166	TGTTGTTGGATAAGGAGTAACAAACC	59.74	38.46	3.27	TGATATTGTCACTTGCACATCCC	59.05	43.48	3.85
56	HvSSRCM-56	4784	chr1	AT	TA	2	20	9534737	9534776	40	1	146	AAACACATCCATCCTTCGATCC	58.45	45.45	3.36	TTCTGATTCTCATTCCCTATTCCG	58.14	41.67	4.3
57	HvSSRCM-57	4804	chr1	AT	AT	2	20	9590921	9590960	40	1	116	TGACTTGTTGCCTCACCTCG	60.25	55	4.63	ACACTGAAATGCAAATTTATAGCAGC	59.47	34.62	5.25
58	HvSSRCM-58	4805	chr1	AAT	ATT	3	16	9598185	9598232	48	1	197	ACAAGGGTCTTTCATTTCTGTGC	59.68	43.48	4.57	TCCTCATTAGCTACGCTGCC	59.61	55	4.85
59	HvSSRCM-59	4806	chr1	AAT	ATT	3	16	9598387	9598434	48	1	198	ACAAGGGTCTTTCATTTCTGTGC	59.68	43.48	4.57	AGTGAAAATAGCTACGCTGCC	58.72	47.62	4.85
60	HvSSRCM-60	4830	chr1	AT	AT	2	25	9659736	9659785	50	1	216	ACTCAACACACTCCCCAACC	59.82	55	3.77	GGTGTGATGTTGCTTTAGACTGG	59.81	47.83	4
61	HvSSRCM-61	4841	chr1	AT	AT	2	27	9691847	9691900	54	1	185	TTCATGTTTAGAATAGGTTGGGGG	58.48	41.67	5.4	ACATAGCGTAACATCACTTAAGACC	58.96	40	3.85
62	HvSSRCM-62	4925	chr1	AAC	AAC	3	14	9868766	9868807	42	1	142	GCTATGTTTCAACGCTTGAGC	58.49	47.62	4.26	ACCCTCTATTATATCGTGTGATAGGC	59.68	42.31	3.93
63	HvSSRCM-63	5053	chr1	AAT	ATT	3	20	10222943	10223002	60	1	182	ACACGTGGCATAATATTTTATTTGGG	58.79	34.62	4.12	CTTAGAGGCTGAGACGTCTGG	59.6	57.14	3.86
64	HvSSRCM-64	5064	chr1	AAT	ATA	3	16	10261000	10261047	48	1	225	TCCAAGTGAGCATACCAAAAATGG	59.78	41.67	3.16	TTTTAAATGCCACCGTCGCC	59.76	50	5.54
65	HvSSRCM-65	5148	chr1	AAT	TTA	3	21	10450110	10450172	63	1	183	AGCCCAACTTTGATTAGCCC	58.15	50	5.19	ATCATTGGGCTTCTCATAAGAGG	58.02	43.48	3.69
66	HvSSRCM-66	5173	chr1	AAT	ATT	3	14	10489979	10490020	42	1	204	TAAGGCAAAGGATGGAGGGC	59.74	55	5.19	TCGTTCTGATCTCTTCTCAAAAGG	58.53	41.67	3.11
67	HvSSRCM-67	5181	chr1	AT	TA	2	29	10518530	10518587	58	1	180	AGAAAAATGAGGACGTGCGC	59.48	50	6.09	CCTTCTTCTCTTTCAGCGTATGC	59.69	47.83	3.14
68	HvSSRCM-68	5564	chr1	AG	CT	2	21	11316586	11316627	42	1	133	ACCCCTCCCATAACTCTCCC	60.03	60	4.3	GAGAATGACTCCGGGAAGCC	60.18	60	4.35
69	HvSSRCM-69	5611	chr1	AT	TA	2	25	11391170	11391219	50	1	200	TGACAATCATCACGTACGCC	58.36	50	5.68	CTGAATTATCTCTTTGTGTGTGTATCC	58.39	37.04	2.59
70	HvSSRCM-70	5713	chr1	AAT	ATA	3	17	11689352	11689402	51	1	172	TCATGTTTAAATAACGAGCTGTGC	58.37	37.5	4.57	ACAGGGGTTTGGTATCCAGC	59.67	55	4.85
71	HvSSRCM-71	5720	chr1	AAT	ATT	3	25	11694940	11695014	75	1	247	ACATGCATGTGACATGAAAAACG	59.02	39.13	3.6	AGCAGTCTATTTCAACTGGCC	58.28	47.62	5.36
72	HvSSRCM-72	5878	chr1	AC	TG	2	50	12089565	12089664	100	1	251	TGTTAGTACATTGGCTTTCAGTTACG	59.85	38.46	3.18	ACCACACACACACACACACC	60.96	55	4.16
73	HvSSRCM-73	5931	chr1	AT	TA	2	20	12230894	12230933	40	1	135	ATATAAAGATGACAAACGGTGATGC	58.04	36	3.91	TGCTAGCAATTAAACTTTAGTGGC	58.05	37.5	5.01
74	HvSSRCM-74	5973	chr1	AT	AT	2	23	12357617	12357662	46	1	128	TGAGTGATCAAATTGTTTGCGC	58.69	40.91	6.09	AGGTTTCCCGTACTTTCCCG	59.68	55	5.14
75	HvSSRCM-75	6245	chr1	AT	AT	2	26	13224193	13224244	52	1	210	TCACGTGTTTAGGTGCTCCC	59.97	55	4.3	GCCATATAGGATATTGGGAATGAGG	58.7	44	3.86
76	HvSSRCM-76	6296	chr1	AT	AT	2	33	13354128	13354193	66	1	259	GACCAACTCATCCGGATTTCG	59.07	52.38	3.46	TGTCATCATGCATCATTAACTTCCC	59.7	40	3.97
77	HvSSRCM-77	6586	chr1	AT	AT	2	40	14213848	14213927	80	1	207	TCAATGTACCCTTCGCTGTCC	60.07	52.38	4.02	GTGTGTTTGAATTGCCTCCCC	60	52.38	4.81
78	HvSSRCM-78	6607	chr1	AAT	AAT	3	14	14273153	14273194	42	1	155	ACCTCTATCACGTCATGAATAAATTGG	59.56	37.04	3.16	ATTTCGAACCGAACCGAACC	58.85	50	3.62
79	HvSSRCM-79	6749	chr1	AT	AT	2	21	14612529	14612570	42	1	147	AATATGATTATTCAGGAGAGTCCCG	58.06	40	5.14	CAGAACAACAGAGTTGATCAGGG	59.25	47.83	4.45
80	HvSSRCM-80	6863	chr1	AT	TA	2	39	14843010	14843087	78	1	240	TTTGTTTGCGGACAAATTCCC	58.17	42.86	3.97	TGTCTCCGGAATTACTGTCGG	59.52	52.38	4.79
81	HvSSRCM-81	6996	chr1	AAT	TTA	3	15	15093126	15093170	45	1	185	AAAGTCGAGCCGAGTCTTCC	59.76	55	3.46	CTGATTCTCATTCCCCATTCCG	58.86	50	4.3
82	HvSSRCM-82	7470	chr1	AT	AT	2	27	16470051	16470104	54	1	107	TGGTGCCTCTAAGTTATGGTACG	59.87	47.83	3.67	AGTCAACAAAGAATGATCAAGTACCC	59.57	38.46	3.69
83	HvSSRCM-83	7666	chr1	AT	AT	2	28	16966855	16966910	56	1	213	CACCTCTGTTGTTACACTTGATCC	59.55	45.83	3.36	ACAAGATGAATTAACGATGGAGAAGC	59.96	38.46	3.86
84	HvSSRCM-84	7682	chr1	AAT	TTA	3	30	17038604	17038693	90	1	205	GTTCAGGTGAGATCTCCCCC	59.17	60	5.4	ACGTCAATTATCCCTACCCCC	58.95	52.38	5.4
85	HvSSRCM-85	7795	chr1	AAG	TCT	3	14	17529475	17529516	42	1	133	CACTCTAAACCTAATAACCTAGTCAGC	59.08	40.74	4.26	AGAAGTATGGACTTTCACTACCCC	59.53	45.83	4.95
86	HvSSRCM-86	7814	chr1	ATC	ATC	3	19	17598064	17598120	57	1	204	ATCTTGGAATCGAAATGAATTTTTGC	58.03	30.77	3.68	CCTTAAAGTGACCATATTATCCCTGC	59.57	42.31	4.85
87	HvSSRCM-87	7902	chr1	AT	AT	2	35	17808027	17808096	70	1	230	TGAAGGGATAGCTGAAAACTTGG	58.66	43.48	3.61	TGCTGCATTTTCAAATCGAATAGG	58.66	37.5	2.57
88	HvSSRCM-88	7932	chr1	AAT	AAT	3	27	17913181	17913261	81	1	170	TCTAGAAACTCATCTTTGTAGTCTTGG	58.69	37.04	3.61	TGTCAAAAGATCTCACAAAATGCC	58.47	37.5	4.4
89	HvSSRCM-89	7940	chr1	AG	GA	2	20	17942333	17942372	40	1	119	GCTCTTTTGGATAACAGAAGCCC	59.87	47.83	5.19	TCAAAAACACAATTCTCTCTCTCCC	59.23	40	4.3
90	HvSSRCM-90	7946	chr1	AT	AT	2	26	17963336	17963387	52	1	203	ATGGATTTGGTTATGATGCATTGG	58.14	37.5	3.16	TCATGAACAAGTGAATGGAGGC	58.92	45.45	4.7
91	HvSSRCM-91	7960	chr1	ATG	ATG	3	15	18001146	18001190	45	1	217	AGTTATTAGGTAAAAGTGTCCTAACGG	58.96	37.04	4.44	CCATAAAGTTGTGGACAGTGATCG	59.91	45.83	3.69
92	HvSSRCM-92	8153	chr1	AG	AG	2	25	18473521	18473570	50	1	189	GCATGTAAATGCTGGTAAAGAGC	58.65	43.48	4.09	CGCTAGTGCATTACCTCATTCG	59.53	50	3.34
93	HvSSRCM-93	8172	chr1	AT	AT	2	41	18521519	18521600	82	1	210	TTCACTGCCTCCTCACTTCG	59.68	55	3.79	ACGTTTTTAATCGTTCGTGCC	58.09	42.86	5.01
94	HvSSRCM-94	8192	chr1	AAT	AAT	3	26	18595062	18595139	78	1	224	GCTATACCCATGGGAGCAGC	60.32	60	5.25	GCTTAGCTCTCCAGATTGAAGC	59.13	50	3.86
95	HvSSRCM-95	8464	chr1	AT	AT	2	26	19449915	19449966	52	1	225	TGTCTTTTGTGAACGTGCGG	59.62	50	5.69	TGCCTGCACTTTTCAAATCCG	60	47.62	4.18
96	HvSSRCM-96	8502	chr1	AAT	AAT	3	20	19543485	19543544	60	1	182	TGTAGTTTTGTGGTTGTTGGAGC	59.87	43.48	4.7	GCTGCCTAGATCATTTCACGG	59.13	52.38	4.94
97	HvSSRCM-97	8527	chr1	AT	AT	2	22	19586382	19586425	44	1	195	AAAATATGAGCGTCCGCACC	58.99	50	5.01	AGGATAGAAAGGAAAATTTCTTAGCCG	59.72	37.04	5.52
98	HvSSRCM-98	8579	chr1	AT	TA	2	30	19714757	19714816	60	1	172	CTCAAGTCCTATGCTCGGCC	60.25	60	6.13	AAAAAGATGCGGGCGTCC	58.73	55.56	4.79
99	HvSSRCM-99	8740	chr1	AT	TA	2	26	20260516	20260567	52	1	225	GAATTTATGTGAAAGAGGTGTTTGGG	59.13	38.46	4.12	CATGCTCTCCTGTTGGGTCG	60.74	60	4.79
100	HvSSRCM-100	8812	chr1	AT	TA	2	22	20482478	20482521	44	1	163	CCTTTTGTTGAGTGCCTTTTGG	58.8	45.45	3.28	CCACATCACCTCTTGTAGTCCC	60.09	54.55	4.46
101	HvSSRCM-101	9005	chr1	AAT	ATA	3	18	21074894	21074947	54	1	217	AACAATCCCCTGGCACTCG	60	57.89	4.18	TCAATTGTAGGTTCCTGAGTCGG	60.06	47.83	4.79
102	HvSSRCM-102	9092	chr1	AT	AT	2	20	21250358	21250397	40	1	116	CCAGTATAATCATGGAATTTGGGCC	60.05	44	5.8	TTGAGAGCTATAGCCCCGGG	60.83	60	5.73
103	HvSSRCM-103	9134	chr1	AT	TA	2	28	21362622	21362677	56	1	225	ACTCAAGGCTGAACATGGGG	59.96	55	4.96	CTAGGGCTGAGTATGCACCC	59.61	60	4.61
104	HvSSRCM-104	9222	chr1	AC	TG	2	25	21632135	21632184	50	1	147	AGACAGTACTCTTGATTCTTGAATACG	59.03	37.04	3.06	GCAGTATGACAGTGACCCCC	60.11	60	5.4
105	HvSSRCM-105	9247	chr1	AT	TA	2	20	21691101	21691140	40	1	218	TTGGTGAGTTGGAGGTGCG	60.23	57.89	5.34	AGTCCAAGTCCGGTTATGGC	59.75	55	4.4
106	HvSSRCM-106	9309	chr1	AT	TA	2	21	21883866	21883907	42	1	215	CCTTTTGTTGAGTGCCTTTTGG	58.8	45.45	3.28	CCACATCACCTCTTGTAGTCCC	60.09	54.55	4.46
107	HvSSRCM-107	9349	chr1	AT	AT	2	37	21969582	21969655	74	1	229	TATTGCCGCTTGGTTTTCCC	59.11	50	3.97	ACTTCCGACAAAGCCATTGC	59.4	50	3.56
108	HvSSRCM-108	9973	chr1	AT	TA	2	31	24518393	24518454	62	1	117	AGAGTGTCCGTATTAGAAAATGGC	58.88	41.67	4.4	CGCTCACATGAGAGAATGACC	58.8	52.38	4.02
109	HvSSRCM-109	10024	chr1	AT	AT	2	29	24682527	24682584	58	1	123	TGTGTGTTACAATTGTTATCATCAACG	59.2	33.33	4.1	TGAGAATGCCCTCATTAGAGAAGG	59.9	45.83	3.46
110	HvSSRCM-110	10063	chr1	AAT	ATA	3	18	24813239	24813292	54	1	192	ATGTAGACTTGAGTCCAAAGGC	58.06	45.45	4.35	ATGGGGCTCATGAACAGACC	59.74	55	3.85
111	HvSSRCM-111	10076	chr1	AAT	ATA	3	14	24868755	24868796	42	1	101	TTCCATGGCCTATTAACGGC	58.02	50	5.68	CGAAATCCGTATTTAGACTTAAATGCC	59.2	37.04	4.4
112	HvSSRCM-112	10254	chr1	AG	AG	2	45	25473630	25473719	90	1	191	CGCGTTTCACATTTTCACTTTCG	60.12	43.48	3.46	TGCTGTTTGCCATCCCTACC	60.32	55	3.18
113	HvSSRCM-113	10304	chr1	AC	AC	2	20	25601425	25601464	40	1	183	ATTTAAATTGGACATAGCCTTGCC	58.08	37.5	4.52	AAGACCTACATGCCTGACCC	59.09	55	4.46
114	HvSSRCM-114	10481	chr1	AAT	ATT	3	15	26085958	26086002	45	1	236	TCCCACTAGCCCATAAACAACC	60.03	50	3.77	TGAGGATAACAAGCAGAAAGACG	58.75	43.48	4.18
115	HvSSRCM-115	10511	chr1	AT	AT	2	33	26163809	26163874	66	1	207	TCCCATGTACACAATCACGC	58.27	50	5.34	TGGTGGTTAGTTTATGCAGTTAAGC	59.82	40	3.09
116	HvSSRCM-116	10524	chr1	AG	AG	2	21	26195687	26195728	42	1	158	AACGGCTCCTCCATAACTGC	60.11	55	4.4	AAATTGCTCCAGCTGAAGCC	59.11	50	4.35
117	HvSSRCM-117	10542	chr1	AT	TA	2	20	26256563	26256602	40	1	178	GGCCCACTTCTTTTTATATGAGCC	59.96	45.83	4.7	AGCATCCATCAAAATATGAATGTCC	58.01	36	4.02
118	HvSSRCM-118	10715	chr1	AC	TG	2	20	26828555	26828594	40	1	156	GGCACCAATATAAAGAGCTTTCTCC	59.99	44	3.71	TCAGACTTTATGCTAGATAGTGTGC	58.49	40	4.57
119	HvSSRCM-119	10796	chr1	AC	CA	2	26	27031071	27031122	52	1	170	TTTAAAGGAGAAGCTAAGGTCTAGC	58.36	40	3.42	AAAATAATGAGAGCCCCCGC	58.31	50	6.13
120	HvSSRCM-120	10880	chr1	AT	AT	2	54	27270058	27270165	108	1	186	CAAAATACCCCCAACTATTGAAAACC	59.12	38.46	3.27	TGGCTAGTAGGGTCACTTTGG	59.09	52.38	3.28
121	HvSSRCM-121	10903	chr1	AC	TG	2	21	27396983	27397024	42	1	141	GTCAATTCACAATAAACTTGCCCC	59.07	41.67	5.8	TAAAAGGTTAGGCGGGCTCG	60.11	55	5.03
122	HvSSRCM-122	11115	chr1	AAT	ATA	3	29	27937187	27937273	87	1	226	TGGTCAAATGGCCATCTTGC	59.1	50	4.01	ATGAGTGATGGTCAGGTGGC	59.75	55	5.01
123	HvSSRCM-123	11291	chr1	AAT	ATA	3	34	28432743	28432844	102	1	265	TCGTTCTGATCTCTTCTCAAAAGG	58.53	41.67	3.11	AGAAGGCAAAGGATGGAGGG	59.37	55	4.3
124	HvSSRCM-124	11390	chr1	AC	TG	2	25	28752339	28752388	50	1	246	TGGTCCTCTTTCATCACTACTCC	59.23	47.83	3.85	GGGCTAAGCAAAGTTCTTCTTCC	59.81	47.83	3.46
125	HvSSRCM-125	11401	chr1	AT	AT	2	23	28785587	28785632	46	1	147	TCATTTATGGCTTGCGGTGC	59.54	50	5.01	AAAACTTTGGAAATAGTAGCCTTGG	58.01	36	3.61
126	HvSSRCM-126	11479	chr1	AT	TA	2	22	28987590	28987633	44	1	121	ATTAAAGTCTGGGATCCCTAATTGG	58.39	40	3.16	ATTTTCTTGGACGTTCCCGC	59.12	50	6.13
127	HvSSRCM-127	11519	chr1	AG	GA	2	22	29138842	29138885	44	1	134	GAAAAGATGTTTTGATTTCACTCATGC	58.78	33.33	4.06	AATTTATGACAGTTCCCTCTCTCG	58.33	41.67	4.04
128	HvSSRCM-128	11526	chr1	AAT	TAA	3	29	29164531	29164617	87	1	195	ATGTTATCATCGGAAACTTTTCGC	58.43	37.5	4.7	AATGAGCTGGTCTGTGCTGG	60.32	55	4.85
129	HvSSRCM-129	11560	chr1	AAT	ATT	3	21	29242101	29242163	63	1	185	TCAGATGATACGGAAAGGCGG	59.93	52.38	6.13	TCACACACGAAATTGATTTTAACTGC	59.58	34.62	4.4
130	HvSSRCM-130	11566	chr1	AC	TG	2	20	29252502	29252541	40	1	167	TCGGCATGCATGTTTTCTCC	59.19	50	3.71	AGTTTAAATTTAAGTGATCAAGTGGCC	58.91	33.33	5.36
131	HvSSRCM-131	11631	chr1	AT	AT	2	30	29442330	29442389	60	1	171	GATGGATGGAGTAAAATAATGACTAGC	58.06	37.04	3.42	CAAAGCGTCAATCCCTATGCC	59.67	52.38	4.4
132	HvSSRCM-132	11645	chr1	AATAT	ATATT	5	20	29497780	29497879	100	1	233	GTTGTTGATCCGACGGTTGG	59.48	55	3.77	AGACAACAAGTGAGCAACCG	58.7	50	4.44
133	HvSSRCM-133	11722	chr1	AAT	TTA	3	15	29689413	29689457	45	1	192	CCTTTTGCACTCCTTCACTGC	60	52.38	4.4	TCTCACCAACCAATTGATAAATGCC	60.11	40	4.4
134	HvSSRCM-134	11789	chr1	AAT	TTA	3	14	29883003	29883044	42	1	185	AGACGTGGAACTCTTGAACCC	59.93	52.38	4.11	GGTGAGGCAGCAGTTAAAGC	59.48	55	3.51
135	HvSSRCM-135	11795	chr1	AAT	TTA	3	18	29901192	29901245	54	1	220	GAGAATCAAATTGGCGGGCC	59.9	55	5.8	AGATTGTTGCAAGTTACTAAATTGACC	58.92	33.33	4.02
136	HvSSRCM-136	11810	chr1	AAT	TAT	3	15	29938338	29938382	45	1	223	GAGAATCAAATTGGCGGGCC	59.9	55	5.8	AGATTGCTACAAGTTACTAAATTGACC	58.05	33.33	4.02
137	HvSSRCM-137	11857	chr1	AT	TA	2	24	30149426	30149473	48	1	196	TTGGGGTTTTGTTCATGGCC	59.24	50	5.36	GGACATAAACCCACAACCAATGG	60.06	47.83	3.16
138	HvSSRCM-138	12170	chr1	AAT	ATT	3	25	30937280	30937354	75	1	193	ATTGACAAAAACATAACTGGGGC	58.11	39.13	5.8	TGCATTGTATGATTGTATCCACTTCC	59.74	38.46	3.46
139	HvSSRCM-139	12181	chr1	AT	AT	2	23	30975424	30975469	46	1	120	TCAGAATCCAACATCGAAGACC	58.14	45.45	3.85	TGTATATCACATCCAAAATTAGGACCC	59.06	37.04	4.46
140	HvSSRCM-140	12300	chr1	AT	TA	2	23	31222960	31223005	46	1	136	ACCACCTGTGTTGGTTTCGG	60.75	55	4.3	GCTCTTGTTGCTGTCATGACG	60.14	52.38	4.35
141	HvSSRCM-141	12303	chr1	AT	AT	2	24	31227160	31227207	48	1	176	AATTTGTACACTCAGGACCACC	58.25	45.45	4.61	TCGACAAAGCAAATTGCCCC	59.68	50	5.8
142	HvSSRCM-142	12327	chr1	AC	TG	2	27	31284380	31284433	54	1	203	TCTCTCTCTCTCTCTCTCCCC	58.59	57.14	4.81	GTGCATACACAAACGCGC	58.26	55.56	6.86
143	HvSSRCM-143	12613	chr1	AAG	TTC	3	15	31817678	31817722	45	1	221	TTCACGGGGGTGAGTATTGC	60.04	55	3.56	ATCCGTGCGTGTACTATGGG	59.61	55	4
144	HvSSRCM-144	12623	chr1	AAT	TTA	3	14	31828868	31828909	42	1	131	CTTCGGGGTAGAATTCACACG	58.73	52.38	4.49	TGGATGCTCTAGCTTTAGCCC	59.58	52.38	5.19
145	HvSSRCM-145	12703	chr1	AT	TA	2	21	32039592	32039633	42	1	186	AAATTCGCCGGAAAGTTGCC	60.04	50	4.52	TTTGATTCTGGTAGACTGAACGG	58.43	43.48	4.44
Sl.No	Chromosome 2	id	sequence	standard	motif	type	repeat	start	end	length	entry	product	forward	tm1	gc1	stability1	reverse	tm2	gc2	stability2
146	HvSSRCM-146	12987	chr2	AT	AT	2	21	814063	814104	42	1	158	AGGTTTTGAAATCTGCTGTCCC	59.11	45.45	4.46	ACCTGTTGGTTCATTCATTTGCC	60.24	43.48	4.52
147	HvSSRCM-147	13019	chr2	ATG	TGA	3	15	884296	884340	45	1	206	GCAATATTTTTGAGGCTGTGAATGG	59.71	40	3.16	AGTGGGTTGACAAGATGGGG	59.59	55	4.96
148	HvSSRCM-148	13093	chr2	AT	AT	2	41	1036225	1036306	82	1	208	CATTTGAGCCACTTCAAAAATTTAACC	58.93	33.33	2.85	AAATTGTAAGCTTTTAAAACCGTGC	58.06	32	5.34
149	HvSSRCM-149	13615	chr2	AT	AT	2	22	2333669	2333712	44	1	206	TCCCCAATCGAAAACGTTGC	59.41	50	4.17	CAAGCATGCTAGCGTCAACC	59.9	55	3.77
150	HvSSRCM-150	13640	chr2	AT	TA	2	34	2403189	2403256	68	1	166	GATCTAAGTTGTCAGTTTAGAACAACG	58.78	37.04	4.1	TTATTGTATGTTGGACCCAAAAAGG	58	36	3.11
151	HvSSRCM-151	13663	chr2	AT	TA	2	27	2428113	2428166	54	1	195	AGGATTTCATTGAAACTAATGGTCCG	59.9	38.46	4.79	ACGATCAATTACATCAAGGTCGC	59.44	43.48	5.19
152	HvSSRCM-152	13693	chr2	AT	AT	2	26	2517401	2517452	52	1	140	TGACTACTCGAGGATGGTCTAGG	60.18	52.17	3.02	TCTCAACAAATGCTTCTCATTGC	58.2	39.13	3.56
153	HvSSRCM-153	13731	chr2	AT	AT	2	42	2650519	2650602	84	1	193	CGCTCGCTTCTCTCAAAACC	59.56	55	3.27	TCTGGTTGAAGAGATTTTGGCC	58.84	45.45	5.36
154	HvSSRCM-154	13806	chr2	AAT	TAT	3	30	2841646	2841735	90	1	175	TGTGGAGTCATGTCACATAATTATGC	59.74	38.46	3.14	GAAAAGAGTGAGCTTGCGGC	60.11	55	6.53
155	HvSSRCM-155	13810	chr2	ATG	GAT	3	15	2853972	2854016	45	1	140	GCGGTCCTTTTAGAGCTTGG	58.91	55	3.61	GACAAAGCAGACCGCAATGC	60.73	55	3.56
156	HvSSRCM-156	13826	chr2	AT	TA	2	22	2891613	2891656	44	1	166	TGGACCATCTTGAAATGTCTCC	58.04	45.45	3.71	TGTGCGCATGAAAAATCTGC	58.3	45	4.26
157	HvSSRCM-157	13874	chr2	AAT	TAA	3	33	3038816	3038914	99	1	178	TGGGTTTGAATTTAAATGTGTGGG	58.38	37.5	4.61	GCGAATTGATTATCTAAGACCTTTGC	59.15	38.46	3.68
158	HvSSRCM-158	13879	chr2	AAT	ATA	3	27	3047180	3047260	81	1	184	TTAACCATCTGTGACTGCTAACC	58.42	43.48	2.85	ATACGATTTGTCTTGATCATTCGC	58.02	37.5	4.7
159	HvSSRCM-159	13995	chr2	AG	TC	2	36	3271472	3271543	72	1	229	ACAAAAGTTCTGCCCTTCCC	58.3	50	3.97	GAATTCAAACTTACGGCGGC	58.11	50	6.53
160	HvSSRCM-160	14116	chr2	AAT	ATT	3	14	3566140	3566181	42	1	125	TGAAATAAATGAGGGTGTATACCTGG	58.71	38.46	4.45	CGAGATTAGGTTGCGTTAGGC	59.14	52.38	3.93
161	HvSSRCM-161	14127	chr2	AAAAT	AAAAT	5	8	3605018	3605057	40	1	149	AACATCGATCCGAAATTAAAACCC	58.11	37.5	4.11	TTTTGCCGTGACTTGTGAGC	59.62	50	4.26
162	HvSSRCM-162	14191	chr2	AAG	CTT	3	14	3776791	3776832	42	1	128	TCATGATCCGAGCTAATGTGGG	59.96	50	4.61	AGTGTTCAAATCGTCATCAAATAAACG	59.47	33.33	3.6
163	HvSSRCM-163	14238	chr2	AT	AT	2	23	3969020	3969065	46	1	197	GCAGCTTGTCACCATCATGC	60.18	55	4.06	ATTACGTCGGCCATGATCGG	60.32	55	4.18
164	HvSSRCM-164	14329	chr2	AAT	AAT	3	14	4229048	4229089	42	1	173	GCGACAAAGCTTCACTGACC	59.76	55	4.02	CTTAAACCCCATTGATTCACTTGC	58.83	41.67	4.01
165	HvSSRCM-165	14412	chr2	AAT	TAA	3	21	4400026	4400088	63	1	210	TGGGGAATGAGAATTAAAATAAACCGG	60.15	37.04	5.28	GTGGATCAGACAGATTGAACGG	59.07	50	4.44
166	HvSSRCM-166	14413	chr2	AAT	ATA	3	14	4400833	4400874	42	1	113	ATCCGCAAAATCAGATCCGC	59.05	50	5.54	TGGTGATGGTGATGGTGATGG	60.06	52.38	3.51
167	HvSSRCM-167	14524	chr2	ATAG	TCTA	4	11	4647706	4647749	44	1	236	GGATCCTGAAGTTGGGAAGAGG	60.09	54.55	3.69	TCCATAAGTCAACTCTCCCTGG	58.89	50	4.45
168	HvSSRCM-168	14682	chr2	AT	TA	2	27	4910105	4910158	54	1	213	TGCGGTTTAATAGAGTACATATACGC	59.2	38.46	4.42	AGACCGGCTGAAAGAACTGC	60.6	55	4.4
169	HvSSRCM-169	14730	chr2	AAAG	TTTC	4	10	4996574	4996613	40	1	184	ACTTAAGAGAGCAGACATTGTTTCC	59.3	40	3.13	GTATGGTGCAGCAACGTACC	59.27	55	3.34
170	HvSSRCM-170	14744	chr2	AT	AT	2	32	5018753	5018816	64	1	221	TTTGGACAAAGTGAGGCAGC	58.97	50	5.25	ACCCTTCTACGTACACAGTAGC	59.25	50	3.58
171	HvSSRCM-171	14933	chr2	ATAC	CATA	4	10	5403321	5403360	40	1	171	ACTTTTAGATGAGAGGGGGCC	59.15	52.38	5.8	CTGGCCTCCTCTTTGTGGC	60.68	63.16	5.01
172	HvSSRCM-172	14948	chr2	AT	AT	2	21	5428831	5428872	42	1	204	AAAAAGGGCGCCAATGAAGG	59.68	50	3.46	AGAGGCTCAGTATCAGCAGC	59.25	55	5.25
173	HvSSRCM-173	15038	chr2	AT	AT	2	30	5666256	5666315	60	1	241	CACATACCAGAATGAAGCAATTTCC	58.96	40	3.13	ATTGTCCTATCTTACGCACTTCC	58.31	43.48	3.46
174	HvSSRCM-174	15051	chr2	AT	TA	2	20	5706594	5706633	40	1	231	TCTCACTTTATTAAAAATGGCGATACC	58.38	33.33	2.73	TCACAAGCCACTTTCAACTTGC	60.16	45.45	4.01
175	HvSSRCM-175	15060	chr2	AC	TG	2	22	5721100	5721143	44	1	220	GGGGGCTTGTAACTTGTAAAACC	59.99	47.83	3.27	GGGATTTTGCATTTTGGTTTTGGG	60.26	41.67	4.12
176	HvSSRCM-176	15134	chr2	AAT	ATA	3	23	5871636	5871704	69	1	228	TCGTTCTGATCTCTTCTCAAAAGG	58.53	41.67	3.11	GACAAAGGATGGAGGGCTCG	60.46	60	5.03
177	HvSSRCM-177	15272	chr2	ATAC	ACAT	4	13	6095337	6095388	52	1	169	AAGTGCAAAACATCGATATTAAGGG	58.2	36	3.95	CCATATTCTTTGGGTGTGCTCC	59.31	50	4.7
178	HvSSRCM-178	15317	chr2	ATAC	TATG	4	10	6152007	6152046	40	1	185	CCCTGGCAAGTTTTATATAGATCCC	59.05	44	3.85	AGCTCCACAAGTTGTTCGGG	60.54	55	5.14
179	HvSSRCM-179	15593	chr2	AAT	TAT	3	17	6727098	6727148	51	1	145	GCATTGAAGGTTCAGCTTCCC	59.8	52.38	3.97	GCCATGGGATCAAGTGTTCC	58.89	55	3.62
180	HvSSRCM-180	15661	chr2	AT	TA	2	24	6911534	6911581	48	1	175	TGGATTCCACTTTTCAGAGGC	58.2	47.62	4.7	TGAGCTGTGACTTTGTTCTTTGC	60.18	43.48	3.68
181	HvSSRCM-181	15738	chr2	AT	TA	2	24	7115559	7115606	48	1	173	TCATTCAGCCAGCCTTGGG	60	57.89	4.12	GTGATGCCACATCACCTCC	58.21	57.89	4.3
182	HvSSRCM-182	15744	chr2	AC	GT	2	32	7120268	7120331	64	1	222	GGAATAGACTGGTTAGAATGGTGC	59.18	45.83	5.01	ACACAAACACACACACACGC	60.11	50	5.34
183	HvSSRCM-183	16505	chr2	AG	AG	2	28	8898956	8899011	56	1	202	ACATAAGCTCATGTTCTATCACGG	58.71	41.67	4.94	TGGTTTCTTTATCGTGTAGCTCG	58.83	43.48	5.03
184	HvSSRCM-184	16777	chr2	AC	TG	2	23	9612575	9612620	46	1	200	TCATTGCAACTCTTCCCATTCC	58.91	45.45	3.01	AGTGCAAGATGATTCGAAAGTGG	59.56	43.48	4
185	HvSSRCM-185	16796	chr2	AT	AT	2	30	9648118	9648177	60	1	169	TGAAATTGGACGGGCTGAGC	60.96	55	4.26	TTGACTAGTGGGTTCCCAAGG	59.3	52.38	3.61
186	HvSSRCM-186	16805	chr2	AT	AT	2	32	9666040	9666103	64	1	230	CTGTCCGTACATCTGGCTCC	59.9	60	4.7	CTAAGGTGAAATAACTCCAACATAACC	58.33	37.04	2.85
187	HvSSRCM-187	16862	chr2	AAT	ATT	3	25	9765579	9765653	75	1	148	ACCACCAAGCCCTTTATCTCC	59.71	52.38	3.71	TTAACCTTTTGCCACTCTCCC	58.13	47.62	4.3
188	HvSSRCM-188	16870	chr2	AAT	AAT	3	15	9805118	9805162	45	1	105	CCTCGATTGAAAAGCTTTAAAGTTGG	59.64	38.46	3.77	GCCACCTTACAATTTGATACAGAGG	59.93	44	3.69
189	HvSSRCM-189	17058	chr2	AC	AC	2	23	10336485	10336530	46	1	167	CATCATAAAATTACGCACGCGC	59.6	45.45	6.86	AACTGCACGAAATTCGGTGG	59.41	50	4.61
190	HvSSRCM-190	17081	chr2	AT	TA	2	28	10462497	10462552	56	1	156	TCTCTCCATTGCCTTAATTTCCC	58.46	43.48	3.97	AAATGACAGATAGGGCCTTTCG	58.45	45.45	3.46
191	HvSSRCM-191	17272	chr2	AAT	AAT	3	16	10944624	10944671	48	1	194	TCTCGTAATGGCCACTTGACC	60.07	52.38	4.02	TTTTGGCTCTCGGCTCAAGC	61.24	55	4.01
192	HvSSRCM-192	17376	chr2	AT	AT	2	53	11299745	11299850	106	1	289	TGAATTAACGCACTATATAGCCATGC	59.91	38.46	4.06	ACTAACAGGAGGGGATGTGC	59.09	55	4.57
193	HvSSRCM-193	17423	chr2	AAT	TTA	3	21	11414833	11414895	63	1	218	AGGTTCCTGAGTCAGTTTCGG	59.66	52.38	4.3	AGAACCTGCACTACCAAGACC	59.65	52.38	3.85
194	HvSSRCM-194	17553	chr2	AAT	ATA	3	18	11891800	11891853	54	1	235	TCTTAACTTTCTCTACACACTTCCC	58.24	40	3.97	TGAGGGAAACTATAATATGATAGAGCG	58.31	37.04	5.03
195	HvSSRCM-195	18062	chr2	AT	AT	2	30	14220005	14220064	60	1	224	ACAGAAGCTAATAGCCTGCTGG	60.16	50	4.85	TCGGACATTGCTCATGTTCC	58.26	50	3.62
196	HvSSRCM-196	18094	chr2	AAT	ATT	3	17	14384666	14384716	51	1	219	TTTCTCAACCGGGAAGCTCC	59.96	55	4.7	TTGTTCACATCCCACTCGCC	60.61	55	5.54
197	HvSSRCM-197	18123	chr2	AAT	AAT	3	32	14445918	14446013	96	1	208	TGAAGCACAGTTAGTTAGCAATGC	60.08	41.67	3.56	GCACACAGGGAAGCTAAAGC	59.48	55	3.51
198	HvSSRCM-198	18124	chr2	AC	CA	2	40	14446245	14446324	80	1	259	GCTTAGACCCCACATTTGGC	59.18	55	4.52	TGCTTGCGATGGGTTTTTAGC	60.07	47.62	3.09
199	HvSSRCM-199	18202	chr2	AT	AT	2	23	14710193	14710238	46	1	156	TCGACGTACACTAGCCATGC	59.9	55	4.06	CTTCTCCTCCATTTCCTTTGCC	59.24	50	4.52
200	HvSSRCM-200	18240	chr2	ATAC	ATGT	4	15	14830320	14830379	60	1	156	ACATCACAAAATACAGAGCATTGG	58.04	37.5	3.16	ATAGTTCGAGACGCCTTGGG	59.54	55	4.12
201	HvSSRCM-201	18413	chr2	AG	AG	2	22	15313660	15313703	44	1	176	TGAGAGATTCAACTACCTGTTCCC	59.78	45.83	3.97	GATTTCCCGCACTTTCTCGC	59.9	55	5.03
202	HvSSRCM-202	18799	chr2	AC	AC	2	42	16710989	16711072	84	1	257	AGATGCTACAAGCTGAAACAACC	59.5	43.48	3.77	TGACATGGCAAACTACTTAACAGC	59.78	41.67	4.4
203	HvSSRCM-203	19045	chr2	AAT	ATT	3	19	17338639	17338695	57	1	191	AGAAGTCCAGTTTGCTCAAGC	58.77	47.62	4.01	TCTCCCCTCATTTCTTCCAACC	59.69	50	3.77
204	HvSSRCM-204	19068	chr2	ATAC	TATG	4	11	17414160	17414203	44	1	177	AGTTATGTGGTTTAATAACGTATTGGC	58.6	33.33	4.52	TGGATTGCAAGAATCACATCCC	58.97	45.45	3.85
205	HvSSRCM-205	19415	chr2	AT	TA	2	23	18888559	18888604	46	1	182	GTAGCGCCTCTCCTAACAGC	60.25	60	4.4	TAACCAGGATCGGCACAACC	60.04	55	3.77
206	HvSSRCM-206	19446	chr2	AT	TA	2	23	19022117	19022162	46	1	212	CGCCACGTACCCTTATTTGC	59.62	55	3.68	ACTCATGTCATCTAATCTTGACCC	58.08	41.67	4.46
207	HvSSRCM-207	19476	chr2	AAAAC	AAAAC	5	8	19123348	19123387	40	1	192	GTAACCTTAGGGTGGACGGC	60.11	60	5.68	TGGTTGTCTTCTCCAGTGAGG	59.31	52.38	3.86
208	HvSSRCM-208	19505	chr2	AT	AT	2	35	19222481	19222550	70	1	242	TCTAACACTCAACACACCCCC	59.58	52.38	5.4	TGTAGGTGTAATGTTTCTTTAGACTGG	59.12	37.04	4
209	HvSSRCM-209	19546	chr2	AT	AT	2	21	19378778	19378819	42	1	212	AGAATGATTACACACACATTAGCTCG	59.74	38.46	5.03	ATGTAAATGAGTTAGTGTTTGTGTCC	58.13	34.62	4.02
210	HvSSRCM-210	19637	chr2	AT	AT	2	21	19592042	19592083	42	1	135	TTAGCTAAACCCCTCGCTGG	59.46	55	4.85	ACACACCCATCCTTCGATCC	59.46	55	3.36
211	HvSSRCM-211	19699	chr2	AT	AT	2	39	19781655	19781732	78	1	160	TGCACCTTTGTTGTTGCTGC	60.46	50	5.25	TTGTTTCCAAGGCAAGCAGG	59.25	50	4.85
212	HvSSRCM-212	19728	chr2	AAT	AAT	3	20	19896552	19896611	60	1	204	GTTTAGAGTGCAAACCATTGATGC	59.38	41.67	3.91	CGAATTACAAGTTGACATGTGGC	58.84	43.48	5.01
213	HvSSRCM-213	20029	chr2	AC	CA	2	22	21244150	21244193	44	1	184	ACTTTTCACACTTTAAAACCCTGG	58.03	37.5	4.45	GGGAAAACTTAAAAACCATGCGG	59.26	43.48	5.69
214	HvSSRCM-214	20044	chr2	AT	AT	2	27	21293179	21293232	54	1	209	TCTCTTTGCTGCTTCTTCTTTGC	60	43.48	3.68	CACAGAGGCTGATATACAAAGAACC	59.47	44	3.62
215	HvSSRCM-215	20047	chr2	AC	TG	2	30	21300873	21300932	60	1	188	CGGAGGCGTAGTGAACCC	59.82	66.67	4.11	TTTCCCGCACTTTAAAATTCTGG	58.12	39.13	3.86
216	HvSSRCM-216	20427	chr2	AT	TA	2	20	22769488	22769527	40	1	166	CGTGTGGTTTTAAAGTTTTCTCGG	59.27	41.67	4.63	AAGCATAAACAGTGTGCCGC	59.76	50	6.53
217	HvSSRCM-217	20631	chr2	AG	AG	2	26	23496585	23496636	52	1	199	CGTAAGGTTTTCAAACTTTCTCGG	58.8	41.67	4.63	ACCATTGCGTTGTGACTTAATAGC	60.14	41.67	2.97
218	HvSSRCM-218	20684	chr2	AT	AT	2	24	23670572	23670619	48	1	177	TCCTCCAATAACTTATTGCATTTTACC	58.31	33.33	2.85	AGCAGGGTGTTAAAGATGATTATAACC	59.5	37.04	2.85
219	HvSSRCM-219	20705	chr2	AAT	AAT	3	24	23728711	23728782	72	1	194	ACAACAACAATAATAAACCAGCAGC	59.07	36	5.25	TAGCAGTGCACCTCGTTGC	60.67	57.89	4.17
220	HvSSRCM-220	20844	chr2	AC	TG	2	21	24143775	24143816	42	1	167	ATCCTAGGCAGCAGACTCCC	60.76	60	4.3	GCAGACTTGAGTCCAAAGGC	59.12	55	4.35
221	HvSSRCM-221	20898	chr2	ACTCCC	CCTCAC	6	7	24375092	24375133	42	1	146	TATCTCCCTGACCCTGACCC	59.74	60	4.46	AAAACGGGGTGAGGTTGAGG	60.18	55	3.86
222	HvSSRCM-222	20922	chr2	AAT	TTA	3	17	24451403	24451453	51	1	191	GCATTGTGGCATGACTATACACG	60.3	47.83	4.49	TCCTTTCAACATGGAGGCCG	60.32	55	6.13
223	HvSSRCM-223	20959	chr2	AAT	ATA	3	17	24549634	24549684	51	1	214	GCTTATTCCTTAATTAACAGGGAAAGC	59.08	37.04	3.51	TACTCGGCGGAATTGATCCC	59.61	55	3.85
224	HvSSRCM-224	20991	chr2	AT	AT	2	21	24640168	24640209	42	1	130	TACATTATCCTCCCCGTGGC	58.95	55	5.01	ACACAAACTACTGATCAGCAAACG	60.02	41.67	3.6
225	HvSSRCM-225	21051	chr2	AT	AT	2	21	24824642	24824683	42	1	220	ATGTTTACCCAGGACGGTGC	60.32	55	5.01	GATCGGGTCGTAAGTTCGGG	60.25	60	5.14
226	HvSSRCM-226	21561	chr2	AAT	TAA	3	16	26126838	26126885	48	1	165	CCTGCGGAATCTTGGGAGG	60.15	63.16	4.3	TGTGGAGTTATGTCACATGATTATGC	59.74	38.46	3.14
227	HvSSRCM-227	21570	chr2	AT	AT	2	23	26143669	26143714	46	1	185	TTTGAGTTGGCTGCACATGG	59.32	50	3.66	AAGTAACTTATTACAACGCATACAGC	58.32	34.62	4.4
228	HvSSRCM-228	21628	chr2	AG	GA	2	23	26335673	26335718	46	1	188	TGCATGTAAGATAGGGTTTGCC	58.71	45.45	4.52	CCCGCAAATGAGGACATTGG	59.54	55	3.16
229	HvSSRCM-229	21721	chr2	AT	AT	2	33	26554471	26554536	66	1	210	GCTTCCTTGCTTGCGTTTCC	60.66	55	3.13	CATTTCAAGATGGGTTTTGCAGC	59.57	43.48	5.25
230	HvSSRCM-230	21794	chr2	AAT	AAT	3	21	26662679	26662741	63	1	175	TCTTAACAACATGACAATGCTTCG	58.31	37.5	3.79	GTGAGCCAACAACCAAATTGC	59.13	47.62	3.56
231	HvSSRCM-231	21992	chr2	AAT	ATA	3	38	27173263	27173376	114	1	279	AATCGTTCTGATCTTTTCTCAAAAGG	58.41	34.62	3.11	AGAAGGCAAAGGATGGAGGC	60.03	55	4.7
232	HvSSRCM-232	22029	chr2	AG	AG	2	23	27269321	27269366	46	1	196	GTCAGCAATGTTGATAACAAGAGC	58.91	41.67	4.09	AGATGCACATGGGCTAAGGG	59.82	55	3.95
233	HvSSRCM-233	22203	chr2	AG	AG	2	31	27680422	27680483	62	1	125	TGGTATGTAACTTGGATAGGAACG	58.09	41.67	3.95	TTTTCTCTCTGGATGCATAGAGC	58.3	43.48	4.09
234	HvSSRCM-234	22263	chr2	AAT	AAT	3	14	27874969	27875010	42	1	142	TGCAACACAATTAGTTAGCAATGC	59.08	37.5	3.56	GCACACAGGGAAGCTAAAGC	59.48	55	3.51
235	HvSSRCM-235	22304	chr2	AC	CA	2	22	27969206	27969249	44	1	176	CGTGTGTAAATAGAATGCACCCG	60.24	47.83	5.28	AGATGACGTGACATTTGTGAAGC	59.81	43.48	3.86
236	HvSSRCM-236	22359	chr2	AAT	TTA	3	32	28089812	28089907	96	1	234	CCATCCAGGTGTGTTCTCTCC	60.07	57.14	3.71	CACACACTATTCCCACCCCC	60.03	60	5.4
237	HvSSRCM-237	22410	chr2	AG	AG	2	22	28249483	28249526	44	1	204	TTTAACACTCGCTGGGCTGC	61.23	55	5.25	CCTTACGGAACCATGGAGGG	59.82	60	4.3
238	HvSSRCM-238	22453	chr2	AAT	AAT	3	14	28311705	28311746	42	1	120	AGTGCACCAACTTAACACCC	58.31	50	4.61	TCATTGAAATGTTTTACATAGCGTAGG	58.61	33.33	3.18
239	HvSSRCM-239	22467	chr2	AC	CA	2	22	28337457	28337500	44	1	165	TATGAGGGGTTTGCAGAGGG	59.08	55	4.3	TCACCTGCAAAACAGTATAGCC	58.66	45.45	3.93
240	HvSSRCM-240	22514	chr2	AT	AT	2	23	28445901	28445946	46	1	182	TGCTCGTGATGGTCAAGTGG	60.32	55	4	TTCTCCCCTTTCTCGTGTGG	59.31	55	4.17
241	HvSSRCM-241	22530	chr2	AC	AC	2	20	28470618	28470657	40	1	232	AGTTCCTGCACAATAAAGTTCAAGG	59.99	40	3.61	ACAGTTGCTTGCTTAAGAGTTGC	60.24	43.48	4.17
242	HvSSRCM-242	22626	chr2	AT	TA	2	33	28713896	28713961	66	1	184	AGTAAACAAGAATCGAGCAAAGAAGG	60.07	38.46	3.46	TGTGTAAATAGTAATTCCTCCCTTACG	58.8	37.04	3.18
243	HvSSRCM-243	22755	chr2	AT	AT	2	23	29041459	29041504	46	1	151	GTAAGATTGAGATGGCCCAGC	58.77	52.38	4.85	ACATGATACAGTAAAGTTAGCTGCC	59.18	40	4.85
244	HvSSRCM-244	22834	chr2	AG	GA	2	38	29473514	29473589	76	1	166	CAAAGAAACATTTTGGATTTTGCCC	58.79	36	5.36	CGTCCCAGTGGAGATTTTTGC	59.8	52.38	3.68
245	HvSSRCM-245	22882	chr2	AAT	TAT	3	20	29657333	29657392	60	1	244	AGGCCTTCTACTCTGCATAGC	59.31	52.38	2.97	ACAAAGGTTTCTACTGAACTACGG	58.7	41.67	4.02
246	HvSSRCM-246	22943	chr2	AG	GA	2	31	29855358	29855419	62	1	149	AGAGCTGTGACGAACTGTGG	59.97	55	4.17	TGCAAAACAAAACCCAAGCC	58.26	45	4.35
247	HvSSRCM-247	23086	chr2	AT	AT	2	21	30178092	30178133	42	1	124	AAACACATCCATCCTTCGATCC	58.45	45.45	3.36	GCGATCACTTTTGTTTGCGG	58.95	50	5.69
248	HvSSRCM-248	23104	chr2	AT	TA	2	23	30224267	30224312	46	1	228	GGCTTGGACTACTTTCTTCACC	58.92	50	4.02	GTTTTTGGTGAAGCTGAGGAGG	59.71	50	4.3
249	HvSSRCM-249	23142	chr2	AAT	AAT	3	15	30337645	30337689	45	1	202	ACAGCTGAGGCAACAAGTCC	60.54	55	3.85	AATTTGCAGACTCACGGACG	58.85	50	4.79
250	HvSSRCM-250	23343	chr2	AT	AT	2	22	30905050	30905093	44	1	193	CTGATTGGCTGCTCGAGGG	60.52	63.16	4.3	CTGGTCTTGGTCGAGTACTCC	59.53	57.14	3.85
251	HvSSRCM-251	23543	chr2	AT	TA	2	22	31449588	31449631	44	1	200	TCAATTGAGGTTGGGCCACG	60.89	55	4.94	ACATAACTACCTATGTGTCTCATCCG	60.02	42.31	4.18
252	HvSSRCM-252	23614	chr2	AAT	ATT	3	16	31583237	31583284	48	1	178	ACAGGTCATAGTTAAGGATTCAAAGC	59.4	38.46	3.51	AGTTTTGCATGCTGATCGCG	60.18	50	5.87
253	HvSSRCM-253	23698	chr2	AT	AT	2	24	31789314	31789361	48	1	172	AATTTGGAAGGTGAGGAGTTCG	58.59	45.45	3.95	AGCACATCCATCCTTCGATCC	59.93	52.38	3.36
254	HvSSRCM-254	23839	chr2	AAT	AAT	3	18	32202700	32202753	54	1	243	ATGACGCGTGAAGCTTTTGG	59.76	50	3.28	GTTCAAGTCGTTACTGAACATAAAACC	59.41	37.04	3.27
255	HvSSRCM-255	24103	chr2	AAT	TAT	3	14	33198662	33198703	42	1	148	TTTAAATGTCGTCGCCGTCG	59.29	50	5.12	ATAAAAACGGACAAGCATAACGG	58.02	39.13	4.44
256	HvSSRCM-256	24111	chr2	AAT	ATA	3	19	33238936	33238992	57	1	160	ACTTTAAGCTAACAAGCCCCC	58.2	47.62	5.4	ACCACTTATGTCATTGCTCATGC	59.62	43.48	4.06
257	HvSSRCM-257	24286	chr2	AG	CT	2	24	34491577	34491624	48	1	149	CCCTCCCATTCTCACCAAGC	60.39	60	4.01	GGTGATGTTGGCTGTCAAGG	59.12	55	3.61
258	HvSSRCM-258	24409	chr2	AT	AT	2	22	35174579	35174622	44	1	165	GAGTACATTCTTGGCTTTCCCC	58.98	50	4.81	CTCTGGTCGACCTGCAAGC	60.74	63.16	4.01
259	HvSSRCM-259	24447	chr2	AAT	ATA	3	14	35229074	35229115	42	1	222	TCGTCAGCAATTGCAAAGCG	60.39	50	4.68	TGGTGAGATGTTGACCTGCC	59.96	55	4.85
260	HvSSRCM-260	24696	chr2	AT	AT	2	22	35818907	35818950	44	1	164	TGATGACCAATGCACCTGGG	60.32	55	4.45	TCGGGAGAGTTTGATACTGAGG	58.98	50	3.86
261	HvSSRCM-261	24715	chr2	AAT	AAT	3	19	35857605	35857661	57	1	234	AGTGATGTATCTTGTTTGCATACTGG	59.68	38.46	4	AGTTTGCAATGGGTTGATGAGC	60.03	45.45	4.26
262	HvSSRCM-262	24727	chr2	AG	AG	2	23	35874539	35874584	46	1	233	TGGGCTGTGTAATTTGGTTGG	59.03	47.62	3.77	ATGAGGGCTTTCAAAGGTGC	58.74	50	5.01
263	HvSSRCM-263	24795	chr2	AT	AT	2	32	36084279	36084342	64	1	227	CAGCAATGCGTCTTGTGGG	59.79	57.89	4.61	TCTTCTTATGTGTTATGTTCAGTGTGG	59.61	37.04	4.17
264	HvSSRCM-264	24818	chr2	AAT	AAT	3	16	36167771	36167818	48	1	192	GTTTAGAGTGCAAACCATTGATGC	59.38	41.67	3.91	CGAATTACAAGTTGACATGTGGC	58.84	43.48	5.01
265	HvSSRCM-265	24832	chr2	AAT	TAA	3	17	36270706	36270756	51	1	120	GGGTAATACTCAATTTCCCGTTGG	59.66	45.83	3.77	TTTTTCCCCAATTAAATCACTATGGG	58.14	34.62	4
266	HvSSRCM-266	24905	chr2	AT	AT	2	20	36532150	36532189	40	1	218	TCTAACACTCAACACACCCCC	59.58	52.38	5.4	GGGTGTGATATTGCTTTAGACTGG	59.42	45.83	4
267	HvSSRCM-267	25039	chr2	AAT	ATA	3	42	36950389	36950514	126	1	289	TCGTTCTGATCTCTTCTCAAAAGG	58.53	41.67	3.11	AGAAGGCAAAGGATGGAGGG	59.37	55	4.3
268	HvSSRCM-268	25074	chr2	AT	AT	2	20	37049857	37049896	40	1	112	TGAAAACAATGTACAACATGAGATGC	59.14	34.62	3.91	AGAAACTTTGCCTTCACTACTGC	59.43	43.48	4.4
269	HvSSRCM-269	25549	chr2	AAT	ATA	3	27	38212578	38212658	81	1	241	AGGTAAAATAAGAGCCACACCC	58.04	45.45	4.61	TAGTTGGCAATGACCCCACC	59.96	55	4.61
270	HvSSRCM-270	25719	chr2	AAT	ATA	3	15	38506642	38506686	45	1	216	TGATTGGAATGTTGTAGCCTTTAGG	59.35	40	2.69	ATATGAAAGTGTAAGGCAAATGTCG	58.21	36	4.35
271	HvSSRCM-271	26078	chr2	AT	TA	2	23	39313384	39313429	46	1	243	TCCATCAAACTACCAAATTGGCC	59.49	43.48	5.36	CGGAAATCCTTATCCTAAAACGGG	59.49	45.83	5.28
272	HvSSRCM-272	26132	chr2	AG	CT	2	27	39441851	39441904	54	1	207	AATAGATTCGTGCGCTTGCG	59.7	50	4.85	TCTTCAAAGCAACAAAAGCGC	58.81	42.86	5.92
273	HvSSRCM-273	26177	chr2	AAAT	ATTT	4	10	39568405	39568444	40	1	191	AGTTACAGAGAGAGTGCAGAGG	58.91	50	3.69	GCAATAGAAAGCACACAATAAGTTGC	60.18	38.46	4.17
274	HvSSRCM-274	26736	chr2	AAT	TTA	3	18	41138355	41138408	54	1	146	TGGTACATTATACGGTGTTATATGGG	58.39	38.46	4	GGAGTCAAATATCACGGTCTCC	58.28	50	3.71
275	HvSSRCM-275	27210	chr2	AAT	TAA	3	16	42296164	42296211	48	1	177	ATTTAAGGTAACCACAACAACAGC	58.16	37.5	4.4	CGAGCAAATATTCCAACAACTAGC	58.73	41.67	3.42
276	HvSSRCM-276	27349	chr2	AG	GA	2	22	42507176	42507219	44	1	104	TGGGTGATGATCTAGAAGATGGC	59.67	47.83	4.4	CCATATTTGGGGGACTTTCGC	59.32	52.38	4.7
277	HvSSRCM-277	27440	chr2	AAT	AAT	3	14	42693355	42693396	42	1	199	AAAAGAGGGCCACTTTGAGC	58.67	50	4.26	AAAAACAAGACCGCATTGCC	58.14	45	4.52
278	HvSSRCM-278	27460	chr2	AG	AG	2	44	42715485	42715572	88	1	243	ATCCCTTGGCTTGCTACACG	60.39	55	4.49	ACATGCATGTAACTTAGCATTACCC	59.7	40	3.69
279	HvSSRCM-279	27502	chr2	AAAT	AAAT	4	10	42800325	42800364	40	1	173	TGTATGAGACATGCCATCTTACTCC	60.22	44	3.85	AGGTTCTAAGCCATCTAGCCG	59.31	52.38	5.52
280	HvSSRCM-280	27642	chr2	AT	AT	2	23	43065073	43065118	46	1	132	TTAGACAACTACCCTTCTATGTGC	58.03	41.67	4.57	TCTTTTGCTTGTTTCTCCAAAAGC	59.13	37.5	3.51
281	HvSSRCM-281	27643	chr2	AAT	AAT	3	37	43065618	43065728	111	1	220	CAAAGAAGCAGGAATCCGCC	59.55	55	6.13	GGGCAGCATGATTGAACTCG	59.62	55	4.18
282	HvSSRCM-282	27687	chr2	AC	TG	2	24	43183118	43183165	48	1	240	ATACACTGGGTTTATATATCACTGGG	58.08	38.46	4.45	TCAACGTGCAGCTTCATTTGG	60	47.62	3.28
283	HvSSRCM-283	27713	chr2	AT	AT	2	33	43272271	43272336	66	1	140	CCTAAATGAAAAGCCCGGGC	59.54	55	6.13	TCTCGATTGGAGTGATTGTTCC	58.14	45.45	3.62
284	HvSSRCM-284	27801	chr2	AT	TA	2	20	43466576	43466615	40	1	161	TACGTATCGTAGGGGTTCCC	58.02	55	3.97	GTTCCAACGAAAGCACACCC	59.97	55	4.61
285	HvSSRCM-285	27864	chr2	AG	AG	2	30	43649565	43649624	60	1	194	TAAGGGGTGAAGCAACTGCC	60.25	55	4.85	GTTTCCTAATTGCGAGCTTAGGG	59.69	47.83	3.53
286	HvSSRCM-286	27935	chr2	AT	AT	2	21	43812946	43812987	42	1	178	GTGTGTGTGTTTGTGTATAATCACG	59.16	40	4.35	GAGTCCTTGTCACCAACATGC	59.46	52.38	4.06
287	HvSSRCM-287	27989	chr2	AC	TG	2	21	43983916	43983957	42	1	197	TTCGGGTGGGTAATTTGGGC	60.61	55	5.36	TTGCGGGATCAGTAATTCATACC	58.61	43.48	2.73
288	HvSSRCM-288	28045	chr2	ATAC	TATG	4	10	44209904	44209943	40	1	155	AGCTTTGTGTGTTTATCTGAATTGC	59.08	36	3.56	CTGCAACCGATTAGCCAAAGG	59.87	52.38	3.11
289	HvSSRCM-289	28097	chr2	AT	AT	2	31	44372941	44373002	62	1	181	ACCACAACATAAATGTAAAACGTAACC	59.14	33.33	2.85	CCGGTATGAATCATGATGCACC	59.51	50	5.01
290	HvSSRCM-290	28128	chr2	AC	AC	2	20	44462590	44462629	40	1	227	AATGCAGTGGGTGTCCAGC	60.6	57.89	4.85	AAGAAACCTACAAGGAGGGAGG	59.09	50	4.3
291	HvSSRCM-291	28148	chr2	AC	AC	2	20	44518710	44518749	40	1	234	AATGCAGTGGGTGTCCAGC	60.6	57.89	4.85	AAGAAACCTACAAGGAGGGAGG	59.09	50	4.3
292	HvSSRCM-292	28154	chr2	AG	TC	2	35	44539400	44539469	70	1	238	GTTCTGGGTCCGTCACTGC	60.67	63.16	4.4	GTCTACATTCAACTTTGCAACATCC	59.14	40	3.51
293	HvSSRCM-293	28183	chr2	AG	GA	2	20	44582843	44582882	40	1	108	GGCTATATCGAGCTGCTGTAGG	60.16	54.55	3.18	TGGGGATGCTCTCACTAAAGG	59.16	52.38	3.11
294	HvSSRCM-294	28332	chr2	AT	AT	2	26	45015461	45015512	52	1	159	CGAATATTGGTTGTGACCCCC	58.98	52.38	5.4	TTTGAGACTCACAATGTACATTTGC	58.56	36	3.68
295	HvSSRCM-295	28873	chr2	AT	AT	2	24	45978387	45978434	48	1	226	AAAATAACTCTATCAAGTGTCATGGC	58.01	34.62	4.4	GCTTACAGTTTTAAAGTTTTCCCGC	59.83	40	6.13
296	HvSSRCM-296	28878	chr2	ATAC	TATG	4	14	45979484	45979539	56	1	176	GCCAACAACGATTGACTCACC	60.07	52.38	4.02	ACACTTCCAAACACCAAATACTAGC	59.76	40	3.42
297	HvSSRCM-297	28918	chr2	AAT	TAA	3	16	46048382	46048429	48	1	203	ACTCTGATGGCATGAATATGAAAGG	59.23	40	3.11	TAGCTCGCTTTCGGTCATCC	59.9	55	3.51
298	HvSSRCM-298	28980	chr2	AT	TA	2	22	46201971	46202014	44	1	177	GACTTACTAAACCGCACGGC	59.28	55	5.68	TTTTCTTATGGCTTCAATTCCAGC	58.28	37.5	4.85
299	HvSSRCM-299	29120	chr2	AT	AT	2	33	46425014	46425079	66	1	233	AGAGCTCTATATGACATCTTTAACCC	58.1	38.46	4.11	GTCATTTTATGAGTTTTTCCTTCTCGG	59.25	37.04	4.63
300	HvSSRCM-300	29150	chr2	AT	AT	2	20	46502964	46503003	40	1	231	AGTGCTTGTTCCCGAAATGC	59.4	50	3.56	CCTCAACTTTGTTCAATGAAAATGC	58.35	36	3.56
301	HvSSRCM-301	29185	chr2	AAAG	TCTT	4	10	46595516	46595555	40	1	193	ACCTCTTCATCTTCTTATCTGTTTCC	58.67	38.46	3.13	CAAGTTCTGCTTCGTGTCTACC	59.27	50	3.18
302	HvSSRCM-302	29211	chr2	AT	TA	2	30	46638532	46638591	60	1	164	AGATGCATTAACTAGCGTGGC	58.79	47.62	5.01	ACAAGACATATTGCAGAAGATCTCG	59.25	40	4.04
303	HvSSRCM-303	29245	chr2	AAT	ATT	3	17	46715342	46715392	51	1	169	GCCTTGATATATGATGGATACCTTCC	59	42.31	3.46	TGGGCCAATAATCTTAACTTTTGC	58.27	37.5	3.68
304	HvSSRCM-304	29382	chr2	AT	TA	2	24	46927522	46927569	48	1	116	TCCTTCAATTATCATTTGGGACGC	59.66	41.67	5.19	ACTTTTGTGATTCTAATTTGCGTTCC	59.36	34.62	3.62
305	HvSSRCM-305	29516	chr2	AT	AT	2	23	47168409	47168454	46	1	131	ACGTGTTAATCAAATAGCTGGCC	59.62	43.48	5.36	CGTGTACGTAATTTAGGCGCC	59.74	52.38	6.53
306	HvSSRCM-306	29683	chr2	AG	TC	2	20	47537347	47537386	40	1	119	AGTTTCAGAATATTGAGTGGAGTATGC	59.5	37.04	3.14	TCTCAAATGAACTGTGATTGGCC	59.49	43.48	5.36
307	HvSSRCM-307	29843	chr2	AT	AT	2	31	47898530	47898591	62	1	239	CCGCCTCTGCTCCTATTTCC	60.25	60	3.13	TGCTTCTTCATACCCCAGTGG	59.72	52.38	4
308	HvSSRCM-308	29962	chr2	AT	AT	2	26	48079957	48080008	52	1	142	AGTTAGTGAAGAAATGAGTGCTCG	59.07	41.67	5.03	CGAATTGAATCGACAATATATACTGGC	58.89	37.04	4.85
309	HvSSRCM-309	29963	chr2	AT	TA	2	21	48082389	48082430	42	1	143	TTAAAGTCAGAGATCCCTGATTGG	58.01	41.67	3.16	GGAACTCCGTGATTGGATGC	58.98	55	3.91
310	HvSSRCM-310	29982	chr2	AT	TA	2	24	48111693	48111740	48	1	178	GTGCATAATAATGAGCCCCGC	59.8	52.38	6.13	TCAATTTAGACTGGGGGCGC	60.39	55	6.53
311	HvSSRCM-311	30077	chr2	AT	AT	2	27	48210852	48210905	54	1	225	GAAGTTTCAAGCCTCTCTGCG	59.54	52.38	5.18	GATTTAACAACTGCACTTATACTGACC	58.82	37.04	4.02
312	HvSSRCM-312	30082	chr2	AAT	AAT	3	14	48229911	48229952	42	1	129	TGTTTGTTTGTTTTGTTACCCCC	58.42	39.13	5.4	TCATTTAACAACACGAAAATTCAGAGC	59.62	33.33	4.09
313	HvSSRCM-313	30137	chr2	AACACG	TTGTGC	6	7	48360692	48360733	42	1	185	AGAATGCGAATGGTAGGGGG	59.53	55	5.4	CGTCATCTCCCTCCCTTGC	59.86	63.16	4.01
314	HvSSRCM-314	30239	chr2	AT	AT	2	21	48565449	48565490	42	1	153	ACAGCAAAGAGTGAAAGAGCG	59.13	47.62	5.03	TGGAAAAGTAGTGTGGCCGG	60.25	55	6.13
315	HvSSRCM-315	30336	chr2	AT	AT	2	31	48763564	48763625	62	1	174	ACATATTTGAGTTTGACACGTATGC	58.46	36	3.14	ACATGCATGTAACTTAGCATTACCC	59.7	40	3.69
316	HvSSRCM-316	30504	chr2	AT	AT	2	24	49034074	49034121	48	1	179	AGCATTCGGATTGGAGTCGG	60.18	55	4.79	GCAAAATCTCCGGCTCAAGC	60.18	55	4.01
317	HvSSRCM-317	30678	chr2	AAT	ATA	3	19	49381009	49381065	57	1	173	TCCTTGTTGTTGGAGTTGCG	58.98	50	4.85	TCATCGACTGCCATGTTCCG	60.46	55	4.3
318	HvSSRCM-318	30689	chr2	AAT	TAA	3	31	49406065	49406157	93	1	164	TTAGTTGATGTAAATCCAATACACTGC	58.33	33.33	4.4	GGCAAAGATAATAAACGGGGGC	59.96	50	5.8
319	HvSSRCM-319	30701	chr2	AT	AT	2	23	49425897	49425942	46	1	174	AAACAGACACGTTGTGCAGC	59.9	50	5.25	ATGCCTCCAAATGAAGCACG	59.19	50	5.34
320	HvSSRCM-320	30715	chr2	AG	CT	2	31	49459539	49459600	62	1	209	ACACTGTATTAGAGTGAGTCTTTTGG	58.84	38.46	3.28	CTTTCTCGGACTTCAGGGCC	60.39	60	5.8
321	HvSSRCM-321	30777	chr2	AAAG	AAGA	4	10	49569455	49569494	40	1	178	GAAAGGCTGTTGATTCACATGC	58.75	45.45	4.06	TCTTCTGTCAAGTAAGGAATCTCCC	59.81	44	4.3
322	HvSSRCM-322	30853	chr2	AAT	AAT	3	14	49697306	49697347	42	1	151	CCGCCCCAATCCATTAATCC	58.74	55	3.01	AGGGAGGAGAAGGAAGGTCC	59.96	60	4.46
323	HvSSRCM-323	30859	chr2	AT	TA	2	26	49706790	49706841	52	1	108	TATGCACTGTACAGCCGTCG	60.18	55	5.12	GACTTGCCCACCTCCTTACC	60.04	60	2.85
324	HvSSRCM-324	30874	chr2	AAT	AAT	3	15	49728691	49728735	45	1	158	ACATTTTATCAAAGACTTTCAACCGG	58.85	34.62	5.28	CTATTCAAACCTGCACCCACC	59.18	52.38	4.61
325	HvSSRCM-325	30919	chr2	ATAC	ATGT	4	12	49800704	49800751	48	1	186	TGGAAACCCTCAGAACCAGG	59.23	55	4.45	TGAAATTAGACACACACACACGC	60	43.48	5.34
326	HvSSRCM-326	30975	chr2	AT	TA	2	26	49874928	49874979	52	1	185	CACACACAGCAATAATAATAAGTCCC	58.58	38.46	4.46	ACAGAGATGTAAGTTACGTGTACG	58.37	41.67	3.67
327	HvSSRCM-327	31073	chr2	AT	TA	2	34	50036249	50036316	68	1	174	AGATGTGTGTGTATGTGCACG	58.93	47.62	5.34	AGAGAAAATTAATCACCACCTCCC	58.49	41.67	4.3
328	HvSSRCM-328	31101	chr2	AT	AT	2	23	50068371	50068416	46	1	109	GTCTGTGTGTGTGTGTGTGC	59.9	55	4.57	CGTTCCTGTACTTTCATGAACTACG	59.94	44	3.51
329	HvSSRCM-329	31189	chr2	AAT	TTA	3	16	50245263	50245310	48	1	212	ACTCCTACCATAGTCCGTTGC	59.24	52.38	4.17	GTGTACTAGGTCTGACTCATTTGG	58.59	45.83	3.28
330	HvSSRCM-330	31378	chr2	ATAC	ATAC	4	10	50640814	50640853	40	1	170	TTCACACATGGGAGAGAAAGC	58.22	47.62	3.51	CTCCACTTGCATGGTGATGG	58.9	55	3.51
331	HvSSRCM-331	31404	chr2	AAAAT	TTTTA	5	8	50690445	50690484	40	1	164	GCATCCACAAACCAAACCCC	59.97	55	4.95	TAGTGAGGTTGGGTTGGTGG	59.23	55	4.61
332	HvSSRCM-332	31499	chr2	AG	TC	2	28	50878056	50878111	56	1	230	TTTGCCCACCCTTAGCATGC	61.26	55	4.06	TCCTGGAATCTGGTTTGCCC	59.96	55	5.36
333	HvSSRCM-333	31521	chr2	AG	AG	2	25	50915561	50915610	50	1	157	AAAGCACTGAGAGCCATAAGC	58.64	47.62	3.09	ACTTAAACGTTGAAGTTTTGAAGCC	59.2	36	4.35
334	HvSSRCM-334	31571	chr2	AT	AT	2	20	51002900	51002939	40	1	174	ACAATTGTCGTACCATAAGCAGG	59.06	43.48	4.85	CCGTATGGTTCAAAGCCATCG	59.67	52.38	3.84
335	HvSSRCM-335	31665	chr2	ATC	ATC	3	14	51171281	51171322	42	1	142	TCCAACTTCGGATGAGCACG	60.39	55	5.34	GATTGGTGAACACGTGCTACC	59.54	52.38	3.18
336	HvSSRCM-336	31692	chr2	AAT	TTA	3	14	51222581	51222622	42	1	187	GTGCACATAGTCGGAACTATATTCG	59.66	44	3.34	AGACAAAGTTGGGTGAGGCG	60.54	55	5.52
337	HvSSRCM-337	31729	chr2	AAT	TTA	3	28	51296737	51296820	84	1	170	CACTTCCCCTTGCAAATGACC	59.73	52.38	4.02	AAACTCAGCATATTATTAATGACGACG	58.51	33.33	5.12
338	HvSSRCM-338	31820	chr2	AG	AG	2	22	51436469	51436512	44	1	195	TGTTACTGCATGATCTATCTCAAAGC	59.52	38.46	3.51	ATGACTTAAGAGCTGCCGCC	60.46	55	6.13
339	HvSSRCM-339	31863	chr2	AAT	ATT	3	16	51495855	51495902	48	1	237	CCCTACACACAAACATACACACG	59.81	47.83	4.49	GCTTCAAGTTCAATCTTGGTACTAAGG	60.36	40.74	2.69
340	HvSSRCM-340	31933	chr2	AAACAC	ACACAA	6	7	51633760	51633801	42	1	177	GCCTCGCGTTTAGAATCACG	59.7	55	4.35	AAGAAGTTACAGCCAGGGCC	59.96	55	5.8
341	HvSSRCM-341	32184	chr2	AAT	TAT	3	30	52054417	52054506	90	1	158	ATGAAAAGAAGCGAGGAGGC	58.26	50	4.7	TCATATGCACGTAACTGCGC	59.07	50	6.09
342	HvSSRCM-342	32224	chr2	AG	CT	2	41	52092036	52092117	82	1	191	CCCACACTTTAAGATCGCGG	58.99	55	6.46	CACTTTTGTTGATGTGTGAGAACC	58.96	41.67	3.62
343	HvSSRCM-343	32272	chr2	AT	AT	2	20	52167332	52167371	40	1	136	AACGAACCTGCAGTTTAGGC	58.76	50	3.93	AGGATTTCTATTAATTTGCTTGCCG	58.49	36	5.69
344	HvSSRCM-344	32340	chr2	AT	TA	2	29	52296150	52296207	58	1	161	TCCCACGTCATCAATTTTCATGC	60.12	43.48	4.06	ATAATGCTTTGAAACATAGAGGTGC	58.2	36	5.01
345	HvSSRCM-345	32439	chr2	AAT	TAA	3	14	52422547	52422588	42	1	174	AACAAACACCATACAAATTAGCCG	58.53	37.5	5.52	CATGCCTCACAATCACTGCC	59.55	55	4.85
346	HvSSRCM-346	32552	chr2	AAT	ATT	3	21	52543956	52544018	63	1	173	GTATGATTCTCCTGATCTAAATCAAGC	58.07	37.04	4.01	AGGCTACTGGTCTATGCTTGC	59.86	52.38	4.01
347	HvSSRCM-347	32649	chr2	AT	TA	2	43	52800335	52800420	86	1	205	ATTCCATGCAACCGGTTTGG	59.39	50	3.28	GGGGTGGATTAAGTTTGCCC	58.81	55	5.36
348	HvSSRCM-348	32700	chr2	ATAC	ATAC	4	10	52909141	52909180	40	1	106	CGACTTAACAACATACCCCGC	59.34	52.38	6.13	TCCAACTGGAGAAGCTTGCC	60.25	55	4.52
349	HvSSRCM-349	32709	chr2	AC	TG	2	21	52920934	52920975	42	1	127	ACATACTCTGATCACCATTACAGC	58.39	41.67	4.4	TTTGAGTCCCTTTCCCTTGC	58	50	4.01
350	HvSSRCM-350	32716	chr2	AG	TC	2	27	52934095	52934148	54	1	147	ACTTCTAAATTTGTTAACGACAGTGC	58.87	34.62	4.4	GTTTGAGCTTTGACTAACCCTCC	59.5	47.83	4.3
351	HvSSRCM-351	32736	chr2	AT	AT	2	29	52976517	52976574	58	1	178	TGCGCGAAAAATCCAAAAGC	58.86	45	3.51	TTTTGATGCGCTTTGGACCG	60.04	50	4.79
Sl.No	Chromosome 3	id	sequence	standard	motif	type	repeat	start	end	length	entry	product	forward	tm1	gc1	stability1	reverse	tm2	gc2	stability2
352	HvSSRCM-352	32807	chr3	AT	AT	2	31	118533	118594	62	1	220	ACACGAGTTATTAAATCATCACTCCC	59.24	38.46	4.3	TCGTATTCTGTTTGCATCAAGGG	59.31	43.48	3.95
353	HvSSRCM-353	32909	chr3	AT	AT	2	43	576253	576338	86	1	196	GGTAATACTCCAAATCGAAGTGGG	59.19	45.83	4.61	TGAGCCTTTCTAGCCATCCC	59.16	55	3.85
354	HvSSRCM-354	32959	chr3	AT	AT	2	24	731397	731444	48	1	223	TCCCTAGTCGAATCAACACCG	59.52	52.38	4.94	ATTTATTGCCATGCCTGCCC	59.24	50	5.36
355	HvSSRCM-355	33380	chr3	AAT	ATT	3	16	1789968	1790015	48	1	146	GCAATTGCAGGGTCGTATGC	60.25	55	3.14	CCAATGTCAACACCATCGCC	59.83	55	5.54
356	HvSSRCM-356	33633	chr3	AC	CA	2	23	2608691	2608736	46	1	173	TCCCGCACTTTAAAATCCTGG	58.56	47.62	4.45	ATTCCATCGATCGTCGTGGG	59.97	55	4.61
357	HvSSRCM-357	33867	chr3	AT	AT	2	24	3246267	3246314	48	1	221	ACTCTGAACAACCCGAATGC	58.48	50	3.56	GACAGAACAGAATGACGCAGC	59.87	52.38	5.25
358	HvSSRCM-358	33989	chr3	AAT	TAT	3	21	3548031	3548093	63	1	207	CGAATTACAAGTTGACATGTGGC	58.84	43.48	5.01	GTTTAGAGTGCAAACCATTGATGC	59.38	41.67	3.91
359	HvSSRCM-359	34051	chr3	AAT	ATT	3	18	3790094	3790147	54	1	182	TGAGTGAAAAATTAGGGATTTATGTGC	58.75	33.33	4.57	CACAAAATCTGCCACAGCCG	60.39	55	5.52
360	HvSSRCM-360	34205	chr3	AG	TC	2	20	4333619	4333658	40	1	104	AGTCTTCTTACTCACCTGCACC	59.7	50	5.01	TGTGGGAAAACAAGAAGAGGC	58.69	47.62	4.7
361	HvSSRCM-361	34275	chr3	AAT	TTA	3	17	4562838	4562888	51	1	184	AATGAGCGCTATAGCCGAGC	60.39	55	5.03	CTCGGAGACTGTGGCTAAGG	59.54	60	2.69
362	HvSSRCM-362	34347	chr3	AT	AT	2	21	4772769	4772810	42	1	119	CCATCGGTGGCTTTTAACCC	59.18	55	4.11	ACATGGTGGGAGAAAGATGACC	60.03	50	4.02
363	HvSSRCM-363	34357	chr3	AG	AG	2	22	4815569	4815612	44	1	167	CACACTCCTCACCAAAAGCG	59.41	55	4.68	CGGTTGCCGCCATATAAACG	60.04	55	3.6
364	HvSSRCM-364	34399	chr3	AC	TG	2	21	5057357	5057398	42	1	123	CCTACATCCACGAGACCACG	59.9	60	4.94	GACTGTGAAAATTGATGAATTTTTGGG	58.72	33.33	4.12
365	HvSSRCM-365	34460	chr3	AAT	TAT	3	27	5154744	5154824	81	1	232	CGACGATATTCATAGAAGGTGTTGG	59.6	44	3.77	GCACACGCACACACATGC	60.73	61.11	4.06
366	HvSSRCM-366	34527	chr3	AT	AT	2	29	5382070	5382127	58	1	190	TCAATGTCGCTTTTCTAGAAGAGC	59.37	41.67	4.09	ATGAAATGCAGGGGTGAACC	58.44	50	3.62
367	HvSSRCM-367	34696	chr3	AT	TA	2	27	5808734	5808787	54	1	240	TGTTAAAAGCGGAAAATGGTGC	58.61	40.91	5.01	TGAGCTGAAAAGTGAGGCCC	60.25	55	5.8
368	HvSSRCM-368	34721	chr3	AG	AG	2	23	5933852	5933897	46	1	149	GGCGATTTGAAGGTTGACAGC	60.4	52.38	4.4	AAAAACATTCCCCACGGCCG	61.81	55	6.13
369	HvSSRCM-369	34780	chr3	AAT	ATT	3	24	6149561	6149632	72	1	217	GGCGTTCAAGTCGTTACTGG	59.21	55	4	AAGGCAAACAATGAAAAGAAAAAGC	58.45	32	3.51
370	HvSSRCM-370	35135	chr3	AT	AT	2	34	7299254	7299321	68	1	203	ACCATAGATTAATTTGAGAATCTTGCC	58.15	33.33	4.52	TTCTATGTCACAGGAGTTATTGGC	58.57	41.67	4.52
371	HvSSRCM-371	35225	chr3	AG	TC	2	20	7675953	7675992	40	1	188	TGCTATCCGGTAAAGGAATAGGC	59.99	47.83	3.93	GGATTGCCTCATCTTTGTCTGG	59.31	50	3.86
372	HvSSRCM-372	35245	chr3	AT	TA	2	21	7754359	7754400	42	1	100	CCACATCACCTCCTCAAGTCC	60.07	57.14	3.85	TGTCCTTTTACATACAGTCCCCC	59.74	47.83	5.4
373	HvSSRCM-373	35306	chr3	ACCCGG	ACCCGG	6	9	7880887	7880940	54	1	238	CTCGTATCGAACTCGGAGGC	60.04	60	4.7	AGAATGACCTAGACGCAACCG	60.14	52.38	4.44
374	HvSSRCM-374	35335	chr3	ATATAC	CATATA	6	8	7959050	7959097	48	1	208	AACTCCCCAGAAGCAAGTGG	59.89	55	4	TGAACATTTCTCTGTGCTCCC	58.22	47.62	4.3
375	HvSSRCM-375	35611	chr3	AAT	AAT	3	15	8934954	8934998	45	1	157	AATAAAAACATCAACAGCACATCATCG	59.73	33.33	3.84	TAACAACAACGGGGCCAAGC	61.46	55	4.01
376	HvSSRCM-376	35616	chr3	AT	AT	2	36	8953786	8953857	72	1	158	TCTCCAGCAAACCAACTTGG	58.31	50	3.61	TATACATGGCAGCAGGGTCG	59.61	55	4.79
377	HvSSRCM-377	35637	chr3	AC	AC	2	20	9010000	9010039	40	1	194	TGGCATGACGCTATTGATCC	58.12	50	3.36	CTAAACCATATGGCTTAATAGCTTTCC	58.48	37.04	3.13
378	HvSSRCM-378	35638	chr3	AT	TA	2	22	9010613	9010656	44	1	125	TGACATCTGCTAGGAGAGAATACC	59.17	45.83	2.73	TGGGAAAGTTGTTAAATCGTGTGG	59.96	41.67	4.17
379	HvSSRCM-379	35694	chr3	AAG	GAA	3	14	9210482	9210523	42	1	138	GCAGGAAGGAAAGAAGAAGACG	59.26	50	4.18	CGCCTTCTTCCTTCTGTTGC	59.48	55	4.17
380	HvSSRCM-380	35707	chr3	AG	TC	2	21	9225906	9225947	42	1	190	CAGAGTCATCGTCTCCACCC	59.54	60	4.61	AAGATTTTCAGGTCAGATCAAAACC	58.01	36	3.27
381	HvSSRCM-381	35746	chr3	AT	TA	2	24	9286355	9286402	48	1	183	ACCAAAAGCATGGCCCTCG	60.98	57.89	4.63	AGGAATTTTATCTCTCCGGCCC	59.89	50	5.8
382	HvSSRCM-382	35823	chr3	AG	TC	2	22	9492955	9492998	44	1	154	ACCATCAAGAGTACTGTTCTCGG	59.81	47.83	4.63	TGGTTTGATCTAGGCTGGTGC	60.34	52.38	5.01
383	HvSSRCM-383	35970	chr3	AT	TA	2	21	9874912	9874953	42	1	186	AGGAAGCATGTAATCTTTCGCC	59.05	45.45	5.54	TTTGCTTCAAAGATTCGAACTGG	58.14	39.13	4
384	HvSSRCM-384	36251	chr3	AG	AG	2	28	10797081	10797136	56	1	141	TGTTTTCAGAGAAGACACAGAACG	59.43	41.67	3.95	CATGCATGTGTGGAGCTTGC	60.46	55	4.01
385	HvSSRCM-385	36318	chr3	AAT	ATA	3	16	11001134	11001181	48	1	156	TCGTACTGATCTCTTCTCAAAAGG	58.04	41.67	3.11	TCATGAGCCTCAGCGTCG	59.51	61.11	5.12
386	HvSSRCM-386	36333	chr3	AC	TG	2	24	11048889	11048936	48	1	149	GTCTCAACAGTGTGAAGACGG	58.87	52.38	4.79	CACCAACCACCTTTCTTTTGC	58.45	47.62	3.68
387	HvSSRCM-387	36365	chr3	AG	GA	2	23	11121085	11121130	46	1	157	AAAGTTTTCCAAAAATTTTCCCGC	58.11	33.33	6.13	TTGGCCTTTGTTTCCATGCG	59.97	50	4.73
388	HvSSRCM-388	36402	chr3	AT	AT	2	23	11255475	11255520	46	1	240	AAAACGGTAAAAACGAAGCCG	58.28	42.86	5.52	TGGAGGCGCTTAAGGTATGG	59.53	55	2.74
389	HvSSRCM-389	36580	chr3	AG	AG	2	23	12064744	12064789	46	1	164	GAAAAAGAGAAGCGTCACGGG	59.81	52.38	5.28	TGGTTGTCATTAGGGTGGCC	59.96	55	5.36
390	HvSSRCM-390	36757	chr3	ATATAC	TATACA	6	8	12557004	12557051	48	1	199	TGGTGTCTACATAAGGAAAAGGC	58.41	43.48	4.35	GGGTCATGCACTTTTGTACTCC	59.51	50	3.85
391	HvSSRCM-391	36953	chr3	ATAC	TGTA	4	16	13082500	13082563	64	1	226	TCATCCCTTTTATTCAACTCTTCGG	59.12	40	4.3	TGATGAATTTTGTGCCCCTAAGC	59.8	43.48	3.09
392	HvSSRCM-392	37158	chr3	AAT	TTA	3	15	13688069	13688113	45	1	167	CACCTCAATTTAGATTGTCATTCTTGG	59.03	37.04	3.61	AGCGTGAGTTAAGTAAATGAAAACC	58.33	36	3.27
393	HvSSRCM-393	37227	chr3	AAT	ATT	3	27	13884061	13884141	81	1	174	TGAGCCTCAACGTCATCAGG	59.75	55	3.86	TCCCCTCAAAAGGAAAATGAAGC	59.42	43.48	3.86
394	HvSSRCM-394	37229	chr3	AAT	ATT	3	18	13885722	13885775	54	1	209	CAGAGTGACGCTCCACAACC	60.95	60	3.77	TTCGGTCCACATTTTTGGGC	59.32	50	5.36
395	HvSSRCM-395	37526	chr3	AAT	AAT	3	14	14650657	14650698	42	1	189	CACACTTCCCTTACATCATCGC	59.39	50	4.58	ATATGTTAAACACGGAAAATGGTCC	58.14	36	4.46
396	HvSSRCM-396	37586	chr3	AC	TG	2	23	14838018	14838063	46	1	169	TTGAAACACTGTCCACCACC	58.24	50	4.61	AAAGTCGGGAATCCTTGATTGG	58.64	45.45	3.16
397	HvSSRCM-397	37600	chr3	AT	TA	2	20	14871256	14871295	40	1	108	GGAGGAAATGTCAATAGTCCAATCC	59.47	44	3.01	AGGATTCATTTGATATTGAGATGCCG	59.85	38.46	5.69
398	HvSSRCM-398	37622	chr3	ATC	TCA	3	18	14925494	14925547	54	1	112	TACAGATTCAGCTGCCCACG	60.11	55	4.94	TGGTACTCATCACGTGTCGG	59.48	55	4.79
399	HvSSRCM-399	37636	chr3	AAT	ATT	3	17	14967451	14967501	51	1	162	GTTTTTGGCACTAGCTTACTTAACG	59.15	40	3.18	AGTAAGAAAAGGCAAGGAGAGC	58.32	45.45	4.09
400	HvSSRCM-400	37744	chr3	AG	GA	2	21	15340917	15340958	42	1	164	CACCCATTTATAACTTTGTAACGTCG	59.04	38.46	5.12	ACAAGCCCCTGAGTCAAACG	60.54	55	3.6
401	HvSSRCM-401	37861	chr3	AT	TA	2	29	15730300	15730357	58	1	154	TCTATTTGGTGGAAACCCTAGGC	60.05	47.83	3.93	CAAGAACAAGTAACGCTACTTTTGG	59.09	40	3.28
402	HvSSRCM-402	38163	chr3	AG	TC	2	24	16568479	16568526	48	1	186	CACTTTTCACTACCAATCTCTCTTCC	59.63	42.31	3.46	GTGCCTTGACTCTCAGTATTGC	59.32	50	3.56
403	HvSSRCM-403	38192	chr3	AAT	ATT	3	16	16670627	16670674	48	1	188	GCTGGCTCATCAAGTACAACC	59.26	52.38	3.77	GCAAAAAGATGAGTCATTAAATTTGGC	59.04	33.33	4.52
404	HvSSRCM-404	38194	chr3	ATG	GAT	3	17	16671686	16671736	51	1	148	GGAGTCTTAGACACACCAATGC	59	50	3.56	CTTCTTCATCGTCGTCGTCG	58.83	55	5.12
405	HvSSRCM-405	38326	chr3	AC	AC	2	24	16997631	16997678	48	1	216	CGTGAGCATTATTTCACAATTATATGC	58.16	33.33	3.14	CTCATCTTTCCTGCTGTCGC	58.99	55	5.19
406	HvSSRCM-406	38333	chr3	AAT	TAA	3	23	17008597	17008665	69	1	200	CTCATTGACAGACATGCCCG	58.99	55	6.13	TGTATGGTTGCAGGTTGGGG	60.25	55	4.96
407	HvSSRCM-407	38398	chr3	AAT	TAA	3	21	17197002	17197064	63	1	149	TTGGTAGTTTTGGGTCGGCC	60.54	55	6.13	TGACGTGAGCATATTCCGGG	59.9	55	5.73
408	HvSSRCM-408	38470	chr3	AT	AT	2	25	17417220	17417269	50	1	206	AGACACACTTGATCTGTCCCC	59.37	52.38	4.81	GGCTTACACCAAAAATGCCCC	60.34	52.38	5.8
409	HvSSRCM-409	38480	chr3	AAT	TTA	3	18	17473032	17473085	54	1	177	ACAGCGAACCAAACACCTCC	60.82	55	4.3	TCCAGCCAATGTCTAGCTCC	59.17	55	4.7
410	HvSSRCM-410	38609	chr3	ATC	TCA	3	19	17984930	17984986	57	1	223	TGCAAATGTCAAGCAACTTGC	58.8	42.86	4.01	ATGATGTCCCAAAAGCGTGG	58.82	50	4.94
411	HvSSRCM-411	38631	chr3	AT	AT	2	25	18066378	18066427	50	1	204	AGACACACTTGATCTGTCCCC	59.37	52.38	4.81	GGCTTACACCAAAAATGCCCC	60.34	52.38	5.8
412	HvSSRCM-412	38665	chr3	AT	AT	2	25	18151628	18151677	50	1	204	AGACACACTTGATCTGTCCCC	59.37	52.38	4.81	GGCTTACACCAAAAATGCCCC	60.34	52.38	5.8
413	HvSSRCM-413	38791	chr3	AC	GT	2	30	18531649	18531708	60	1	188	CCTCCAAGTACTACAACAAAAATGC	58.85	40	3.56	CCTGCAATAAAATCAGGGGATGC	60.24	47.83	3.91
414	HvSSRCM-414	38945	chr3	AT	AT	2	31	18978143	18978204	62	1	147	GCAAACCGAACACTAACATAACG	58.85	43.48	3.18	GAGTAGTTTTCTGGTCCAACGG	58.94	50	4.44
415	HvSSRCM-415	38963	chr3	AG	TC	2	29	19019178	19019235	58	1	188	AGACTTAAACCACATTGTCTATGCG	59.65	40	4.73	GTATTTCTAAACCAACACTTGCGG	58.85	41.67	5.69
416	HvSSRCM-416	38965	chr3	AT	TA	2	24	19020136	19020183	48	1	215	GTTCAGGACAGATTTACGACACC	59.32	47.83	4.16	ACATAACCATGCAACTTAAACGC	58.52	39.13	4.84
417	HvSSRCM-417	39017	chr3	AAT	ATT	3	16	19086810	19086857	48	1	187	TTACCCTTTGCTGAAGAATTTGC	58.12	39.13	3.68	AACTAAAATTCAGTCGCATGAGC	58.03	39.13	4.26
418	HvSSRCM-418	39040	chr3	AT	AT	2	28	19129648	19129703	56	1	173	TCTAGCATGCCTAACTTCAATAGG	58.14	41.67	2.57	AGGGATTGGAAACATCTATGCC	58.16	45.45	4.4
419	HvSSRCM-419	39043	chr3	AG	GA	2	33	19136776	19136841	66	1	210	CCTGGTGAGTTATTACCTTTCTTTGC	60.35	42.31	3.68	CGCAACGACTTATTGGTGGG	59.55	55	4.61
420	HvSSRCM-420	39255	chr3	AT	AT	2	42	19683171	19683254	84	1	228	GTGGCAGAGTCTCTTGAGGG	59.75	60	4.3	GTTTATTTTGCCCTCCAGCGG	60.14	52.38	5.52
421	HvSSRCM-421	39945	chr3	AAT	ATA	3	15	21566948	21566992	45	1	212	GAAATTGTACTGATCCTTCTCAAAAGG	58.76	37.04	3.11	CAGAAGGCAAAGGGTGGAGG	60.61	60	4.3
422	HvSSRCM-422	39955	chr3	AAT	TTA	3	14	21584115	21584156	42	1	179	TGAAACTTATTGCGCGTTTTCC	58.7	40.91	3.13	AATCCATGATGACCAGGCGG	60.18	55	6.13
423	HvSSRCM-423	39962	chr3	AG	TC	2	20	21594335	21594374	40	1	162	TGAATTTCCTTTGGGATTAGAGAAACC	59.82	37.04	3.27	GGCGCCCCTTTATAAACTCG	59.06	55	4.18
424	HvSSRCM-424	40075	chr3	AAG	AGA	3	14	21881697	21881738	42	1	156	AGCTCATCAGTTGCACTTGC	59.12	50	4.01	CTGGGGGTGTCAAAAGGTCC	60.54	60	4.46
425	HvSSRCM-425	40340	chr3	AG	AG	2	24	22413281	22413328	48	1	156	TCGGATTCCTGATTCCTATTCCC	59.42	47.83	3.97	GAGGAAGACTTAGACTCCTCAGG	59.05	52.17	3.86
426	HvSSRCM-426	40498	chr3	AT	TA	2	31	22770135	22770196	62	1	138	CACATCACCTCCTCAAGTCCC	60.07	57.14	4.46	AGCCACTGATTCTTGGAAGC	58.17	50	3.86
427	HvSSRCM-427	40797	chr3	AG	CT	2	20	23253193	23253232	40	1	123	TCTCTCCTTCATGCACACCC	59.38	55	4.61	TTTTGCAAAAGTGTTCATACCCC	58.3	39.13	4.95
428	HvSSRCM-428	40861	chr3	AAT	TTA	3	16	23378878	23378925	48	1	106	TGGAAGTCAAACTAGCTGCG	58.2	50	5.18	CATCATGTAGCAATGATCGGGG	59.25	50	5.73
429	HvSSRCM-429	40924	chr3	AAT	AAT	3	15	23494645	23494689	45	1	216	AGAAACCCACCACTTCGACC	59.89	55	4.79	CTGAACTCCTCTGCTCTGGC	60.11	60	4.85
430	HvSSRCM-430	40973	chr3	AC	TG	2	23	23607193	23607238	46	1	207	CGCAGCCTCTTTTTCTCTTGG	59.8	52.38	3.61	ACGGAGACCATTTTGGATTGG	58.55	47.62	3.16
431	HvSSRCM-431	41252	chr3	AT	TA	2	28	24158144	24158199	56	1	239	GCTTCTTGTGTTCTCTAACAGGG	59.25	47.83	4.45	CACACACACACCCCTCTACC	59.97	60	3.18
432	HvSSRCM-432	41280	chr3	AC	TG	2	21	24201693	24201734	42	1	209	GCTTTATGTATGAAAAACACACAGACG	59.94	37.04	4.18	CGTTCCGATTCTATTTTAGTAAACGC	59.16	38.46	4.84
433	HvSSRCM-433	41353	chr3	AAT	TAA	3	14	24343427	24343468	42	1	217	CAAGCCCTCCACGTGTAACC	60.95	60	2.85	TGCTCCTCTCTTCTTGCTCC	59.1	55	4.7
434	HvSSRCM-434	41405	chr3	AAT	TAT	3	14	24454656	24454697	42	1	127	TGATCATGGTTCAATTGTTACTCCG	59.65	40	4.63	CGAGAAAGTCAGAAAACTCACGG	59.82	47.83	4.94
435	HvSSRCM-435	41504	chr3	AAT	AAT	3	14	24667315	24667356	42	1	148	ATGTTTGGCATGACAACCCC	59.02	50	4.95	GCAAATAATTCAAGCCGCTTCC	59.14	45.45	3.46
436	HvSSRCM-436	41600	chr3	AAT	AAT	3	18	24800007	24800060	54	1	229	TCCCACTTAACTAGCGTGTACC	59.51	50	3.34	CGTGAGCGGACTCTCTTACC	59.9	60	2.85
437	HvSSRCM-437	41635	chr3	AG	AG	2	20	24866434	24866473	40	1	175	CCAGAAATTCAGTGAGGCCG	58.91	55	6.13	ACACGTAACAGAAAGAAAAAGAAACG	59.26	34.62	3.6
438	HvSSRCM-438	41677	chr3	AT	TA	2	34	24945848	24945915	68	1	212	TTTGTGTGCTATTTGTTAGTCGC	58.22	39.13	5.19	GGGAGTAACTTACTTTCTAAATTGTGC	58.76	37.04	4.57
439	HvSSRCM-439	41923	chr3	AG	AG	2	23	25379415	25379460	46	1	204	CATCGACCACCAAAGAGTTCG	59.27	52.38	3.95	TCTGCTTTCTACGTTGGAAAAGC	59.75	43.48	3.51
440	HvSSRCM-440	42072	chr3	AAT	TAA	3	20	25629459	25629518	60	1	191	ACCCTGATTTGTTTTCCGCC	59.03	50	6.13	TGCACATCAAAAATCTTTTGCCC	59.19	39.13	5.36
441	HvSSRCM-441	42558	chr3	AG	TC	2	20	26522196	26522235	40	1	137	CATAACGATCGAGTCTCTTGCC	58.95	50	4.52	AGAGAGATGGGTTCGGTTCG	59.18	55	3.95
442	HvSSRCM-442	42747	chr3	AAT	ATT	3	18	26899490	26899543	54	1	185	GTATGGTTATGATTCATTTCTTGAGGG	58.43	37.04	4.3	TGATGAGAGAGAATTGTGGAATCC	58.32	41.67	3.01
443	HvSSRCM-443	43021	chr3	AC	TG	2	20	27334857	27334896	40	1	144	TATGATGGCGGAGTAGCAGC	59.68	55	5.25	CTCAGAGGATTTGTCCTTTGCG	59.58	50	4.85
444	HvSSRCM-444	43059	chr3	AAT	ATT	3	28	27367900	27367983	84	1	159	TGATTAATTGTGGGTTGCATGC	58.14	40.91	4.06	GTCCCTTTCACTTGTGAATTAAAATCC	59.4	37.04	3.01
445	HvSSRCM-445	43177	chr3	AAT	TTA	3	16	27634641	27634688	48	1	122	CATAGAATTGGAACCCACTACTGC	59.42	45.83	4.4	CCATTCACATACATGGAGAGAGC	58.94	47.83	4.09
446	HvSSRCM-446	43188	chr3	AT	AT	2	31	27658862	27658923	62	1	129	AAGCGGAGGGAATTATTCATGG	58.51	45.45	3.66	GCGTCATGTACTAGAGCCCC	59.97	60	5.8
447	HvSSRCM-447	43413	chr3	AAT	AAT	3	19	28056691	28056747	57	1	211	CGATCACGAAAGAAAATGCTTCC	58.91	43.48	3.46	CCCTTAGTTATGTTTGGCATTTTGG	59.13	40	3.28
448	HvSSRCM-448	43571	chr3	AG	GA	2	54	28358440	28358547	108	1	247	AATTCGCAGGAGATGGAGGC	60.18	55	4.7	AATCCAAGCTGCCGTTTTGC	60.32	50	3.68
449	HvSSRCM-449	43659	chr3	AT	AT	2	23	28477739	28477784	46	1	190	AAAAGAGTTGTGGGGGTGGC	60.76	55	5.01	AGCTGCTTCATCATAAAGAAGTCG	59.43	41.67	4.18
450	HvSSRCM-450	43682	chr3	AT	TA	2	20	28531817	28531856	40	1	194	TGCGACAATGAGAACTTTAGGC	59.26	45.45	3.93	AGACGTACGTAGACAGCAGC	59.55	55	5.25
451	HvSSRCM-451	44287	chr3	AAT	TAT	3	16	29577452	29577499	48	1	177	AAGAGGCAGCAAGTTACAGC	58.47	50	4.4	TGCAATAGTTAGTGGTCAAATTTCC	58.08	36	3.13
452	HvSSRCM-452	44530	chr3	AAT	TTA	3	19	29969230	29969286	57	1	199	ACTCATTATGAAGCAGAGAAGACG	58.65	41.67	4.18	ATTCACACGTAACAACGCGC	60.11	50	6.86
453	HvSSRCM-453	44594	chr3	AT	AT	2	24	30070905	30070952	48	1	167	AAATGCTCCATTAATATGTCCATGC	58.31	36	4.06	TGCAATAACCTTGAAACAATCTTGG	58.78	36	3.61
454	HvSSRCM-454	44619	chr3	AAT	AAT	3	20	30097696	30097755	60	1	220	CACAATCGCATTGGCCAAGG	60.46	55	3.61	GGTTTCTAATTCCCAAGACTGCC	59.56	47.83	4.85
455	HvSSRCM-455	44651	chr3	ATC	CAT	3	21	30134910	30134972	63	1	180	TCTCTGTCAGCGTCTAACAGC	59.8	52.38	4.4	TATGACGACCGAATGCTTGC	58.71	50	4.01
456	HvSSRCM-456	44672	chr3	AAAC	AAAC	4	10	30161345	30161384	40	1	139	AGGAAAAAGGGCCCCAATCC	60.25	55	3.01	CGATGTGACAGCAACGATGG	59.63	55	3.51
457	HvSSRCM-457	44683	chr3	AAT	ATT	3	15	30167249	30167293	45	1	170	CGAATTCAAGAAGATTATTCAGCGC	59.38	40	5.92	TTCAGAACAAAAGTGGGGGC	58.59	50	5.8
458	HvSSRCM-458	44693	chr3	AC	AC	2	25	30177441	30177490	50	1	177	ACACACATCATTCATGATTCAAGC	58.35	37.5	4.01	TGGTGACGTTACAATAACTGGG	58.33	45.45	4.45
459	HvSSRCM-459	44718	chr3	AG	CT	2	20	30204731	30204770	40	1	216	GAGGAGTGGTGGGGTTAACG	60.04	60	3.18	CAATCTCAAACAGGCTACGGC	59.6	52.38	5.68
Sl.No	Chromosome 4	id	sequence	standard	motif	type	repeat	start	end	length	entry	product	forward	tm1	gc1	stability1	reverse	tm2	gc2	stability2
460	HvSSRCM-460	45022	chr4	AAT	ATT	3	16	629981	630028	48	1	102	TTGCTTTCGCCAATCTACGC	59.55	50	4.42	TGTTAAGTGCAGGAGTATCATTTTCC	59.63	38.46	3.13
461	HvSSRCM-461	45055	chr4	AT	TA	2	30	678780	678839	60	1	189	GTGTCTGCACTTGTCATCGG	59.21	55	4.18	AGTGAGAAGCTGACAAGGCG	60.32	55	5.52
462	HvSSRCM-462	45097	chr4	AT	AT	2	24	730448	730495	48	1	181	GCGCGGTTTAAAAGTGTGTCC	60.92	52.38	4.02	GGATCGAAGGATGGGTGTGC	60.82	60	4.57
463	HvSSRCM-463	45323	chr4	AT	AT	2	26	1196284	1196335	52	1	136	TCCCGTACTTTAAGATCACGTACC	59.9	45.83	3.34	AGCTTTCCCTGACTTTCCCG	59.96	55	5.14
464	HvSSRCM-464	45415	chr4	AT	TA	2	21	1381132	1381173	42	1	115	TTGTATTCAAGCCGTGGCCC	60.96	55	5.8	TGACTGTGAGTAGCTATGACCG	59.32	50	4.79
465	HvSSRCM-465	45438	chr4	AT	AT	2	32	1443756	1443819	64	1	184	ATTCTCTGCAGCAGTTCAGC	58.55	50	4.26	ATTGAAGCATTTTCCCCGCG	59.83	50	6.46
466	HvSSRCM-466	45462	chr4	AG	CT	2	23	1496210	1496255	46	1	244	GGAGCCGTGGATCAGAAGG	59.86	63.16	3.46	CAGCTTCACCTCACCTCTCG	60.11	60	4.04
467	HvSSRCM-467	45576	chr4	AC	GT	2	30	1668605	1668664	60	1	164	CTACAATACCCTCCCACGCC	59.89	60	5.68	ACTGAGAATGAGAATGTGAAGCC	58.74	43.48	4.35
468	HvSSRCM-468	45625	chr4	AT	AT	2	30	1761094	1761153	60	1	208	AGGACCAGCTGAAAATTAATGCC	59.55	43.48	4.4	TGCTCGTTTGATTCTTTTCAGC	58.11	40.91	4.26
469	HvSSRCM-469	45627	chr4	AAT	ATT	3	15	1767876	1767920	45	1	221	CTGAAATGAAAGACGGGGCG	59.55	55	6.13	ACTGTTTGGTTTCTAGAGTTTCCC	58.87	41.67	3.97
470	HvSSRCM-470	45644	chr4	AG	TC	2	38	1823665	1823740	76	1	163	GCCCCCAAATTTAATATCAGGCC	59.99	47.83	5.19	AGCAAGTAAAAGCGGCAACC	59.69	50	3.77
471	HvSSRCM-471	45799	chr4	AG	AG	2	22	2049267	2049310	44	1	210	TGGACCGCTTGATCTTCTCG	59.83	55	4.04	TCGAGACTCGCTAGGTTTGC	59.83	55	3.68
472	HvSSRCM-472	45905	chr4	AAT	TTA	3	16	2255520	2255567	48	1	222	TCCGTTTAACATTGTATAGCTGTGC	59.94	40	4.57	GGTTTCCCAATTGCCCTTGC	60.32	55	4.01
473	HvSSRCM-473	46028	chr4	AG	AG	2	20	2468519	2468558	40	1	202	TTGATTTCTTCTGCTAGTTAATAAGCC	58.11	33.33	4.35	TACTTACTGCTGCTGGTGCC	60.04	55	5.01
474	HvSSRCM-474	46286	chr4	AG	TC	2	20	3089716	3089755	40	1	146	GTTTGTGCCTCAAAATCAGCG	58.95	47.62	5.18	GGGCAAAGACAAGACAGTATTGC	60.37	47.83	3.56
475	HvSSRCM-475	46374	chr4	AAC	CAA	3	16	3332075	3332122	48	1	170	ACCGCCATTAAAACACCACC	59.04	50	4.61	CCTAGGTGAGTTGTTATTGCCG	59.06	50	5.69
476	HvSSRCM-476	46573	chr4	ATAC	ATAC	4	11	3762499	3762542	44	1	160	GTGGCTTTTCAATGATGTGTTCG	59.33	43.48	3.95	GGAACGCTCAGACCCAGC	60.44	66.67	4.85
477	HvSSRCM-477	46624	chr4	AT	TA	2	32	3857186	3857249	64	1	206	TTGGGTTTGGGTAACTGGGG	59.81	55	4.96	GCACCAAAAACTCGGAACCC	59.97	55	4.11
478	HvSSRCM-478	46740	chr4	AAG	AAG	3	16	4099766	4099813	48	1	158	CAATGCAGTGCTTACCTGATAGG	59.44	47.83	2.57	CTTTCAGCAGAAGCAAACCCC	60	52.38	4.95
479	HvSSRCM-479	46780	chr4	AGGG	GGGA	4	11	4185474	4185517	44	1	183	TACATCACTATTGCGCGTGC	59.07	50	5.34	CCTAACTTTAATATGATCAGGGATCCC	58.95	40.74	3.85
480	HvSSRCM-480	46944	chr4	AT	AT	2	21	4569597	4569638	42	1	206	GCATACTGCTAGTAACGGACCG	60.86	54.55	4.79	TCGCTTCTTGTCGATCCTGC	60.46	55	4.85
481	HvSSRCM-481	46981	chr4	AT	AT	2	20	4645670	4645709	40	1	187	CACACAAACCGATGGAAACCC	60	52.38	4.11	CGCGGTTTTAAAATGTGTTCGC	60.16	45.45	4.7
482	HvSSRCM-482	46986	chr4	AT	TA	2	37	4664291	4664364	74	1	156	GCTTGTGTCATCGTGATAATGCC	60.55	47.83	4.4	AGAAGGTTCATAGAGTTGGAATGC	58.81	41.67	3.56
483	HvSSRCM-483	46990	chr4	AT	TA	2	22	4686175	4686218	44	1	126	GCTTGTGTCATCGTGATAATGCC	60.55	47.83	4.4	AGAAGGTTCATAGAGTTGGAATGC	58.81	41.67	3.56
484	HvSSRCM-484	47011	chr4	AAT	TAT	3	18	4713125	4713178	54	1	180	ACTCTCCTTAATCCTCAGCCC	58.6	52.38	5.19	GTTGATTTGACCGTGTCCGC	60.11	55	5.54
485	HvSSRCM-485	47279	chr4	AC	GT	2	42	5712151	5712234	84	1	230	AGTATGTGATTCAAATGGCGGG	59.05	45.45	6.13	TGAATCACGAGCCCCAATGG	60.39	55	3.16
486	HvSSRCM-486	47309	chr4	AT	AT	2	32	5821805	5821868	64	1	245	CCTGGACTTTCAAATCCCAAACC	59.99	47.83	3.27	TGAGACTTTGTAATGGTGTAAAAGCC	60.02	38.46	4.35
487	HvSSRCM-487	47336	chr4	AAT	ATT	3	22	5879188	5879253	66	1	129	ATATCATCGTCGTCGTCGCC	60.11	55	5.54	CCATATAATCCAACGTAACCTAACCC	59.35	42.31	4.11
488	HvSSRCM-488	47419	chr4	AT	TA	2	21	6185900	6185941	42	1	212	GTTAAGTAGTAGCACTCACTCCC	58	47.83	4.3	TACGTGAGATCGCATTTGCC	58.71	50	4.52
489	HvSSRCM-489	47822	chr4	AT	AT	2	21	6993330	6993371	42	1	210	CCAGAATCCACAACGTAGTAATATCC	59.35	42.31	2.59	AAGGTACCACTAATGACTCAAAGG	58.19	41.67	3.11
490	HvSSRCM-490	47917	chr4	AG	CT	2	20	7175596	7175635	40	1	101	TTAACCGCTCACCCATTCCC	60.03	55	3.97	GTCATAAATCACAATTCACATTTCACG	58.42	33.33	4.35
491	HvSSRCM-491	47943	chr4	AT	TA	2	25	7217342	7217391	50	1	169	TGTTATTTTACAAGGTGGGCTCC	58.92	43.48	4.7	TCTATTTGGTGGAAACCTTAGGC	58.4	43.48	3.93
492	HvSSRCM-492	48112	chr4	AT	TA	2	21	7489180	7489221	42	1	159	TAATTCGGCTGGCTGTTTCC	58.54	50	3.13	GCTACGTGAAATGAGAATATTAGCCC	60.13	42.31	5.19
493	HvSSRCM-493	48133	chr4	AT	AT	2	22	7539991	7540034	44	1	152	GAGGCTAGCCATAAACTTCTGC	59.12	50	4.26	TGTGATGACAGTCTTCTTTATCTTCG	59.19	38.46	3.79
494	HvSSRCM-494	48360	chr4	AG	CT	2	29	7940349	7940406	58	1	139	TGTGTTCAAAAGCAGTGGAAGC	60.16	45.45	3.86	TGCACTTGTACACACATGGG	58.4	50	4
495	HvSSRCM-495	48397	chr4	AT	TA	2	21	8022878	8022919	42	1	176	AAGGTAAGGACAATGGGCGG	60.03	55	6.13	CATTCCTTACATCTTACCAAAACATCC	58.81	37.04	3.51
496	HvSSRCM-496	48477	chr4	ATAC	ATAC	4	10	8140795	8140834	40	1	189	AGTGGCCATATTTGACCCCC	59.74	55	5.4	GTGGTGTAAGGTGGCTAGGG	59.75	60	3.53
497	HvSSRCM-497	48649	chr4	AAT	AAT	3	18	8432462	8432515	54	1	132	ACATGGACAATGATCTTTGATTGGG	59.87	40	4.12	CAATCAATAACCAAAGATACTCTTCCG	58.66	37.04	4.3
498	HvSSRCM-498	48723	chr4	AG	AG	2	21	8605272	8605313	42	1	151	AGCTGCAGTTATCGACAGGG	59.82	55	4.45	ACGCATCTGACTACTCTGTGC	60.14	52.38	4.57
499	HvSSRCM-499	48834	chr4	AC	AC	2	34	8893238	8893305	68	1	214	GCATATGCTTGAATTAAATGGAAATGG	58.5	33.33	3.16	ACATAATCAACAAAAAGCACGGC	59.01	39.13	5.68
500	HvSSRCM-500	48881	chr4	AAT	TTA	3	19	9067563	9067619	57	1	214	AATACTAGCTTCGCTCCCCC	58.95	55	5.4	GATTGCTTGTGATGGCCAGG	59.54	55	4.45
501	HvSSRCM-501	48994	chr4	AG	AG	2	20	9471454	9471493	40	1	160	AACGTGAAATTAGATGGCAATGG	58	39.13	3.16	CTTCGTGGCTTTCTTCGTGG	59.49	55	4.94
502	HvSSRCM-502	49269	chr4	AT	AT	2	23	10592610	10592655	46	1	166	GGGTTTAGGTCGATAGGAGAGG	59.11	54.55	3.69	TCAAAGCATGTTGTGAGTTCGG	59.71	45.45	4.3
503	HvSSRCM-503	49270	chr4	AT	TA	2	53	10592818	10592923	106	1	239	AGAACAGAAATCAATGTAAGCATTCC	58.46	34.62	3.01	CGTAGTTAACTGCTGTTCAACCC	59.81	47.83	4.11
504	HvSSRCM-504	49320	chr4	AT	AT	2	27	10753033	10753086	54	1	175	AGACTAGTCTATTGAACAACGACC	58.05	41.67	4.79	GTTTGTTGTGTGGGCTACTCC	59.39	52.38	3.85
505	HvSSRCM-505	49384	chr4	AC	CA	2	69	10910289	10910426	138	1	275	TTGGGTCCCAAAGCACGC	60.91	61.11	5.34	AGCTGGACAGGGTTTGAATCC	60.27	52.38	3.01
506	HvSSRCM-506	49502	chr4	AG	TC	2	30	11296641	11296700	60	1	128	CTCTTTTCTGGGTTTCTTCTGGG	59.18	47.83	4.45	ACTAATAAGAACAACCCCTGACCC	60.02	45.83	4.46
507	HvSSRCM-507	49620	chr4	AT	TA	2	43	11601161	11601246	86	1	220	ACGTTCAACCTTATTTTCATTCCG	58.3	37.5	4.3	TGAACCCACCAAACCCACC	60.08	57.89	4.61
508	HvSSRCM-508	49744	chr4	AT	TA	2	34	11949046	11949113	68	1	187	TAGATGAGAATGGTGCCCCC	58.86	55	5.4	TTGGAGAGTAACCCTTTTTGTCC	58.53	43.48	4.02
509	HvSSRCM-509	49790	chr4	AAC	GTT	3	15	12159386	12159430	45	1	125	AGTTCAGGTATTACCAGGTGCC	59.76	50	5.01	TGAAGGCTCCTTGCTAACCC	59.67	55	4.11
510	HvSSRCM-510	49830	chr4	AT	AT	2	22	12246535	12246578	44	1	177	TCAACTGAGTCTACTCCTTCACC	59.17	47.83	4.02	GGCATCGAGTCTTGGAGTGC	61.09	60	4.4
511	HvSSRCM-511	49859	chr4	ATAG	GATA	4	17	12307597	12307664	68	1	239	AGCTTTTTCGAACTTTCCCGC	60	47.62	6.13	TCCCACTCCAATATAGAGTATCACC	58.98	44	4.02
512	HvSSRCM-512	50280	chr4	AAT	TTA	3	14	13616405	13616446	42	1	149	GTTGGTGTGTTTGCTGGTGG	60.18	55	4.61	AGTATGGCTTGTTTGGCAGC	59.11	50	5.25
513	HvSSRCM-513	50333	chr4	ATAC	TATG	4	14	13748099	13748154	56	1	214	ACAACTTAAGCATCGTCAGGC	58.92	47.62	4.85	TCCTACAGGTTTGATGGGAGG	58.8	52.38	4.3
514	HvSSRCM-514	50353	chr4	AATCT	ATTAG	5	8	13782638	13782677	40	1	181	ATTTTCAATGGTGGCGTGGG	59.39	50	4.61	TTTTAGATGTTATAATTGCCCACAGC	58.51	34.62	4.4
515	HvSSRCM-515	50379	chr4	AAT	TAA	3	20	13881126	13881185	60	1	164	AACTTATCTAACCCAACTCAACCC	58.43	41.67	4.11	AATCTTTGGGATTTTACAATTGAGGG	58.38	34.62	4.3
516	HvSSRCM-516	50509	chr4	AAT	TTA	3	38	14336154	14336267	114	1	230	CTCTACTCGCTTCCTCTGGC	59.62	60	4.85	CCATCTTGGCCACCTGACC	60.38	63.16	4.02
517	HvSSRCM-517	50512	chr4	AAT	AAT	3	21	14346364	14346426	63	1	208	TGGTCAAGTGGCCATCTTGG	60.25	55	3.61	TTGCTTCCTCTGGCTTCAGC	60.61	55	4.26
518	HvSSRCM-518	50573	chr4	AT	AT	2	25	14503816	14503865	50	1	161	TGGATGACTAGTAAATGAAAGCTAGC	59.01	38.46	3.42	AGCTGGTAATAAATGTGCTTTATGC	58.49	36	3.14
519	HvSSRCM-519	50641	chr4	AG	AG	2	26	14710908	14710959	52	1	173	CGGTGATCAGTTTTAGCGCG	59.97	55	6.86	TCAGTATACAACAGGGAGTTTAGGG	59.58	44	3.53
520	HvSSRCM-520	50661	chr4	AG	AG	2	23	14772954	14772999	46	1	167	AGCAGAGATGGAGCATCAGC	59.89	55	4.26	TTGTCAAAGTATGTGCCGCC	59.12	50	6.13
521	HvSSRCM-521	50688	chr4	AG	AG	2	20	14861735	14861774	40	1	126	TGTTAGGGTTCGGGTTGTGG	59.89	55	4.17	TGCTACTCCCGATATCCCCC	60.25	60	5.4
522	HvSSRCM-522	50717	chr4	ACTCCC	GGGAGT	6	7	14946243	14946284	42	1	100	TTTTTGGAGTGGGGAGTGGG	59.81	55	4.61	AGAGGTGGGAGTGGGAATCC	60.62	60	3.01
523	HvSSRCM-523	50909	chr4	AC	TG	2	23	15653780	15653825	46	1	162	TTATCCAACCCGACCAACCC	59.67	55	4.11	ACTTCAATAGCGTAAAATATTGGTGG	58.3	34.62	4.61
524	HvSSRCM-524	51018	chr4	AT	AT	2	32	16330792	16330855	64	1	246	CCTGATTGTTGTATCTTTGTGGC	58.26	43.48	5.01	GTGCGAGAAAACTTTAAAACCGC	59.82	43.48	5.68
525	HvSSRCM-525	51252	chr4	AAT	AAT	3	18	16849817	16849870	54	1	157	GCGTCGTCATTATTTACCCTAAATCC	60.35	42.31	3.01	TGAATGCGAACTGCGAAGTCG	61.84	52.38	4.18
526	HvSSRCM-526	51265	chr4	AC	TG	2	26	16883133	16883184	52	1	197	AGTCCAAGATGATTCGAAAGTGG	58.74	43.48	4	ACGAAATGTTTCCAGCTGCG	59.76	50	5.18
527	HvSSRCM-527	51308	chr4	AG	TC	2	21	16950277	16950318	42	1	124	CGGGAGGAAGACTTAGACTCC	58.97	57.14	3.85	TGTCTTCCGATTCCTGATTCCC	59.83	50	3.97
528	HvSSRCM-528	51518	chr4	AT	AT	2	41	17414346	17414427	82	1	222	AGCCGCATATAAAGCAAGGC	59.05	50	4.35	TGTTCCTTTTCCTTTTACTCACTGC	59.93	40	4.4
529	HvSSRCM-529	51864	chr4	AT	AT	2	38	18133276	18133351	76	1	238	AACTGTATGTTTTAACGACATGTCC	58.11	36	4.02	TAGCTAGGTATTCGCTGCCG	59.4	55	5.69
530	HvSSRCM-530	51905	chr4	AT	AT	2	21	18353459	18353500	42	1	231	GGATTGTAAGTTAATGTTTTTGCAGC	58.49	34.62	5.25	CAGACCAGTTGGCCTTAGGG	60.04	60	3.53
531	HvSSRCM-531	51962	chr4	AC	TG	2	21	18497629	18497670	42	1	171	ATCTGGGTTTCCACTTCCGG	59.67	55	5.14	TCGAGAATCCACAACGTAATATCC	58.47	41.67	2.59
532	HvSSRCM-532	52014	chr4	ATAC	CATA	4	17	18653322	18653389	68	1	260	CCCCTCCCCTCACTTTTAGC	59.74	60	3.09	GTGGAAAGTGTGTGAGTGTCC	59.06	52.38	4.02
533	HvSSRCM-533	52015	chr4	AT	TA	2	22	18653390	18653433	44	1	236	CTCAATCCCACAAGTAAAAACACC	58.47	41.67	4.16	CTTCCCCTTGGCTCTGATACC	59.86	57.14	2.73
534	HvSSRCM-534	52031	chr4	AT	AT	2	27	18710930	18710983	54	1	132	ACATATTTATTATTTCTCACGTGCAGC	58.93	33.33	5.25	AGCGTAATCTCAAATGGTGGC	58.98	47.62	5.01
535	HvSSRCM-535	52125	chr4	AG	AG	2	22	19003965	19004008	44	1	149	ATGGTCAACGTCACATATAGACC	58.05	43.48	3.85	GCACTTAAAACCTTTGGTAGTAATACC	58.76	37.04	2.73
536	HvSSRCM-536	52209	chr4	AT	TA	2	30	19284338	19284397	60	1	171	TGTCCTACATCAGTTTCCTTCCC	59.74	47.83	3.97	TCCTACAGAAAATCAACAACAATGC	58.55	36	3.56
537	HvSSRCM-537	52406	chr4	AAT	AAT	3	31	19965261	19965353	93	1	264	TGATGTGGGTGTGATGTTGC	58.75	50	4.17	ACCCCCAACCAGCTTATTGC	60.61	55	3.56
538	HvSSRCM-538	52649	chr4	AAT	ATT	3	15	20501509	20501553	45	1	194	ACGAAACTGGAGGAACGTGG	60.25	55	4.94	AGATGCTCTAACACACACCCC	59.72	52.38	4.95
539	HvSSRCM-539	53097	chr4	AC	TG	2	35	22136188	22136257	70	1	191	AGGTTGATTTCATAATTTTGGGCC	58.26	37.5	5.8	CTGGATCTGGATTTTGCATCCC	59.37	50	3.85
540	HvSSRCM-540	53150	chr4	AT	AT	2	24	22367991	22368038	48	1	197	TCCAACGGTCATTTAGGTAAAGG	58.42	43.48	3.11	AGTCTGAAAAATCTTTAAAACCATGCG	59.62	33.33	4.73
541	HvSSRCM-541	53162	chr4	AT	AT	2	28	22444043	22444098	56	1	155	ACACTGTCTCTCACCTGTTGC	60.2	52.38	4.17	CAACTGCACTGAAACCCACC	59.61	55	4.61
542	HvSSRCM-542	53481	chr4	AG	GA	2	24	23301806	23301853	48	1	159	TGATTGGGAATCAATTTGGGCG	59.83	45.45	6.13	GAATTCCTAGCCTCCACCCC	59.53	60	4.95
543	HvSSRCM-543	53632	chr4	AAT	AAT	3	15	23517795	23517839	45	1	183	TTTTGATATTGGTTTCACCGATCG	58.13	37.5	3.69	CTAATCCAACCCCACCATGC	58.6	55	4.06
544	HvSSRCM-544	53659	chr4	AAATTG	AATTTC	6	7	23572969	23573010	42	1	203	CGGCTCCTACCTTCGAAACG	60.8	60	3.6	GTAGCTGGTAAGGCTGTTGC	58.91	55	4.17
545	HvSSRCM-545	53708	chr4	AG	AG	2	20	23642543	23642582	40	1	178	TCTCATTCCCACAACCAGCG	60.32	55	5.18	ACACAGTTATGAGCTTCACACG	58.94	45.45	4.49
546	HvSSRCM-546	53928	chr4	AT	TA	2	30	24063789	24063848	60	1	147	ACAAAAGACTACAATAATCCCACCC	59.05	40	4.61	TTGTGTAGAAAACTTCTCAGAATGC	58.04	36	3.56
547	HvSSRCM-547	54040	chr4	AT	AT	2	28	24272439	24272494	56	1	141	GAGTGCAAGCAACAATTTTGGG	59.45	45.45	4.12	CATGGGTTGTGGGTTTATGTCC	59.5	50	4.02
548	HvSSRCM-548	54041	chr4	AT	TA	2	27	24274838	24274891	54	1	116	TGTGTGTGTGTCACTTTTAGGC	59.32	45.45	3.93	TGTCCCTTCAACCATTACAGTCC	60.24	47.83	3.85
549	HvSSRCM-549	54135	chr4	AG	TC	2	20	24419908	24419947	40	1	183	GAGCTCTGCCATAAAACCTGC	59.6	52.38	4.85	CGAAAGCGACCCTGACCC	60.43	66.67	4.46
550	HvSSRCM-550	54182	chr4	AT	AT	2	22	24480216	24480259	44	1	140	TGGGAGCTGCTTTCTACTCC	59.09	55	3.85	ACAAAATCAAAGCGCTTCTGC	58.6	42.86	4.26
551	HvSSRCM-551	54214	chr4	AT	AT	2	23	24519945	24519990	46	1	194	TCTCGTCTTCTCTGATGCCG	59.26	55	5.69	GAGCCGAAATCAATGTGACGG	59.94	52.38	4.79
552	HvSSRCM-552	54326	chr4	AT	TA	2	24	24791069	24791116	48	1	217	AGCAGACAAGTATGAAAGAGAAGC	59.07	41.67	3.86	GCGACCCCATTCCTTGTCC	60.75	63.16	4.02
553	HvSSRCM-553	54331	chr4	AG	CT	2	27	24796900	24796953	54	1	216	CCAGACATGCAGCAACAGC	59.79	57.89	4.4	TCATACGGCTTATGTCTGGGC	59.93	52.38	5.36
554	HvSSRCM-554	54347	chr4	AG	TC	2	22	24812663	24812706	44	1	132	TCAAAATCCCTCGCGATCCC	60.18	55	3.85	GGTAGTAGCAGGCAGTGTCG	60.18	60	4.35
555	HvSSRCM-555	54466	chr4	AG	CT	2	30	24989106	24989165	60	1	211	CTACGCCCTAAACCCACTCC	59.82	60	3.85	ACATCACAAGTGAAGTGGCC	58.39	50	5.36
556	HvSSRCM-556	54482	chr4	AAT	ATA	3	19	25006498	25006554	57	1	224	CAGGTTTGAACACGAGGAGC	59.13	55	4.7	GTCATGTGACTACCTACTTCAAATGG	59.69	42.31	3.16
557	HvSSRCM-557	54590	chr4	AT	AT	2	30	25246059	25246118	60	1	169	AGTATGTCACTGGCTCACTGC	60.07	52.38	4.4	CACTACTTTTAACAAAATGAGAATGCC	58.08	33.33	4.4
558	HvSSRCM-558	54621	chr4	AAG	TTC	3	24	25353608	25353679	72	1	201	ACAACAGGAGCAAATTCAGTTGG	59.93	43.48	3.77	TTTTCTTTATTTCAATCTAGGCGCC	58.44	36	6.53
559	HvSSRCM-559	54690	chr4	AAT	TTA	3	36	25546583	25546690	108	1	240	ACCTCCTTACCGAACATATGCG	60.22	50	4.73	TGTGAAAGCATTACCTCTGTGG	58.59	45.45	4.17
560	HvSSRCM-560	54724	chr4	AG	TC	2	22	25625045	25625088	44	1	232	AAATGCTGAAGCTTTGCCCC	59.68	50	5.8	ACAGTAGTAGAACAGATTAACCATGG	58.44	38.46	3.66
561	HvSSRCM-561	54762	chr4	AT	AT	2	32	25693594	25693657	64	1	170	AACAAACTCAACCGTTATTGAAGC	58.72	37.5	3.86	TTGGAGCAACAGAGAGCACC	60.25	55	5.01
562	HvSSRCM-562	54772	chr4	AC	GT	2	25	25699399	25699448	50	1	205	AACCTGTCTGTTGTCCACCC	59.82	55	4.61	ACAACTTAAAGCGCTTAAATCATATGG	59.08	33.33	2.74
563	HvSSRCM-563	54893	chr4	AT	TA	2	39	25847742	25847819	78	1	243	AAGGAGATGTCACTGCAGCC	60.04	55	4.85	CACACACACACACACATCTCG	59.74	52.38	4.04
564	HvSSRCM-564	55087	chr4	AAT	TTA	3	15	26172686	26172730	45	1	228	GAGAAAGCCATCATTCCCACG	59.33	52.38	4.94	GGATTGTACGCAACTTTTACTGC	58.84	43.48	4.4
565	HvSSRCM-565	55231	chr4	AT	AT	2	27	26408800	26408853	54	1	156	ACGTAGTTTTGTTCATCATTTTGAAGC	59.83	33.33	3.86	TGTGCAAATAACACGTGGCC	59.69	50	5.36
566	HvSSRCM-566	55321	chr4	AAT	TAT	3	30	26528170	26528259	90	1	169	ACTATGCTGCCATGGGTACG	59.89	55	3.67	TGTGTCAATCAAGCCGATCG	58.64	50	3.69
567	HvSSRCM-567	55456	chr4	AT	AT	2	23	26835470	26835515	46	1	233	CACATATACTCCCGGTGACTCG	60.03	54.55	4.18	ATGATTGTATGGGGGCCACC	59.81	55	4.61
568	HvSSRCM-568	55498	chr4	AT	AT	2	24	26907856	26907903	48	1	158	ACACTGATCATTGACTTCAATAGCC	59.41	40	3.93	GCTCACTTCATCGCATTGGC	60.25	55	4.52
569	HvSSRCM-569	55629	chr4	AG	AG	2	23	27109035	27109080	46	1	190	CCTCATTTTTCCTGTGACAGAAAGG	60.28	44	3.11	TTGCTTCGACCCCTCTTTCC	59.96	55	3.13
570	HvSSRCM-570	55687	chr4	AG	CT	2	24	27237982	27238029	48	1	167	TCTCATGTGTCGCTCATGGC	60.46	55	4.4	CCCAATAGATGCCTTCCTTTGC	59.64	50	3.68
571	HvSSRCM-571	55694	chr4	AT	TA	2	20	27266777	27266816	40	1	172	CTCTTCTCTGTTTTGGCACAGG	59.45	50	4	ACAACCTTCCTATAGTTTGCCC	58.04	45.45	5.36
572	HvSSRCM-572	55740	chr4	AAT	AAT	3	20	27433098	27433157	60	1	204	GTTTAGAGTGCAAACCATTGATGC	59.38	41.67	3.91	CGAATTACAAGTTGACATGTGGC	58.84	43.48	5.01
573	HvSSRCM-573	56074	chr4	AAT	TTA	3	15	28360813	28360857	45	1	191	TGAAGAGTCCCTTTCGCACC	59.97	55	5.01	GCCCACGTCTTTCTTGAAGC	59.76	55	3.86
574	HvSSRCM-574	56198	chr4	AT	AT	2	22	28592331	28592374	44	1	195	AAATTAACTTCTCAACTAACATGACCC	58.21	33.33	4.46	TCATGAACTCCCCTAACTAAATATGC	58.78	38.46	3.14
575	HvSSRCM-575	56452	chr4	AT	TA	2	21	29082317	29082358	42	1	170	CAAGCGAGTGAGCCCATACC	60.81	60	2.73	CACAAGTGGTGCAAGTTGCC	60.53	55	4.52
576	HvSSRCM-576	56508	chr4	AG	AG	2	26	29142405	29142456	52	1	168	AAATGGTTGACTGGTTGGCC	58.95	50	5.36	GTAACGTGGTTTCCCTTTGCC	60	52.38	4.52
Sl.No	Chromosome 5	id	sequence	standard	motif	type	repeat	start	end	length	entry	product	forward	tm1	gc1	stability1	reverse	tm2	gc2	stability2
577	HvSSRCM-577	56621	chr5	AC	TG	2	21	51136	51177	42	1	239	CATATAATGAGCATTTGTACAGGTGC	58.92	38.46	5.01	CCTGCTAGTGGAAGGAAGGC	60.11	60	4.35
578	HvSSRCM-578	56668	chr5	AAT	ATT	3	36	102219	102326	108	1	256	TTCCCAATTCGTATAAAACTTTTACCC	58.48	33.33	3.69	TCCAATCAATGTTGGTACTACGG	58.49	43.48	4.02
579	HvSSRCM-579	56679	chr5	AAT	TTA	3	14	127604	127645	42	1	197	ACAGAGTCTTGATTTGATTCCAACC	59.53	40	3.77	GTGAAGTCGATTGGCAACGG	59.83	55	4.44
580	HvSSRCM-580	56733	chr5	AT	TA	2	20	188953	188992	40	1	128	AAATTGCACTGATTGGCTATGC	58.21	40.91	3.14	AGCAAATCTGGAGGATGGGG	59.45	55	4.96
581	HvSSRCM-581	56736	chr5	AAT	TAT	3	19	190424	190480	57	1	159	AAGTTGTGGAGGAAGTGGGG	59.52	55	4.96	TATGCCTGTCTTCACCTGCC	59.75	55	4.85
582	HvSSRCM-582	56874	chr5	AT	TA	2	30	438772	438831	60	1	208	TTCCTCAAGAGCCTGCTTGC	60.61	55	4.01	AAGGGCACGTGAATTGAAGC	59.4	50	3.86
583	HvSSRCM-583	56876	chr5	AT	AT	2	22	440543	440586	44	1	111	AGGTTCTTGATCCCAAATGTCG	58.65	45.45	4.35	GCTTTCCTGAACTTTAACAAATTTAGG	58.02	33.33	2.69
584	HvSSRCM-584	57401	chr5	AT	TA	2	30	1280047	1280106	60	1	208	CTCGGAGATTGTAGGGTGCC	59.89	60	5.01	CCAAAATGACAAAGACGCGC	58.95	50	6.86
585	HvSSRCM-585	57402	chr5	AAT	ATT	3	21	1281621	1281683	63	1	166	TCTGGATGATCTAACCCGTCG	59.05	52.38	5.12	GACAGGCAGTTGAGTGAAGC	59.13	55	3.86
586	HvSSRCM-586	57404	chr5	AT	AT	2	20	1285597	1285636	40	1	155	AGAGCATATTGTGAACGTCTGG	58.47	45.45	3.86	AACACGGTTTTCCCAATCCC	58.67	50	3.85
587	HvSSRCM-587	57416	chr5	AT	TA	2	20	1319663	1319702	40	1	194	GGGTTCCAGGAAGAAGGAGC	60.03	60	4.7	ATCTAACTCGCCATTGCCCC	60.18	55	5.8
588	HvSSRCM-588	57428	chr5	AT	TA	2	44	1341377	1341464	88	1	240	CCAATAAACCAATTCGCTTTACCC	58.89	41.67	3.69	CTTTCAATGTTGCCTCTAAATCACC	58.9	40	4.02
589	HvSSRCM-589	57497	chr5	AG	TC	2	20	1439060	1439099	40	1	129	GCTCACTCTGACGGTATCCC	59.61	60	3.85	TTATGGAATATTTCTACAAGCAGATGC	58.21	33.33	3.91
590	HvSSRCM-590	57499	chr5	AG	CT	2	23	1445389	1445434	46	1	161	ACATCATCAAATGCAGTCAATTCC	58.34	37.5	3.01	CAGGAACGGGAAGGAAAGGG	60.32	60	3.95
591	HvSSRCM-591	57561	chr5	AT	AT	2	26	1565926	1565977	52	1	108	AAACAACTTTCCCACTGGCC	58.88	50	5.36	GCAGCATTACCAAACTGAGTCC	59.84	50	3.85
592	HvSSRCM-592	57603	chr5	AG	CT	2	23	1610592	1610637	46	1	165	TTAGTGTGCTTTGTCTCCACC	58.15	47.62	4.61	CAAGTCCTGAAAAAGGCAAAGC	58.87	45.45	3.51
593	HvSSRCM-593	57659	chr5	AC	GT	2	25	1717993	1718042	50	1	144	TCACGAGAAGTTTCCATGTTCG	58.94	45.45	3.95	ACACCTCACCTACAGCTTACG	59.46	52.38	3.18
594	HvSSRCM-594	57668	chr5	AT	AT	2	51	1728685	1728786	102	1	246	TTGGTTGACAATTAGACTGAAATAAGG	58.21	33.33	2.69	GTGCTGTCACCTTTGATGGC	59.76	55	4.4
595	HvSSRCM-595	57703	chr5	AT	TA	2	24	1783911	1783958	48	1	232	TTTCCGAAATCGAGTGTGCC	58.85	50	5.01	GCCTTTGAAGTAGTGGCATGC	60.14	52.38	4.06
596	HvSSRCM-596	57939	chr5	AAT	TAA	3	24	2146197	2146268	72	1	207	GATCGGAATCAAAATAAGTTGTATTGC	58.04	33.33	3.56	ACAACAACAGTGTCTTCGGG	58.34	50	5.14
597	HvSSRCM-597	57964	chr5	AT	AT	2	20	2205705	2205744	40	1	225	GGGTGTGGACTTGTAGATAAATGC	59.66	45.83	3.56	ATGTCGCTTGGAGCCTAACC	60.11	55	2.85
598	HvSSRCM-598	57994	chr5	AAT	AAT	3	20	2251047	2251106	60	1	180	CTATGCTGGGATATTGCAATTGC	58.51	43.48	3.56	CCCCCTACTTTACGGGTTCG	59.82	60	3.95
599	HvSSRCM-599	58116	chr5	AT	AT	2	27	2491609	2491662	54	1	158	AGTTTATTATGTAGCGCGCGC	59.81	47.62	6.86	TGGATATGAGATGGAATAGGGAATCC	59.61	42.31	3.01
600	HvSSRCM-600	58162	chr5	AT	AT	2	29	2683166	2683223	58	1	128	TCGTCCAACGACTTTCCCG	60.01	57.89	5.14	AGGGTGATTCTTGTAAATTTCCCC	58.98	41.67	4.81
601	HvSSRCM-601	58179	chr5	AT	TA	2	33	2735026	2735091	66	1	224	TGCCAACATTTTGTACCAAATGC	59.19	39.13	3.56	TGTAAAGAGCGTTCGAACTCC	58.33	47.62	3.85
602	HvSSRCM-602	58201	chr5	AT	AT	2	25	2817414	2817463	50	1	180	TTGGATTGTTGTGTGGTTTGC	58.1	42.86	3.68	AAAAACCCGAAACCCGAACC	59.25	50	3.62
603	HvSSRCM-603	58304	chr5	AT	AT	2	20	3053358	3053397	40	1	175	GCACGGTTTAAAAGTGTGTTTGC	60.24	43.48	3.68	TGCCTCGATTTTGTTTTCCCC	59.38	47.62	4.81
604	HvSSRCM-604	58412	chr5	AT	AT	2	25	3258736	3258785	50	1	148	ACAAAATCACGGATCGGATATGG	58.93	43.48	2.74	GTTTGGAAACGAGGGATGCC	59.47	55	4.4
605	HvSSRCM-605	58780	chr5	AT	AT	2	22	3910977	3911020	44	1	207	TTCTTTCTTCTGATGATGGTCTCG	58.59	41.67	4.04	TTTGGTTTTTACAGTCGCAACC	58.23	40.91	3.77
606	HvSSRCM-606	58902	chr5	AG	AG	2	23	4157131	4157176	46	1	236	AGATGTTAATTAACTCAAGGCTTGC	58.14	36	4.01	TCCCTGAACAAATGAGTTGCG	59.12	47.62	4.85
607	HvSSRCM-607	58906	chr5	AG	AG	2	31	4163186	4163247	62	1	203	GTAGATGCCTTTGCCTTAGCC	59.05	52.38	3.93	CTTCGTCTTTCCGAGCATGG	59	55	3.66
608	HvSSRCM-608	59011	chr5	AT	TA	2	22	4410444	4410487	44	1	171	AACAAAGCTCACCTCCACCC	60.18	55	4.61	AAAGCGCTCCCATTTTCTGC	59.76	50	4.26
609	HvSSRCM-609	59048	chr5	AT	TA	2	26	4486846	4486897	52	1	167	GCTTTCTCGAACTTTCCCGC	59.83	55	6.13	TAGACAGACGCTCACCCACC	61.25	60	4.61
610	HvSSRCM-610	59280	chr5	AC	TG	2	23	4957130	4957175	46	1	188	GGATTGCATTACCATCAGCCC	59.38	52.38	5.19	GGCTAGCAGATGTTTCCAGC	58.98	55	4.85
611	HvSSRCM-611	59346	chr5	ACACG	TGCTG	5	8	5075184	5075223	40	1	197	GGACGGCTCAGACTCTTTGG	60.39	60	3.28	GAGAAGCACGTGCACCAACC	62.12	60	3.77
612	HvSSRCM-612	59536	chr5	AAT	TAT	3	30	5453541	5453630	90	1	175	TGGTACGTCACATTAATTGGAATACG	59.74	38.46	3.06	TCTGCATAAGATATGATAGAACACCG	58.68	38.46	4.94
613	HvSSRCM-613	59547	chr5	AAT	TAT	3	30	5478549	5478638	90	1	246	TGTCACTCATTTATTAGTATGCGACG	59.58	38.46	5.12	ACCGGTATTACAACTTGAGTATGC	58.89	41.67	3.14
614	HvSSRCM-614	59550	chr5	AT	AT	2	28	5481476	5481531	56	1	184	TTATTCTAGCTCATTTCAATTCAACCC	58.31	33.33	4.11	TTAAAGTGGTGGCCTCCTCC	59.3	55	4.3
615	HvSSRCM-615	59560	chr5	AAT	ATT	3	26	5494966	5495043	78	1	186	GCAGCTTATTTCATCAGCCCG	60	52.38	6.13	CGTCAGGACACAAGTGTTCG	59.15	55	3.95
616	HvSSRCM-616	59607	chr5	AG	CT	2	20	5589633	5589672	40	1	125	TCCCCTCTCTCTTCTCTCGC	60.11	60	5.03	AGATCAATTTGAGCTGTGATCGG	59.12	43.48	4.18
617	HvSSRCM-617	59907	chr5	ATC	ATC	3	18	6133432	6133485	54	1	189	TCGCAGATTTGGACAGATACG	58.19	47.62	3.06	TTTTCCGCTTCACAACCTCG	59.06	50	4.63
618	HvSSRCM-618	60034	chr5	AG	TC	2	26	6353354	6353405	52	1	180	ACACCTAAACCGTACGATTTATGC	59.43	41.67	3.14	TCAAAGTGTATATAGCCCCACCC	59.61	47.83	4.61
619	HvSSRCM-619	60072	chr5	AAT	AAT	3	15	6410128	6410172	45	1	170	ATCAAAGGAGAGTCGAGTCCC	58.9	52.38	4.46	GGAGGGGCTAAGTTACGTGC	60.46	60	5.34
620	HvSSRCM-620	60113	chr5	AAT	ATT	3	17	6496101	6496151	51	1	129	AAGGGGGCTTAGATGTGACG	59.46	55	4.35	CATCACGTCTGGTCTCGTCG	60.52	60	5.12
621	HvSSRCM-621	60115	chr5	ATG	TGA	3	14	6496859	6496900	42	1	222	TGGTCGAGCATAGTTCCTGG	59.18	55	4.45	TCTTCATCGCCGAGTACTGC	59.9	55	4.4
622	HvSSRCM-622	60171	chr5	AG	CT	2	21	6601890	6601931	42	1	186	TGCTAGTTATCTTGTAGCACTGC	58.57	43.48	4.4	TAACAGAGTGGACCATCGGC	59.46	55	5.54
623	HvSSRCM-623	60204	chr5	AT	AT	2	32	6653849	6653912	64	1	179	ACTATTCTCTAGTGAGGATGCTGC	59.72	45.83	5.25	AGCATTCTCACTTTATTAAACCGAGG	59.68	38.46	4.63
624	HvSSRCM-624	60271	chr5	AAT	TAA	3	16	6752864	6752911	48	1	186	GGACCAAATTCAGGTGCTGG	59.11	55	4.85	TTGCAAAACTCTTGCCGACG	59.97	50	5.12
625	HvSSRCM-625	60274	chr5	AAG	CTT	3	15	6753377	6753421	45	1	205	AGCAACTCAGTCAACAAAACCG	59.9	45.45	4.44	AACAAGCCGATACCTCCTCG	59.54	55	4.63
626	HvSSRCM-626	60352	chr5	AAT	TTA	3	14	6924864	6924905	42	1	192	CAAAGCTCCCAGGAAGGTCC	60.32	60	4.46	TCATCTTGCAATGCTGGTGC	59.47	50	5.01
627	HvSSRCM-627	60425	chr5	AT	AT	2	20	7039708	7039747	40	1	118	TGACAGTAAAGAATAAAGGCTGATGC	59.91	38.46	3.91	TGTTCCCCGTACTGTTCTGC	59.97	55	4.26
628	HvSSRCM-628	60506	chr5	ATAC	ATGT	4	16	7170873	7170936	64	1	185	TCTAATTTTAAATTCACACGTTTGGGG	59.13	33.33	4.96	TCCTCTGTATTCAGGTCCTCG	58.34	52.38	4.63
629	HvSSRCM-629	60605	chr5	AAT	TAT	3	24	7385068	7385139	72	1	255	TCTCATTATCATGGGGGAGATTTCC	59.99	44	3.13	GGAATTGGAATGGACTGTATTGCC	60.2	45.83	4.52
630	HvSSRCM-630	60690	chr5	AT	AT	2	30	7567829	7567888	60	1	248	CCCAAAGGCTTTCTAAAAGCG	58.05	47.62	4.68	AGCCCAAAAATACACACCGC	59.4	50	5.68
631	HvSSRCM-631	60736	chr5	AT	TA	2	24	7645547	7645594	48	1	209	GTGGAGGAAATTAATCATAGTAGCCC	59.34	42.31	5.19	AGTTTTTATTCATTCTTGCCGATTAGG	58.81	33.33	2.69
632	HvSSRCM-632	60747	chr5	AT	AT	2	21	7654752	7654793	42	1	209	ACGCTTTAAAACCCTGCTCG	59.13	50	5.03	CAAAAATAACTTGCCACGGTGG	58.94	45.45	4.61
633	HvSSRCM-633	61057	chr5	AG	CT	2	21	8264917	8264958	42	1	201	CAGACAAGCACCTGAAACAGC	60	52.38	4.4	CTGATAGAGGTCTGACTGAGCG	59.71	54.55	5.03
634	HvSSRCM-634	61232	chr5	AG	AG	2	21	8627185	8627226	42	1	127	AGGTGTCCCAAACTCCATGG	59.59	55	3.66	GAACACTTGTTTCAAGACCAAGC	58.89	43.48	4.01
635	HvSSRCM-635	61567	chr5	AG	AG	2	20	9351142	9351181	40	1	137	ATGCAATGTAACTAGTGCAAAAGG	58.29	37.5	3.11	TGGATTGAATCACTGTCCGGG	60.07	52.38	5.73
636	HvSSRCM-636	61596	chr5	AAC	TGT	3	16	9457956	9458003	48	1	200	GTCTGACCTGATGAGCCAGC	60.46	60	4.85	ACCAGACATGTCCTTTTGATTCG	59.25	43.48	3.34
637	HvSSRCM-637	61674	chr5	AG	CT	2	23	9629229	9629274	46	1	190	TCCATTTGAAGCATCACTTTTGG	58.11	39.13	3.28	TAGGATTGCCCGCGATAACC	59.97	55	2.85
638	HvSSRCM-638	61753	chr5	AAT	ATA	3	17	9819300	9819350	51	1	154	TGTTCGATCAACTTCGTGAGG	58.33	47.62	3.86	GCCCCTTTTAATGTCACTGCC	59.8	52.38	4.85
639	HvSSRCM-639	61847	chr5	AT	TA	2	25	10201253	10201302	50	1	159	CTCTCAAAGAAATGAGGGCCG	58.99	52.38	6.13	CCGCCTTGTTCCTGTCTAGC	60.74	60	3.42
640	HvSSRCM-640	61918	chr5	AAT	ATT	3	25	10387591	10387665	75	1	196	AACATTTTATTTGCACCTCCTAGC	58.03	37.5	3.42	TTTACAAGTTATTGATTCCACAACCC	58.34	34.62	4.11
641	HvSSRCM-641	61931	chr5	AAT	TTA	3	15	10412107	10412151	45	1	206	GCAACATCTGACCCACTTGC	59.76	55	4.01	CCCGAAACGGCAAGAAGC	59.44	61.11	3.86
642	HvSSRCM-642	61982	chr5	AAT	TTA	3	24	10560452	10560523	72	1	218	TGAGCTTTCGTCTCAAAATATAATGC	58.59	34.62	3.56	CGCATGAAACTGGGGTAAAGC	60.14	52.38	3.51
643	HvSSRCM-643	62056	chr5	ATAC	ATGT	4	16	10750070	10750133	64	1	205	GGCCCGAAACCCATTTTATTCC	60.16	50	3.01	TTCTTTTCGGTGAGAGGGGG	59.31	55	5.4
644	HvSSRCM-644	62113	chr5	AT	AT	2	41	10885352	10885433	82	1	189	TTATTTTAATGAAGTATGGATGCCACC	58.36	33.33	4.61	GTTCACAACAAAGATAATTCCAAAAGG	58.24	33.33	3.11
645	HvSSRCM-645	62130	chr5	AT	AT	2	20	10943299	10943338	40	1	115	ACCGCAATTCTAAGTGTAAGCC	58.99	45.45	4.35	AGCAAATAGGGTACTTTGTAATTTTGG	58.69	33.33	3.28
646	HvSSRCM-646	62254	chr5	AAT	TAA	3	27	11373173	11373253	81	1	172	CAATACATCCATATGTGTGTGTATACG	58.35	37.04	3.06	TGACTTTGAGATGGACAATGATCC	58.81	41.67	3.36
647	HvSSRCM-647	62299	chr5	AAT	TAA	3	14	11606472	11606513	42	1	134	CAATACATCCATATGTGTGTGTATACG	58.35	37.04	3.06	TGACTTTGAGATGGACAATGATCC	58.81	41.67	3.36
648	HvSSRCM-648	62428	chr5	AAT	TAT	3	14	12055883	12055924	42	1	166	AAATAATTCTTCTGAAACACCCATGG	58.39	34.62	3.66	CATTCACCAGCCAGACTTCG	58.92	55	3.79
649	HvSSRCM-649	62567	chr5	AAT	TAT	3	30	12424877	12424966	90	1	228	AGGAAGGTCCAGTTTGCTAGC	60	52.38	3.42	GTCTTCCTTGTGAATCTAACTAGCG	59.48	44	4.26
650	HvSSRCM-650	62587	chr5	AAT	ATA	3	27	12530738	12530818	81	1	191	TCGTACTGATCTCTTCTCAAAAGG	58.04	41.67	3.11	GTTCATGAACCTCAGCGTCG	59.28	55	5.12
651	HvSSRCM-651	62589	chr5	AG	CT	2	21	12549970	12550011	42	1	153	ACCCTAAGTTCCCTCAAATCCC	59.42	50	3.85	GGACAGTTGCAAAAGGGTGG	59.61	55	4.61
652	HvSSRCM-652	62713	chr5	AG	CT	2	34	13077197	13077264	68	1	194	TGTGTGTGTAAAAACAAGCATGC	59.14	39.13	4.06	TGAGATTCTCTCCTTGACTCTCC	58.72	47.83	3.71
653	HvSSRCM-653	62788	chr5	AG	CT	2	34	13215873	13215940	68	1	194	TGTGTGTGTAAAAACAAGCATGC	59.14	39.13	4.06	TGAGATTCTCTCCTTGACTCTCC	58.72	47.83	3.71
654	HvSSRCM-654	62841	chr5	AT	TA	2	20	13355215	13355254	40	1	187	AGCCACAGAGGTAGAATGACG	59.52	52.38	4.35	GTCCGCGAACAGTCAGTGG	61.02	63.16	4
655	HvSSRCM-655	62878	chr5	AC	TG	2	20	13463925	13463964	40	1	226	CTCTTCTCTTGCTCCTCATTGG	58.47	50	3.16	GCAACAACTTCATTTTCAAGAACCC	59.99	40	4.11
656	HvSSRCM-656	63141	chr5	AAT	TAA	3	16	14206745	14206792	48	1	177	CAGCAAGAAAGCCACAAGCC	60.32	55	4.35	CACGTGGAACTCTTGAACCC	58.77	55	4.11
657	HvSSRCM-657	63149	chr5	AG	AG	2	20	14236418	14236457	40	1	141	GGCGATTTGAAGGTTGACGG	59.83	55	4.79	AAAAACATTCCCCACAGCCG	59.32	50	5.52
658	HvSSRCM-658	63351	chr5	AAT	TTA	3	25	14742380	14742454	75	1	204	TCGAAGAAGAAATTTCTTTTAAGGGGG	60.04	37.04	5.4	TTAAAACACTCTTAAAATCCTCAGCC	58.12	34.62	4.85
659	HvSSRCM-659	63427	chr5	AT	TA	2	20	14943912	14943951	40	1	200	AGAGAAAACGAACTTGGCTACG	58.94	45.45	3.51	TCCATGGGGAAATCAAATTAGTGG	59.04	41.67	4
660	HvSSRCM-660	63467	chr5	AAATT	AAATT	5	8	15051435	15051474	40	1	117	ACTATCAGGAAACACTTGAAGCC	58.67	43.48	4.35	CATTCAAACTTGCTTTTGGAATTGC	59.09	36	3.56
661	HvSSRCM-661	63589	chr5	AT	TA	2	24	15345810	15345857	48	1	233	TAAAGTGCGGGAAACGTCCG	60.95	55	4.79	GGCATTCTAAAACAAATATAAAGGGGG	59.07	37.04	5.4
662	HvSSRCM-662	63688	chr5	ATAC	GTAT	4	10	15658559	15658598	40	1	204	TGCTTGAGAAGTGTATACAAGGG	58.17	43.48	3.95	CACTCCTGGACTAGAAGGTTATCG	59.96	50	2.92
663	HvSSRCM-663	63751	chr5	ATAC	TATG	4	14	15764699	15764754	56	1	191	ACGCAAGACTGATATGTCGC	58.44	50	5.19	TGCAGTTCTGAATAATGCCCC	58.62	47.62	5.8
664	HvSSRCM-664	64000	chr5	AT	TA	2	25	16546404	16546453	50	1	199	TTTGCCTGAAAAAGCTCTTGC	58.17	42.86	4.01	AGAAGGGTTTGACCTCCTTGG	59.57	52.38	3.61
665	HvSSRCM-665	64096	chr5	AAT	TTA	3	17	16737506	16737556	51	1	164	GGGAATGAAACATGTGAGGTCC	59.24	50	4.46	TGTCTTGAAATTGTAATGAATTGCACC	59.62	33.33	5.01
666	HvSSRCM-666	64255	chr5	AT	AT	2	34	17151854	17151921	68	1	209	ACATGTGGAGTAGCAAACATAACG	59.61	41.67	3.18	TCATGCTTAGAATAAGTTGGGGG	58.21	43.48	5.4
667	HvSSRCM-667	64299	chr5	AAT	AAT	3	15	17327264	17327308	45	1	142	TGTGACTGTGATCGATTGAATTCG	59.67	41.67	3.34	AGAATTAAGGGGCCCATCGG	59.52	55	4.18
668	HvSSRCM-668	64326	chr5	AG	CT	2	37	17373067	17373140	74	1	202	TCTCGCATTTTAAAATTCCTGACC	58.05	37.5	4.02	ATCTAGCGACGCCTTCTTGG	59.9	55	3.61
669	HvSSRCM-669	64525	chr5	AAT	ATA	3	27	17958307	17958387	81	1	193	TCTCGTAATGGTCAAGTGGCC	60.07	52.38	5.36	TGCTCCTGCATTTCCTTGCC	61.25	55	4.52
670	HvSSRCM-670	64572	chr5	AG	AG	2	22	18048943	18048986	44	1	208	AGATGATGCACCTGTCTGGC	60.11	55	4.85	CGGCAAAATCTTTGGTCAAGG	58.32	47.62	3.61
671	HvSSRCM-671	64586	chr5	AAT	TAA	3	16	18080210	18080257	48	1	238	ACCCAAATTTCATAAATTCCACTTTGG	59.33	33.33	3.28	GCATTGTTGTAAGTTAGTGAAATGGC	59.91	38.46	4.4
672	HvSSRCM-672	64603	chr5	AAT	TTA	3	15	18118448	18118492	45	1	221	CTCCCTTCTCCCATTCTGGC	59.82	60	4.85	GTTGGTGATGGTCAGGAGGC	60.68	60	4.7
673	HvSSRCM-673	64689	chr5	AT	TA	2	20	18363929	18363968	40	1	133	ATTTGTGGCTCCCTCACTGC	60.61	55	4.4	AAAGTTCCGGTCATAAGTCAGC	58.66	45.45	4.26
674	HvSSRCM-674	64801	chr5	AT	AT	2	30	18596717	18596776	60	1	209	ATTACGTCGGCCATGATCGG	60.32	55	4.18	GCAGCTTGTCACCATCATGC	60.18	55	4.06
675	HvSSRCM-675	64812	chr5	AT	AT	2	23	18619693	18619738	46	1	176	TGCGATGATTGACAAGATTTTGG	58.26	39.13	3.28	TCAATTTTTAATTTGTTTGGCGGC	58.25	33.33	6.53
676	HvSSRCM-676	64851	chr5	AAT	TAA	3	14	18758412	18758453	42	1	185	GACGTGTTTATTTTGTCTTGAAATTGG	58.73	33.33	3.16	GGATAGGCTATTTTTGCAACTTAAGC	59.3	38.46	3.09
677	HvSSRCM-677	65361	chr5	AT	TA	2	23	20540015	20540060	46	1	172	GCCACATCACCTCCTTAAGTCC	60.68	54.55	3.85	TCCCCCACAAAAATATTATGAGAGC	59.17	40	4.09
678	HvSSRCM-678	65680	chr5	AG	GA	2	41	22923222	22923303	82	1	189	TTTGGTGGAAGAAAAGCGGC	59.61	50	6.53	ACCCTCAAAATTTGGGAGAAAACG	60.2	41.67	3.6
679	HvSSRCM-679	65691	chr5	AAT	TTA	3	19	22987070	22987126	57	1	181	AGAGTGGGAGGATCAGCTCC	60.4	60	4.7	TGATTGAGATTTGGAAGGCAAACC	60.02	41.67	3.27
680	HvSSRCM-680	65718	chr5	AG	TC	2	25	23066720	23066769	50	1	181	TGCGGTTTTAAAGGTTTCCCG	59.66	47.62	5.14	CAATGAGACTAATGACTGCAGCC	59.69	47.83	4.85
681	HvSSRCM-681	65786	chr5	AT	TA	2	26	23273425	23273476	52	1	245	GGAGCAAACCCAGTCTAGCC	60.39	60	3.93	TGAACTTTTTAGCACGGTGCC	59.66	47.62	5.01
682	HvSSRCM-682	65827	chr5	AT	AT	2	26	23398020	23398071	52	1	188	CGACATTGAAGAATGGAAAAAGAGG	58.91	40	3.69	CAAGTCCCCTTCCAGTGAGG	59.67	60	3.86
683	HvSSRCM-683	65851	chr5	AT	AT	2	27	23486817	23486870	54	1	249	GAGACTCTTGCTGAACCAAGC	59.2	52.38	4.01	GGTCTCAACCTTTGAACATTTCC	58.13	43.48	3.13
684	HvSSRCM-684	66119	chr5	AAAT	TATT	4	14	24763952	24764007	56	1	217	TCGCGTTTAGGTTTAGGAAATTAGG	59.42	40	2.69	TGGACGAATTTGATGAAGACGG	59	45.45	4.79
685	HvSSRCM-685	66460	chr5	AC	TG	2	27	25883826	25883879	54	1	139	CCTTCTGCTTTACACAATCCTCC	59.31	47.83	4.3	CTCCCCTTGGCTCTGATACC	59.24	60	2.73
686	HvSSRCM-686	66669	chr5	AT	AT	2	22	26469810	26469853	44	1	147	TCAATAGTTGCTGAGTGATTGCG	59.63	43.48	4.85	TTCCCACCCAGTGAAGAACC	59.52	55	3.62
687	HvSSRCM-687	66694	chr5	AAT	TAA	3	14	26536166	26536207	42	1	133	AAGGCTTTGCGGAGAGTGC	60.97	57.89	4.4	CTTCATCACATTGGTTCTCCCC	58.98	50	4.81
688	HvSSRCM-688	66736	chr5	ATAC	ATAC	4	11	26667718	26667761	44	1	164	AGGTTAAAGCCACTTTAGAACACC	59.17	41.67	4.16	GCATAATTGTAGTGCAATGTAGTGC	59.32	40	4.4
689	HvSSRCM-689	66896	chr5	AT	TA	2	26	27009752	27009803	52	1	136	TGCCATGAAACCTCCTAAAGC	58.55	47.62	3.51	TGACATCTTAGTTGAAACCGCG	59.27	45.45	6.46
690	HvSSRCM-690	66899	chr5	AT	TA	2	31	27015046	27015107	62	1	132	ACAGAACCAATGCACACCCC	60.83	55	4.95	TCAATGGCTTAGTGTAGTTTTAGCC	59.35	40	3.93
691	HvSSRCM-691	66912	chr5	AT	TA	2	21	27044757	27044798	42	1	162	TGAACCACATTGAAGTCAATAATCCC	59.85	38.46	3.85	ACCTCTCAATATGAAAATTTCGGACC	59.68	38.46	4.46
692	HvSSRCM-692	67144	chr5	AAT	AAT	3	18	27678372	27678425	54	1	156	AGACTTGAGAAGTTGAGACAATAGC	58.84	40	2.97	AGGATTAGAGCCAATGTCTCACC	59.86	47.83	4.02
693	HvSSRCM-693	67161	chr5	AT	AT	2	35	27746093	27746162	70	1	238	CGTTTGTTTGGATGGCCTGC	60.67	55	4.85	AAATCTTCATCATGTTTGCTTGACG	59.14	36	4.35
694	HvSSRCM-694	67277	chr5	AAT	AAT	3	18	28054359	28054412	54	1	164	AAGCCACCATAAAAGGGAAGG	58.18	47.62	3.46	AGAACTGTCAAGTATTTGGGACC	58.35	43.48	4.46
695	HvSSRCM-695	67339	chr5	AT	TA	2	38	28202352	28202427	76	1	217	ACTTTTTCCTGGACGTTTCTGC	59.64	45.45	4.26	GTCGGGTTACACTCCGGC	60.13	66.67	6.13
696	HvSSRCM-696	67564	chr5	AG	AG	2	26	28710042	28710093	52	1	171	CCATCTTGGCTGAAGTTAACGC	60.16	50	4.84	TTTTTCTCACCGTGCGCG	59.37	55.56	6.86
697	HvSSRCM-697	67587	chr5	AT	AT	2	22	28760780	28760823	44	1	199	ACTGGGTGATTTGCCAATTGC	60	47.62	3.56	TTGCACAAGCTGGCTTTGC	60.23	52.63	3.68
698	HvSSRCM-698	67594	chr5	AG	GA	2	21	28774746	28774787	42	1	120	CCATCTTGGCTGAAGTTAACGC	60.16	50	4.84	TTCTCACCGTGTGCGATTCG	61.01	55	3.34
699	HvSSRCM-699	67634	chr5	AG	AG	2	27	28861148	28861201	54	1	134	CCATCTTGGCTGAAGTTAACGC	60.16	50	4.84	TTCTCACCGTGTGCGATTCG	61.01	55	3.34
700	HvSSRCM-700	67688	chr5	AT	AT	2	30	28977235	28977294	60	1	199	CTGTTGTAGCCAGGTCACCG	60.67	60	4.94	TTTGGGGCTATGGCTTCAGG	60.03	55	3.86
701	HvSSRCM-701	67752	chr5	AT	AT	2	21	29145454	29145495	42	1	197	CACTGGGTGATTTGCAATTGC	58.93	47.62	3.56	TTGCACAAGCTGGCTTTGC	60.23	52.63	3.68
702	HvSSRCM-702	67792	chr5	AT	AT	2	27	29241115	29241168	54	1	114	TGAATTTCAGCTTGTGGATCACG	59.81	43.48	4.35	CTTTCTACGATCCCGGTCCC	59.61	60	4.46
703	HvSSRCM-703	67826	chr5	AG	AG	2	22	29341655	29341698	44	1	107	CCATCTTGGCTGAAGTTAACGC	60.16	50	4.84	TTTTTCTCACCGTGCGCG	59.37	55.56	6.86
704	HvSSRCM-704	67839	chr5	AG	GA	2	33	29389390	29389455	66	1	166	CCATCTTGGCTGAAGTTAACGC	60.16	50	4.84	CTCACCGTGCGCAGTTCG	61.77	66.67	3.95
705	HvSSRCM-705	67901	chr5	AAAGAT	ATCTTT	6	7	29589501	29589542	42	1	200	ACCACGGCACTATCATTCCC	59.82	55	3.97	TCTGGAGAAGCGTCAAGTGG	59.68	55	4
706	HvSSRCM-706	68011	chr5	AC	TG	2	20	29903721	29903760	40	1	186	ACCTTCCGCCATTTCTCCG	60.08	57.89	4.63	TAACCAACAACCACACCAGC	58.61	50	4.85
707	HvSSRCM-707	68115	chr5	ATATAC	ATACAT	6	8	30196532	30196579	48	1	213	GCTTTGTTGACATCAATTTGGTGG	59.79	41.67	4.61	AGTCATCTGTCAAATGCTAGTCC	58.24	43.48	3.85
708	HvSSRCM-708	68122	chr5	AT	AT	2	30	30217291	30217350	60	1	253	CTTGTGAGACAATCCTCATGGC	59.32	50	4.4	GCAATGTCTAGCTATGACTGAGC	59.26	47.83	4.26
709	HvSSRCM-709	68127	chr5	ATATAC	TATGTA	6	7	30243118	30243159	42	1	171	AGTCATCTGTCAAATGCTAGTCC	58.24	43.48	3.85	TGTGAGACAATCCTCCTGGC	59.38	55	4.85
710	HvSSRCM-710	68191	chr5	AC	AC	2	23	30461306	30461351	46	1	220	TGCTTGTGTAATGTGTTCAGTGC	60.24	43.48	4.4	AGCTGAACTGCACGAAATCC	58.84	50	3.01
711	HvSSRCM-711	68269	chr5	AAT	TAA	3	31	30649053	30649145	93	1	291	GCTCGATCTCGTTAAAGAAAAATGG	59.04	40	3.16	ACTTATTGATAGACCTTCTCCATTTGC	59.5	37.04	3.68
712	HvSSRCM-712	68289	chr5	AT	AT	2	22	30687471	30687514	44	1	156	ATTCTCATGTGCGGACGTCC	60.46	55	4.79	CGGACACACTTTAGAACCGC	59.21	55	5.68
713	HvSSRCM-713	68329	chr5	AT	AT	2	26	30758779	30758830	52	1	120	CAGGTACACACACACGAATGC	59.81	52.38	3.56	TCAACATAACTTAGGCGGACCC	60.09	50	4.46
714	HvSSRCM-714	68611	chr5	ATG	ATG	3	27	31569387	31569467	81	1	245	TTGTAGCATAACAAGACCCTATGG	58.32	41.67	2.74	ATTCTATTTGTGCCAAGTTTACCG	58.05	37.5	4.02
715	HvSSRCM-715	68728	chr5	AT	TA	2	21	32008839	32008880	42	1	223	CTGGGTAGACTTCCAGCGC	60.15	63.16	5.92	CTGAAGCGAAATTCAGCAAAGG	58.76	45.45	3.11
716	HvSSRCM-716	69047	chr5	AAT	AAT	3	25	33058488	33058562	75	1	223	TCCATTCTCCTTATGGTTTGACC	58.14	43.48	4.02	TGGGTCAATGCTTTTCACTCG	59.12	47.62	4.18
717	HvSSRCM-717	69056	chr5	AAT	ATA	3	15	33097510	33097554	45	1	152	TCCATTCTCCTTATGGGTTGACC	59.8	47.83	4.02	TGGGTCAATGCTTTTCACTGG	59.04	47.62	4
718	HvSSRCM-718	69103	chr5	AAT	ATT	3	18	33216169	33216222	54	1	171	GAATGGGAGAAAACTAACAATTTCCC	58.9	38.46	3.97	AACTTCTTGGAGTCCAGGGG	58.93	55	4.79
719	HvSSRCM-719	69258	chr5	AT	AT	2	21	34036434	34036475	42	1	188	CCTGAAAACCTAGACATCGTACG	58.9	47.83	3.67	AGAAATGGAGGATCTTGAGAGTTAGG	59.9	42.31	2.69
720	HvSSRCM-720	69311	chr5	AT	TA	2	21	34173570	34173611	42	1	166	ACCAGATGTTTGCCTACCCG	60.04	55	5.28	TAGTGCTGTCTCTGCCAACC	59.68	55	3.77
721	HvSSRCM-721	69385	chr5	AG	CT	2	20	34355520	34355559	40	1	144	GCCAATGGTTAACTGCAGCC	60.11	55	4.85	TTTTGTGTTTGAGAGCCGGG	58.97	50	5.73
722	HvSSRCM-722	69516	chr5	AAT	TAA	3	19	34661025	34661081	57	1	195	AGTTATAATACTCACTTGTGACCACC	58.67	38.46	4.61	TTGAAATGTTTGATAGTAGGCATTGG	58.45	34.62	3.16
723	HvSSRCM-723	69570	chr5	AT	AT	2	25	34796525	34796574	50	1	149	AGCCCTTAGTGTATTAAAGTGTGC	59.06	41.67	4.57	TGGCTTCTTCTGCACATACCC	60.34	52.38	3.69
724	HvSSRCM-724	69721	chr5	AG	TC	2	23	35069710	35069755	46	1	178	GGAAGACTCAGACTCCTCAGG	58.9	57.14	3.86	GAAGGGAAGATTGAAAGACGGG	58.99	50	5.28
725	HvSSRCM-725	69978	chr5	AT	TA	2	25	35587105	35587154	50	1	120	TGCACTATATTGAATCACGTTAGCC	59.53	40	3.93	TGTATTTTAATGTGCAGGATATCCTCG	59.61	37.04	4.63
726	HvSSRCM-726	70069	chr5	AG	TC	2	21	35776557	35776598	42	1	136	ACTTCACGTCAATCCCAACC	58.11	50	3.77	GGCACCTTCATAAATGAATTTATCGC	59.64	38.46	4.58
727	HvSSRCM-727	70107	chr5	AT	TA	2	22	36036485	36036528	44	1	124	GGGTCTCTGTGTCCTTTTCCC	60.27	57.14	3.97	CACGTCACCTCCTCAAGTCC	60.04	60	3.85
728	HvSSRCM-728	70270	chr5	AAT	AAT	3	16	36508458	36508505	48	1	205	CCAACTCTCGTAACACGTGC	59.22	55	5.34	TCCCACAATGTTCAACCTAGC	58.21	47.62	3.42
729	HvSSRCM-729	70331	chr5	AG	TC	2	23	36620245	36620290	46	1	228	TTTGGGGGAACTCTGGTTGC	60.47	55	4.17	GCCAGACTAGTCACAAGTAAGC	58.75	50	3.09
730	HvSSRCM-730	70337	chr5	AG	CT	2	28	36637230	36637285	56	1	146	TGGTCCCTATTGCCAAATGC	58.52	50	3.56	CAGTGAAGGCTTCCGTATGC	58.99	55	3.14
731	HvSSRCM-731	70519	chr5	AT	AT	2	23	37026247	37026292	46	1	176	AGGTCTAGTTCCAGTAATAAGAGTGG	59.39	42.31	4	TGTTCTGCTTTTGTTCTCGGG	59.05	47.62	5.14
732	HvSSRCM-732	70573	chr5	AT	AT	2	25	37131401	37131450	50	1	174	GTGGCTTCCAAGTACAAGCG	59.48	55	4.68	CACAATTAACAGGGCTCGGC	59.55	55	5.54
733	HvSSRCM-733	70815	chr5	AAT	ATT	3	15	37694035	37694079	45	1	202	CATCCCCTGTTGATCTGAGC	58.04	55	4.26	ACATGCAACTCATTCCATTATTTATGC	59.35	33.33	3.14
734	HvSSRCM-734	70863	chr5	AAT	ATT	3	30	37772581	37772670	90	1	193	ATTTTTCGTGGGTTTGGGCC	59.61	50	5.8	TTTGCGGGGTCATATTACGG	58.04	50	4.02
735	HvSSRCM-735	71173	chr5	AG	TC	2	26	38424196	38424247	52	1	210	AGTTTTTGAATCAACATGGAGCC	58.11	39.13	4.7	GCAACACCATGGATCAAGCC	59.83	55	4.35
736	HvSSRCM-736	71327	chr5	ATAC	TACA	4	12	38755963	38756010	48	1	175	TTCCACATTTTAAAAATCTAGACCCG	58.18	34.62	5.28	TCACAAATTCCATGCGAGTTACG	59.88	43.48	3.18
737	HvSSRCM-737	71339	chr5	AC	TG	2	21	38799819	38799860	42	1	130	TGTGAAGCCATAGAACTGCCC	60.34	52.38	5.36	CAGAGACACAAACACAGAGGC	59.13	52.38	4.7
738	HvSSRCM-738	71342	chr5	AC	TG	2	32	38799911	38799974	64	1	207	GTGTCTGTGTGTGTGTGTGC	59.9	55	4.57	CACAGACACAAACACAGAGGC	59.67	52.38	4.7
739	HvSSRCM-739	71542	chr5	AT	TA	2	34	39258167	39258234	68	1	249	TGAGTCTGTTGGATGGATGGG	59.44	52.38	4	TGTTACCCCGATAATCAGTCTGG	59.61	47.83	3.86
740	HvSSRCM-740	71543	chr5	AAT	ATT	3	19	39258344	39258400	57	1	204	AGAATCACACAACAAGGCACG	59.4	47.62	5.34	GCATTTTTATGTGTAGGCCTCTGC	60.73	45.83	4.26
741	HvSSRCM-741	71636	chr5	AT	AT	2	20	39448467	39448506	40	1	173	TGTATTGACTGATTGATTGTTTTTCGC	59.67	33.33	4.7	AAGTTGTACAGCCCTCTCCC	59.02	55	4.3
742	HvSSRCM-742	72466	chr5	AAT	TAA	3	14	41030065	41030106	42	1	187	GCAGAAAATGACAATTAACGGTAAACC	60.15	37.04	3.27	CGTCCAACTTGAACTTGGCG	60.04	55	5.69
743	HvSSRCM-743	72506	chr5	AAT	TTA	3	23	41105668	41105736	69	1	218	CTAACGCCAAAAACCCTAGTGG	59.51	50	4	ATACCGAGGAGTTCCCGGC	61.13	63.16	6.13
744	HvSSRCM-744	72838	chr5	AT	AT	2	33	41799640	41799705	66	1	180	GGCTAACATGTGTAGATTTTATAAGCC	58.71	37.04	4.35	ACTTCGCCATTGCTTTGTTGG	60.27	47.62	3.77
745	HvSSRCM-745	72897	chr5	AAT	TAA	3	24	41899260	41899331	72	1	217	ACGTAGAAGAGGTTTTTATAGGCG	58.65	41.67	5.52	AACATTGACAGCCCAAAGCC	59.32	50	4.35
746	HvSSRCM-746	73020	chr5	AG	CT	2	20	42142749	42142788	40	1	190	AGAGTCTTTCTAGCGGAACACC	59.77	50	4.16	TGAGAAATAGAAGGCGATTCATAATGC	60.1	37.04	3.56
747	HvSSRCM-747	73053	chr5	AG	GA	2	22	42187419	42187462	44	1	143	TCAACCGCAAGTAAGAGATTTTGG	59.78	41.67	3.28	GCTCATGCTGAAATTAAGTTGACG	59.21	41.67	4.35
748	HvSSRCM-748	73127	chr5	AT	AT	2	22	42347724	42347767	44	1	144	CCGCGTCCCTAAAATTGAGG	58.99	55	3.86	TTTGAATTCTCCTATCTATCCCTGC	58.23	40	4.85
749	HvSSRCM-749	73182	chr5	AT	TA	2	22	42421867	42421910	44	1	162	CTTAAGGGTCTTTTTGGTTCCCC	59.42	47.83	4.81	TTTGGCTACGCTTCCCAGG	60	57.89	4.45
750	HvSSRCM-750	73276	chr5	AT	AT	2	27	42649402	42649455	54	1	194	ACCCTCCCCAAAATACCTCG	59.08	55	4.63	CTTGGTCCCCCTAAGGCC	58.99	66.67	5.19
751	HvSSRCM-751	73523	chr5	AT	AT	2	26	43145447	43145498	52	1	225	GCCATCATTTACACAGAAAACTAGC	58.97	40	3.42	CAAGAAAATTCAAAGCGGTGAAGG	59.55	41.67	3.46
752	HvSSRCM-752	73992	chr5	AT	AT	2	25	44005322	44005371	50	1	205	CTTTGCCCTTTCCCTTTGCC	59.96	55	4.52	TATGGGTTCAGTCAAGGGCC	59.38	55	5.8
753	HvSSRCM-753	74060	chr5	AT	AT	2	20	44123115	44123154	40	1	178	TGAATAAATTATGCGCTGGGAAGG	59.72	41.67	3.46	ACCCTCCGTTTATCTCTAATCTAATGG	60.04	40.74	3.16
754	HvSSRCM-754	74066	chr5	AAAAG	TTTTC	5	8	44126569	44126608	40	1	180	GTTACATCTCGTGTCAAGGCG	59.35	52.38	5.52	ATCATGTCACCATTCGGAGC	58.04	50	4.7
755	HvSSRCM-755	74149	chr5	AG	GA	2	21	44248606	44248647	42	1	171	AGAATCAGTAACAAACACCTTGAGG	59.23	40	3.86	CGCAGCAATTCTCCTCAACC	59.55	55	3.77
756	HvSSRCM-756	74255	chr5	AG	CT	2	25	44431538	44431587	50	1	147	GAGCTTGAATTTGAAATTTTGAATGCC	59.46	33.33	4.4	GCTCTCTCATTAGCTGCACTACC	60.8	52.17	3.18
757	HvSSRCM-757	74279	chr5	AT	AT	2	23	44483667	44483712	46	1	223	CAACTTTCTATTAGTTGGCTCACG	58.14	41.67	4.35	TGTTCCAATCCGGCACTCC	60	57.89	3.85
758	HvSSRCM-758	74389	chr5	AAT	TAT	3	23	44667138	44667206	69	1	204	AGGTTAGTCGTTTAAGTGTTTAGGG	58.77	40	3.53	GGTAAATGGGTCAATTTTTCTAAACCC	59.4	37.04	4.11
759	HvSSRCM-759	74392	chr5	AT	TA	2	20	44670187	44670226	40	1	168	TGCGTAAATACTGAAAAGTGCCC	59.81	43.48	5.36	TCTTGACTTTTTAAAACGACCCCC	59.66	41.67	5.4
760	HvSSRCM-760	74402	chr5	AAT	ATA	3	16	44689042	44689089	48	1	162	ACTATTCCTTTTACCAAGAGTCATGC	59.4	38.46	4.06	AATTGATAACGGCGCAAACG	58.11	45	3.6
761	HvSSRCM-761	74407	chr5	AG	GA	2	20	44693118	44693157	40	1	158	TTCGTGCTCAACTCCTAGCC	59.75	55	3.93	GAAGTCGTTGCTGCAAGTCG	60.11	55	4.18
762	HvSSRCM-762	74427	chr5	AT	TA	2	24	44726581	44726628	48	1	219	CCATGGTTGTTTGTGTTGTCG	58.54	47.62	4.35	TTCCTTCTCTCCTGTCCTGC	58.73	55	4.85
763	HvSSRCM-763	74444	chr5	AT	TA	2	23	44742067	44742112	46	1	170	TCTTAATAGTCGAGCGCGCG	60.66	55	6.86	ACGTCATTTTACTGCACAAGTACG	60.08	41.67	3.67
764	HvSSRCM-764	74593	chr5	AT	AT	2	31	45065544	45065605	62	1	175	CTATGGACTAGCGCCGTAGC	60.11	60	3.58	ATTAGTAATTGCGTAGGGACTTCC	58.39	41.67	3.46
765	HvSSRCM-765	74621	chr5	AG	GA	2	28	45104341	45104396	56	1	158	GCTTTTAACTCTCTTAAACCATCTGC	58.98	38.46	4.26	ACACACACAATGCTCCCTCC	60.25	55	4.3
766	HvSSRCM-766	74635	chr5	AC	TG	2	22	45132422	45132465	44	1	110	AAACCTCTCGCTCGACATGC	60.74	55	4.06	ATGGGTGGAAAGGGGATTGG	59.66	55	3.16
767	HvSSRCM-767	74869	chr5	AC	GT	2	24	45566653	45566700	48	1	180	TCAGCTTCCCTGCAACATGG	60.61	55	3.66	CAGAACTGAGCTCCCCACC	59.7	63.16	4.61
768	HvSSRCM-768	74870	chr5	AG	GA	2	20	45566701	45566740	40	1	180	TCAGCTTCCCTGCAACATGG	60.61	55	3.66	CAGAACTGAGCTCCCCACC	59.7	63.16	4.61
769	HvSSRCM-769	75035	chr5	AT	TA	2	22	45840698	45840741	44	1	199	GTTGATGATTTTACAATAACAGACCCC	59.03	37.04	4.95	GTGTGTGTGTGTGTAGAGTAAGG	58.95	47.83	2.69
770	HvSSRCM-770	75093	chr5	AAT	ATT	3	18	45898184	45898237	54	1	186	TGGCCAAAATGAACCCATGC	59.68	50	4.06	GCTTGGAAGTCCATTGCTTGC	60.67	52.38	4.01
771	HvSSRCM-771	75121	chr5	AT	AT	2	22	45961054	45961097	44	1	206	CCCTAAGGCTAATGTATAGAGGCC	59.84	50	5.19	TGCGAATAATATTGGAATGCAAGC	58.78	37.5	4.01
772	HvSSRCM-772	75140	chr5	AT	AT	2	36	45996024	45996095	72	1	171	AGGAAGAGGTAGGACAAAGTTAACC	59.99	44	2.85	AGACTATGCTCGGCTTCACC	59.54	55	4.02
773	HvSSRCM-773	75288	chr5	AAAT	ATAA	4	10	46209224	46209263	40	1	138	GACAAGCGTGGTTGCTCC	59.05	61.11	4.7	TCTGCGTTTTTAAAATGTGTCTGC	59.26	37.5	4.26
774	HvSSRCM-774	75440	chr5	AC	CA	2	26	46496616	46496667	52	1	189	TGAGAAAAGATTCCTGCCACC	58.2	47.62	4.61	TCCCCAATCATTCTTGTGTTGG	58.84	45.45	3.77
775	HvSSRCM-775	75603	chr5	AAT	ATT	3	19	46776068	46776124	57	1	144	TGATGAGTAACCAAAGCCAACG	59.19	45.45	4.1	ATTAATGGAAAGCTCCTCAAAATGG	58.12	36	3.16
776	HvSSRCM-776	75619	chr5	AT	AT	2	21	46799346	46799387	42	1	129	AGAAGCTAGCCTTGGTCTTCC	59.44	52.38	3.46	TGGACTGAAATGCATCTAAAGCC	59.3	43.48	4.35
777	HvSSRCM-777	75860	chr5	AAT	ATT	3	14	47254258	47254299	42	1	199	TGGCTTTGCTGATTTGCTTGG	60.27	47.62	3.61	CGCTGTCTTCAAATCGTGCC	60.18	55	5.01
778	HvSSRCM-778	76060	chr5	AG	CT	2	20	47642513	47642552	40	1	228	TGCGCGCAAAAGATTGTACG	60.45	50	3.67	GTCATCACTCATCAGCGTTCG	59.41	52.38	3.95
779	HvSSRCM-779	76081	chr5	AG	GA	2	23	47683904	47683949	46	1	156	GCTGCATAAAGAATGGCCCG	59.97	55	6.13	AGACTTTTTCGATACCAGCTGC	59	45.45	5.25
780	HvSSRCM-780	76254	chr5	AT	AT	2	23	48004272	48004317	46	1	186	ACAGTGCAATACAGGCAACG	59.13	50	4.1	CGTGGTACAGACACTCATTAGC	58.82	50	3.09
781	HvSSRCM-781	76439	chr5	AG	CT	2	27	48320603	48320656	54	1	205	ATTTAATGATGGGTGCGGCC	58.96	50	6.13	CGAAAACATGGGAAATTCAACGG	59.33	43.48	4.44
782	HvSSRCM-782	76543	chr5	AT	AT	2	49	48476210	48476307	98	1	238	CATCCTCCTCCTCCTCCTCC	60.18	65	4.3	AGATTGGGAATGCGATTTTTATTGG	58.72	36	3.16
783	HvSSRCM-783	76943	chr5	AAT	TAT	3	14	49018013	49018054	42	1	189	CCCCTTAAGATTATAAGAAGTAAGCCG	59.4	40.74	5.52	GAAGATGACTCTGCGAACGC	59.36	55	4.84
784	HvSSRCM-784	77034	chr5	AC	TG	2	28	49163737	49163792	56	1	173	AGTTTGAATCTGTACATGGAACGC	59.85	41.67	4.84	TGATGTCAACTAAAAGCTTCTTGC	58.24	37.5	4.01
785	HvSSRCM-785	77073	chr5	AC	AC	2	26	49212419	49212470	52	1	207	GCACCGTTAACATGAGAAGAAGC	60.42	47.83	3.86	GTCCACTCAATTCCACTGGC	58.83	55	4.85
786	HvSSRCM-786	77134	chr5	AAAT	AAAT	4	11	49297542	49297585	44	1	150	TCAAGGCTCAATCCAGTTTTGC	59.7	45.45	3.68	GTTTTAGTGTTTGCTAATCGATCGG	59.04	40	4.18
Sl.No	Chromosome 6	id	sequence	standard	motif	type	repeat	start	end	length	entry	product	forward	tm1	gc1	stability1	reverse	tm2	gc2	stability2
787	HvSSRCM-787	77205	chr6	AAT	TAT	3	19	114645	114701	57	1	200	TGGGAGTATTTCAGAGGATCCG	59.03	50	4.18	TTTCCTCGCAGTAGCAGAGC	60.11	55	4.09
788	HvSSRCM-788	77226	chr6	AAT	AAT	3	15	194721	194765	45	1	179	GCAAGTACTCTAGAAGACATTCACG	59.49	44	4.35	AACCATGAATGCACTTTTCACC	58.01	40.91	4.02
789	HvSSRCM-789	77310	chr6	AT	TA	2	26	405408	405459	52	1	194	TGAACTCTGCTACTCTTGGCG	60.07	52.38	5.69	GGGTGTTCATTGTTTTTGTCCG	58.88	45.45	4.79
790	HvSSRCM-790	77313	chr6	AC	GT	2	22	407575	407618	44	1	188	AAATGTGAGAAAGCCAGAGAGG	58.32	45.45	3.69	GGCCTGTCAGACGATGATCC	60.25	60	3.36
791	HvSSRCM-791	77346	chr6	AG	TC	2	24	461541	461588	48	1	243	AATGGCATCCACTACGGTCG	60.18	55	4.79	CGACTAATGATAGCGGGGCC	60.39	60	5.8
792	HvSSRCM-792	77381	chr6	AT	AT	2	25	676809	676858	50	1	169	CCACATGCATGTACCTTCTATAACC	59.53	44	2.85	AAGGCCCCACTTGAGTTGG	59.85	57.89	3.77
793	HvSSRCM-793	77443	chr6	AT	AT	2	26	809171	809222	52	1	175	ATTTTACCCACCACCTCCCC	59.29	55	4.81	TTGTGTTTGAAGAAATAGTATGATGGG	58.26	33.33	4
794	HvSSRCM-794	77586	chr6	AT	AT	2	33	1282398	1282463	66	1	188	CAAAATTTTACAGCATGCAAATGGC	59.43	36	4.4	TCGCAATATATCTGTCTGCACC	58.35	45.45	5.01
795	HvSSRCM-795	77625	chr6	AT	TA	2	33	1404359	1404424	66	1	207	GTTATACGGTCAAAGAATATTGGATGC	58.98	37.04	3.91	CCAATACCCCTCGCGTTCC	60.52	63.16	3.62
796	HvSSRCM-796	77659	chr6	AAT	TAT	3	19	1519958	1520014	57	1	194	GAATTGCAAGTTGACATGTGGC	59.27	45.45	5.01	AGAGTGCAAGCCATTGATGC	59.18	50	3.91
797	HvSSRCM-797	77685	chr6	AG	AG	2	20	1636964	1637003	40	1	185	TACCTGACATGCTCCTCACG	59.18	55	4.35	CCAACGAAAATTATTGCCGCC	59.08	47.62	6.13
798	HvSSRCM-798	77719	chr6	AT	AT	2	35	1770607	1770676	70	1	144	GATGGAAGAGGCAACAACCG	59.2	55	4.44	AGTTGCCCCTAGCTCTTTGG	59.67	55	3.28
799	HvSSRCM-799	77738	chr6	AT	AT	2	27	1807055	1807108	54	1	185	TGGCAACTGATAGTGTCTCCC	59.44	52.38	4.3	GTGTAGCTAACTTGTCGAGAACC	59.08	47.83	3.62
800	HvSSRCM-800	77819	chr6	AG	CT	2	24	2006676	2006723	48	1	152	GTCATTGATGTGTTTAGTTTGTTTTGG	58.67	33.33	3.28	ACACGACTTTTTCTTCAACTTACCC	59.93	40	3.69
801	HvSSRCM-801	77845	chr6	ATC	CAT	3	15	2074342	2074386	45	1	164	ACAGAATCAATCATATAATGTGCATGC	58.97	33.33	4.06	GAGCCCCAACGAATCTAGGG	59.89	60	3.53
802	HvSSRCM-802	77967	chr6	AT	TA	2	27	2380055	2380108	54	1	168	AGGTTGAGCCACGAGATGC	60.08	57.89	3.91	CCTTCCCATGGCTCTGATACC	59.93	57.14	2.73
803	HvSSRCM-803	78135	chr6	AT	TA	2	31	2960718	2960779	62	1	183	GGGAAACAATCAAGTCTTCACCG	60.06	47.83	4.94	TCTAAAGCAGCCCTTATCTTTGC	59.05	43.48	3.68
804	HvSSRCM-804	78191	chr6	AG	GA	2	20	3230759	3230798	40	1	171	CGGGAGCCCATTTTTAGTCC	58.61	55	3.85	ACAAGTTTCAGCGCATGTGG	59.69	50	4.17
805	HvSSRCM-805	78207	chr6	AG	GA	2	26	3245680	3245731	52	1	179	CGGGAGCCCATTTTTAGTCC	58.61	55	3.85	ACAAGTTTCAGCGCATGTGG	59.69	50	4.17
806	HvSSRCM-806	78303	chr6	AAT	AAT	3	18	3448308	3448361	54	1	139	GTCGAGAACTAGGGTACAGGC	59.6	57.14	4.85	AATGTCTACCCATCGTTTAGCG	58.55	45.45	4.26
807	HvSSRCM-807	78360	chr6	AAT	ATA	3	14	3607599	3607640	42	1	167	GAGCTCGCCTCAGATCTTCC	59.97	60	3.46	TTGACTCAGATCCATGGCGG	59.82	55	6.13
808	HvSSRCM-808	78573	chr6	AC	TG	2	25	4248147	4248196	50	1	147	ACACTGTGGTTCTATGCATTACC	58.74	43.48	2.85	TGGTCAAGTGGCCATCATGG	60.32	55	3.66
809	HvSSRCM-809	78630	chr6	AAT	ATA	3	33	4389045	4389143	99	1	283	ACACTATAATTTTACAGGCCTCGG	58.63	41.67	4.63	ATAGCCTTGGTGCCAGAACC	60.03	55	3.62
810	HvSSRCM-810	78650	chr6	AAT	TAT	3	14	4477432	4477473	42	1	172	TCGGCTCTTTTCTTTTGCTGC	60	47.62	5.25	GGTTAGAACCCATTTGAGACAGC	59.56	47.83	4.4
811	HvSSRCM-811	78716	chr6	AG	AG	2	25	4633427	4633476	50	1	191	CGTCAAACACCTGTACATTTTGG	58.71	43.48	3.28	AGAGCTTTACGAATAAGACTCCG	58.08	43.48	4.63
812	HvSSRCM-812	78843	chr6	ATAC	ATGT	4	15	5056943	5057002	60	1	140	ATCCAACTTAACGGGAGCCC	59.74	55	5.19	TGAAACACTAAACTGGCAGCC	59.05	47.62	4.85
813	HvSSRCM-813	78931	chr6	AG	AG	2	20	5218814	5218853	40	1	165	AGAACTTTTGGCTTTCCGTTCG	59.97	45.45	3.95	GCGCTCTGTTTAATTTTTCTGCC	59.64	43.48	4.85
814	HvSSRCM-814	79426	chr6	AT	AT	2	25	6468331	6468380	50	1	126	AAATCATCCACCGTCCACCC	60.03	55	4.61	ATGTTAACTTCAGGTAGAGTACTGC	58.37	40	4.4
815	HvSSRCM-815	79516	chr6	AAT	AAT	3	41	6720525	6720647	123	1	209	TGTGAGTTAGAAGTTTTCAAGTAGCC	59.52	38.46	3.93	AATTGGATGGTGGGCAAAGC	59.39	50	3.51
816	HvSSRCM-816	79774	chr6	AAT	TAA	3	30	7348764	7348853	90	1	194	AGTTACTAAATTGACCTTAGTCGTCG	58.97	38.46	5.12	TTTTTATAGGGGGATTAATCGAGGG	58.21	40	4.3
817	HvSSRCM-817	79854	chr6	AG	CT	2	31	7551797	7551858	62	1	186	ACTCTCTCTCTCTCTCTCTCGC	59.9	54.55	5.03	AGGCACTGATGAAGACGAGG	59.47	55	4.63
818	HvSSRCM-818	79939	chr6	AC	TG	2	20	7761466	7761505	40	1	239	GCCAAAATCACCACCCTTGC	60.32	55	4.01	CCCTCCTCCCAATTTGGTGC	60.97	60	5.01
819	HvSSRCM-819	80261	chr6	AG	CT	2	26	8537739	8537790	52	1	133	AGCATATATGAGTGTGTGCGC	58.86	47.62	6.09	CACAAAACACACATGCACGC	59.43	50	5.34
820	HvSSRCM-820	80448	chr6	AAAAAT	ATTTTT	6	7	8884692	8884733	42	1	144	TGGAATCCCCATCCCCTACC	60.4	60	3.18	ACATGCCACACCCAAAATTCC	59.65	47.62	3.01
821	HvSSRCM-821	80778	chr6	AT	TA	2	21	9697103	9697144	42	1	136	TAACCCAACCTGTCAACCCG	59.89	55	5.28	TGAGAAAGTTGCTGAGATGCG	58.93	47.62	4.73
822	HvSSRCM-822	80939	chr6	AAT	ATT	3	38	10073936	10074049	114	1	185	TTGAGTGTATTGCAGGAAGCC	58.56	47.62	4.35	TCTTTGAATCAAACACAGCATTGG	58.71	37.5	3.16
823	HvSSRCM-823	80955	chr6	AT	AT	2	24	10100708	10100755	48	1	151	AATAGGCAACATAGTGGTAATCCC	58.37	41.67	3.85	GTCGGCACAGCTCATTAACC	59.27	55	2.85
824	HvSSRCM-824	80971	chr6	AG	CT	2	20	10124100	10124139	40	1	134	TTCATTTCATCAGGCAATGTAACC	58.04	37.5	2.85	AGCCATGACTAAGTTATGACACG	58.57	43.48	4.49
825	HvSSRCM-825	80978	chr6	AC	AC	2	21	10170760	10170801	42	1	146	CACACTCAGAATAGAAATCACTATTGG	58.18	37.04	3.16	TTTAAATGTTTTGGCTCATCGTCC	58.53	37.5	4.79
826	HvSSRCM-826	81001	chr6	AC	GT	2	22	10243657	10243700	44	1	156	ACAATCATGCAATCAAATCATCACC	58.95	36	4.02	GAACCGTCGGCTCAGATACC	60.25	60	2.73
827	HvSSRCM-827	81017	chr6	AAT	AAT	3	24	10352264	10352335	72	1	180	TGTAAGGTACAACTTTCTCACTTGG	58.95	40	3.61	GTCCCTTATGTCATTATTACTCTGGG	58.84	42.31	4.45
828	HvSSRCM-828	81180	chr6	AT	TA	2	21	10877687	10877728	42	1	127	AGCACTCCATAATGGTAAGAACC	58.22	43.48	3.62	CAGTGACTGATTGTTTAATTCGGC	58.91	41.67	5.54
829	HvSSRCM-829	81196	chr6	ATAC	TATG	4	12	10922657	10922704	48	1	183	TCCAATTTAACCCCAAACTTTTTCG	58.95	36	3.46	TGGAAAGGGAGAGAGTTGGC	59.31	55	4.52
830	HvSSRCM-830	81360	chr6	AAT	TTA	3	18	11348970	11349023	54	1	133	TTCAGTGTGGAGTTATGTCACG	58.35	45.45	4.35	AGTTTGGGGCTTAGTGAGTGG	59.93	52.38	4
831	HvSSRCM-831	81383	chr6	AC	CA	2	29	11393437	11393494	58	1	140	TCAGTGAATCACAGTCTCACCC	59.7	50	4.61	GCTAGTGATGTGTTGCTGGC	59.55	55	4.85
832	HvSSRCM-832	81439	chr6	AT	AT	2	23	11479958	11480003	46	1	205	AGGTCAGATCAGCACTGAATCC	59.83	50	3.01	ATCCATCCAGCATACGTGGC	60.25	55	5.01
833	HvSSRCM-833	81717	chr6	AAT	TTA	3	15	12101685	12101729	45	1	234	GGAGACTCGACCATGAGAGG	58.97	60	3.69	CAGAACAAGCGAGGTACCCC	60.39	60	4.95
834	HvSSRCM-834	81740	chr6	ATG	ATG	3	14	12131522	12131563	42	1	109	TGAATATGTTTAACTCAACACAACCC	58.35	34.62	4.11	TCAAATTAGCTATTTAGGTTTTGAGGG	58.03	33.33	4.3
835	HvSSRCM-835	81800	chr6	AT	AT	2	22	12214079	12214122	44	1	174	AAATTTCAGAGGCCGGTGGG	60.61	55	4.61	CCCTTTTTAATATCTAATTCCCCTCCC	59.33	40.74	4.3
836	HvSSRCM-836	82022	chr6	AT	TA	2	25	12702131	12702180	50	1	136	AATATAACAACGCGCGTGCC	59.97	50	5.01	CGTCAGCATAACTTAGCATTAGCC	60.08	45.83	3.93
837	HvSSRCM-837	82115	chr6	AAT	TTA	3	21	12826545	12826607	63	1	148	TTCATCTCTCGGCGCTATCG	59.76	55	2.92	TGTGGGTTCAATTGTCATGGG	58.75	47.62	4
838	HvSSRCM-838	82118	chr6	AAT	AAT	3	16	12832788	12832835	48	1	172	CCGTCTAATCTCTACCCAGCC	59.39	57.14	4.85	GTCAGTATTTGAACGGCCGG	59.27	55	6.13
839	HvSSRCM-839	82195	chr6	AT	TA	2	22	13003565	13003608	44	1	201	GCGTCCAATGGTTACGTTCC	59.55	55	3.62	TCACAAACTATTAAAGCATGCATCC	58.44	36	3.51
840	HvSSRCM-840	82259	chr6	AT	AT	2	24	13134310	13134357	48	1	173	GTTCCCTGTACAGAAAATGGTGG	59.49	47.83	4.61	AGTTAATAAAGTGGCATGTAAGTTGC	58.69	34.62	4.17
841	HvSSRCM-841	82365	chr6	AAT	AAT	3	21	13298190	13298252	63	1	228	CCAATCCTCACTAATAAATCATGCCC	60.07	42.31	5.36	TGCAAAGCTTCGCTCTTTAGC	59.8	47.62	3.09
842	HvSSRCM-842	82481	chr6	AAT	TAA	3	18	13534878	13534931	54	1	153	CCCTCTCAGAGAAGCACATACC	59.9	54.55	2.73	AAAGAGACGGTCGAGATGGC	59.83	55	4.4
843	HvSSRCM-843	82499	chr6	AAAGAG	TCTTTC	6	7	13571486	13571527	42	1	157	GCAACACAGACCAGCATAGC	59.55	55	2.97	ACTCAAGAAAGTAAACGGCTCG	58.94	45.45	5.03
844	HvSSRCM-844	82502	chr6	AT	AT	2	25	13574100	13574149	50	1	169	CCATGTGTTCGCGTACAACG	60.18	55	4.1	TCAACTCACAAATATCTCACGGG	58.5	43.48	5.28
845	HvSSRCM-845	82581	chr6	AT	AT	2	42	13705864	13705947	84	1	232	ATAGCCTCGCCTTAGCATCC	59.39	55	3.51	TCAAATTCCATCTCCACTCACG	58.4	45.45	4.35
846	HvSSRCM-846	82591	chr6	AACCCC	CAACCC	6	7	13711878	13711919	42	1	178	TCATTCTTGAACTGGCCGGG	60.32	55	5.73	GTAGTTCCTGAGGCTGAGGC	59.82	60	4.7
847	HvSSRCM-847	82708	chr6	AT	TA	2	41	13963979	13964060	82	1	206	ATAGTTTTAAAACCCTACTGTTTCTCG	58	33.33	4.04	ACACTTTGAATGTTGGTCCACC	59.31	45.45	4.61
848	HvSSRCM-848	82712	chr6	AC	TG	2	21	13984816	13984857	42	1	145	ATAAAAGCCAGAAACAGGGGG	58.18	47.62	5.4	GAAAATAAAATGAGGACGCTCGC	58.97	43.48	5.03
849	HvSSRCM-849	82853	chr6	AT	TA	2	22	14258649	14258692	44	1	168	TCCCGCACTTTATGATCCCG	59.89	55	5.14	TCAAAATGCAAGACTTTTATTGGTGG	59.29	34.62	4.61
850	HvSSRCM-850	82918	chr6	AT	AT	2	27	14348472	14348525	54	1	140	GCTGTTTGTCATGATTCATGCG	59.15	45.45	4.73	TCTCTATGTAATACAGTAACCTGATGC	58.42	37.04	3.91
851	HvSSRCM-851	82950	chr6	AG	CT	2	24	14452454	14452501	48	1	180	TTTGGCCGACTATCAGGTGC	60.39	55	5.01	ACAATTGCTTCCCAAGAACCC	59.03	47.62	4.11
852	HvSSRCM-852	82952	chr6	AG	CT	2	22	14455355	14455398	44	1	170	GGTGACCACCCACATAAAAGC	59.46	52.38	3.51	TCTTCCACACATACAAAATTTTCTGG	58.57	34.62	3.86
853	HvSSRCM-853	82960	chr6	AT	TA	2	34	14471531	14471598	68	1	198	TGTGAACCACATAAAATTATAAGACCC	58.04	33.33	4.46	TCAATGTCGATCGGATCCAGG	59.66	52.38	4.45
854	HvSSRCM-854	82997	chr6	AT	TA	2	20	14540871	14540910	40	1	148	TTAGCAGTGCACATACCCCC	59.75	55	5.4	CCCCCTACCGTCAAATTGC	58.51	57.89	3.56
855	HvSSRCM-855	83290	chr6	AT	AT	2	23	15085489	15085534	46	1	203	CAGCAATTTCAAAATAAGGGATCCC	58.95	40	3.85	TTTCAATCTTAGCTCCAAGGGC	58.64	45.45	5.19
856	HvSSRCM-856	83346	chr6	AT	TA	2	22	15256821	15256864	44	1	211	TCCCTCTCCATTTAGTGAGCG	59.24	52.38	5.03	TGTTTTATGACAAAACGGCAACC	58.89	39.13	3.77
857	HvSSRCM-857	83425	chr6	ATAC	CATA	4	14	15382967	15383022	56	1	191	ATCAATCATCGGACGTCAGC	58.14	50	4.26	TGTCTAGGATTGTTTCTTAACAGTTGC	60.04	37.04	4.17
858	HvSSRCM-858	83426	chr6	AT	TA	2	24	15383023	15383070	48	1	204	ATCAATCATCGGACGTCAGC	58.14	50	4.26	CACTGTCGTTGCTTGTCTAGG	58.94	52.38	3.02
859	HvSSRCM-859	83431	chr6	AAT	AAT	3	15	15391047	15391091	45	1	148	TTCGAAAACATGAAACACCATCC	58.13	39.13	3.51	CTGACTACCGAGAAACTGGAGG	59.84	54.55	4.3
860	HvSSRCM-860	83511	chr6	AAT	ATA	3	14	15546133	15546174	42	1	192	ATGTAGACTTGAGTCCAAAGGC	58.06	45.45	4.35	GTTCAAGGCAGAACATGGGG	59.11	55	4.96
861	HvSSRCM-861	83567	chr6	AT	AT	2	44	15750281	15750368	88	1	215	AGCGGAAAAGATAATGGGCC	58.31	50	5.8	AGACACCGGAGCCTTAATCG	59.54	55	3.34
862	HvSSRCM-862	83614	chr6	AT	AT	2	22	15827224	15827267	44	1	114	ACTAGATTAGAACAAACATGCATGC	58.21	36	4.06	AGGTCCCAAATACTCTAAAGCCC	59.8	47.83	5.19
863	HvSSRCM-863	83633	chr6	AAT	TAA	3	18	15886678	15886731	54	1	242	ATCTCTACCAACCTCACCTGG	58.53	52.38	4.45	AAGCCTCAATCTCAGCTGCC	60.39	55	4.85
864	HvSSRCM-864	83635	chr6	AG	TC	2	30	15899829	15899888	60	1	145	ACAAAAATAATTGTCGGCCAACC	58.69	39.13	3.77	AGGGAAAAAGCCACAGAACC	58.3	50	3.62
865	HvSSRCM-865	83759	chr6	AG	AG	2	23	16766958	16767003	46	1	201	TGGATAGGTCAGATTAATGTGGC	58.03	43.48	5.01	CAGCAAAGATATGTCTGCGGC	60	52.38	6.53
866	HvSSRCM-866	83825	chr6	AT	AT	2	21	16918950	16918991	42	1	228	TGAGAGTGCGAGGAGAGAGG	60.39	60	3.69	AGACGTTTCCTCGTTTTTCAGC	59.71	45.45	4.26
867	HvSSRCM-867	83866	chr6	ATAC	CATA	4	10	16980292	16980331	40	1	162	GGAAAGTTTTGGGTGGTGCC	59.89	55	5.01	TTGCATTTCATTGCCCTCGC	60.11	50	5.03
868	HvSSRCM-868	83950	chr6	AT	TA	2	20	17138627	17138666	40	1	203	ATATGTGTGTGTGTGTGCGC	59.48	50	6.09	ACCGCACGATTTAAAAGTGTCC	59.78	45.45	4.02
869	HvSSRCM-869	84018	chr6	AT	TA	2	26	17257034	17257085	52	1	136	GTGCGTTTTCTCAGATTTTTCTGC	59.85	41.67	4.26	AGTTTTCAAAACTTACCGCTATAGC	58.16	36	2.97
870	HvSSRCM-870	84031	chr6	AAT	TTA	3	19	17268564	17268620	57	1	124	AGTTGCATCGTAGCCAGACC	60.11	55	3.85	ACGTTGTGGGTGTGTTTATCC	58.78	47.62	2.59
871	HvSSRCM-871	84143	chr6	AGGGG	TCCCC	5	9	17469873	17469917	45	1	103	TATCGGGGATGGGTATGGGG	60.25	60	4.96	TGAAGACGCTTAAGACAGTAGGG	59.81	47.83	3.53
872	HvSSRCM-872	84240	chr6	ATAC	TATG	4	11	17654909	17654952	44	1	114	TCACAATTGTAAATCCGTCCTGG	58.99	43.48	4.45	TCAAGTTATCAGCGCTCCCC	59.82	55	4.81
873	HvSSRCM-873	84438	chr6	AT	TA	2	27	18016152	18016205	54	1	155	GAATAGTGCATGTGTGGGACC	58.98	52.38	4.46	CCTGTTTGGGTGTGAGTGC	58.97	57.89	4.4
874	HvSSRCM-874	84498	chr6	AG	AG	2	25	18134997	18135046	50	1	179	ATTACGAATCCAACCTGCGC	58.99	50	6.09	GAGTGGTAACTGGCTGACCC	60.04	60	4.46
875	HvSSRCM-875	84502	chr6	AT	AT	2	47	18143509	18143602	94	1	269	ACCATTTAAGGGTCCACTTGC	58.47	47.62	4.01	TGGGTTAACCTATTGCCCCG	59.74	55	5.73
876	HvSSRCM-876	84560	chr6	AAT	AAT	3	15	18250196	18250240	45	1	193	CGTCTCTTAGTTCAAGCGCC	59.01	55	6.53	TAGAGCTGCTGTTCCAAGCG	60.39	55	4.68
877	HvSSRCM-877	84616	chr6	AAT	TTA	3	16	18347490	18347537	48	1	218	TTCTCATAGGGGGAGGTGGG	60.03	60	4.61	AGAATCGAAATGGATTGTTACAAGC	58.44	36	4.01
878	HvSSRCM-878	84840	chr6	AT	AT	2	22	18733872	18733915	44	1	169	AAATTGGAGTGGGCCATAGC	58.22	50	2.97	ACTTTGGTCACAGAAACCGG	58.32	50	5.28
879	HvSSRCM-879	85161	chr6	AAAC	ACAA	4	11	19313493	19313536	44	1	169	GCACTAATGTGATGTCGTGGC	59.94	52.38	5.01	TTTGCCTTGTGCTTTGTGGG	59.82	50	4.61
880	HvSSRCM-880	85254	chr6	AT	AT	2	22	19480668	19480711	44	1	214	CCCGCTGTTGGAATTTCTGC	60.11	55	4.26	TCCTCTGTTAAATTCAAATGTTGGC	58.55	36	4.52
881	HvSSRCM-881	85612	chr6	AT	TA	2	21	20181005	20181046	42	1	165	AGTTATACACAGAAGCGAAAAGACG	59.65	40	4.18	TCTATCACCCAACATGGCCC	59.45	55	5.8
882	HvSSRCM-882	85631	chr6	AG	TC	2	20	20218891	20218930	40	1	210	ACAGAAAGCTTTAAGTAGGCATGC	59.84	41.67	4.06	ACAAAGTTGACAGAGGAAGTTGC	59.62	43.48	4.17
883	HvSSRCM-883	85657	chr6	AT	AT	2	34	20277425	20277492	68	1	137	ACACACACAAAATAAACCTCCTTCC	59.93	40	3.46	CCACCGACTAATAGGAAATCGC	58.94	50	4.58
884	HvSSRCM-884	85898	chr6	AT	AT	2	21	20745229	20745270	42	1	128	TCCTCATTTTTGACACATGGGC	59.44	45.45	5.36	TGGCCTCTCTGGAAACAACC	59.89	55	3.77
885	HvSSRCM-885	85994	chr6	AG	GA	2	20	20876276	20876315	40	1	141	TCTGTCGTCTGGTTAATGCCC	60.07	52.38	5.36	CAAGAAGAAGAACAAGACCCCG	59.19	50	5.73
886	HvSSRCM-886	86011	chr6	AT	TA	2	26	20920253	20920304	52	1	231	AAAGTCAAGCTTTTGTTGTGGG	58.14	40.91	4.61	ACGTTCAATCATCATCATCTCTTAGG	59.07	38.46	2.69
887	HvSSRCM-887	86251	chr6	AAT	ATA	3	24	21606771	21606842	72	1	142	ACGGTCGACATGAATTAAACTTGG	59.85	41.67	3.61	ATGGGCTAGTTGGATGCTGC	60.47	55	5.25
888	HvSSRCM-888	86519	chr6	AAT	TAT	3	22	22459968	22460033	66	1	215	TCGGAGAAATTGGATCAACATATTAGG	59.34	37.04	2.69	CCTTCGGATCATCCCAGAGG	59.32	60	3.69
889	HvSSRCM-889	86553	chr6	AT	AT	2	26	22599416	22599467	52	1	178	CCAAGGACTATTAGCTGGTCTTCC	60.44	50	3.46	CCATTCATATAGATGGGGAGGGG	59.54	52.17	4.79
890	HvSSRCM-890	86612	chr6	AT	AT	2	37	22735705	22735778	74	1	163	CAATGCATCTTCAATGTATAAATGTGC	58.52	33.33	4.57	TCCTTCGATCCTATTTCCTTCTGG	59.65	45.83	3.86
891	HvSSRCM-891	87086	chr6	AAT	AAT	3	19	23543036	23543092	57	1	182	GTTTGGGAGTGATTAACATTTCACC	58.84	40	4.02	TTTTTGCCCCGTACATGAGC	59.11	50	4.26
Sl.No	Chromosome 7	id	sequence	standard	motif	type	repeat	start	end	length	entry	product	forward	tm1	gc1	stability1	reverse	tm2	gc2	stability2
892	HvSSRCM-892	87181	chr7	AG	AG	2	31	79431	79492	62	1	226	AGGGCTTTCAAAGAGCATAAGG	58.64	45.45	2.69	TTCAAATTCACATTTTAGTATCTCCGG	58.33	33.33	5.14
893	HvSSRCM-893	87246	chr7	AT	AT	2	37	183092	183165	74	1	233	TGTGATGTCTTCTAATATTATGCGTGG	59.62	37.04	4.94	TTCTCCATAAATTAAGGTCCCAAGG	58.57	40	3.61
894	HvSSRCM-894	87460	chr7	AG	CT	2	20	544123	544162	40	1	133	TGTCGGGACTTGAAGACAGC	59.97	55	4.4	ATTGTGTTGGGTAACGTGCG	59.41	50	5.34
895	HvSSRCM-895	87600	chr7	AT	TA	2	42	763960	764043	84	1	238	TGCTTTCGAAATACGGTTAGCC	59.33	45.45	3.93	TTAGACTATCGTGTACACATTCGG	58.19	41.67	4.3
896	HvSSRCM-896	87612	chr7	AT	AT	2	20	788091	788130	40	1	151	TGCCTTCTAGTGAAATGATATTTCTGC	59.99	37.04	4.26	TCGAGTGTCACATGTGTGCC	60.6	55	5.01
897	HvSSRCM-897	87616	chr7	AT	TA	2	21	792769	792810	42	1	173	TCAATTGGAACCAACAAACATTCG	58.95	37.5	3.34	TCACTCTGCCCCTCATTATTCG	59.9	50	3.34
898	HvSSRCM-898	87617	chr7	AAG	TCT	3	14	794097	794138	42	1	135	CACAAAGCCGCACTTTCTCC	60.04	55	3.71	GAGCGCTCATGGTATTTTGGG	59.67	52.38	4.12
899	HvSSRCM-899	87618	chr7	AAT	ATT	3	17	794218	794268	51	1	174	TCCCAAAATACCATGAGCGC	58.61	50	5.92	GTTACAGCCTTTCTCGTGCC	59.2	55	5.01
900	HvSSRCM-900	87718	chr7	AAT	TTA	3	14	967297	967338	42	1	163	AATTTAACGGTCAAACTAACGGC	58.21	39.13	5.68	GCAATGATAGGGTGGAGTTGC	59.32	52.38	4.17
901	HvSSRCM-901	87809	chr7	AT	TA	2	23	1544734	1544779	46	1	207	TCCTGTCGCACTCATTCTGG	59.75	55	3.86	GAAAATCCCTACTTTCTTAAGATTCGG	58.39	37.04	4.3
902	HvSSRCM-902	87816	chr7	AAT	ATT	3	15	1578116	1578160	45	1	187	ACAAAGGAACAAGAAACAAGAATAGC	58.8	34.62	2.97	TTGCATCCTTGTGGTTTATTTTCC	58.45	37.5	3.13
903	HvSSRCM-903	87923	chr7	AT	AT	2	41	1799467	1799548	82	1	258	TGCAACGCTACTGGGATTCC	60.39	55	3.01	ATGGGCCGGAGAGATCAAGG	61.41	60	3.61
904	HvSSRCM-904	87990	chr7	AT	AT	2	35	1908413	1908482	70	1	193	CCTTTACAAATTGAGGCGACCC	59.84	50	4.46	ACAAAACAAAACAGAGTTGGTGG	58.43	39.13	4.61
905	HvSSRCM-905	88043	chr7	AT	AT	2	38	2023331	2023406	76	1	212	AATGAGTGCATTGCCAAATGG	58.02	42.86	3.16	GCTACCTGGCGATCATTGC	59.06	57.89	3.56
906	HvSSRCM-906	88348	chr7	AAT	AAT	3	14	2656083	2656124	42	1	200	GGGGAAAACGGGGAAAATTCC	59.72	52.38	3.01	ATGACACAATTTATCATTGGCACC	58.34	37.5	5.01
907	HvSSRCM-907	88474	chr7	AT	AT	2	22	2969864	2969907	44	1	100	TCAAATGTTGGATAGCATTTTTGTGC	59.85	34.62	4.57	ATGGAATCTTGCGTGATCAGC	59.05	47.62	4.26
908	HvSSRCM-908	88552	chr7	AAT	TTA	3	15	3133357	3133401	45	1	209	TCGGTCGGGTCAACAAATGG	60.6	55	3.16	TTGCCCTCGTAAAATCCCGC	61.03	55	6.13
909	HvSSRCM-909	88562	chr7	AT	TA	2	22	3142020	3142063	44	1	131	TTTTTCTGGCAGCCCTAATGC	59.45	47.62	3.56	TGGGGTAAGTTTTGGGCACG	60.82	55	5.34
910	HvSSRCM-910	88601	chr7	AAT	ATA	3	17	3220118	3220168	51	1	232	TGCACTGTTTATGTGAGGGGG	60.27	52.38	5.4	ACTTGTGAATTGTGTGATGGAGG	59.18	43.48	4.3
911	HvSSRCM-911	88795	chr7	AG	AG	2	21	3720201	3720242	42	1	150	GGTGAAGAAGATGATGAAGGTGG	59.06	47.83	4.61	CCTTGCCTCCTCTCCTTTCC	59.75	60	3.13
912	HvSSRCM-912	88801	chr7	AT	AT	2	21	3743102	3743143	42	1	217	TGGCATTCTCCTTTAATCATCAACC	59.64	40	3.77	CCAAAAGATCAAATGTGCAATGTGG	60.11	40	4.17
913	HvSSRCM-913	89225	chr7	AAT	ATT	3	18	4730581	4730634	54	1	220	ACACACATATATGTATACGTACGTACG	58.84	37.04	3.67	TCCCCAAACAATCTCTCCCC	59	55	4.81
914	HvSSRCM-914	89369	chr7	AAC	CAA	3	20	4993341	4993400	60	1	187	TTCCCACATGCATCTCACCC	60.03	55	4.61	CCTAGGTGAGTTGTTATTGCCG	59.06	50	5.69
915	HvSSRCM-915	89413	chr7	AAT	TAT	3	18	5068182	5068235	54	1	134	GCGGGTACAACTTGCATTGG	60.11	55	3.16	GTAGTGGGAGTAGCAGCTGG	59.54	60	4.85
916	HvSSRCM-916	89430	chr7	AAT	TTA	3	20	5115476	5115535	60	1	166	TGCTTCATCTCTCCTCAATCTTCC	60.14	45.83	3.46	ACCTGTATGACCATGACTTAGCC	59.87	47.83	3.93
917	HvSSRCM-917	89442	chr7	AAT	TAA	3	14	5136512	5136553	42	1	159	GCTTATTCACCTTGGCTTTGGG	60.09	50	4.12	TCTGCCGTAGCCATACAAGC	60.18	55	4.01
918	HvSSRCM-918	89479	chr7	AAT	AAT	3	16	5205552	5205599	48	1	157	TGCAGCACAGTTAGTTAGTAATGC	59.61	41.67	3.56	TGGAGGCGTAAAGCATACAGG	60.13	52.38	4
919	HvSSRCM-919	89533	chr7	AAC	TTG	3	17	5321399	5321449	51	1	173	CCTAGGTGAGTTGTTATTGCCG	59.06	50	5.69	ACCGCCATTAAAACACCACC	59.04	50	4.61
920	HvSSRCM-920	89644	chr7	AT	TA	2	21	5515300	5515341	42	1	165	TGTGTATGCTTAGGAAATTCCAGC	59.36	41.67	4.85	AACTTTATCGCAAAATAATCTGACCC	58.52	34.62	4.46
921	HvSSRCM-921	89661	chr7	AT	AT	2	25	5554317	5554366	50	1	153	TGTCAAATAATGTAAGCTTCCGACC	59.65	40	4.79	AGCCTATAAGCATGCCAATGG	58.48	47.62	3.16
922	HvSSRCM-922	90034	chr7	AAT	ATT	3	22	6475806	6475871	66	1	161	TTTATCTCTGCTGGGTTAGTGC	58.13	45.45	4.4	ATGCATTGAATCTTGATTGAGCC	58.05	39.13	4.7
923	HvSSRCM-923	90035	chr7	AAC	GTT	3	14	6475872	6475913	42	1	161	TTTATCTCTGCTGGGTTAGTGC	58.13	45.45	4.4	ATGCATTGAATCTTGATTGAGCC	58.05	39.13	4.7
924	HvSSRCM-924	90095	chr7	AAT	ATT	3	21	6612140	6612202	63	1	226	AGAAGGCAAAGGATGGAGGG	59.37	55	4.3	TCGTACTGATCTCTTCTCAAAAGG	58.04	41.67	3.11
925	HvSSRCM-925	90150	chr7	AT	AT	2	21	6780594	6780635	42	1	193	ACCCATATTAAAGCAGGCTTGG	58.7	45.45	3.61	AAATCCAAAGGCCACCAACC	58.94	50	3.77
926	HvSSRCM-926	90375	chr7	AT	TA	2	21	7453008	7453049	42	1	186	TTATGGGCTAAGGCTTCAAGC	58.35	47.62	4.01	CCGCTCAGAATTTTTGAACGG	58.42	47.62	4.44
927	HvSSRCM-927	90403	chr7	AAT	ATA	3	17	7542831	7542881	51	1	204	CACACGTGCAGAGACTTTGG	59.42	55	3.28	TCAATCTCGATATCATTGCGATGC	59.67	41.67	3.91
928	HvSSRCM-928	90416	chr7	AAT	TTA	3	16	7571570	7571617	48	1	207	TCAATCTCGATATCATTGCGATGC	59.67	41.67	3.91	GGTGACTGAAATCTGAAACCACC	59.75	47.83	4.61
929	HvSSRCM-929	90474	chr7	AT	TA	2	20	7676567	7676606	40	1	133	CATCAAATATGGGCGGCTGG	59.4	55	4.85	TCATATTGCCACATAAGAAGGTTCC	59.17	40	3.62
930	HvSSRCM-930	90556	chr7	AG	CT	2	22	7871607	7871650	44	1	131	TGATCAGGATGGTGCAACGC	61.03	55	4.84	ATCTTGCAGTGAATTCGGCG	59.27	50	6.46
931	HvSSRCM-931	90567	chr7	AT	AT	2	35	7898965	7899034	70	1	188	GGTTTTAAAGGTTTCACGCGC	59.22	47.62	6.86	GAGGTCCAATTACGCAGAATCC	59.13	50	3.01
932	HvSSRCM-932	90677	chr7	AT	TA	2	21	8146185	8146226	42	1	149	GCTTGCTTGAATTCTACAGTTGG	58.52	43.48	3.77	TGAGGGTCAACACAAGAAAGG	58.07	47.62	3.11
933	HvSSRCM-933	90682	chr7	AT	AT	2	30	8152723	8152782	60	1	174	AGCTGGATGAGGCTGTATGC	59.89	55	3.14	ACCACTCTTCCAGGCTTTCG	59.96	55	3.46
934	HvSSRCM-934	90698	chr7	AAT	TTA	3	36	8184982	8185089	108	1	255	AAAAGAAAAAGAGCGCCTTTGG	58.54	40.91	3.28	GTCCAATCCCACCTTTAATCTTAGC	59.7	44	3.09
935	HvSSRCM-935	90783	chr7	AT	AT	2	21	8450092	8450133	42	1	173	AACGATCTTGCTGAGGAGGC	60.11	55	4.7	TCCATTCTAGTATGGCCGACC	59.03	52.38	4.79
936	HvSSRCM-936	90960	chr7	AT	AT	2	22	9498792	9498835	44	1	140	GTGTGTGTGTGTGTATGCCC	59.41	55	5.36	CAAATTAACATTACTTTCAGCCATTGG	58.34	33.33	3.16
937	HvSSRCM-937	91059	chr7	AT	TA	2	20	9774941	9774980	40	1	144	AACAAACAAAAAGGATCTCGCG	58.37	40.91	5.87	ACAACTCTAATTCATCACCTCTTGC	59.35	40	4.01
938	HvSSRCM-938	91117	chr7	AAT	TTA	3	14	9995262	9995303	42	1	164	TGAGGCAAATTATTAGACCTCCG	58.3	43.48	4.63	CCTGCTTCAATTCCCATGATACC	59.43	47.83	2.73
939	HvSSRCM-939	91135	chr7	AT	AT	2	34	10042632	10042699	68	1	180	ACAAAATTTGCTCTGAAAGATCTTGG	59.07	34.62	3.61	TCATTTCAATCCTTGACAATAAATCCC	58.52	33.33	3.85
940	HvSSRCM-940	91137	chr7	AT	AT	2	20	10067579	10067618	40	1	165	AATTTCATTCAGTTGTCATCGACG	58.38	37.5	5.12	CTTGGTCGAGCAGATCCTGG	60.18	60	4.45
941	HvSSRCM-941	91168	chr7	AC	AC	2	29	10266142	10266199	58	1	140	ATCAAATCCCTTACCCGCCG	60.18	55	6.46	GACGACGGGTTGATGGTAGG	60.18	60	3.18
942	HvSSRCM-942	91200	chr7	AAT	TTA	3	17	10385373	10385423	51	1	223	TGCCTCTATCACAAAGCTCCG	60.13	52.38	4.63	TGTACATATGACAAAATAGAAGTGGCG	59.99	37.04	5.69
943	HvSSRCM-943	91203	chr7	ATAC	TACA	4	10	10405623	10405662	40	1	149	CGTACGTACGTACATACATACATACG	59.33	42.31	3.06	ACCCTCAGGCTTAAAAGTGC	58.09	50	4.4
944	HvSSRCM-944	91211	chr7	AT	TA	2	25	10435166	10435215	50	1	156	CCACACGACTTTTAAAACCATGC	59.27	43.48	4.06	TTTCAGTACAGATATGTCAATCTCCC	58.5	38.46	4.3
945	HvSSRCM-945	91249	chr7	AAT	ATT	3	14	10564294	10564335	42	1	154	GAAAATAACGTCCGGGTCCG	59	55	4.79	AGGAAGATGACAAACTACATTTATGC	58.01	34.62	3.14
946	HvSSRCM-946	91253	chr7	ATAC	CATA	4	10	10580410	10580449	40	1	216	GACGAGTTATGGCAACTCACG	59.35	52.38	4.35	CCTAACAGCTACCTAATTTCCTCCC	60.45	48	4.3
947	HvSSRCM-947	91492	chr7	AAT	TTA	3	19	11336966	11337022	57	1	206	CACAATAAAACTCATTTAGGTCGTCC	58.76	38.46	4.79	ACACCGATACAATATGTGGGGG	59.89	50	5.4
948	HvSSRCM-948	91859	chr7	AAT	TAA	3	23	12483292	12483360	69	1	203	TGTCTTCCATGTAATCCCTAAACC	58.25	41.67	3.27	TCATGAGTGAATGGTGCACG	58.56	50	5.34
949	HvSSRCM-949	91902	chr7	AAT	AAT	3	19	12538024	12538080	57	1	217	TTGGTGGCTCTTCGAGATGC	60.39	55	3.91	CCTACTTCATTGCAGGCTAATGC	60	47.83	3.56
950	HvSSRCM-950	92084	chr7	AAG	GAA	3	14	12966926	12966967	42	1	100	ATCAGTTAATGGAATAGTTTCTGATGC	58.16	33.33	3.91	TCTTGAGTCTACACCTACCATCG	59.05	47.83	3.84
951	HvSSRCM-951	92205	chr7	AT	TA	2	23	13356664	13356709	46	1	189	GTGATTTCGAAATCCTGTCTTGC	58.59	43.48	4.01	GCAGACTTTACACGCATGCC	60.18	55	4.4
952	HvSSRCM-952	92533	chr7	AT	TA	2	23	14148426	14148471	46	1	202	GGTGAAAGGATGCAACAAATTACG	59.38	41.67	3.18	TGAGTATGATACATCATCCAAAGCC	58.77	40	4.35
953	HvSSRCM-953	92697	chr7	AT	AT	2	27	14541577	14541630	54	1	149	AATGCAGGGATGCCAATAGC	58.66	50	2.97	TCAGTATCTACTAAGAATACAGCTTCG	58.22	37.04	3.79
954	HvSSRCM-954	92869	chr7	AT	TA	2	22	14774495	14774538	44	1	143	AGGATAGAAACCCTCATCAAATAAGC	59	38.46	3.09	AGTGATAGGTGCACAAAAATTAGC	58.05	37.5	3.09
955	HvSSRCM-955	92925	chr7	AAT	ATA	3	15	14845486	14845530	45	1	176	AGGAGCTTGCTATTCAACAGG	58	47.62	4	TTTGTTGGCTCTATGTTGGAGG	58.58	45.45	4.3
956	HvSSRCM-956	93013	chr7	AC	GT	2	32	15082146	15082209	64	1	246	ATTTCTAAACCCACAAATACTACAACC	58.2	33.33	3.77	TGCAAATGGTAGGAGGTTAACC	58.31	45.45	2.85
957	HvSSRCM-957	93321	chr7	AAT	AAT	3	28	15842850	15842933	84	1	204	CTTCACGTCACAAATACTTGAAGG	58.32	41.67	3.46	AAGATAAGTTTGTACAAGAGTTTGTGG	58.38	33.33	4.17
958	HvSSRCM-958	93333	chr7	ATACAC	TGTATG	6	14	15890098	15890181	84	1	185	AGCCACAGTACACAATATACAATTGG	59.68	38.46	3.16	GGTGACCTCAAAATGATAGAACCC	59.36	45.83	4.11
959	HvSSRCM-959	93357	chr7	AAT	ATA	3	22	15924096	15924161	66	1	264	GTGTCTACTTTGTCTCGAAATCGG	59.68	45.83	4.18	TGATGATGACGACGACGACG	60.25	55	5.12
960	HvSSRCM-960	93397	chr7	AG	TC	2	22	16016597	16016640	44	1	182	AGCATCATCCTCCCTTGTGG	59.45	55	4.17	CCCTCAACTAAGTTTTAAGGACACG	59.82	44	4.49
961	HvSSRCM-961	93415	chr7	AT	AT	2	20	16050182	16050221	40	1	149	TCTGTTCACACTGAGCAAGC	58.41	50	4.01	GGTCTAGGGTAACATCAGCCG	59.93	57.14	5.52
962	HvSSRCM-962	93440	chr7	AAT	ATA	3	18	16093095	16093148	54	1	158	CTGCAGGCACACGAAATTGG	60.39	55	3.16	TGTGGGTTTAATTGGTGGGC	58.66	50	5.36
963	HvSSRCM-963	93480	chr7	AAT	AAT	3	29	16179174	16179260	87	1	227	AATCACTTTCCTTTTTCTCCATTCG	58.32	36	3.34	GGCACCAATAATCAATGATGTTCC	58.71	41.67	3.62
964	HvSSRCM-964	93487	chr7	AG	CT	2	23	16193070	16193115	46	1	113	AAAACTCCCCACTTCTGCCG	60.54	55	5.69	ACACGTTGGGAGGGAATTCG	60.32	55	3.34
965	HvSSRCM-965	93510	chr7	AAAG	AAAG	4	10	16228124	16228163	40	1	198	TTATACATAGAAATTCTGCAATGGAGC	58.21	33.33	4.7	GATGATGATGTGCACTACCTGG	58.86	50	4.45
966	HvSSRCM-966	93613	chr7	AT	AT	2	32	16465343	16465406	64	1	207	ACGAAAATAACATTTGCTTGAGGC	59.08	37.5	4.7	TGTCACTGCCTGGTCTTAGC	59.68	55	3.09
967	HvSSRCM-967	93616	chr7	ACTC	TGAG	4	10	16470814	16470853	40	1	206	AGCACCTTTTTGTTATACCTTTTTCG	59.08	34.62	3.46	GCTTGTATCTGCAGTCACTCC	58.72	52.38	3.85
968	HvSSRCM-968	93646	chr7	AT	AT	2	22	16496259	16496302	44	1	205	TGGTGCCCCTCTACTCATCC	60.69	60	3.51	CCACACTGACATGGCTCTAGC	60.74	57.14	3.42
969	HvSSRCM-969	93703	chr7	AG	GA	2	23	16564834	16564879	46	1	221	TGTGGGGGTTGCTTTGTAGG	60.18	55	3.18	AGATCCTCACCCACGAAAGC	59.75	55	3.51
970	HvSSRCM-970	93802	chr7	AT	TA	2	28	16738328	16738383	56	1	166	AGCAACCTCATTATACCCACCC	59.83	50	4.61	ACTGTAACCTTTAAAGTCATGCGG	59.55	41.67	5.69
971	HvSSRCM-971	93862	chr7	AC	AC	2	21	16871264	16871305	42	1	131	AAGAGAACCGTTACTAGACAACG	58.21	43.48	4.1	TCTGTCTCTTCCCCTCTCCC	59.66	60	4.3
972	HvSSRCM-972	93952	chr7	AAT	ATA	3	14	17033291	17033332	42	1	196	AGCTGTGGAAACCAGAATCG	58.19	50	3.34	TTCCCATGGAAGGAGGTTGG	59.3	55	3.77
973	HvSSRCM-973	94097	chr7	AAT	TTA	3	16	17312281	17312328	48	1	169	TGGAGTTTGGACTAGCTACCC	58.81	52.38	3.69	GCCAGTGTCTTGTTCAAGTGG	59.67	52.38	4
974	HvSSRCM-974	94721	chr7	AAT	AAT	3	18	18549129	18549182	54	1	236	ATTCCATAGCTTGGTTGGGC	58.22	50	5.36	CATGTAGTCATGTTCCTGTTCCC	59.06	47.83	3.97
975	HvSSRCM-975	94858	chr7	AAT	ATT	3	14	18803971	18804012	42	1	179	TTGTTGTTCCCAAGGCTTGC	59.54	50	4.01	TGTATAGTGTGTGTTAACGTTGCC	59.55	41.67	4.52
976	HvSSRCM-976	94901	chr7	AT	AT	2	33	18917009	18917074	66	1	188	GGCATCTGTGACTTTGCACC	59.76	55	5.01	AGGCGTTACTTGGTGATGGG	60.04	55	4
977	HvSSRCM-977	95101	chr7	AC	AC	2	27	19257137	19257190	54	1	189	TCCTCGAACCCCACAAATGC	60.61	55	3.56	TGGCTGCTTTCACTGGTACG	60.6	55	3.67
978	HvSSRCM-978	95125	chr7	AT	TA	2	23	19285753	19285798	46	1	129	ACTCATTTATGCTGCTCAATTGGG	59.9	41.67	4.12	CACTGCAAGAGGTGATCAAACC	59.77	50	3.27
979	HvSSRCM-979	95219	chr7	AT	TA	2	23	19442263	19442308	46	1	113	ACCCCTGAGCTAACAAACCG	59.96	55	4.44	TCGATTGGTACAGCTCATTTGC	59.32	45.45	3.68
980	HvSSRCM-980	95277	chr7	AT	AT	2	34	19551713	19551780	68	1	200	TTCATGTTTAGAATAGGTTGGGGG	58.48	41.67	5.4	ACATAGCGTAACATCACTTAAGACC	58.96	40	3.85
981	HvSSRCM-981	95320	chr7	AAT	TAA	3	15	19629165	19629209	45	1	213	GAATAGGAGGGACAGCGTCG	59.97	60	5.12	GCAACAAGATGGTCAAAATTCTGC	59.85	41.67	4.26
982	HvSSRCM-982	95421	chr7	AT	AT	2	20	19813755	19813794	40	1	218	TTGCCTTGCCATTTGCTTGG	60.25	50	3.61	AATTCAGAGTCTTGTAAAAGTAAAGGC	58.43	33.33	4.35
983	HvSSRCM-983	95570	chr7	AT	AT	2	27	20058562	20058615	54	1	212	TCCGCGTCCTTAATACTGATGG	59.96	50	3.51	ACGTCATTTGTATGTATCCTCCC	58.04	43.48	4.3
984	HvSSRCM-984	95620	chr7	AT	TA	2	23	20146778	20146823	46	1	236	TGCTAGGCAAATTACTGTCTTTTGG	60.05	40	3.28	AAAGCTAAGAGGGAGCCACC	59.38	55	4.61
985	HvSSRCM-985	95763	chr7	AT	AT	2	23	20439642	20439687	46	1	138	TGGTAATTCAGACATCTCCATGC	58.55	43.48	4.06	GTGTGCTTTTGTTTGCCACG	59.36	50	4.94
986	HvSSRCM-986	95790	chr7	AG	GA	2	20	20480959	20480998	40	1	141	AGGACAAAAGAGAAATGAGCTGG	58.92	43.48	4.85	CTCTTCTTGGACCCATCCCC	59.45	60	4.81
987	HvSSRCM-987	95862	chr7	AT	TA	2	42	20572129	20572212	84	1	182	CGAACTTTTCTAGCACTTTAAGATCCC	60.41	40.74	3.85	TGCATTTTTCCTGACTTTTCTGC	58.63	39.13	4.26
988	HvSSRCM-988	95870	chr7	AT	AT	2	28	20575650	20575705	56	1	179	ACAAGAAAAGCAACTTTGATCGC	58.96	39.13	4.58	GCCCGAGTCCAACTAGATAGC	60	57.14	2.97
989	HvSSRCM-989	96038	chr7	AT	AT	2	20	20854281	20854320	40	1	136	AGTTTGGAAATGCTGGTCGG	58.75	50	4.79	ATTTGACAGATGAGGCGTGG	58.26	50	4.94
990	HvSSRCM-990	96081	chr7	AT	TA	2	21	20949710	20949751	42	1	134	CTTTAAATCATCCCTCCCTCGC	58.86	50	5.03	TGCACTACTGGTTTTCACTGC	59.05	47.62	4.4
991	HvSSRCM-991	96429	chr7	AAT	ATA	3	21	21481407	21481469	63	1	198	ACGATGGGTGAGATGTAAGGG	59.24	52.38	3.95	AATTCGTTATTTGGTGGTCATGC	58.26	39.13	4.06
992	HvSSRCM-992	96459	chr7	ACGCGC	GTGCGC	6	20	21531063	21531182	120	1	286	GAAAGCAAGGAACGGAACCC	59.4	55	4.11	CAAGCACATACAGCCAGGG	58.51	57.89	4.45
993	HvSSRCM-993	96590	chr7	ATGCCC	CCATGC	6	8	21736278	21736325	48	1	101	TAAGACTATGGGTGGCCACG	59.17	55	4.94	TACCCCAAGCATCCATCACG	59.82	55	4.35
994	HvSSRCM-994	96885	chr7	AC	AC	2	28	22253478	22253533	56	1	202	TCATAACGTTTGATTTTGGTGGC	58.45	39.13	5.01	ATTATATATCTTGAATCTCTTTGGCGC	58.11	33.33	6.53
995	HvSSRCM-995	96886	chr7	AT	AT	2	26	22253534	22253585	52	1	236	GGCTGTCAATCTTGATTTTCATTACC	59.25	38.46	2.85	TCACCAAGTTTCCAATATTTAGTGGC	60.07	38.46	5.01
Sl.No	Chromosome 8	id	sequence	standard	motif	type	repeat	start	end	length	entry	product	forward	tm1	gc1	stability1	reverse	tm2	gc2	stability2
996	HvSSRCM-996	97156	chr8	AT	AT	2	20	691270	691309	40	1	219	AGGAAACCTTTAAAACCACAGGG	59.04	43.48	4.45	ACAGGTCATGAAAAGGTCATTAAGC	59.82	40	3.09
997	HvSSRCM-997	97253	chr8	ATAC	ATAC	4	10	862861	862900	40	1	132	TGAGCTTCTAGGTTTGTAGACTCC	59.54	45.83	3.85	ATAACTTACTAGAATTTTTCCCACGC	58.02	34.62	5.34
998	HvSSRCM-998	97349	chr8	AAT	ATA	3	17	1049294	1049344	51	1	166	TACGCCGTTAAACATTCCGC	59.28	50	5.54	CGGAAGCAGATTTGAAGAGAGG	59.06	50	3.69
999	HvSSRCM-999	97505	chr8	AAT	AAT	3	15	1346596	1346640	45	1	187	ATGAAGGCTTCGAGTACCCG	59.54	55	5.28	ATATAAGACAGCCTCGCCCC	59.02	55	5.8
1000	HvSSRCM-1000	97671	chr8	ACC	CCA	3	31	1631032	1631124	93	1	208	TGGCAATTCAGTAAAGCAGGC	59.45	47.62	4.85	ACTTTCACATTATCATCTCACTGAGG	58.95	38.46	3.86
1001	HvSSRCM-1001	97778	chr8	AAAAAG	AAAAGA	6	7	1887407	1887448	42	1	219	ATGTGTCGTGGATATTGGAGC	58.16	47.62	4.7	CCAAACGCAGCAGATTCACC	60.11	55	4.02
1002	HvSSRCM-1002	97797	chr8	AC	TG	2	25	1939917	1939966	50	1	143	TCGTCACCGTGCTTAAAGGG	60.32	55	3.95	CACACACACACACACGTACG	59.7	55	3.67
1003	HvSSRCM-1003	97819	chr8	AAT	TTA	3	17	2002881	2002931	51	1	161	ACTTTTTCTTGTTTTCCTTGTTTTCCC	59.83	33.33	3.97	TGAGGGAAATTGATTTTTCGGAGG	59.54	41.67	4.3
1004	HvSSRCM-1004	98491	chr8	AG	AG	2	33	3373805	3373870	66	1	178	TTGATTGTAACTTAGGCGTTCCC	59	43.48	3.97	ATCATTTGATGCCACTTTTGGAGC	60.62	41.67	4.7
1005	HvSSRCM-1005	98741	chr8	AAT	ATA	3	15	3895840	3895884	45	1	176	TTACCATCATGACCACTTGACC	58.05	45.45	4.02	TCTCTAGCTTCTCCCCCTCG	59.82	60	4.63
1006	HvSSRCM-1006	98855	chr8	AC	GT	2	24	4128685	4128732	48	1	162	TCCCCACATCTCTAGAATTGTGG	59.54	47.83	4.17	CAAACTCTTTTGTTGTGCTAAATGG	58.06	36	3.16
1007	HvSSRCM-1007	98940	chr8	AT	AT	2	20	4394181	4394220	40	1	146	GTGCAAAATTCATATTTTTACATCCGC	59.15	33.33	5.54	CCAGGTTTCTCGGGTAGTGC	60.39	60	4.4
1008	HvSSRCM-1008	98943	chr8	AT	TA	2	29	4395669	4395726	58	1	208	AGCGTGTAGAGGTTATTCTTATATGG	58.4	38.46	2.74	GCCGTACTGCTTAACAATATGTCC	60.03	45.83	4.02
1009	HvSSRCM-1009	99004	chr8	AT	TA	2	24	4535162	4535209	48	1	204	TCCCAACAATTAACATTTCATCAACG	59.13	34.62	4.1	AAATAAAGCGCTTAAACCGTACG	58.36	39.13	3.67
1010	HvSSRCM-1010	99028	chr8	ACC	CAC	3	18	4590287	4590340	54	1	112	CATCATCATCATCACCACCACC	59.12	50	4.61	GATGATGGTGGTGGTGGTGG	60.68	60	4.61
1011	HvSSRCM-1011	99115	chr8	AAT	TAT	3	14	4786695	4786736	42	1	188	AGTGAGTCCAAAAGCAGTAATGC	59.5	43.48	3.56	GTCGATTGAGGCTTGAACTCC	59	52.38	3.85
1012	HvSSRCM-1012	99136	chr8	AT	AT	2	20	4818992	4819031	40	1	217	GGGTTCGAGTTTGATCAGGC	58.91	55	4.85	CCCAAAACTTTAAAGTACTCTGGGC	60.28	44	5.36
1013	HvSSRCM-1013	99407	chr8	AT	TA	2	29	5459606	5459663	58	1	164	GCAGAACAAGATACAACACTTTGG	58.78	41.67	3.28	GAAGTCCGGACTAAAAACGAGG	59.01	50	4.63
1014	HvSSRCM-1014	99438	chr8	AAT	ATA	3	16	5592066	5592113	48	1	148	TCTCATGATGGCCACTTGACC	60.07	52.38	4.02	GCTCTCTGCTTTTCCTTGCC	59.47	55	4.52
1015	HvSSRCM-1015	99447	chr8	AC	CA	2	22	5616773	5616816	44	1	152	ACCTTCGTCTATTTGAGTGCC	58.03	47.62	5.01	CAAACCACGTGTTAAGGATAAAAGG	58.85	40	3.11
1016	HvSSRCM-1016	99448	chr8	AT	TA	2	21	5616817	5616858	42	1	185	ACCTTCGTCTATTTGAGTGCC	58.03	47.62	5.01	AAGCGGTTGTACGAACTTGG	58.78	50	3.61
1017	HvSSRCM-1017	99459	chr8	AT	TA	2	23	5648175	5648220	46	1	184	GGATTTGGGTTTGTGGCTGC	60.32	55	5.25	TCGAATCGAACCGATATAATGGC	58.83	43.48	4.4
1018	HvSSRCM-1018	99621	chr8	AAT	ATT	3	14	6021126	6021167	42	1	179	TAGTTGCTAGCCTACGCACC	59.54	55	5.01	GATGGAAATGATGGCTGCCC	59.32	55	5.36
1019	HvSSRCM-1019	99624	chr8	AG	TC	2	22	6022987	6023030	44	1	153	TTGATTTCATCTGGGTCCTGC	58.27	47.62	4.85	CGATCCTCCTGATGATGTCCC	59.73	57.14	4.46
1020	HvSSRCM-1020	99678	chr8	AAT	ATA	3	19	6152382	6152438	57	1	170	CCTCCATTTCTTGGTTGATGATTAGC	60.46	42.31	3.09	ATCACTTTCCACGATCCCGG	59.82	55	5.73
1021	HvSSRCM-1021	99758	chr8	AG	AG	2	21	6347053	6347094	42	1	153	CATGACAGGGCTTGATATTGGC	59.7	50	4.52	TCACCATGTCATTGCAGATGG	58.63	47.62	3.51
1022	HvSSRCM-1022	99780	chr8	AAT	AAT	3	19	6423085	6423141	57	1	226	AAACACATCCATCCTTCGATCC	58.45	45.45	3.36	CTCAGCTCTCTGGCTTCTCC	59.54	60	3.71
1023	HvSSRCM-1023	99782	chr8	AC	TG	2	25	6424043	6424092	50	1	194	TCTTCAATTCAAACAAATACTACGCC	58.7	34.62	5.68	TAGGCCAACTCAAGTGCTCG	60.04	55	5.03
1024	HvSSRCM-1024	99783	chr8	AT	AT	2	34	6426809	6426876	68	1	179	ATGAGCAGAGGACACCAAGC	60.04	55	4.01	CAAAGTGATGCAGCAGCTCC	59.83	55	4.7
1025	HvSSRCM-1025	99786	chr8	AC	AC	2	24	6439832	6439879	48	1	192	TAGGCCAACTCAAGTGCTCG	60.04	55	5.03	TCTTCAATTCAAACAAATACTACGCC	58.7	34.62	5.68
1026	HvSSRCM-1026	100004	chr8	AC	TG	2	23	7038255	7038300	46	1	160	CAACCAATTCGGGACTTTAGGC	59.84	50	3.93	TTGGGTTGAGTATATATGTACCTAAGC	58.41	37.04	3.09
1027	HvSSRCM-1027	100012	chr8	AG	CT	2	26	7059688	7059739	52	1	208	CGAAGCAACCTAACACCATCG	59.61	52.38	3.84	GTTAAGAAAATTTATCCCCCAACGC	59.19	40	4.84
1028	HvSSRCM-1028	100050	chr8	AT	AT	2	21	7122526	7122567	42	1	139	GGGGGAGGAAACCAAGAGC	60	63.16	4.09	TCTGAAATTGGAGTGGATATGTGG	58.56	41.67	4.17
1029	HvSSRCM-1029	100418	chr8	AAT	TAT	3	15	8193000	8193044	45	1	195	ACAAGGGTCTTTCATTTCTGTGC	59.68	43.48	4.57	TCCTCATTAGCTACGCTGCC	59.61	55	4.85
1030	HvSSRCM-1030	100419	chr8	AAT	TTA	3	14	8193195	8193236	42	1	188	ACAAGGGTCTTCATTTCTGTGC	59.11	45.45	4.57	AGTGAAAATAGCTACGCTGCC	58.72	47.62	4.85
1031	HvSSRCM-1031	100939	chr8	AT	TA	2	33	9575466	9575531	66	1	204	CCCCCTAGTTCCCTACATTTCC	59.56	54.55	3.13	GCAACCATGATTGTTCCTGACC	60.09	50	4.02
1032	HvSSRCM-1032	101060	chr8	AAT	TAA	3	15	9893768	9893812	45	1	156	AGAATGGAGAATGGAGAATGGGG	59.86	47.83	4.96	CCTTCGATCCTATCTCCTACTGC	59.56	52.17	4.4
1033	HvSSRCM-1033	101125	chr8	AG	AG	2	24	10044755	10044802	48	1	175	ACACATCCTTTATATGGCTATTGCG	59.59	40	4.85	TTTTGGGCTCTTCATCGTGG	58.47	50	4.94
1034	HvSSRCM-1034	101183	chr8	AT	AT	2	26	10172822	10172873	52	1	198	CCTGAAGTTCTAAATATATGCATGAGG	58.06	37.04	3.86	AGATTCATGAGGCTTGACATTTTCC	59.87	40	3.13
1035	HvSSRCM-1035	101200	chr8	AAT	TTA	3	18	10199315	10199368	54	1	181	AGAGATGAAAAATAGTGTTCGAATTCC	58.33	33.33	3.01	CCGTGACTTAACTTTGTGGGG	59.12	52.38	4.96
1036	HvSSRCM-1036	101234	chr8	AT	AT	2	27	10278518	10278571	54	1	186	GTTGTCCATTCTACCCAACATCC	59.31	47.83	3.51	CTAGACGCAAAATTTAGAAATCAAACC	58.15	33.33	3.27
1037	HvSSRCM-1037	101313	chr8	AAT	AAT	3	19	10661219	10661275	57	1	203	GCGAAGAACTCATTGGCACC	59.83	55	5.01	AGCATTTTCACTTACTTCTTTTGCC	59.01	36	4.52
1038	HvSSRCM-1038	101321	chr8	AAC	TTG	3	23	10698513	10698581	69	1	184	TGGAAACCCTAGGTGAGTTGC	59.93	52.38	4.17	TTCCCACATGCATCTCACCC	60.03	55	4.61
1039	HvSSRCM-1039	101507	chr8	AAT	ATT	3	17	11304900	11304950	51	1	225	AATCATTAGTCCTCAACGACTACC	58.1	41.67	3.18	AACTTTGTATCTCAACTTTGGAAGC	58.26	36	3.86
1040	HvSSRCM-1040	101546	chr8	AT	TA	2	22	11366241	11366284	44	1	212	ATCACTCCTTTCGCTCCAGG	59.46	55	4.45	TACATGGTTCCGCCTCTTGC	60.39	55	4.01
1041	HvSSRCM-1041	101712	chr8	AC	GT	2	29	11812500	11812557	58	1	233	CTTTTACGCTACAGCTGCCC	59.27	55	5.36	TCTTTTTAAAATCAGCTGTAGGAGGG	59.34	38.46	4.3
1042	HvSSRCM-1042	101714	chr8	AAT	TTA	3	14	11818153	11818194	42	1	168	TTCAGTGTGGAGTTATGTCGC	58.32	47.62	5.19	GAAACCTGGGAGGAAGTGGG	59.96	60	4.61
1043	HvSSRCM-1043	101744	chr8	AT	AT	2	35	11917760	11917829	70	1	192	GCCCGAGTTGATCAAAAGCC	59.83	55	4.35	CACGATTTAAAAGTGTGTCCGC	58.78	45.45	5.54
1044	HvSSRCM-1044	101935	chr8	AAAG	AAAG	4	10	12443478	12443517	40	1	167	AGCGTTAATGCCAGTCTCCC	60.11	55	4.3	TCATTGAGCCGTTAGTGGGG	59.75	55	4.96
1045	HvSSRCM-1045	102260	chr8	AAT	AAT	3	15	13296752	13296796	45	1	132	ACATGTACATATATCTCAATCCGATCC	58.58	37.04	3.36	CGTAATTTCGTTAATTGGTCCGC	58.98	43.48	5.54
1046	HvSSRCM-1046	102378	chr8	AAT	TAA	3	14	13525420	13525461	42	1	177	AATAGATTCGTGCGCTTGCG	59.7	50	4.85	TGTTGTTGTCGCTTGTTGCC	60.18	50	4.52
1047	HvSSRCM-1047	102612	chr8	AT	AT	2	29	14509174	14509231	58	1	222	GTTGCCTCACTTCATCACATCC	59.58	50	3.51	GCATGGCTGCTCCTTTAAAGC	60.47	52.38	3.51
1048	HvSSRCM-1048	102657	chr8	AAT	TAT	3	17	14626163	14626213	51	1	236	GCATTATTCCTTTTATACATGAGAGGG	58.27	37.04	4.3	TCAACATCTTTCCCAAGTTTCTAACC	59.74	38.46	2.85
1049	HvSSRCM-1049	102682	chr8	AT	TA	2	23	14684981	14685026	46	1	103	ACACACACATACCAAGGGTCC	59.93	52.38	4.46	CCACACTTTATGATTCCGGACC	59.06	50	4.46
1050	HvSSRCM-1050	102862	chr8	AT	AT	2	27	15344494	15344547	54	1	190	ACAACCTTCCTATAGTTTGCCC	58.04	45.45	5.36	CTCTTCTCTGTTTTGGCACAGG	59.45	50	4
1051	HvSSRCM-1051	102980	chr8	AAT	ATA	3	20	15610846	15610905	60	1	156	TGAGCTAAATCCGGTGAGTACC	59.57	50	3.34	AAATACTAAACTCGATGGAGATTTGC	58.08	34.62	3.68
1052	HvSSRCM-1052	103073	chr8	AT	TA	2	34	15947261	15947328	68	1	198	TTGGGAAGGCCAAATGTGGG	60.84	55	4.61	TTGCGTTAAAATTGGGCCCC	59.68	50	5.8
1053	HvSSRCM-1053	103302	chr8	AT	TA	2	26	16398505	16398556	52	1	141	GAAAGTCCATTGGATGCATTGC	58.81	45.45	3.56	CAAAGAAGCTTTGCAACGGC	59.15	50	5.68
1054	HvSSRCM-1054	103306	chr8	ACC	CAC	3	14	16402741	16402782	42	1	196	GAACTAATGTCATCATTTGAACTTTGC	58.36	33.33	3.68	TTGGTGGGAGTGATGTGAGG	59.31	55	3.86
1055	HvSSRCM-1055	103340	chr8	AG	TC	2	32	16499314	16499377	64	1	211	ACTAATTTAGCGTCAGTAAAGCCC	59.13	41.67	5.19	ACAAATTTAAATTCCAGACCTGAAGC	58.85	34.62	3.86
1056	HvSSRCM-1056	103346	chr8	AC	TG	2	20	16512298	16512337	40	1	226	GCTCTCGTGTTTGATGCTTTAGC	60.73	47.83	3.09	AGGAAAAGGCTCAAGTTAATAGAAGG	59.11	38.46	3.46
1057	HvSSRCM-1057	103434	chr8	AT	AT	2	33	16679476	16679541	66	1	181	TGATCCCCAACTCTTCGTTCC	59.72	52.38	3.62	TGCTATTTCATCTCTGTTGAATATCCC	59.34	37.04	3.85
1058	HvSSRCM-1058	103487	chr8	AAT	ATT	3	20	16805596	16805655	60	1	185	GAAAGCTTGCACGGGTTACC	59.76	55	2.85	TCATACAACTTGCATCAAGAGATCG	59.48	40	3.69
1059	HvSSRCM-1059	103527	chr8	AG	TC	2	20	16862367	16862406	40	1	169	GCAAGTTGTCAACCAATCAGGG	60.29	50	4.45	AAAGAATAGGGACAGCGCCG	60.46	55	6.46
1060	HvSSRCM-1060	103808	chr8	AT	TA	2	40	17495465	17495544	80	1	261	CAATCCCACCTAGTGTTTGCG	59.53	52.38	4.85	TCAATGCACTTTTTGAACGGC	58.53	42.86	5.68
1061	HvSSRCM-1061	103865	chr8	AT	TA	2	31	17583920	17583981	62	1	217	ACTTCAACTTGACACGTGGC	58.99	50	5.01	ACTAATGGCCCTTTGCTTGG	58.44	50	3.61
1062	HvSSRCM-1062	103871	chr8	AG	GA	2	21	17594480	17594521	42	1	170	GTACGCTTGCTGTTGCTGG	59.79	57.89	4.85	TGAATAATGATGCTTGACCCCC	58.43	45.45	5.4
1063	HvSSRCM-1063	103949	chr8	AAT	TAA	3	16	17774029	17774076	48	1	131	AGCTGATGACGATCACACCG	60.18	55	4.94	GCAATGGCTCTGTTGACTGC	60.11	55	4.4
1064	HvSSRCM-1064	104060	chr8	AG	GA	2	21	17968223	17968264	42	1	221	TGTTTGCTCAACTAGTATGGCG	59	45.45	5.69	ACTTAAAACGCTTAAATCGCATGG	58.91	37.5	3.66
1065	HvSSRCM-1065	104155	chr8	AAT	TTA	3	15	18158984	18159028	45	1	150	AAACAGAAAGAGCTTATGATTTCGG	58.15	36	4.3	TCTGATCACCTGACTTCAAGCC	60.03	50	4.35
1066	HvSSRCM-1066	104949	chr8	AAT	TAA	3	14	19753480	19753521	42	1	149	GTTTGAGAATTGAATCTTTAGCCGG	58.97	40	6.13	TTGCAATAATTTTAAAAGCACGGC	58.08	33.33	5.68
1067	HvSSRCM-1067	105140	chr8	AAT	TAA	3	27	20202369	20202449	81	1	182	CCAATATAAAGTTGGCATTGTTATGGG	59.34	37.04	4	ACATAAGATGACGCACAATAACCC	59.43	41.67	4.11
1068	HvSSRCM-1068	105425	chr8	AT	AT	2	28	20691567	20691622	56	1	146	TTACGCTTGGACTATGGGCC	59.82	55	5.8	ACTAACCCTAACCCAATCCCC	58.79	52.38	4.81
1069	HvSSRCM-1069	105534	chr8	AC	AC	2	29	20891333	20891390	58	1	214	AGTATCCCACTGTTGGCTTCC	59.72	52.38	3.46	GGGTTGAACATCCTAATGGCG	59.32	52.38	5.69
1070	HvSSRCM-1070	105604	chr8	AG	GA	2	23	20995689	20995734	46	1	223	AACCAATCTGAAACATGATCAAGC	58.28	37.5	4.01	AGTTACTGGAGAGGCACTGC	59.39	55	4.4
Sl.No	Chromosome 9	id	sequence	standard	motif	type	repeat	start	end	length	entry	product	forward	tm1	gc1	stability1	reverse	tm2	gc2	stability2
1071	HvSSRCM-1071	105666	chr9	AAT	TTA	3	27	894787	894867	81	1	207	GATGTTGCGATGGCTTTATGC	58.61	47.62	3.14	AAGGATTAAACGAACTTTTACTCTTCG	58.51	33.33	3.79
1072	HvSSRCM-1072	105716	chr9	AT	TA	2	20	974970	975009	40	1	236	CCCTCACACCAACGTAACCC	60.6	60	4.11	CGTTTTAAGTGCTTTAAGGTTTAAGCC	60.1	37.04	4.35
1073	HvSSRCM-1073	105754	chr9	AAT	ATA	3	16	1023064	1023111	48	1	171	CGGGGAAGTCTTGGAGTTGG	60.32	60	3.77	TACTAGTGCTGCCCCTCTGG	60.69	60	3.86
1074	HvSSRCM-1074	105763	chr9	AT	AT	2	20	1032811	1032850	40	1	104	CATGTCGTCTAACCCCACCC	60.11	60	4.61	TCTTCTTCTTCTTCTTCTTCTTCGG	58.55	40	4.3
1075	HvSSRCM-1075	105764	chr9	AAG	GAA	3	15	1032859	1032903	45	1	175	CATGTCGTCTAACCCCACCC	60.11	60	4.61	GCATGTGATCGGGTCAAACG	59.9	55	3.6
1076	HvSSRCM-1076	105970	chr9	AAT	TTA	3	15	1483982	1484026	45	1	192	GCCATTCACTATCTCGACAAACC	59.69	47.83	3.27	TCACTATTCGAACATGATGCATTAGG	59.58	38.46	2.69
1077	HvSSRCM-1077	106004	chr9	AT	TA	2	21	1563090	1563131	42	1	210	ACACTAAAACAAAGAATTGCGCG	59.27	39.13	6.86	TAGACACAATCGACCACCGC	60.11	55	5.68
1078	HvSSRCM-1078	106019	chr9	AG	TC	2	24	1577661	1577708	48	1	168	TCTGCATTTTAATAGAGAGCGGG	58.62	43.48	6.13	CACACAACTTAAAACCATGTTCGC	59.79	41.67	4.7
1079	HvSSRCM-1079	106023	chr9	AG	GA	2	24	1579604	1579651	48	1	175	CTGGCAGGGAAGAATACAAGC	58.98	52.38	4.01	GATAGCCACCCCATATGCCC	60.03	60	5.36
1080	HvSSRCM-1080	106101	chr9	AATCT	ATTAG	5	8	1702774	1702813	40	1	180	TTTTTCAATGGTGGCGTGGG	59.61	50	4.61	TTTAGATGTTATAATTGCCCACATCG	58.13	34.62	3.84
1081	HvSSRCM-1081	106173	chr9	AT	AT	2	25	1840741	1840790	50	1	162	AGCTGATTTTGCCTTACTGCG	59.53	47.62	5.18	CTCACCGAACTTAATCGCAGC	59.68	52.38	5.25
1082	HvSSRCM-1082	106273	chr9	AT	AT	2	26	2043250	2043301	52	1	156	TCTTCCTCTCTACTCCAAATCTCC	58.79	45.83	3.71	CAACACTTGGCTTTTTAATCCACG	59.56	41.67	4.94
1083	HvSSRCM-1083	106373	chr9	AG	AG	2	21	2296246	2296287	42	1	190	TGGACCCTTCATCTACAAATACTCC	59.87	44	3.85	TGTATCATCTGCCTCTCCACC	58.96	52.38	4.61
1084	HvSSRCM-1084	106385	chr9	AT	AT	2	20	2327971	2328010	40	1	217	TCGGAATTGAAACATTTTTCTCCC	58.22	37.5	4.3	GTGTGAACGCACCTCAAACC	59.97	55	3.27
1085	HvSSRCM-1085	106552	chr9	AT	TA	2	51	2687863	2687964	102	1	220	TCATATTGGCTGGAAATAATGATTGGG	60.04	37.04	4.12	AGCACCAACTGAGCTGTTCC	60.54	55	3.62
1086	HvSSRCM-1086	106608	chr9	AAT	TAT	3	45	2803086	2803220	135	1	207	TGAAAAGCTATACCAAAAAGAGCCG	60.11	40	5.52	TGAACCATTTTATCCAATTTGACCG	58.61	36	4.79
1087	HvSSRCM-1087	106619	chr9	AC	AC	2	21	2850055	2850096	42	1	162	ACCAATTTTTAAGGGTGGGCC	59.02	47.62	5.8	ACTTGCAATGTGAGCATGCC	59.75	50	4.4
1088	HvSSRCM-1088	106727	chr9	AT	TA	2	43	3097944	3098029	86	1	196	TTTCCTCTCCTCGGCTCTCC	60.68	60	3.71	AGCAACCTGACCATCACACC	60.25	55	4.16
1089	HvSSRCM-1089	106974	chr9	AG	CT	2	20	3608597	3608636	40	1	225	AGTCTTGATGGGCTGTCTCG	59.47	55	4.04	TGTTTTAAGTTTACCAGTAAGAGCCC	59.51	38.46	5.19
1090	HvSSRCM-1090	107223	chr9	AG	AG	2	20	4213286	4213325	40	1	177	AATGGAGGGGAATTGGAGGG	59.06	55	4.3	TTCGGATGATTTTCCTGCGC	59.27	50	6.09
1091	HvSSRCM-1091	107226	chr9	AG	AG	2	20	4217823	4217862	40	1	177	AATGGAGGGGAATTGGAGGG	59.06	55	4.3	TTCGGATGATTTTCCTGCGC	59.27	50	6.09
1092	HvSSRCM-1092	107235	chr9	AAT	ATA	3	16	4237351	4237398	48	1	203	AAGCTTGATATTGTTTCTTGGAACC	58.31	36	3.62	CCTCCAAAGACAGGTACGACC	60.07	57.14	4.79
1093	HvSSRCM-1093	107266	chr9	AT	TA	2	37	4319609	4319682	74	1	209	ACAGAGGAAGGTTTCTCAGGG	59.02	52.38	4.45	CTTAATTGCGTTGTTGCTTTAAGC	58.4	37.5	3.09
1094	HvSSRCM-1094	107270	chr9	AC	GT	2	28	4322706	4322761	56	1	171	GCATGGTTGGTATGTAGAAGAGG	58.87	47.83	3.69	GTTGTCCTCTAACTCTTTTGGAGC	59.55	45.83	4.7
1095	HvSSRCM-1095	107289	chr9	AAT	ATT	3	28	4361115	4361198	84	1	224	CTTACAAGGCTGGTTTGCGG	59.76	55	5.69	ATCCTAATTAATGTCTCTTTCACTTGC	58.1	33.33	4.01
1096	HvSSRCM-1096	107377	chr9	AT	AT	2	24	4494581	4494628	48	1	138	AGTTGCACTGTAGCCTGACC	59.96	55	4.02	GCCACCCCTATTGATACCCC	59.6	60	4.95
1097	HvSSRCM-1097	107468	chr9	AG	TC	2	32	4661226	4661289	64	1	191	AAGCTAGGAGACGTTTTCAACC	58.6	45.45	3.77	AGCGTTTTTACTCTTCCACGG	58.86	47.62	4.94
1098	HvSSRCM-1098	107570	chr9	AT	AT	2	47	4865321	4865414	94	1	273	GGGCGAACTTTTGGGAATGG	59.75	55	3.16	AGTTTGGACAGTGGTTGAAGC	58.98	47.62	3.86
1099	HvSSRCM-1099	107808	chr9	AT	TA	2	37	5356450	5356523	74	1	235	TCTTATTTCTTATAGCATGGGTAGCC	58.61	38.46	3.93	GGATGTTCATTGTTACAAACATGATGC	60.2	37.04	3.91
1100	HvSSRCM-1100	107833	chr9	AAT	TAA	3	17	5448571	5448621	51	1	170	AAGCAAAAAGTGTTGTAGCACG	58.57	40.91	5.34	GCAACCGACATAACATAACTCTCC	59.73	45.83	3.71
1101	HvSSRCM-1101	107899	chr9	AAT	TTA	3	14	5565682	5565723	42	1	190	ACCTTGACCAAATAGATTAGCGC	59.12	43.48	5.92	GTCAAGCTTGAACACTACCTTCC	59.5	47.83	3.46
1102	HvSSRCM-1102	107957	chr9	AAG	TTC	3	14	5723971	5724012	42	1	202	GGTAATATGTTCAGCAGCAACACC	60.44	45.83	4.16	TGTGTTGATGAGTTGAACTAAATCGG	60.07	38.46	4.18
1103	HvSSRCM-1103	108132	chr9	AT	TA	2	22	6265164	6265207	44	1	234	AGGTTTCCCGCACTTTCTCG	60.6	55	4.04	GCTTCTTCTTCTGTGAGATGGC	59.32	50	4.4
1104	HvSSRCM-1104	108184	chr9	AAT	AAT	3	14	6361362	6361403	42	1	240	AGCTTATACGGGCATGTTTTGG	59.31	45.45	3.28	TCTTAGCAGACCCCTCGAGG	60.4	60	4.63
1105	HvSSRCM-1105	108310	chr9	AT	TA	2	28	6629298	6629353	56	1	168	ACAAATTAAGTACGCCCACTTGC	60.06	43.48	4.01	AGGTGTGGATCCAGTACAATACC	59.55	47.83	2.73
1106	HvSSRCM-1106	108400	chr9	AAT	AAT	3	21	6925917	6925979	63	1	188	TCAACACAAAATCCAGCTGCC	59.66	47.62	4.85	GTCATTTTGTTTAGATTTAAGAACGGC	58.36	33.33	5.68
1107	HvSSRCM-1107	108401	chr9	AAT	ATT	3	20	6925980	6926039	60	1	188	TCAACACAAAATCCAGCTGCC	59.66	47.62	4.85	GTCATTTTGTTTAGATTTAAGAACGGC	58.36	33.33	5.68
1108	HvSSRCM-1108	108416	chr9	ATC	ATC	3	22	6927363	6927428	66	1	245	TCATCATCATCATCATCATCATCATCC	59.28	37.04	3.51	TTTTGTGTTCGATGGTGCCG	59.69	50	5.69
1109	HvSSRCM-1109	108440	chr9	AC	TG	2	20	6956272	6956311	40	1	224	AGAAGCCCACACTTTAGGTCC	59.65	52.38	4.46	GAGATCTTCGTTTTTGGATATCTTCG	58.44	38.46	3.79
1110	HvSSRCM-1110	108535	chr9	AT	AT	2	43	7106529	7106614	86	1	176	TGGTTCAGTTATCCCCACCC	59	55	4.61	AGATTTGGAATCAACGTGAAAGC	58.2	39.13	3.51
1111	HvSSRCM-1111	108575	chr9	AAC	TGT	3	14	7187985	7188026	42	1	195	TGTTGTCCTTGTTGTCGTCG	58.72	50	5.12	CGACGATGACAACAACGACG	59.91	55	5.12
1112	HvSSRCM-1112	108646	chr9	AT	TA	2	26	7355491	7355542	52	1	233	TCACGTCACCATTCTTTAGGGG	60.03	50	4.79	CCCTTAACTTACATACTCAAGTTGGC	59.91	42.31	4.52
1113	HvSSRCM-1113	108647	chr9	ATAC	TGTA	4	13	7355543	7355594	52	1	187	TTGGAGAATTAAGCTCAATTTTCGG	58.38	36	4.3	TGAGAGTTGGCTAGCAATCCC	59.79	52.38	3.85
1114	HvSSRCM-1114	108660	chr9	AC	TG	2	20	7399465	7399504	40	1	177	CATGCACCCGTTCAAAACCC	60.32	55	4.11	ACCCACTTTATGTTTTCTCACTAACC	59.51	38.46	2.85
1115	HvSSRCM-1115	108764	chr9	AAT	TAT	3	16	7589261	7589308	48	1	193	ATGTAGATGTGAAGGAATGGCC	58.17	45.45	5.36	AGGCTTGTCAAATTGGCAGC	59.68	50	5.25
1116	HvSSRCM-1116	109220	chr9	AT	AT	2	24	8767773	8767820	48	1	241	TTTTTCAGCTGACTCGGCCC	60.89	55	5.8	AACCGCACGACTTTAAAGGC	59.41	50	4.35
1117	HvSSRCM-1117	109221	chr9	AT	AT	2	23	8768090	8768135	46	1	104	TAAAAGAAATGCGGGCGTCC	59.19	50	4.79	GCGATGTAAAAGTGTTTGTTAGCG	59.68	41.67	4.26
1118	HvSSRCM-1118	109272	chr9	AT	AT	2	28	8913247	8913302	56	1	147	GCCATTCCTAATGCTGACGC	59.69	55	5.19	ACGCACTCTCTAAAAAGAATGAACG	60.11	40	3.95
1119	HvSSRCM-1119	109337	chr9	AG	GA	2	37	9120798	9120871	74	1	172	TGGTTGCCGAGAATGACTCC	60.04	55	3.85	CCTAGTGCCGAAACTACCCC	59.82	60	4.95
1120	HvSSRCM-1120	109517	chr9	AT	TA	2	27	9652869	9652922	54	1	138	AGGTTTCCTGCACTTTCCCG	60.54	55	5.14	GGCGCAACATTACAAAGTTATATATCC	59.25	37.04	2.59
1121	HvSSRCM-1121	109526	chr9	AT	AT	2	25	9703689	9703738	50	1	190	TCAGCGGTATCCTTGAATTTTAGC	59.43	41.67	3.09	GGCGCAACATTACAAAGTTATATATCC	59.25	37.04	2.59
1122	HvSSRCM-1122	109729	chr9	AAT	TTA	3	18	10403893	10403946	54	1	120	TTACTTTTGCAATGCATCGCC	58.39	42.86	5.54	GCATGTAGTTTAAATAGTAGGCCACG	60.29	42.31	4.94
1123	HvSSRCM-1123	109764	chr9	AT	AT	2	20	10544932	10544971	40	1	142	AGGTAGGGTCCAGCCTAACC	60.33	60	2.85	CATCGTACTATTCTGGAGCATTGC	59.85	45.83	3.56
1124	HvSSRCM-1124	109785	chr9	AT	TA	2	27	10609056	10609109	54	1	232	GATGATTCCAATGCGCCTCG	59.76	55	4.63	AGGGCATCTGAACGTAACGC	60.74	55	4.84
1125	HvSSRCM-1125	109842	chr9	AAT	AAT	3	21	10853848	10853910	63	1	167	CCCTACCCTAAATTAAATTGTACGGC	60.02	42.31	5.68	TTGCCCGTGGGTTATAAAGC	58.53	50	3.51
1126	HvSSRCM-1126	109889	chr9	AGGGG	TCCCC	5	9	11005774	11005818	45	1	103	ATATCGGGGATGGGTACGGG	60.62	60	5.28	CTTACACCATTAGATAATAGGGATGGC	59.23	40.74	4.4
1127	HvSSRCM-1127	110064	chr9	AT	AT	2	26	11450641	11450692	52	1	178	GCTTGAAACGAAATATCATGGGC	58.96	43.48	5.36	TCCGCGGTTTTAAAGTATATTCGC	60.03	41.67	4.7
1128	HvSSRCM-1128	110189	chr9	AAT	TTA	3	25	11767581	11767655	75	1	203	CGAATCCGAAATTGCCCACC	59.9	55	4.61	GGGCGCCTTAATTTGTACCC	59.26	55	3.69
1129	HvSSRCM-1129	110303	chr9	AT	AT	2	23	12207964	12208009	46	1	175	ACACACACACACATATGCATGC	60.1	45.45	4.06	TGTGTGTGTGTGTTAGTTATTAAACC	58.3	34.62	3.27
1130	HvSSRCM-1130	110660	chr9	AG	AG	2	24	13221785	13221832	48	1	137	AGAGAGAGAGTGGGGAGTCG	59.75	60	4.18	TTCAAAAGCACCCACTTTAATTCC	58.39	37.5	3.01
1131	HvSSRCM-1131	110665	chr9	AT	AT	2	49	13236536	13236633	98	1	203	ATCCTTCTCCTCAAACTCAAAGG	58.08	43.48	3.11	AGCGAGTTGTTCAATTTGATTGG	58.45	39.13	3.16
1132	HvSSRCM-1132	110880	chr9	AAT	TTA	3	26	14622784	14622861	78	1	198	ACTTCCTGCATCTCCTTGCC	60.03	55	4.52	GTAAGTGATGGTCAGGAGGCC	60.13	57.14	5.19
1133	HvSSRCM-1133	110904	chr9	AT	AT	2	20	14707370	14707409	40	1	173	TTATTTGTGGTCTTTGAGATAAAAGGG	58.2	33.33	3.95	TTGGAGAAGCAGATTAATAGTAAGGG	58.49	38.46	3.95
1134	HvSSRCM-1134	110931	chr9	AAT	ATA	3	14	14795255	14795296	42	1	190	CAGCAAGAAAGCCACAAGCC	60.32	55	4.35	CACGTGGAACTCTTGAACCC	58.77	55	4.11
1135	HvSSRCM-1135	110963	chr9	AG	GA	2	37	14888179	14888252	74	1	197	CGGCTTTCAAGGTGTTGACG	60.04	55	4.35	AATCTATCCCACGGCCATCG	59.68	55	3.84
1136	HvSSRCM-1136	110981	chr9	AG	GA	2	20	14951468	14951507	40	1	141	ACACACTCATTTTTGAGTTTCATATGC	59.4	33.33	3.14	TCACTCACCATGACGCAAGC	60.95	55	4.01
1137	HvSSRCM-1137	111105	chr9	AT	AT	2	20	15390701	15390740	40	1	134	TAGAGGTGTTGGTTCGTGCC	59.97	55	5.01	GGGATGTTGGAGGAGAAGGC	60.11	60	4.35
1138	HvSSRCM-1138	111172	chr9	AT	TA	2	20	15611075	15611114	40	1	142	ACGATCCCGCACTTTAAAATTACG	60.2	41.67	3.18	ACACACACACACACATATATGGC	59.31	43.48	4.4
1139	HvSSRCM-1139	111283	chr9	AAT	TTA	3	22	16301299	16301364	66	1	191	CCATCCAGGTGTGTTCTCTCC	60.07	57.14	3.71	TCCCACCCCCAAACTTATTCG	60	52.38	3.34
1140	HvSSRCM-1140	111320	chr9	AT	AT	2	20	16490729	16490768	40	1	209	AGACGTTTTAGCAGTTTTCTTATGC	58.63	36	3.14	GGGTGAATCTTAAAGTGACAAGATGG	60.13	42.31	3.51
1141	HvSSRCM-1141	111468	chr9	AG	TC	2	27	17086402	17086455	54	1	142	ACCTAATTTTTCCCCAACATGGC	59.74	43.48	4.4	TGTTATAGACACCATGGTATGTGC	58.64	41.67	4.57
1142	HvSSRCM-1142	111478	chr9	AT	AT	2	26	17104602	17104653	52	1	162	CACTTAGAGAAAGAATGTAGGGATGC	59.52	42.31	3.91	ACTATTGACACCTCTCTAGAGTCC	58.56	45.83	3.85
1143	HvSSRCM-1143	111482	chr9	AG	AG	2	20	17122851	17122890	40	1	183	GCCAAACGCTTCTGGTTACC	59.76	55	2.85	TCTCCTTGAATCCTCTATGGTAGC	59.16	45.83	3.58
1144	HvSSRCM-1144	111847	chr9	AAT	ATA	3	16	20154892	20154939	48	1	198	CAAAATCTTGCGAAATCCTGGC	59.07	45.45	4.85	AAGTATTGAGAGTTATTTCCCTGGG	58.34	40	4.45
1145	HvSSRCM-1145	111851	chr9	AT	TA	2	26	20184418	20184469	52	1	187	GACTCGAATTGATCAGCGCG	59.77	55	6.86	CATGCGGTTTTAAAGATTTCCCG	59.14	43.48	5.14
1146	HvSSRCM-1146	111856	chr9	AAT	ATA	3	14	20186109	20186150	42	1	172	TTTTGAAGTTGCGGGTGTCC	59.26	50	4.02	GTTATTTCCTTGGGTATTATTAGGTGC	58.43	37.04	5.01
1147	HvSSRCM-1147	111864	chr9	AT	TA	2	34	20213409	20213476	68	1	194	AAGCTTTTCCGGACTTTCCC	58.38	50	3.97	TTTGAAGTTGCTGGTGTCCG	58.98	50	4.79
1148	HvSSRCM-1148	111868	chr9	AAT	ATA	3	15	20214928	20214972	45	1	177	TTTTGAAGTTGCGGGTGTCC	59.26	50	4.02	GTTATTTCCTTGGGTATTATTAGGTGC	58.43	37.04	5.01
1149	HvSSRCM-1149	111899	chr9	AAT	TTA	3	15	20302775	20302819	45	1	177	TCCCTGGGTATTATTTGGTGTAGG	59.59	45.83	3.18	GCGAAATCCTGGCTGAAAAGG	60.14	52.38	3.11
1150	HvSSRCM-1150	111906	chr9	AAT	TAA	3	17	20314892	20314942	51	1	164	AGTGGACGGTGGATATTTTCCC	60.09	50	3.97	TCCCAGTAAGTATTGAGAGTTATTTCC	58.52	37.04	3.13
1151	HvSSRCM-1151	111962	chr9	AT	TA	2	21	20508715	20508756	42	1	215	GCCTGGTTTTCGTGATGAGC	59.83	55	4.26	CTTAAAGCACTTAAACTGCACGG	58.78	43.48	4.94
1152	HvSSRCM-1152	112001	chr9	AC	AC	2	23	20679084	20679129	46	1	213	TCATGGTCACTGAAGCCAGG	59.67	55	4.45	TCTTCACAGAGAATGAAATTTCTGC	58.09	36	4.26
1153	HvSSRCM-1153	112140	chr9	AAT	TTA	3	18	21299091	21299144	54	1	204	GGAATTATGTCTATCCTAGGTTTGGC	59.34	42.31	4.52	GCTAGAATTCCCTCCTGAAAATGC	59.96	45.83	3.56
1154	HvSSRCM-1154	112302	chr9	AT	TA	2	27	21795240	21795293	54	1	117	AAGGCTGTCCACTCTCTCCC	60.91	60	4.3	AGCATAGCAAAGAAAGCTTCAGC	60.12	43.48	4.26
1155	HvSSRCM-1155	112439	chr9	AAT	AAT	3	15	22125301	22125345	45	1	212	TCCAGAAACAAAAATCTATGCAACG	58.85	36	4.1	GGCAAAAGCTGACATGGGG	59.41	57.89	4.96
1156	HvSSRCM-1156	112666	chr9	AC	AC	2	37	22837530	22837603	74	1	250	TGGACCATAGCGATGCATGC	60.89	55	4.06	TGCACTAATGGATGCCAGACC	60.41	52.38	3.85
1157	HvSSRCM-1157	112675	chr9	AAT	TTA	3	21	22864666	22864728	63	1	238	TGTGATAGGCATGATTTTGTGGC	59.87	43.48	5.01	TCCGATGTCCATATCTAACAAAACC	58.95	40	3.27
1158	HvSSRCM-1158	112739	chr9	AT	TA	2	22	23080806	23080849	44	1	157	AGACAAGATGATAGGTTACCAGGG	59.34	45.83	4.45	AGAGCCCTAAAAGATGATAAAATGCC	59.73	38.46	4.4
1159	HvSSRCM-1159	112777	chr9	AAT	TTA	3	14	23210353	23210394	42	1	224	GCATGTTTGGTGGTGGCG	60.05	61.11	5.69	CGATTCGATGAAGACTATGCTAGC	59.44	45.83	3.42
1160	HvSSRCM-1160	112913	chr9	AAT	TTA	3	16	23701385	23701432	48	1	189	GCCTCGCTCCCTACATTTCC	60.53	60	3.13	TCTCGTGATGGTCAAGTGGC	60.04	55	5.01
1161	HvSSRCM-1161	113302	chr9	AT	TA	2	30	25030359	25030418	60	1	252	AGGACAAGAGAGAGTGATAACGC	59.87	47.83	4.84	GCGCCTAAATTTTAGACCAGGC	60.22	50	4.85
1162	HvSSRCM-1162	113411	chr9	AAT	TAA	3	14	25299065	25299106	42	1	167	GTCAATAAGATAAGGGCGGCG	59.2	52.38	6.46	AAAATGAAAGCGCCCACACC	59.97	50	4.16
1163	HvSSRCM-1163	113488	chr9	AC	GT	2	25	25632468	25632517	50	1	219	AGAAGATCGTCCAAGGTCAGC	59.79	52.38	4.26	ATTCCCAGGAAAGGTAGCCC	59.07	55	5.19
1164	HvSSRCM-1164	113603	chr9	AT	AT	2	44	26020349	26020436	88	1	235	TTCCCATTTAACATTCTAATTCCATCC	58.08	33.33	3.51	ATTCCAACTCATTCAAATTCTAGCG	58.21	36	4.26
1165	HvSSRCM-1165	113633	chr9	AT	AT	2	43	26076989	26077074	86	1	233	TTCCCATTTAACATTCTAATTCCATCC	58.08	33.33	3.51	ATTCCAACTCATTCAAATTCTAGCG	58.21	36	4.26
1166	HvSSRCM-1166	113951	chr9	AAT	ATA	3	18	27109515	27109568	54	1	193	GGAAAATAGTGAGCTTGCGGC	60.2	52.38	6.53	TTTCCCTTAGGTACTATTTGGTGC	58.5	41.67	5.01
1167	HvSSRCM-1167	114137	chr9	AAT	AAT	3	17	27605910	27605960	51	1	166	TCATCAGGTGTATCAAATATGGGG	58.12	41.67	4.96	TTTCTAGATCCGCCACTGGC	59.82	55	4.85
1168	HvSSRCM-1168	114200	chr9	AT	TA	2	36	27770516	27770587	72	1	170	CAGAGGAAGGGAGGAAACCG	59.75	60	4.44	GGAGTACGGTACAACTGTTGC	58.94	52.38	4.17
1169	HvSSRCM-1169	114267	chr9	AAT	ATA	3	20	27913966	27914025	60	1	210	TGCATAAACTCAACTCAGAAACCC	59.48	41.67	4.11	AACCCACCATCAACTTGTGC	58.96	50	4.57
1170	HvSSRCM-1170	114271	chr9	AG	TC	2	21	27929298	27929339	42	1	126	GTCCTACGGTTTTCTTGAACACG	60.06	47.83	4.49	TCAATAACATCAAGCACAGAGAGG	58.82	41.67	3.69
1171	HvSSRCM-1171	114302	chr9	AT	AT	2	32	27988105	27988168	64	1	224	TGGTACGGGCTTAAAGGTGC	60.32	55	5.01	TTTGTGCCTTTCGTTCTCGG	59.06	50	4.63
1172	HvSSRCM-1172	114328	chr9	AAT	ATT	3	14	28051949	28051990	42	1	150	TGCTTTGTTGTGTGACGAACG	60.2	47.62	3.95	TCTCTCATCACCCGTTCCCC	60.98	60	4.81
1173	HvSSRCM-1173	114346	chr9	AT	AT	2	22	28089874	28089917	44	1	193	TGTATTCTCCACCACACTGCC	60	52.38	4.85	CGCTCGCAGCTTCATTATGC	60.38	55	3.14
1174	HvSSRCM-1174	114368	chr9	AT	TA	2	21	28167124	28167165	42	1	167	AAACACATCCATCCTTCGATCC	58.45	45.45	3.36	AGCATCGAGTCTTGGAGTGC	60.11	55	4.4
1175	HvSSRCM-1175	114403	chr9	ACTCCC	AGGGTG	6	7	28251480	28251521	42	1	164	AAAGCGAAAACGGGGTGAGG	61.17	55	3.86	CATCCCCATTACCCTCACCC	59.52	60	4.61
1176	HvSSRCM-1176	114451	chr9	AC	CA	2	31	28453174	28453235	62	1	213	AGGTTTCCCGTACTTTCCCG	59.68	55	5.14	AAAGGTTTCCCGCACTTTCC	58.96	50	3.13
1177	HvSSRCM-1177	114598	chr9	AAT	AAT	3	17	29043367	29043417	51	1	174	GCTAAAGCTAGCCTGCATGG	59.05	55	3.66	ACTGCGTTGCACTTTTCAGC	60.25	50	4.26
1178	HvSSRCM-1178	114751	chr9	AAT	TAA	3	18	29550644	29550697	54	1	216	GAAATGCTGCGGAATCCTGG	59.62	55	4.45	TTGCTGATGTATGATATTCAATGTGG	58.12	34.62	4.17
1179	HvSSRCM-1179	114977	chr9	AC	AC	2	29	30340589	30340646	58	1	175	TCCACACTTAAAAATCTTGGACTGG	59.47	40	4	CTTGGGGGCAAGCAAATGC	60.38	57.89	3.56
1180	HvSSRCM-1180	115025	chr9	AT	TA	2	22	30479451	30479494	44	1	142	CAACTGCAATCTAGCTCGACC	59.07	52.38	4.79	CAGAGTTTCATACCATTTTTGCTCC	58.9	40	4.7
1181	HvSSRCM-1181	115110	chr9	AT	AT	2	20	30674830	30674869	40	1	192	AGTAAGTACAGACGTTCAAGAGTAGG	59.85	42.31	3.18	TCTTTCCGAAAAACAAGGACCC	59.05	45.45	4.46
1182	HvSSRCM-1182	115418	chr9	AAT	TAA	3	17	31520590	31520640	51	1	209	GTTACTGTTTACTCCAACTCCGC	59.57	47.83	5.54	CTTTTATTTTGCTACTAAAAAGGCTGG	58.07	33.33	4.85
1183	HvSSRCM-1183	115609	chr9	AAT	AAT	3	35	31954767	31954871	105	1	227	ACAGAGTGAATATAAGGGATGGGG	59.4	45.83	4.96	GCCCTTTTTATCCCTATTGGTGC	59.93	47.83	5.01
1184	HvSSRCM-1184	115653	chr9	AAT	AAT	3	18	32032771	32032824	54	1	217	ACCCACAATTGGTGTTCATACC	58.84	45.45	2.73	TGGCCCAAGTGATATTTAATTCAACC	60.13	38.46	3.77
1185	HvSSRCM-1185	115663	chr9	AAT	AAT	3	14	32050525	32050566	42	1	184	GGGGTGCTAACTGAAGTTTCG	59.2	52.38	3.46	CGTGTTAAATTTTTGGCGCCG	59.88	47.62	6.46
1186	HvSSRCM-1186	115923	chr9	AT	AT	2	20	32668858	32668897	40	1	139	AGTCAATTAATATGTTGTATCCGCCC	59.57	38.46	6.13	ATGGAAACTGACTGCCGAGG	60.04	55	4.63
1187	HvSSRCM-1187	116177	chr9	AAAT	TTAT	4	10	33274844	33274883	40	1	186	ATGCGTGGATATGTGGTTGC	58.98	50	4.17	CGCGGTATGCTATTCAAACCC	59.74	52.38	4.11
1188	HvSSRCM-1188	116439	chr9	AAT	ATA	3	19	34107158	34107214	57	1	205	ACGGGAAAATCATATTAAGAGCGC	59.79	41.67	5.92	CCCTTCACCAAATCTAATACACTCC	59.18	44	3.85
1189	HvSSRCM-1189	116544	chr9	ATAC	ATAC	4	10	34956498	34956537	40	1	188	TGCTACACTCTCTATGTAATTTCCC	58.18	40	3.97	AGTTTCACAAAGTCAATGAAAGAGG	58.2	36	3.69
1190	HvSSRCM-1190	116773	chr9	AG	AG	2	35	35697017	35697086	70	1	143	CACACGCTTTTGGTTGCCC	60.59	57.89	5.36	ATTTTTCCTTGAGTGAGGGCG	58.84	47.62	6.13
1191	HvSSRCM-1191	116894	chr9	AAT	ATA	3	23	36172187	36172255	69	1	227	ATCGTTCTGATCTCTTCTCAAAAGG	58.89	40	3.11	CTCATGAGCCTCAGCGTCG	60.59	63.16	5.12
1192	HvSSRCM-1192	117136	chr9	AG	TC	2	27	36744104	36744157	54	1	156	AGAAAGCACACAAGATGACATGC	60.06	43.48	4.06	TCAATGAACCCGGCGTATGG	60.46	55	2.74
1193	HvSSRCM-1193	117167	chr9	AAT	ATA	3	26	36843385	36843462	78	1	172	TGGGCTAAAAAGATGTAGTGATGC	59.36	41.67	3.91	TGCCCTCAGCTTAGAAATAATACG	58.7	41.67	3.06
1194	HvSSRCM-1194	117292	chr9	AAT	TAA	3	24	37034595	37034666	72	1	171	CGCATGAAATCTGCATTTAGGC	58.95	45.45	3.93	GCAGATGACAAGATTGATGCCC	59.97	50	5.36
1195	HvSSRCM-1195	117541	chr9	AT	AT	2	38	37455629	37455704	76	1	260	ACGATTAATCTTGTCCATCTGTCG	58.96	41.67	4.35	GAGGTGCCTGTGGATGACC	60.08	63.16	4.02
1196	HvSSRCM-1196	117563	chr9	AT	AT	2	31	37498046	37498107	62	1	250	CGGTGTTCAATATCCACATATAAATGG	58.76	37.04	3.16	GCAAAGCCGACATGTTACCC	59.83	55	3.69
1197	HvSSRCM-1197	117697	chr9	AAT	TAA	3	16	37734439	37734486	48	1	165	TCGGTATATATCTCCATATGCATGC	58.31	40	4.06	GTTTGAACTTCACTAGTGTTTGTGC	59.49	40	4.57
1198	HvSSRCM-1198	117704	chr9	AG	AG	2	20	37753870	37753909	40	1	184	CCATCATGCCATACCACAGC	59.04	55	4.4	ACTACGTAAGCAGGCTGAGG	59.18	55	3.86
1199	HvSSRCM-1199	118052	chr9	AC	TG	2	20	38534701	38534740	40	1	217	ATAGCATACCTTTCTCATTTTGTTGG	58.22	34.62	3.77	GTGTGTTTTTGTTCTCCTGTGC	58.82	45.45	4.57
1200	HvSSRCM-1200	118082	chr9	AAT	TTA	3	21	38573319	38573381	63	1	177	CATCCCTAGATAGACTCCATCATCC	59.4	48	3.51	TGATGTACATATCTCTAAACGAACTGG	58.86	37.04	4
1201	HvSSRCM-1201	118245	chr9	AG	TC	2	20	38928652	38928691	40	1	197	CCTTTTGTTGAGTGTCTTTTGGC	59.13	43.48	4.52	TCACATCACCTCTTGTAGTCCC	59.17	50	4.46
1202	HvSSRCM-1202	118246	chr9	AT	TA	2	22	38928692	38928735	44	1	145	AACTTTAGTGCCTTAAAATACATCACC	58.48	33.33	4.02	TCACATCACCTCTTGTAGTCCC	59.17	50	4.46
1203	HvSSRCM-1203	118421	chr9	AG	TC	2	23	39374984	39375029	46	1	170	ACGACGTTGTAAATTTGTCCCG	59.78	45.45	5.14	TCTCCATCCATTAAGGTCAAGTGG	60.08	45.83	4
1204	HvSSRCM-1204	118478	chr9	AAT	ATT	3	14	39472509	39472550	42	1	221	AGTATTGGATTCAGGTAGAGAGGC	59.41	45.83	4.7	GTAAGCAGCAGCCAACATGG	59.83	55	3.66
1205	HvSSRCM-1205	118516	chr9	AG	TC	2	23	39511250	39511295	46	1	216	GCAAAGCCCATTTTGAAAGCC	59.46	47.62	4.35	TCCCATAACTTAAAAGCGTGTTCG	59.85	41.67	3.95
1206	HvSSRCM-1206	118557	chr9	AAT	TTA	3	30	39605105	39605194	90	1	269	AATGAGAGGGTCAGCTTGGG	59.38	55	4.12	AGGGAGATGAGAATAAGAGTGCG	59.68	47.83	5.34
