# Supplementary material for: Comprehensive genome-wide identification and transferability of chromosome-specific highly variable microsatellite markers from citrus species
Source: Sci Rep. 2023 Jul 5;13:10919. doi: 10.1038/s41598-023-37024-0 (PMC10322976; doi:10.1038/s41598-023-37024-0)
Supplement: Supplementary file 3 — Supplementary Information 3. [file 41598_2023_37024_MOESM3_ESM.xlsx]

## Sheet: C. sinensis
Supplementary Table S3A. Experimental validation of class I SSRs in ‘C. sinensis’ genome and highly variable SSRs (321) through ePCR or eMapping across the other six draft genomes of citrus species viz,. Citrus maxima, Atalantia buxifolia, Fortunella hindsii, Citrus ichangensis, Citrus clementina, and Citrus medica
ePCR Validation of Class I SSRs (>30nt) on C. sinensis Genome
		Allele No
	Number of Class I primers designed	one	two	three	>three	Total (%)
Chr-1	203	172 (84.73)	14 (6.90)	4 (1.97)	13 (6.40)	100
Chr-2	257	231 (89.88)	17 (6.61)	1 (0.39)	8 (3.11)	100
Chr-3	203	160 (78.82)	21 (10.34)	3 (1.48)	19 (9.36)	100
Chr-4	126	113 (89.68)	9 (7.14)	0	4 (3.17)	100
Chr-5	257	210 (81.71)	24 (9.34)	6 (2.33)	17 (6.61)	100
Chr-6	113	102 (90.27)	6 (5.31)	2 (1.77)	3 (2.65)	100
Chr-7	197	156 (79.19)	17 (8.63)	9 (4.57)	15 (7.61)	100
Chr-8	127	102 (80.31)	14 (11.02)	4 (3.15)	7 (5.51)	100
Chr-9	118	97 (82.20)	10 (8.47)	2 (1.69)	9 (7.63)	100
Total	1601	1343 (83.89)	132 (8.24)	31 (1.94)	95 (5.93)	100
	ePCR Validation of Class I highlyvariable SSRs (>40 nt) for genotyping applications
	Citrus sinensis					Atalantia buxifolia					Citrus clementina					Citrus ichangensis					Citrus medica					Citrus maxima					Fortunella hindsii
	Allele No					Allele No					Allele No					Allele No					Allele No					Allele No					Allele No
	one	two	three	>three	Total	one	two	three	>three	Total	one	two	three	>three	Total	one	two	three	>three	Total	one	two	three	>three	Total	one	two	three	>three	Total	one	two	three	>three	Total
Chr-1	33	4	2	1	40	2	1	0	0	3	10	1	1	0	12	10	2	2	2	16	9	4	1	0	14	19	1	4	1	25	7	2	1	3	13
Chr-2	42	5	0	1	48	2	2	0	1	5	2	0	0	1	3	13	1	2	1	17	11	3	1	0	15	33	3	1	1	38	23	2	1	2	28
Chr-3	41	2	2	1	46	2	1	0	1	4	2	0	1	0	3	9	3	0	1	13	18	1	0	0	19	39	2	1	2	44	7	2	0	1	10
Chr-4	15	1	0	0	16	1	0	0	0	1	0	0	0	0	0	4	0	0	0	4	4	1	0	0	5	8	0	0	0	8	6	0	0	0	6
Chr-5	45	9	2	3	59	13	0	1	0	14	2	0	0	2	4	14	4	1	3	22	11	4	1	2	18	33	8	0	3	44	8	1	0	4	13
Chr-6	19	2	0	1	22	3	0	0	0	3	0	1	0	0	1	5	0	0	0	5	5	0	0	0	5	12	0	0	1	13	4	0	0	1	5
Chr-7	34	4	2	2	42	3	0	1	0	4	23	0	1	1	25	10	1	1	3	15	7	1	0	1	9	18	0	0	3	21	9	2	1	2	14
Chr-8	24	1	0	1	26	3	0	0	0	3	1	0	0	0	1	7	2	0	0	9	7	0	0	0	7	18	4	1	0	23	11	1	0	0	12
Chr-9	19	1	1	1	22	1	0	0	0	1	14	1	1	0	16	5	0	1	0	6	6	1	1	0	8	18			1	19	0	0	0	0	0
Total	272	29	9	11	321	30	4	2	2	38	54	3	4	4	65	77	13	7	10	107	78	15	4	3	100	198	18	7	12	235	75	10	3	13	101
B. Allele score for 272 highly variable SSRs validated through ePCR on seven different citrus genomes
			Citrus sinensis	Fortunella hindsii	Citrus clementina	Atalantia buxifolia	Citrus ichangensis	Citrus medica	Citrus maxima
SSR No	Sl.No	Chr-1	Allele Size							Allele Nos	Polymorphism
1	1	HvSSRCS-1	230/230	?	?	?	246/230	230/230	236	3	P
2	2	HvSSRCS-2	156/156	156/118	?	?	142/156	?	146	4	P
3	3	HvSSRCS-3	163/163	163/163	163/163	?	?	161/163	?	2	P
4	4	HvSSRCS-4	127/127	?	127/127	?	?	?	?	1	M
5	5	HvSSRCS-5	157/157	?	?	?	?	?	?	1	M
6	6	HvSSRCS-7	179/179	179/158	?	?	?	164/179	158	3	P
7	7	HvSSRCS-8	225/225	?	?	?	?	?	?	1	M
8	8	HvSSRCS-9	106/106	106/82	?	?	120/106	?	134	4	P
9	9	HvSSRCS-10	156/156	?	?	?	?	?	?	1	M
10	10	HvSSRCS-11	208/208	?	?	?	?	?	?	1	M
11	11	HvSSRCS-12	198/198	198/185	?	?	?	?	167	3	P
12	12	HvSSRCS-13	211/211	?	?	?	?	?	?	1	M
13	13	HvSSRCS-14	209/209	209/173	?	?	176/209	173/209	200	5	P
14	14	HvSSRCS-15	221/221	?	247/221	?	231/221	284/221	?	4	P
15	15	HvSSRCS-16	158/158	?	?	?	?	?	?	1	M
16	16	HvSSRCS-17	204/204	?	?	?	?	?	204	1	M
17	17	HvSSRCS-20	300/300	?	?	?	?	?	?	1	M
18	18	HvSSRCS-21	125/125	?	137/125	98/125	107/125	?	104	5	P
19	19	HvSSRCS-22	199/199	?	?	?	?	?	?	1	M
20	20	HvSSRCS-23	137/137	?	?	?	?	?	?	1	M
21	21	HvSSRCS-25	172/172	172/139	?	?	?	?	172	2	P
22	22	HvSSRCS-26	202/202	?	?	?	?	?	?	1	M
23	23	HvSSRCS-27	149/149	149/122	?	?	?	?	122	2	P
24	24	HvSSRCS-29	193/193	?	?	?	?	?	193	1	M
25	25	HvSSRCS-30	129/129	?	?	?	?	?	144	2	P
26	26	HvSSRCS-32	143/143	?	132/143	?	140/143	?	129	4	P
27	27	HvSSRCS-33	175/175	?	145/175	?	144/175	147/175	175	4	P
28	28	HvSSRCS-35	110/110	?	95/110	?	?	?	119	3	P
29	29	HvSSRCS-36	246/246	?	?	?	215/246	?	195	3	P
30	30	HvSSRCS-37	168/168	?	?	?	?	?	165	2	P
31	31	HvSSRCS-38	119/119	?	?	?	?	?	?	1	M
32	32	HvSSRCS-39	161/161	?	161/161	?	139/161	123/161	125	4	P
33	33	HvSSRCS-40	218/218	?	?	?	?	?	?	1	M
SSR No	Sl.No	Chr-2	Allele Size							Allele Nos	Polymorphism
34	34	HvSSRCS-41	141/141	?	?	?	126/141	?	131	3	P
35	35	HvSSRCS-42	153/153	153/113	?	?	?	123/153	114	4	P
36	36	HvSSRCS-43	181/181	181/171	?	?	?	149/181	163	4	P
37	37	HvSSRCS-44	174/174	?	?	?	?	?	146	2	P
38	38	HvSSRCS-45	151/151	151/112	?	?	109/151	?	142	4	P
39	39	HvSSRCS-46	176/176	?	?	?	?	?	155	2	P
40	40	HvSSRCS-47	229/229	?	?	?	?	159/229	215	3	P
41	41	HvSSRCS-48	142/142	142/116	?	?	?	?	122	3	P
42	42	HvSSRCS-49	168/168	168/151	?	?	?	148/168	165	4	P
43	43	HvSSRCS-50	296/296	296/222	?	?	?	?	212	3	P
44	44	HvSSRCS-51	146/146	146/136	?	?	?	125/146	139	4	P
45	45	HvSSRCS-52	115/115	115/82	?	?	?	?	?	2	P
46	46	HvSSRCS-53	200/200	200/183	?	?	?	?	168	3	P
47	47	HvSSRCS-54	158/158	158/138	?	123/158	?	143/158	140	5	P
48	48	HvSSRCS-55	159/159	?	?	?	?	?	128	2	P
49	49	HvSSRCS-56	259/259	259/115	?	?	?	?	219	3	P
50	50	HvSSRCS-57	156/156	156/168	?	?	?	?	165	3	P
51	51	HvSSRCS-58	203/203	?	?	?	166/203	?	184	3	P
52	52	HvSSRCS-59	216/216	216/159	?	?	147/216	?	147	3	P
53	53	HvSSRCS-60	262/262	?	?	?	?	?	137	2	P
54	54	HvSSRCS-61	153/153	153/126	?	?	132/153	?	126	4	P
55	55	HvSSRCS-62	287/287	287/111	?	?	?	?	121	3	P
56	56	HvSSRCS-63	179/179	?	?	?	?	?	?	1	M
57	57	HvSSRCS-64	126/126	?	?	?	?	?	?	1	M
58	58	HvSSRCS-65	188/188	188/158	?	?	?	?	?	2	P
59	59	HvSSRCS-66	173/173	?	?	?	?	?	?	1	M
60	60	HvSSRCS-67	126/126	?	?	?	?	189/126	332	3	P
61	61	HvSSRCS-68	225/225	225/254	?	257/225	?	?	191	4	P
62	62	HvSSRCS-69	230/230	230/170	?	136/230	?	148/230	202	5	P
63	63	HvSSRCS-70	187/187	187/163	?	?	163/187	?	178	3	P
64	64	HvSSRCS-73	192/192	192/168	?	?	?	306/192	165	4	P
65	65	HvSSRCS-74	172/172	?	?	?	?	?	142	2	P
66	66	HvSSRCS-75	121/121	?	?	?	105/121	?	109	3	P
67	67	HvSSRCS-76	291/291	?	?	?	?	?	?	1	M
68	68	HvSSRCS-77	142/142	?	?	?	115/142	?	?	2	P
69	69	HvSSRCS-78	147/147	?	?	?	?	?	133	2	P
70	70	HvSSRCS-80	280/280	?	?	?	?	?	?	1	M
71	71	HvSSRCS-81	149/149	149/158	?	?	169/149	?	143	4	P
72	72	HvSSRCS-84	163/163	163/151	?	?	142/163	?	?	3	P
73	73	HvSSRCS-85	143/143	143/133	?	?	?	131/143	130	4	P
74	74	HvSSRCS-86	141/141	141/133	?	?	?	399/141	129	4	P
75	75	HvSSRCS-88	116/116	?	?	?	99/116	?	108	3	P
SSR No	Sl.No	Chr-3	Allele Size							Allele Nos	Polymorphism
76	76	HvSSRCS-89	194/194	194/167	?	?	188/194	?	182	4	P
77	77	HvSSRCS-90	235/235	235/192	183/235	?	?	?	196	4	P
78	78	HvSSRCS-91	159/159	?	?	?	?	72/159	129	3	P
79	79	HvSSRCS-92	159/159	?	?	?	?	72/159	129	3	P
80	80	HvSSRCS-93	196/196	?	?	?	?	?	230	2	P
81	81	HvSSRCS-94	180/180	180/143	?	?	?	143/180	176	3	P
82	82	HvSSRCS-97	203/203	?	?	?	?	?	167	2	P
83	83	HvSSRCS-98	221/221	?	?	?	?	?	109	2	P
84	84	HvSSRCS-99	154/154	?	154/154	?	?	124/154	118	3	P
85	85	HvSSRCS-100	141/141	?	?	?	?	?	122	2	P
86	86	HvSSRCS-101	118/118	?	?	?	?	?	100	2	P
87	87	HvSSRCS-102	207/207	?	?	384/207	?	200/207	195	4	P
88	88	HvSSRCS-105	283/283	?	?	?	?	179/283	231	3	P
89	89	HvSSRCS-106	218/218	218/191	?	191/218	?	197/218	185	4	P
90	90	HvSSRCS-107	205/205	?	?	?	207/205	?	?	2	P
91	91	HvSSRCS-108	133/133	?	?	?	?	125/133	117	3	P
92	92	HvSSRCS-109	220/220	?	?	?	?	?	218	2	P
93	93	HvSSRCS-111	230/230	?	?	?	?	191/230	200	3	P
94	94	HvSSRCS-112	124/124	?	?	?	?	?	97	2	P
95	95	HvSSRCS-113	155/155	?	?	?	133/155	141/155	135	4	P
96	96	HvSSRCS-114	156/156	?	?	?	126/156	?	108	3	P
97	97	HvSSRCS-115	154/154	?	?	?	123/154	134/154	145	4	P
98	98	HvSSRCS-116	189/189	189/161	?	?	144/189	?	207	4	P
99	99	HvSSRCS-117	204/204	?	?	?	203/204	?	185	3	P
100	100	HvSSRCS-118	127/127	?	?	?	?	?	127	1	M
101	101	HvSSRCS-119	175/175	?	?	?	?	?	175	1	M
102	102	HvSSRCS-120	199/199	199/175	?	?	?	?	204	3	P
103	103	HvSSRCS-121	194/194	?	?	?	?	?	182	2	P
104	104	HvSSRCS-122	200/200	?	?	?	?	?	210	2	P
105	105	HvSSRCS-123	152/152	?	?	?	?	?	228	2	P
106	106	HvSSRCS-124	149/149	?	?	?	155/149	129/149	149	3	P
107	107	HvSSRCS-125	179/179	?	?	?	154/179	163/179	185	4	P
108	108	HvSSRCS-126	222/222	222/208	?	?	?	188/222	204	4	P
109	109	HvSSRCS-127	155/155	155/145	?	?	?	?	194	3	P
110	110	HvSSRCS-128	116/116	116/101	?	?	?	?	122	3	P
111	111	HvSSRCS-129	186/186	?	?	?	?	?	247	2	P
112	112	HvSSRCS-130	167/167	?	?	?	?	?	?	1	M
113	113	HvSSRCS-131	138/138	?	?	?	108/138	141/138	123	4	P
114	114	HvSSRCS-132	143/143	?	?	?	111/143	111/143	113	3	P
115	115	HvSSRCS-133	202/202	?	?	?	?	173/202	186	3	P
116	116	HvSSRCS-134	160/160	?	?	?	?	100/160	84	3	P
SSR No	Sl.No	Chr-4	Allele Size							Allele Nos	Polymorphism
117	117	HvSSRCS-135	152/152	152/128	?	?	133/152	139/152	124	5	P
118	118	HvSSRCS-136	140/140	140/126	?	?	?	?	116	3	P
119	119	HvSSRCS-137	245/245	245/187	?	191/245	?	?	217	4	P
120	120	HvSSRCS-138	174/174	174/168	?	?	?	145/174	145	3	P
121	121	HvSSRCS-139	268/268	268/158	?	?	?	?	160	3	P
122	122	HvSSRCS-140	183/183	?	?	?	?	?	?	1	M
123	123	HvSSRCS-141	194/194	?	?	?	?	?	175	2	P
124	124	HvSSRCS-142	220/220	?	?	?	181/220	?	?	2	P
125	125	HvSSRCS-144	247/247	?	?	?	?	?	199	2	P
126	126	HvSSRCS-145	178/178	?	?	?	?	?	?	1	M
127	127	HvSSRCS-146	151/151	?	?	?	?	?	?	1	M
128	128	HvSSRCS-147	171/171	?	?	?	?	143/171	?	2	P
129	129	HvSSRCS-148	168/168	?	?	?	?	?	?	1	M
130	130	HvSSRCS-149	206/206	?	?	?	198/206	?	?	2	P
131	131	HvSSRCS-150	140/140	140/80	?	?	?	80/140	80	2	P
SSR No	Sl.No	Chr-5	Allele Size							Allele Nos	Polymorphism
132	132	HvSSRCS-151	199/199	?	?	?	?	?	191	2	P
133	133	HvSSRCS-152	184/184	?	?	?	?	?	?	1	M
134	134	HvSSRCS-153	149/149	149/119	?	?	?	?	131	3	P
135	135	HvSSRCS-154	112/112	?	?	?	?	?	?	1	M
136	136	HvSSRCS-155	169/169	169/141	?	133/169	139/169	125/169	159	6	P
137	137	HvSSRCS-156	173/173	?	?	143/173	146/173	?	149	4	P
138	138	HvSSRCS-157	251/251	?	?	?	163/251	?	205	3	P
139	139	HvSSRCS-159	174/174	?	?	?	?	?	?	1	M
140	140	HvSSRCS-160	176/176	?	?	?	148/176	?	124	3	P
141	141	HvSSRCS-161	171/171	?	?	?	131/171	?	188	3	P
142	142	HvSSRCS-162	136/136	?	?	?	136/136	?	?	1	M
143	143	HvSSRCS-163	185/185	?	?	?	?	156/185	185	2	P
144	144	HvSSRCS-164	165/165	?	?	?	?	?	198	2	P
145	145	HvSSRCS-166	174/174	?	158/174	?	?	?	?	2	P
146	146	HvSSRCS-167	183/183	?	?	?	?	?	?	1	M
147	147	HvSSRCS-168	209/209	?	?	128/209	152/209	?	185	4	P
148	148	HvSSRCS-169	218/218	?	?	?	?	190/218	185	3	P
149	149	HvSSRCS-170	197/197	197/173	?	?	167/197	182/197	176	5	P
150	150	HvSSRCS-171	184/184	?	?	?	?	?	204	2	P
151	151	HvSSRCS-172	210/210	?	185/210	?	189/210	?	205	4	P
152	152	HvSSRCS-174	295/295	?	?	?	?	?	?	1	M
153	153	HvSSRCS-175	172/172	172/168	?	?	154/172	?	164	4	P
154	154	HvSSRCS-177	174/174	?	?	?	?	?	162	2	P
155	155	HvSSRCS-179	289/289	?	?	?	?	?	?	1	M
156	156	HvSSRCS-181	211/211	?	?	?	?	?	169	2	P
157	157	HvSSRCS-182	147/147	?	?	?	?	?	135	2	P
158	158	HvSSRCS-183	218/218	?	?	?	140/218	124/218	?	3	P
159	159	HvSSRCS-184	228/228	?	?	?	?	141/228	?	2	P
160	160	HvSSRCS-186	168/168	168/135	?	?	147/168	141/168	171	5	P
161	161	HvSSRCS-190	264/264	?	?	?	?	?	?	1	M
162	162	HvSSRCS-191	155/155	?	?	?	137/155	?	?	2	P
163	163	HvSSRCS-193	212/212	?	?	?	?	?	195	2	P
164	164	HvSSRCS-194	176/176	176/106	?	130/176	?	110/176	146	5	P
165	165	HvSSRCS-195	277/277	?	?	?	?	178/277	205	3	P
166	166	HvSSRCS-196	258/258	?	?	202/258	241/258	?	290	4	P
167	167	HvSSRCS-197	117/117	?	?	?	?	?	105	2	P
168	168	HvSSRCS-198	272/272	?	?	?	207/272	?	240	3	P
169	169	HvSSRCS-201	143/143	?	?	146/143	?	122/143	125	4	P
170	170	HvSSRCS-202	173/173	?	?	?	164/173	155/173	146	4	P
171	171	HvSSRCS-203	122/122	?	?	?	?	?	330	2	P
172	172	HvSSRCS-204	141/141	?	?	?	?	?	143	2	P
173	173	HvSSRCS-205	172/172	?	?	141/172	?	?	151	3	P
174	174	HvSSRCS-206	239/239	239/245	?	210/239	?	?	219	4	P
175	175	HvSSRCS-208	134/134	?	?	?	?	?	?	1	M
176	176	HvSSRCS-209	235/235	?	?	?	?	?	?	1	M
SSR No	Sl.No	Chr-6	Allele Size							Allele Nos	Polymorphism
177	177	HvSSRCS-210	178/178	?	?	?	146/178	?	196	3	P
178	178	HvSSRCS-211	177/177	?	?	?	?	?	174	2	P
179	179	HvSSRCS-212	161/161	161/240	?	?	?	?	216	3	P
180	180	HvSSRCS-213	286/286	?	?	?	154/286	?	208	3	P
181	181	HvSSRCS-214	243/243	?	?	?	?	119/243	119	2	P
182	182	HvSSRCS-215	165/165	?	?	?	?	?	?	1	M
183	183	HvSSRCS-219	126/126	?	?	?	?	?	?	1	M
184	184	HvSSRCS-220	212/212	212/182	?	?	?	?	179	3	P
185	185	HvSSRCS-221	101/101	?	?	?	?	?	?	1	M
186	186	HvSSRCS-222	165/165	?	?	143/165	?	134/165	157	4	P
187	187	HvSSRCS-223	215/215	?	?	?	?	177/215	189	3	P
188	188	HvSSRCS-224	173/173	?	?	?	116/173	?	?	2	P
189	189	HvSSRCS-225	168/168	?	?	156/168	?	145/168	144	4	P
190	190	HvSSRCS-226	132/132	?	?	?	?	?	?	1	M
191	191	HvSSRCS-227	121/121	?	?	?	?	?	99	2	P
192	192	HvSSRCS-228	250/250	?	?	?	?	?	?	1	M
193	193	HvSSRCS-229	223/223	?	?	?	206/223	?	?	2	P
194	194	HvSSRCS-230	300/300	?	?	?	?	?	?	1	M
195	195	HvSSRCS-231	188/188	188/164	?	?	?	160/188	168	4	P
SSR No	Sl.No	Chr-7	Allele Size							Allele Nos	Polymorphism
196	196	HvSSRCS-232	198/198	?	198/198	?	180/198	?	178	3	P
197	197	HvSSRCS-233	193/193	?	161/193	?	?	?	?	2	P
198	198	HvSSRCS-234	150/150	?	126/150	?	?	102/150	?	3	P
199	199	HvSSRCS-235	192/192	?	180/192	?	?	181/192	?	3	P
200	200	HvSSRCS-236	172/172	172/131	?	?	121/172	?	140	4	P
201	201	HvSSRCS-237	191/191	191/188	?	?	190/191	174/191	196	5	P
202	202	HvSSRCS-238	144/144	144/146	?	?	?	?	164	3	P
203	203	HvSSRCS-239	150/150	150/121	?	?	?	?	?	2	P
204	204	HvSSRCS-240	230/230	230/182	?	?	?	185/230	?	3	P
205	205	HvSSRCS-241	115/115	?	87/115	?	?	?	83	3	P
206	206	HvSSRCS-242	177/177	?	164/177	?	159/177	?	?	3	P
207	207	HvSSRCS-243	171/171	?	?	?	?	?	?	1	M
208	208	HvSSRCS-244	214/214	?	204/214	?	193/214	?	182	4	P
209	209	HvSSRCS-245	121/121	?	109/121	?	101/121	?	?	3	P
210	210	HvSSRCS-246	139/139	139/151	118/139	?	?	?	?	3	P
211	211	HvSSRCS-247	147/147	?	117/147	?	?	?	?	2	P
212	212	HvSSRCS-248	258/258	?	241/258	?	?	?	207	3	P
213	213	HvSSRCS-249	130/130	130/126	110/130	?	122/130	?	110	4	P
214	214	HvSSRCS-250	164/164	?	?	?	?	?	?	1	M
215	215	HvSSRCS-251	274/274	?	?	?	?	?	196	2	P
216	216	HvSSRCS-254	161/161	?	?	?	?	?	?	1	M
217	217	HvSSRCS-255	173/173	?	125/173	?	?	?	121	3	P
218	218	HvSSRCS-256	191/191	?	176/191	?	176/191	?	158	3	P
219	219	HvSSRCS-257	169/169	?	161/169	?	?	?	?	2	P
220	220	HvSSRCS-260	199/199	199/171	?	?	187/199	?	167	4	P
221	221	HvSSRCS-262	219/219	?	219/219	?	?	?	?	1	M
222	222	HvSSRCS-264	183/183	?	?	?	192/183	183/183	228	3	P
223	223	HvSSRCS-265	224/224	?	?	?	?	210/224	?	2	P
224	224	HvSSRCS-266	158/158	158/149	?	124/158	?	?	164	4	P
225	225	HvSSRCS-269	191/191	?	191/191	?	?	?	?	1	M
226	226	HvSSRCS-270	149/149	?	167/149	?	?	?	?	2	P
227	227	HvSSRCS-271	168/168	?	168/168	?	?	?	164	2	P
228	228	HvSSRCS-272	197/197	?	197/197	?	?	?	206	2	P
229	229	HvSSRCS-273	193/193	?	157/193	?	?	?	?	2	P
SSR No	Sl.No	Chr-8	Allele Size							Allele Nos	Polymorphism
230	230	HvSSRCS-274	174/174	?	?	?	?	?	?	1	M
231	231	HvSSRCS-275	229/229	?	?	?	?	?	208	2	P
232	232	HvSSRCS-276	257/257	?	?	?	?	?	?	1	M
233	233	HvSSRCS-278	139/139	139/147	?	?	142/139	111/139	136	5	P
234	234	HvSSRCS-279	108/108	108/78	?	?	80/108	?	90	4	P
235	235	HvSSRCS-280	220/220	220/163	?	120/220	154/220	?	166	5	P
236	236	HvSSRCS-281	231/231	?	174/231	?	?	165/231	195	4	P
237	237	HvSSRCS-282	224/224	?	?	?	?	?	188	2	P
238	238	HvSSRCS-283	149/149	149/145	?	?	?	?	153	3	P
239	239	HvSSRCS-284	160/160	160/163	?	?	?	?	159	3	P
240	240	HvSSRCS-285	132/132	?	?	?	?	?	120	2	P
241	241	HvSSRCS-286	195/195	?	?	?	?	?	222	2	P
242	242	HvSSRCS-288	245/245	?	?	?	227/245	307/245	153	4	P
243	243	HvSSRCS-289	164/164	164/92	?	?	102/164	?	100	4	P
244	244	HvSSRCS-290	154/154	154/118	?	?	?	?	160	3	P
245	245	HvSSRCS-291	126/126	126/126	?	?	108/126	?	114	3	P
246	246	HvSSRCS-292	180/180	?	?	141/180	147/180	153/180	156	5	P
247	247	HvSSRCS-293	185/185	?	?	?	?	138/185	175	3	P
248	248	HvSSRCS-294	207/207	?	?	?	?	?	183	2	P
249	249	HvSSRCS-295	146/146	?	?	?	129/146	?	118	3	P
250	250	HvSSRCS-296	227/227	?	?	?	?	197/227	213	3	P
251	251	HvSSRCS-297	126/126	126/110	?	?	?	?	116	3	P
252	252	HvSSRCS-298	115/115	115/125	?	84/115	?	101/115	99	5	P
253	253	HvSSRCS-299	139/139	139/106	?	?	?	?	?	2	P
SSR No	Sl.No	Chr-9	Allele Size							Allele Nos	Polymorphism
254	254	HvSSRCS-300	147/147	?	131/147	127/147	123/147	?	123	4	P
255	255	HvSSRCS-301	223/223	?	139/223	?	?	?	121	3	P
256	256	HvSSRCS-302	192/192	?	165/192	?	?	161/192	192	3	P
257	257	HvSSRCS-303	196/196	?	184/196	?	?	327/196	190	4	P
258	258	HvSSRCS-304	261/261	?	104/261	?	?	93/261	110	4	P
259	259	HvSSRCS-305	109/109	?	99/109	?	?	?	95	3	P
260	260	HvSSRCS-306	202/202	?	?	?	?	?	239	2	P
261	261	HvSSRCS-307	194/194	?	?	?	170/194	174/194	166	4	P
262	262	HvSSRCS-308	233/233	?	224/233	?	204/233	?	226	4	P
263	263	HvSSRCS-309	127/127	?	109/127	?	?	?	?	2	P
264	264	HvSSRCS-310	163/163	?	165/163	?	?	?	?	2	P
265	265	HvSSRCS-314	230/230	?	202/230	?	201/230	?	224	4	P
266	266	HvSSRCS-315	207/207	?	176/207	?	?	?	177	3	P
267	267	HvSSRCS-316	101/101	?	89/101	?	?	?	77	3	P
268	268	HvSSRCS-317	125/125	?	?	?	?	?	?	1	M
269	269	HvSSRCS-318	194/194	?	162/194	?	162/194	?	186	3	P
270	270	HvSSRCS-319	146/146	?	?	?	?	123/146	122	3	P
271	271	HvSSRCS-320	165/165	?	165/165	?	141/165	135/165	141	3	P
272	272	HvSSRCS-321	180/180	?	162/180	?	?	?	159	3	P
Note*	P	Polymorphic
	M	Monomorphic

## Sheet: C. maxima
Supplementary Table S3B. Experimental validation of class I SSRs in ‘C. maxima’ genome and highly variable SSRs (1206) through ePCR or eMapping across the other six draft genomes of Citrus species viz., Atalantia buxifolia, Citrus sinensis, Fortunella hindsii, Citrus ichangensis, Citrus clementina, and Citrus medica
ePCR Validation of Class I SSRs (>30nt) on C. maxima Genome
		Allele No
	Number of Class I primers designed	one	two	three	>three	Total (%)
Chr-1	373	263 (70.51)	28 (7.51)	15 (4.02)	67 (17.96)	100
Chr-2	541	445 (82.26)	32 (5.91)	13 (2.40)	51 (9.43)	100
Chr-3	315	236 (74.92)	24 (7.62)	10 (3.17)	45 (14.29)	100
Chr-4	336	288 (85.71)	17 (5.06)	10 (2.98)	21 (6.25)	100
Chr-5	558	440 (78.85)	26 (4.66)	19 (3.41)	73 (13.08)	100
Chr-6	303	242 (79.87)	17 (5.61)	6 (1.98)	38 (12.54)	100
Chr-7	287	248 (86.41)	17 (5.92)	9 (3.14)	13 (4.53)	100
Chr-8	217	175 (80.65)	20 (9.22)	10 (4.61)	12 (5.53)	100
Chr-9	391	264 (67.52)	30 (7.67)	16 (4.09)	81 (20.72)	100
Total	3321	2601(78.52)	211 (6.58)	108 (3.31)	401(11.59)	100
	ePCR Validation of Class I highlyvariable SSRs (>40 nt) for genotyping applications
	Citrus maxima					Atalantia buxifolia					Citrus clementina					Citrus ichangensis					Citrus medica					Citrus sinensis					Fortunella hindsii
	Allele No					Allele No					Allele No					Allele No					Allele No					Allele No					Allele No
	one	two	three	>three	Total	one	two	three	>three	Total	one	two	three	>three	Total	one	two	three	>three	Total	one	two	three	>three	Total	one	two	three	>three	Total	one	two	three	>three	Total
Chr-1	102	9	9	25	145	14	3	0	5	22	50	9	4	6	69	22	11	4	10	47	36	13	2	6	57	199	24	12	73	308	66	30	13	54	163
Chr-2	165	16	4	21	206	15	3	0	3	21	10	3	2	6	21	45	8	4	12	69	43	13	0	3	59	361	30	7	69	467	246	23	9	49	327
Chr-3	79	10	0	19	108	9	2	0	2	13	4	0	2	4	10	16	6	1	7	30	28	9	0	8	45	205	19	12	44	280	70	25	13	27	135
Chr-4	98	6	3	10	117	9	3	1	3	16	4	1	1	4	10	26	3	2	9	40	29	8	1	5	43	207	14	7	36	264	142	22	3	34	201
Chr-5	166	10	4	30	210	40	6	0	0	46	6	4	1	3	14	52	6	3	9	70	44	4	1	7	56	370	28	22	49	469	135	34	6	38	213
Chr-6	88	7	1	9	105	13	4	0	0	17	11	0	1	1	13	13	3	0	2	18	27	4	1	3	35	176	17	5	50	248	80	7	5	35	127
Chr-7	90	7	2	5	104	11	2	0	1	14	53	1	1	3	58	23	6	1	4	34	31	2	1	6	40	171	12	3	20	206	55	5	1	22	83
Chr-8	53	11	5	6	75	9	3	1	1	14	1	2	0	1	4	13	3	1	2	19	14	3	1	2	20	140	14	5	13	172	70	9	1	14	94
Chr-9	94	15	5	22	136	15	3	0	3	21	58	8	1	6	73	22	6	3	11	42	26	4	2	7	39	203	35	13	66	317	40	17	9	45	111
Total	935	91	33	147	1206	135	29	2	18	184	197	28	13	34	272	232	52	19	66	369	278	60	9	47	394	2032	193	86	420	2731	904	172	60	318	1454
B. Allele score for 935 highly variable SSRs validated through ePCR on seven different citrus genomes
			Citrus maxima	Atalantia buxifolia	Citrus sinensis	Fortunella hindsii	Citrus ichangensis	Citrus clementina	Citrus medica
SSR No	Sl.No	Chr-1	Allele Size							Allele Nos	Polymorphism
1	1	HvSSRCM-1	108	?	?	?	?	81	111	3	P
2	2	HvSSRCM-2	132	?	116	?	?	116	126	3	P
3	3	HvSSRCM-3	217	?	181	222	?	?	175	4	P
4	4	HvSSRCM-4	189	171	165	?	?	165	186	4	P
5	5	HvSSRCM-5	152	134	150	?	?	166	112	5	P
6	6	HvSSRCM-6	161	?	?	?	244	161	?	2	P
7	7	HvSSRCM-8	209	161	181	?	172	181	188	5	P
8	8	HvSSRCM-9	231	?	?	?	?	?	?	1	M
9	9	HvSSRCM-10	177	?	149	?	142	151	149	5	P
10	10	HvSSRCM-11	120	?	98	?	100	90	?	4	P
11	11	HvSSRCM-12	194	130	148	?	147	141	153	6	P
12	12	HvSSRCM-13	169	?	145	?	?	145	154	3	P
13	13	HvSSRCM-14	165	?	140	?	?	140	?	2	P
14	14	HvSSRCM-15	168	?	144	?	?	144	?	2	P
15	15	HvSSRCM-17	190	?	147	?	?	147	?	2	P
16	16	HvSSRCM-18	144	?	95	?	?	95	?	2	P
17	17	HvSSRCM-19	111	85	91	?	?	91	?	3	P
18	18	HvSSRCM-20	194	?	?	?	?	?	203	2	P
19	19	HvSSRCM-21	135	?	95	?	?	95	93	3	P
20	20	HvSSRCM-22	194	?	?	?	?	?	?	1	M
21	21	HvSSRCM-23	194	?	152	?	150	152	?	3	P
22	22	HvSSRCM-24	100	?	?	?	?	?	70	2	P
23	23	HvSSRCM-25	220	?	?	?	?	?	?	1	M
24	24	HvSSRCM-26	151	?	?	?	270	140	151	3	P
25	25	HvSSRCM-27	165	?	168	?	?	?	?	2	P
26	26	HvSSRCM-28	118	?	?	?	?	?	?	1	M
27	27	HvSSRCM-29	226	?	?	?	?	191	?	2	P
28	28	HvSSRCM-30	218	?	?	?	170	158	143	4	P
29	29	HvSSRCM-31	260	?	216	?	?	151	?	3	P
30	30	HvSSRCM-32	121	?	112	?	?	97	?	3	P
31	31	HvSSRCM-33	139	?	?	?	?	109	?	2	P
32	32	HvSSRCM-34	157	?	?	?	?	?	?	1	M
33	33	HvSSRCM-35	168	?	152	?	136	150	144	5	P
34	34	HvSSRCM-36	184	?	244	?	153	?	168	4	P
35	35	HvSSRCM-37	175	?	175	?	144	145	147	4	P
36	36	HvSSRCM-38	274	?	196	?	?	198	317	4	P
37	37	HvSSRCM-39	165	117	?	?	135	137	?	4	P
38	38	HvSSRCM-40	189	?	187	?	162	160	?	4	P
39	39	HvSSRCM-42	144	?	129	?	?	?	?	2	P
40	40	HvSSRCM-43	193	?	193	?	?	?	?	1	M
41	41	HvSSRCM-44	176	?	168	?	?	168	?	2	P
42	42	HvSSRCM-45	177	?	147	?	?	149	?	3	P
43	43	HvSSRCM-46	218	?	185	?	?	?	?	2	P
44	44	HvSSRCM-48	191	?	?	?	?	?	?	1	M
45	45	HvSSRCM-53	249	?	?	192	?	?	?	2	P
46	46	HvSSRCM-54	152	?	?	124	?	124	?	2	P
47	47	HvSSRCM-56	146	?	?	?	?	?	?	1	M
48	48	HvSSRCM-64	225	?	210	?	?	?	186	3	P
49	49	HvSSRCM-65	183	?	?	?	140	?	?	2	P
50	50	HvSSRCM-67	180	?	89	130	136	?	140	5	P
51	51	HvSSRCM-69	200	?	131	158	139	157	?	5	P
52	52	HvSSRCM-70	172	?	172	139	?	?	?	2	P
53	53	HvSSRCM-73	135	?	?	?	?	?	139	2	P
54	54	HvSSRCM-74	128	?	?	?	?	?	?	1	M
55	55	HvSSRCM-75	210	?	?	?	?	172	192	3	P
56	56	HvSSRCM-76	259	?	215	?	?	?	?	2	P
57	57	HvSSRCM-77	207	?	157	167	?	144	?	4	P
58	58	HvSSRCM-78	155	?	?	?	?	?	?	1	M
59	59	HvSSRCM-79	147	?	125	?	?	?	?	2	P
60	60	HvSSRCM-80	240	?	?	?	?	?	?	1	M
61	61	HvSSRCM-82	107	?	75	?	?	?	?	2	P
62	62	HvSSRCM-83	213	?	?	?	174	?	?	2	P
63	63	HvSSRCM-86	204	?	204	?	?	?	?	1	M
64	64	HvSSRCM-89	119	?	111	?	125	?	97	4	P
65	65	HvSSRCM-90	203	?	161	?	?	169	332	4	P
66	66	HvSSRCM-92	189	?	182	201	?	155	173	5	P
67	67	HvSSRCM-93	210	147	138	144	144	143	143	5	P
68	68	HvSSRCM-94	224	369	?	218	?	?	?	3	P
69	69	HvSSRCM-96	182	?	143	?	?	?	?	2	P
70	70	HvSSRCM-97	195	?	384	?	?	161	?	3	P
71	71	HvSSRCM-98	172	?	?	?	?	?	?	1	M
72	72	HvSSRCM-99	225	237	?	?	?	215	223	4	P
73	73	HvSSRCM-102	116	?	?	?	?	?	112	2	P
74	74	HvSSRCM-104	147	?	?	?	?	?	71	2	P
75	75	HvSSRCM-105	218	?	182	?	?	?	?	2	P
76	76	HvSSRCM-107	229	?	?	?	?	?	?	1	M
77	77	HvSSRCM-108	117	?	69	?	65	?	65	3	P
78	78	HvSSRCM-109	123	?	?	?	?	?	?	1	M
79	79	HvSSRCM-111	101	?	?	?	?	?	?	1	M
80	80	HvSSRCM-112	191	?	115	?	?	?	?	2	P
81	81	HvSSRCM-113	183	?	?	?	?	?	?	1	M
82	82	HvSSRCM-114	236	?	?	?	?	?	?	1	M
83	83	HvSSRCM-115	207	?	163	171	?	?	?	3	P
84	84	HvSSRCM-116	158	?	138	146	?	?	?	3	P
85	85	HvSSRCM-117	178	?	?	160	?	?	?	2	P
86	86	HvSSRCM-118	156	?	124	124	?	?	140	3	P
87	87	HvSSRCM-119	170	?	?	?	?	?	?	1	M
88	88	HvSSRCM-120	186	81	116	?	?	?	106	4	P
89	89	HvSSRCM-121	141	?	119	?	?	?	143	3	P
90	90	HvSSRCM-125	147	?	113	115	?	113	?	3	P
91	91	HvSSRCM-126	121	?	99	103	?	99	93	4	P
92	92	HvSSRCM-128	195	?	?	?	?	?	?	1	M
93	93	HvSSRCM-129	185	?	?	222	?	?	?	2	P
94	94	HvSSRCM-130	167	148	?	155	?	?	?	3	P
95	95	HvSSRCM-132	233	134	138	138	?	138	?	3	P
96	96	HvSSRCM-139	120	?	82	?	?	82	?	2	P
97	97	HvSSRCM-140	136	?	104	?	?	104	?	2	P
98	98	HvSSRCM-141	176	?	?	?	?	?	?	1	M
99	99	HvSSRCM-142	203	?	?	?	?	?	?	1	M
100	100	HvSSRCM-143	221	?	206	174	233	206	?	4	P
101	101	HvSSRCM-144	131	?	?	?	?	?	?	1	M
102	102	HvSSRCM-145	186	?	?	?	?	?	?	1	M
SSR No	Sl.No	Chr-2	Allele Size							Allele Nos	Polymorphism
103	103	HvSSRCM-146	158	?	100	?	134	?	128	4	P
104	104	HvSSRCM-147	206	?	182	?	?	?	179	3	P
105	105	HvSSRCM-149	206	?	?	276	341	?	?	3	P
106	106	HvSSRCM-150	166	?	?	?	104	?	?	2	P
107	107	HvSSRCM-152	140	?	?	?	?	?	?	1	M
108	108	HvSSRCM-153	193	?	131	125	?	?	?	3	P
109	109	HvSSRCM-155	140	?	?	?	97	?	98	3	P
110	110	HvSSRCM-156	166	138	130	?	146	?	137	5	P
111	111	HvSSRCM-157	178	?	?	?	?	?	?	1	M
112	112	HvSSRCM-159	229	179	170	?	208	?	287	5	P
113	113	HvSSRCM-160	125	?	77	?	?	?	?	2	P
114	114	HvSSRCM-161	149	129	129	?	129	?	128	3	P
115	115	HvSSRCM-164	173	?	149	?	149	?	?	2	P
116	116	HvSSRCM-167	236	?	224	?	?	?	?	2	P
117	117	HvSSRCM-168	213	?	245	?	?	?	?	2	P
118	118	HvSSRCM-169	184	?	176	?	?	?	?	2	P
119	119	HvSSRCM-170	221	?	?	?	?	?	?	1	M
120	120	HvSSRCM-171	171	?	?	?	?	?	148	2	P
121	121	HvSSRCM-173	241	?	187	?	?	?	?	2	P
122	122	HvSSRCM-174	231	?	127	?	?	?	?	2	P
123	123	HvSSRCM-175	220	?	?	?	?	?	?	1	M
124	124	HvSSRCM-177	169	?	?	?	157	?	?	2	P
125	125	HvSSRCM-179	145	?	97	118	112	?	?	4	P
126	126	HvSSRCM-180	175	?	147	143	?	?	158	4	P
127	127	HvSSRCM-181	173	?	?	?	?	?	?	1	M
128	128	HvSSRCM-183	202	136	230	170	?	?	148	5	P
129	129	HvSSRCM-184	200	?	?	236	?	?	?	2	P
130	130	HvSSRCM-185	169	?	?	?	?	?	?	1	M
131	131	HvSSRCM-186	230	?	180	?	?	?	175	3	P
132	132	HvSSRCM-187	148	?	91	136	?	?	88	4	P
133	133	HvSSRCM-188	105	?	75	81	75	?	?	3	P
134	134	HvSSRCM-189	167	?	?	?	?	?	?	1	M
135	135	HvSSRCM-190	156	?	119	122	?	?	127	4	P
136	136	HvSSRCM-191	194	?	159	141	?	?	199	4	P
137	137	HvSSRCM-192	289	?	?	?	?	?	?	1	M
138	138	HvSSRCM-193	218	?	?	?	?	?	202	2	P
139	139	HvSSRCM-194	235	?	?	?	?	?	?	1	M
140	140	HvSSRCM-195	224	?	?	?	?	?	?	1	M
141	141	HvSSRCM-196	219	?	186	207	194	?	?	4	P
142	142	HvSSRCM-198	259	?	196	?	?	?	?	2	P
143	143	HvSSRCM-199	156	?	139	137	?	?	?	3	P
144	144	HvSSRCM-200	156	?	?	164	?	?	?	2	P
145	145	HvSSRCM-201	176	?	?	?	?	?	?	1	M
146	146	HvSSRCM-202	257	?	207	?	?	?	?	2	P
147	147	HvSSRCM-203	191	?	?	161	?	?	?	1	M
148	148	HvSSRCM-204	177	?	173	?	?	?	?	2	P
149	149	HvSSRCM-205	182	?	?	?	?	?	?	1	M
150	150	HvSSRCM-206	212	?	?	?	?	?	?	1	M
151	151	HvSSRCM-207	192	?	167	?	?	?	?	2	P
152	152	HvSSRCM-209	212	?	?	?	?	?	?	1	M
153	153	HvSSRCM-210	135	?	?	?	?	?	?	1	M
154	154	HvSSRCM-211	160	?	95	?	105	?	?	3	P
155	155	HvSSRCM-216	166	?	?	?	?	?	?	1	M
156	156	HvSSRCM-217	199	?	146	?	?	146	?	2	P
157	157	HvSSRCM-218	177	?	151	?	166	?	?	3	P
158	158	HvSSRCM-219	194	?	200	?	173	?	?	3	P
159	159	HvSSRCM-220	167	?	?	?	110	109	?	3	P
160	160	HvSSRCM-222	191	?	166	?	233	?	209	4	P
161	161	HvSSRCM-223	214	?	188	?	?	?	?	2	P
162	162	HvSSRCM-224	130	?	?	?	?	?	?	1	M
163	163	HvSSRCM-225	220	?	205	?	?	?	264	3	P
164	164	HvSSRCM-227	185	?	?	119	?	?	?	2	P
165	165	HvSSRCM-228	188	?	?	?	?	?	?	1	M
166	166	HvSSRCM-229	210	?	194	?	182	?	?	3	P
167	167	HvSSRCM-230	175	?	130	?	130	?	?	2	P
168	168	HvSSRCM-232	196	?	164	174	?	?	176	4	P
169	169	HvSSRCM-233	125	?	?	?	?	?	?	1	M
170	170	HvSSRCM-235	176	?	145	143	?	?	?	3	P
171	171	HvSSRCM-237	204	?	166	174	170	?	?	4	P
172	172	HvSSRCM-238	120	?	?	?	104	?	125	3	P
173	173	HvSSRCM-239	165	193	153	195	140	?	145	6	P
174	174	HvSSRCM-240	182	?	218	200	160	?	176	5	P
175	175	HvSSRCM-241	232	?	234	282	216	?	260	5	P
176	176	HvSSRCM-242	184	?	142	361	?	?	?	3	P
177	177	HvSSRCM-243	151	?	123	?	?	?	?	2	P
178	178	HvSSRCM-245	244	?	186	?	189	?	189	3	P
179	179	HvSSRCM-247	124	?	347	?	?	?	?	2	P
180	180	HvSSRCM-250	193	?	?	?	?	?	?	1	M
181	181	HvSSRCM-251	200	?	143	250	?	?	147	4	P
182	182	HvSSRCM-252	178	?	?	?	?	?	?	1	M
183	183	HvSSRCM-253	172	?	?	?	?	?	?	1	M
184	184	HvSSRCM-255	148	?	142	157	136	?	?	4	P
185	185	HvSSRCM-256	160	?	154	118	?	?	?	3	P
186	186	HvSSRCM-257	149	?	127	112	130	?	133	5	P
187	187	HvSSRCM-258	165	?	?	135	143	147	?	4	P
188	188	HvSSRCM-259	222	141	222	162	?	158	?	4	P
189	189	HvSSRCM-260	164	?	136	?	?	?	?	2	P
190	190	HvSSRCM-263	227	?	203	?	?	?	?	2	P
191	191	HvSSRCM-265	120	85	108	?	?	?	?	3	P
192	192	HvSSRCM-269	241	?	?	197	?	?	205	3	P
193	193	HvSSRCM-270	216	?	?	?	?	?	?	1	M
194	194	HvSSRCM-271	243	?	?	?	?	?	?	1	M
195	195	HvSSRCM-272	207	?	?	?	?	?	?	1	M
196	196	HvSSRCM-274	146	?	135	?	?	?	?	2	P
197	197	HvSSRCM-275	177	?	165	?	?	?	179	3	P
198	198	HvSSRCM-276	104	?	?	?	?	?	?	1	M
199	199	HvSSRCM-277	199	?	175	172	?	?	178	4	P
200	200	HvSSRCM-278	243	?	?	?	?	?	?	1	M
201	201	HvSSRCM-279	173	?	132	131	?	?	?	3	P
202	202	HvSSRCM-280	132	?	94	?	?	?	?	2	P
203	203	HvSSRCM-282	240	?	?	?	?	?	?	1	M
204	204	HvSSRCM-283	140	?	?	?	?	?	?	1	M
205	205	HvSSRCM-284	161	?	?	?	?	?	?	1	M
206	206	HvSSRCM-285	194	?	?	?	173	?	?	2	P
207	207	HvSSRCM-286	178	?	143	156	141	143	?	4	P
208	208	HvSSRCM-287	197	?	187	203	175	187	?	4	P
209	209	HvSSRCM-288	155	?	?	?	?	?	?	1	M
210	210	HvSSRCM-289	181	172	151	137	?	151	?	4	P
211	211	HvSSRCM-293	108	?	?	?	?	?	?	1	M
212	212	HvSSRCM-294	159	?	138	146	?	?	?	3	P
213	213	HvSSRCM-295	226	?	?	?	?	?	?	1	M
214	214	HvSSRCM-296	176	?	301	?	?	?	?	2	P
215	215	HvSSRCM-297	203	?	362	174	180	?	?	4	P
216	216	HvSSRCM-298	177	?	?	142	?	?	?	2	P
217	217	HvSSRCM-299	233	330	193	195	181	?	?	5	P
218	218	HvSSRCM-300	231	?	223	99	216	?	?	4	P
219	219	HvSSRCM-301	193	?	189	?	169	?	?	3	P
220	220	HvSSRCM-302	164	?	128	?	?	?	?	2	P
221	221	HvSSRCM-303	169	?	144	?	?	?	?	2	P
222	222	HvSSRCM-304	116	?	?	?	?	?	84	2	P
223	223	HvSSRCM-305	131	?	?	?	?	?	?	1	M
224	224	HvSSRCM-306	119	?	103	?	?	?	?	2	P
225	225	HvSSRCM-307	239	246	102	187	181	?	177	6	P
226	226	HvSSRCM-308	142	?	112	219	?	?	?	3	P
227	227	HvSSRCM-309	143	?	?	?	?	?	?	1	M
228	228	HvSSRCM-310	178	?	204	?	?	?	152	3	P
229	229	HvSSRCM-311	225	?	205	?	?	?	189	3	P
230	230	HvSSRCM-312	129	?	110	105	?	?	?	3	P
231	231	HvSSRCM-313	185	156	167	161	167	?	?	4	P
232	232	HvSSRCM-315	174	?	?	?	?	?	?	1	M
233	233	HvSSRCM-316	179	?	207	200	202	?	199	5	P
234	234	HvSSRCM-317	173	?	156	144	?	?	?	3	P
235	235	HvSSRCM-318	164	?	?	?	?	?	?	1	M
236	236	HvSSRCM-319	174	?	152	162	?	?	?	3	P
237	237	HvSSRCM-320	209	?	73	189	?	?	?	3	P
238	238	HvSSRCM-321	178	?	151	162	?	?	?	3	P
239	239	HvSSRCM-322	151	?	130	?	?	?	?	2	P
240	240	HvSSRCM-323	108	?	86	?	?	?	?	2	P
241	241	HvSSRCM-324	158	?	164	152	?	?	?	3	P
242	242	HvSSRCM-325	186	?	210	172	?	?	?	3	P
243	243	HvSSRCM-326	185	?	?	?	?	?	?	1	M
244	244	HvSSRCM-327	174	?	132	?	?	?	?	2	P
245	245	HvSSRCM-328	109	?	85	83	?	?	?	3	P
246	246	HvSSRCM-329	212	?	176	210	?	?	?	3	P
247	247	HvSSRCM-330	170	?	150	151	?	?	?	3	P
248	248	HvSSRCM-331	164	?	144	133	?	?	?	3	P
249	249	HvSSRCM-332	230	?	244	?	?	?	174	3	P
250	250	HvSSRCM-333	157	?	141	142	?	?	?	3	P
251	251	HvSSRCM-334	174	?	138	?	?	?	?	2	P
252	252	HvSSRCM-335	142	?	151	112	109	?	?	4	P
253	253	HvSSRCM-336	187	?	160	179	?	?	?	3	P
254	254	HvSSRCM-337	170	?	116	109	?	?	?	3	P
255	255	HvSSRCM-338	195	?	167	163	?	?	?	3	P
256	256	HvSSRCM-339	237	?	219	?	?	?	?	2	P
257	257	HvSSRCM-340	177	?	171	172	?	?	165	4	P
258	258	HvSSRCM-341	158	?	94	94	?	?	87	3	P
259	259	HvSSRCM-342	191	?	90	?	?	?	133	3	P
260	260	HvSSRCM-343	136	?	126	110	?	?	114	4	P
261	261	HvSSRCM-344	161	?	?	?	?	?	?	1	M
262	262	HvSSRCM-345	174	?	156	161	164	?	177	5	P
263	263	HvSSRCM-346	173	?	134	128	128	?	125	4	P
264	264	HvSSRCM-347	205	?	?	?	?	?	?	1	M
265	265	HvSSRCM-348	106	?	?	?	?	?	?	1	M
266	266	HvSSRCM-349	127	?	321	?	113	?	?	3	P
267	267	HvSSRCM-350	147	?	125	112	110	?	?	4	P
SSR No	Sl.No	Chr-3	Allele Size							Allele Nos	Polymorphism
268	268	HvSSRCM-352	220	?	160	?	?	?	?	2	P
269	269	HvSSRCM-355	146	?	128	121	?	?	118	4	P
270	270	HvSSRCM-356	173	?	113	111	?	?	113	3	P
271	271	HvSSRCM-357	221	?	?	?	?	?	?	1	M
272	272	HvSSRCM-362	119	?	?	97	?	?	?	2	P
273	273	HvSSRCM-363	167	?	148	162	?	?	?	3	P
274	274	HvSSRCM-364	123	?	?	?	?	?	?	1	M
275	275	HvSSRCM-365	232	?	?	?	?	?	?	1	M
276	276	HvSSRCM-367	240	?	?	?	?	?	?	1	M
277	277	HvSSRCM-371	188	?	181	168	188	?	?	3	P
278	278	HvSSRCM-372	100	?	?	?	?	?	?	1	M
279	279	HvSSRCM-373	238	?	196	?	?	?	?	2	P
280	280	HvSSRCM-374	208	?	196	190	?	?	184	4	P
281	281	HvSSRCM-376	158	?	?	104	102	?	?	3	P
282	282	HvSSRCM-377	194	?	168	?	192	?	174	4	P
283	283	HvSSRCM-378	125	?	115	?	105	?	199	4	P
284	284	HvSSRCM-379	138	?	120	?	?	?	?	2	P
285	285	HvSSRCM-381	183	?	149	174	?	?	?	3	P
286	286	HvSSRCM-382	154	?	124	145	?	?	?	3	P
287	287	HvSSRCM-384	141	?	?	?	?	?	?	1	M
288	288	HvSSRCM-387	157	?	?	?	?	?	393	2	P
289	289	HvSSRCM-388	240	?	?	?	?	?	?	1	M
290	290	HvSSRCM-389	164	?	138	?	164	?	?	2	P
291	291	HvSSRCM-390	199	?	172	?	?	?	?	2	P
292	292	HvSSRCM-391	226	?	148	?	142	?	?	3	P
293	293	HvSSRCM-393	174	?	160	?	?	?	?	2	P
294	294	HvSSRCM-394	209	176	170	204	?	?	?	4	P
295	295	HvSSRCM-395	189	?	?	?	?	?	282	2	P
296	296	HvSSRCM-398	112	?	?	?	?	?	?	1	M
297	297	HvSSRCM-399	162	?	?	?	?	?	161	2	P
298	298	HvSSRCM-400	164	?	152	144	?	?	?	3	P
299	299	HvSSRCM-402	186	?	?	?	?	?	?	1	M
300	300	HvSSRCM-404	148	?	?	?	?	?	?	1	M
301	301	HvSSRCM-405	216	196	198	?	?	?	184	4	P
302	302	HvSSRCM-406	200	169	227	?	?	?	?	3	P
303	303	HvSSRCM-407	149	?	?	143	?	?	?	2	P
304	304	HvSSRCM-410	223	?	187	187	?	?	?	2	P
305	305	HvSSRCM-414	147	?	101	?	127	?	135	4	P
306	306	HvSSRCM-417	187	164	167	163	?	?	?	4	P
307	307	HvSSRCM-418	173	132	145	?	?	?	127	4	P
308	308	HvSSRCM-419	210	?	170	?	?	?	190	3	P
309	309	HvSSRCM-420	228	?	?	151	?	?	168	3	P
310	310	HvSSRCM-422	179	?	140	?	155	?	154	4	P
311	311	HvSSRCM-423	162	?	146	?	?	?	118	3	P
312	312	HvSSRCM-424	156	?	153	?	?	?	133	3	P
313	313	HvSSRCM-426	138	?	100	?	?	?	?	2	P
314	314	HvSSRCM-427	123	?	121	?	?	?	?	2	P
315	315	HvSSRCM-428	106	?	?	?	70	?	85	3	P
316	316	HvSSRCM-429	216	?	207	?	?	?	?	2	P
317	317	HvSSRCM-430	207	?	189	161	144	?	?	4	P
318	318	HvSSRCM-431	239	?	?	?	?	?	?	1	M
319	319	HvSSRCM-432	209	?	?	150	?	?	?	2	P
320	320	HvSSRCM-433	217	?	?	?	?	?	?	1	M
321	321	HvSSRCM-434	127	?	127	?	?	?	?	1	M
322	322	HvSSRCM-435	148	?	145	132	?	?	?	3	P
323	323	HvSSRCM-436	229	?	?	?	?	?	?	1	M
324	324	HvSSRCM-437	175	?	175	?	?	?	?	1	M
325	325	HvSSRCM-438	212	?	?	?	?	?	?	1	M
326	326	HvSSRCM-439	204	?	199	175	?	?	?	3	P
327	327	HvSSRCM-440	191	?	152	?	?	?	?	2	P
328	328	HvSSRCM-441	137	?	127	?	119	?	129	4	P
329	329	HvSSRCM-442	185	?	179	?	154	?	163	4	P
330	330	HvSSRCM-443	144	?	132	150	?	?	?	3	P
331	331	HvSSRCM-444	159	?	?	?	?	?	?	1	M
332	332	HvSSRCM-445	122	?	116	101	?	?	?	3	P
333	333	HvSSRCM-446	129	?	87	?	?	?	?	2	P
334	334	HvSSRCM-447	211	?	172	?	?	?	?	2	P
335	335	HvSSRCM-448	247	?	186	?	?	?	?	2	P
336	336	HvSSRCM-449	190	?	?	?	?	?	?	1	M
337	337	HvSSRCM-450	194	?	232	?	?	?	?	2	P
338	338	HvSSRCM-451	177	?	?	?	?	?	139	2	P
339	339	HvSSRCM-452	199	?	149	?	158	?	138	4	P
340	340	HvSSRCM-453	167	?	133	?	?	?	?	2	P
341	341	HvSSRCM-454	220	?	190	?	?	?	173	3	P
342	342	HvSSRCM-455	180	?	115	?	?	?	129	3	P
343	343	HvSSRCM-456	139	?	120	?	?	?	119	3	P
344	344	HvSSRCM-457	170	?	154	?	?	?	142	3	P
345	345	HvSSRCM-458	177	?	110	?	?	?	?	2	P
346	346	HvSSRCM-459	216	?	198	?	?	?	210	3	P
SSR No	Sl.No	Chr-4	Allele Size							Allele Nos	Polymorphism
347	347	HvSSRCM-460	102	?	87	94	?	?	129	4	P
348	348	HvSSRCM-461	189	?	135	131	?	?	164	4	P
349	349	HvSSRCM-462	181	?	?	?	?	?	?	1	M
350	350	HvSSRCM-463	136	?	?	?	?	?	?	1	M
351	351	HvSSRCM-464	115	80	?	95	?	?	?	3	P
352	352	HvSSRCM-465	184	?	?	135	?	?	?	2	P
353	353	HvSSRCM-466	244	224	234	245	?	?	220	5	P
354	354	HvSSRCM-467	164	?	144	146	?	?	?	3	P
355	355	HvSSRCM-468	208	?	?	?	?	?	?	1	M
356	356	HvSSRCM-469	221	?	194	194	?	?	?	2	P
357	357	HvSSRCM-470	163	?	101	106	?	?	?	3	P
358	358	HvSSRCM-471	210	?	205	202	204	?	188	5	P
359	359	HvSSRCM-472	222	?	?	198	195	?	?	3	P
360	360	HvSSRCM-473	202	188	156	180	189	?	?	5	P
361	361	HvSSRCM-474	146	?	124	126	132	?	?	4	P
362	362	HvSSRCM-476	160	?	?	160	?	?	132	2	P
363	363	HvSSRCM-477	206	?	147	145	?	?	157	4	P
364	364	HvSSRCM-478	158	?	119	122	?	?	125	4	P
365	365	HvSSRCM-479	183	?	127	?	?	?	?	2	P
366	366	HvSSRCM-480	206	?	?	167	171	?	168	4	P
367	367	HvSSRCM-484	180	?	168	139	?	?	143	3	P
368	368	HvSSRCM-485	230	?	196	?	?	?	?	2	P
369	369	HvSSRCM-486	245	?	205	199	?	?	?	3	P
370	370	HvSSRCM-487	129	?	159	?	?	?	?	2	P
371	371	HvSSRCM-488	212	?	?	?	?	?	?	1	M
372	372	HvSSRCM-489	210	?	?	?	?	?	?	1	M
373	373	HvSSRCM-490	101	?	95	95	91	?	93	4	P
374	374	HvSSRCM-492	159	?	139	155	131	?	?	4	P
375	375	HvSSRCM-494	139	98	107	97	?	?	?	4	P
376	376	HvSSRCM-495	176	?	?	?	?	?	?	1	M
377	377	HvSSRCM-496	189	?	173	170	?	?	?	3	P
378	378	HvSSRCM-497	132	?	96	?	?	?	?	2	P
379	379	HvSSRCM-498	151	?	125	153	?	?	?	3	P
380	380	HvSSRCM-500	214	?	128	181	141	?	167	5	P
381	381	HvSSRCM-502	166	?	?	?	?	?	?	1	M
382	382	HvSSRCM-503	239	?	?	?	?	?	?	1	M
383	383	HvSSRCM-504	175	?	?	?	?	?	?	1	M
384	384	HvSSRCM-505	275	?	?	?	?	?	?	1	M
385	385	HvSSRCM-506	128	?	96	104	80	?	86	5	P
386	386	HvSSRCM-507	220	139	144	143	?	?	147	5	P
387	387	HvSSRCM-508	187	?	?	?	?	?	?	1	M
388	388	HvSSRCM-509	125	?	92	104	?	?	98	4	P
389	389	HvSSRCM-510	177	?	?	?	?	?	?	1	M
390	390	HvSSRCM-511	239	?	?	?	?	?	?	1	M
391	391	HvSSRCM-512	149	138	143	168	137	?	?	5	P
392	392	HvSSRCM-513	214	?	346	?	182	?	?	3	P
393	393	HvSSRCM-515	164	?	116	107	128	?	?	4	P
394	394	HvSSRCM-518	161	?	131	?	141	?	134	4	P
395	395	HvSSRCM-519	173	?	?	?	121	?	?	2	P
396	396	HvSSRCM-520	167	?	?	?	?	?	?	1	M
397	397	HvSSRCM-521	126	?	190	?	?	?	?	2	P
398	398	HvSSRCM-523	162	?	?	?	?	?	?	1	M
399	399	HvSSRCM-524	246	?	?	?	?	?	?	1	M
400	400	HvSSRCM-525	157	?	200	?	156	?	163	4	P
401	401	HvSSRCM-526	197	?	163	?	?	?	163	2	P
402	402	HvSSRCM-528	222	?	158	?	158	?	?	2	P
403	403	HvSSRCM-529	238	?	170	?	186	?	?	3	P
404	404	HvSSRCM-531	171	?	?	?	?	?	?	1	M
405	405	HvSSRCM-532	260	?	?	?	?	?	?	1	M
406	406	HvSSRCM-533	236	?	?	?	?	?	?	1	M
407	407	HvSSRCM-534	132	?	?	?	?	?	?	1	M
408	408	HvSSRCM-535	149	?	?	?	?	119	?	2	P
409	409	HvSSRCM-536	171	?	87	?	?	?	?	2	P
410	410	HvSSRCM-538	194	?	?	?	?	?	?	1	M
411	411	HvSSRCM-539	191	?	?	?	?	?	?	1	M
412	412	HvSSRCM-540	197	?	?	?	?	?	?	1	M
413	413	HvSSRCM-541	155	?	103	?	?	?	?	2	P
414	414	HvSSRCM-542	159	?	129	?	?	?	119	3	P
415	415	HvSSRCM-543	183	?	162	?	?	?	171	3	P
416	416	HvSSRCM-544	203	?	282	?	?	?	?	2	P
417	417	HvSSRCM-545	178	?	?	267	?	?	?	2	P
418	418	HvSSRCM-546	147	?	?	?	?	?	378	2	P
419	419	HvSSRCM-547	141	?	?	?	?	?	?	1	M
420	420	HvSSRCM-548	116	?	?	?	?	?	?	1	M
421	421	HvSSRCM-549	183	?	169	169	?	?	?	2	P
422	422	HvSSRCM-550	140	102	121	108	?	?	?	4	P
423	423	HvSSRCM-551	194	?	?	168	?	?	?	2	P
424	424	HvSSRCM-552	217	191	245	187	?	?	?	4	P
425	425	HvSSRCM-554	132	?	118	106	?	?	?	3	P
426	426	HvSSRCM-555	211	?	?	?	?	?	?	1	M
427	427	HvSSRCM-556	224	?	?	?	?	?	?	1	M
428	428	HvSSRCM-557	169	?	?	?	129	?	?	2	P
429	429	HvSSRCM-559	240	?	127	142	130	?	?	4	P
430	430	HvSSRCM-560	232	331	215	217	367	?	?	5	P
431	431	HvSSRCM-561	170	?	111	111	107	?	?	3	P
432	432	HvSSRCM-562	205	?	?	?	?	?	?	1	M
433	433	HvSSRCM-563	243	?	181	189	195	?	181	4	P
434	434	HvSSRCM-564	228	?	?	162	165	?	162	3	P
435	435	HvSSRCM-565	156	?	134	126	?	?	?	3	P
436	436	HvSSRCM-566	169	?	103	103	?	?	?	2	P
437	437	HvSSRCM-567	233	?	259	252	?	?	255	4	P
438	438	HvSSRCM-568	158	?	124	?	?	?	122	3	P
439	439	HvSSRCM-569	190	?	176	164	202	?	172	5	P
440	440	HvSSRCM-570	167	?	?	?	134	?	?	2	P
441	441	HvSSRCM-573	191	?	237	?	?	?	?	2	P
442	442	HvSSRCM-574	195	?	283	238	?	?	162	4	P
443	443	HvSSRCM-575	170	?	146	?	136	?	?	3	P
444	444	HvSSRCM-576	168	?	138	182	134	?	128	5	P
SSR No	Sl.No	Chr-5	Allele Size							Allele Nos	Polymorphism
445	445	HvSSRCM-577	239	?	221	?	?	?	?	2	P
446	446	HvSSRCM-578	256	?	273	?	?	?	?	2	P
447	447	HvSSRCM-579	197	168	182	?	?	?	?	3	P
448	448	HvSSRCM-580	128	?	?	?	?	?	?	1	M
449	449	HvSSRCM-581	159	143	144	119	?	?	?	4	P
450	450	HvSSRCM-582	208	?	240	231	?	?	?	3	P
451	451	HvSSRCM-583	111	?	?	79	?	?	?	2	P
452	452	HvSSRCM-584	208	?	168	167	?	?	?	3	P
453	453	HvSSRCM-585	166	121	121	127	?	?	?	3	P
454	454	HvSSRCM-586	155	114	154	127	139	?	?	5	P
455	455	HvSSRCM-587	194	178	176	?	?	?	?	3	P
456	456	HvSSRCM-588	240	?	172	172	?	?	?	2	P
457	457	HvSSRCM-589	129	?	117	113	127	?	?	4	P
458	458	HvSSRCM-590	161	?	151	141	138	?	?	4	P
459	459	HvSSRCM-591	108	?	?	?	?	?	?	1	M
460	460	HvSSRCM-592	165	139	?	?	141	?	?	3	P
461	461	HvSSRCM-593	144	110	110	122	106	?	?	4	P
462	462	HvSSRCM-594	246	187	174	150	150	?	?	4	P
463	463	HvSSRCM-595	232	?	?	?	?	?	?	1	M
464	464	HvSSRCM-596	207	?	173	?	?	?	?	2	P
465	465	HvSSRCM-597	225	?	?	?	?	?	?	1	M
466	466	HvSSRCM-598	180	?	141	?	149	?	?	3	P
467	467	HvSSRCM-600	128	?	?	?	?	74	?	2	P
468	468	HvSSRCM-601	224	381	156	?	?	166	204	5	P
469	469	HvSSRCM-602	180	?	?	?	?	?	?	1	M
470	470	HvSSRCM-603	175	?	153	?	150	?	?	3	P
471	471	HvSSRCM-604	148	?	114	?	?	?	?	2	P
472	472	HvSSRCM-605	207	?	?	?	?	?	?	1	M
473	473	HvSSRCM-606	236	204	220	?	?	?	?	3	P
474	474	HvSSRCM-607	203	?	?	?	?	?	?	1	M
475	475	HvSSRCM-608	171	135	?	?	146	?	?	3	P
476	476	HvSSRCM-609	167	?	?	?	?	?	248	2	P
477	477	HvSSRCM-610	188	178	168	?	?	?	?	3	P
478	478	HvSSRCM-611	197	170	182	?	?	?	?	3	P
479	479	HvSSRCM-614	184	?	?	?	?	?	?	1	M
480	480	HvSSRCM-615	186	?	?	?	144	?	?	2	P
481	481	HvSSRCM-616	125	97	101	?	119	?	103	5	P
482	482	HvSSRCM-617	189	?	120	?	?	?	?	2	P
483	483	HvSSRCM-618	180	?	?	?	?	?	?	1	M
484	484	HvSSRCM-619	170	?	?	?	?	?	?	1	M
485	485	HvSSRCM-620	129	?	?	?	?	?	?	1	M
486	486	HvSSRCM-621	222	?	?	?	?	?	?	1	M
487	487	HvSSRCM-622	186	?	173	?	?	?	?	2	P
488	488	HvSSRCM-623	179	?	?	?	121	?	?	2	P
489	489	HvSSRCM-624	186	124	169	?	129	?	?	4	P
490	490	HvSSRCM-625	205	187	187	?	178	?	?	3	P
491	491	HvSSRCM-626	192	196	189	171	?	?	?	4	P
492	492	HvSSRCM-627	118	?	?	?	?	?	?	1	M
493	493	HvSSRCM-628	185	?	185	?	?	?	156	2	P
494	494	HvSSRCM-629	255	?	?	?	?	?	?	1	M
495	495	HvSSRCM-630	248	?	215	?	?	?	166	3	P
496	496	HvSSRCM-631	209	?	?	?	?	?	169	2	P
497	497	HvSSRCM-632	209	?	191	?	?	?	?	2	P
498	498	HvSSRCM-633	201	?	165	?	?	?	?	2	P
499	499	HvSSRCM-634	127	?	127	?	111	?	?	2	P
500	500	HvSSRCM-636	200	?	209	173	176	?	173	4	P
501	501	HvSSRCM-637	190	?	?	?	?	?	152	2	P
502	502	HvSSRCM-638	154	?	?	?	?	?	?	1	M
503	503	HvSSRCM-639	159	?	?	?	?	?	?	1	M
504	504	HvSSRCM-640	196	?	178	?	146	?	?	3	P
505	505	HvSSRCM-641	206	?	166	?	185	?	?	3	P
506	506	HvSSRCM-642	218	?	162	?	158	?	?	3	P
507	507	HvSSRCM-644	189	?	?	?	137	?	?	2	P
508	508	HvSSRCM-645	115	?	?	?	87	?	?	1	M
509	509	HvSSRCM-649	228	?	183	?	?	?	?	2	P
510	510	HvSSRCM-654	187	?	?	386	?	?	159	3	P
511	511	HvSSRCM-655	226	?	210	?	216	210	200	4	P
512	512	HvSSRCM-658	204	?	184	?	?	?	?	2	P
513	513	HvSSRCM-660	117	?	117	92	?	?	?	2	P
514	514	HvSSRCM-661	233	?	323	?	?	?	?	2	P
515	515	HvSSRCM-662	204	175	192	?	?	?	?	3	P
516	516	HvSSRCM-663	191	?	?	?	?	?	?	1	M
517	517	HvSSRCM-664	199	170	?	169	170	?	167	4	P
518	518	HvSSRCM-665	164	?	137	?	134	?	137	3	P
519	519	HvSSRCM-667	142	?	137	?	137	?	118	3	P
520	520	HvSSRCM-668	202	?	?	?	84	?	?	2	P
521	521	HvSSRCM-670	208	?	193	?	188	?	?	3	P
522	522	HvSSRCM-671	238	?	298	?	?	?	?	2	P
523	523	HvSSRCM-673	133	?	117	?	?	?	?	2	P
524	524	HvSSRCM-675	176	?	?	?	?	?	160	2	P
525	525	HvSSRCM-676	185	?	390	?	?	?	?	2	P
526	526	HvSSRCM-677	172	?	163	?	?	?	?	2	P
527	527	HvSSRCM-678	189	124	143	?	?	?	?	3	P
528	528	HvSSRCM-679	181	?	154	?	?	?	?	2	P
529	529	HvSSRCM-680	181	?	185	?	?	?	?	2	P
530	530	HvSSRCM-681	245	?	?	?	?	?	?	1	M
531	531	HvSSRCM-682	188	?	162	162	156	?	?	3	P
532	532	HvSSRCM-683	249	?	177	?	?	?	?	2	P
533	533	HvSSRCM-684	217	?	185	?	?	?	?	2	P
534	534	HvSSRCM-685	139	?	?	?	?	?	?	1	M
535	535	HvSSRCM-686	147	?	?	?	141	?	?	2	P
536	536	HvSSRCM-687	133	?	124	?	?	?	?	2	P
537	537	HvSSRCM-688	164	?	?	?	?	?	?	1	M
538	538	HvSSRCM-689	136	?	85	?	?	?	?	2	P
539	539	HvSSRCM-690	132	166	?	?	?	?	?	2	P
540	540	HvSSRCM-691	162	?	156	?	?	?	?	2	P
541	541	HvSSRCM-693	238	?	196	167	?	?	?	3	P
542	542	HvSSRCM-694	164	124	158	149	?	?	?	4	P
543	543	HvSSRCM-695	217	?	?	?	?	?	?	1	M
544	544	HvSSRCM-697	199	?	?	?	?	?	?	1	M
545	545	HvSSRCM-706	186	166	168	?	172	?	190	5	P
546	546	HvSSRCM-711	291	203	259	?	242	?	?	4	P
547	547	HvSSRCM-712	156	?	?	156	175	?	75	3	P
548	548	HvSSRCM-713	120	?	?	?	?	?	?	1	M
549	549	HvSSRCM-714	245	?	?	182	?	182	?	2	P
550	550	HvSSRCM-715	223	?	209	?	?	?	?	2	P
551	551	HvSSRCM-719	188	?	?	?	?	?	?	1	M
552	552	HvSSRCM-721	144	?	144	?	?	?	147	2	P
553	553	HvSSRCM-722	195	?	212	?	?	?	?	2	P
554	554	HvSSRCM-723	149	?	?	?	?	?	?	1	M
555	555	HvSSRCM-725	120	?	76	?	?	?	?	2	P
556	556	HvSSRCM-727	124	?	?	?	?	?	?	1	M
557	557	HvSSRCM-728	205	?	277	?	?	?	178	3	P
558	558	HvSSRCM-729	228	183	220	204	208	?	174	6	P
559	559	HvSSRCM-730	146	130	176	106	?	?	110	5	P
560	560	HvSSRCM-732	174	?	?	333	?	?	?	2	P
561	561	HvSSRCM-733	202	185	190	188	?	?	?	4	P
562	562	HvSSRCM-734	193	?	?	?	?	?	?	1	M
563	563	HvSSRCM-735	210	?	188	186	192	?	?	4	P
564	564	HvSSRCM-739	249	?	199	?	?	?	?	2	P
565	565	HvSSRCM-740	204	?	?	?	?	?	?	1	M
566	566	HvSSRCM-741	173	?	147	130	134	?	?	4	P
567	567	HvSSRCM-742	187	175	175	?	?	?	?	2	P
568	568	HvSSRCM-743	218	?	?	?	161	?	?	2	P
569	569	HvSSRCM-744	180	?	138	?	?	?	142	3	P
570	570	HvSSRCM-745	217	?	171	?	?	?	?	2	P
571	571	HvSSRCM-746	190	184	196	?	?	?	?	3	P
572	572	HvSSRCM-747	143	?	141	?	?	?	?	2	P
573	573	HvSSRCM-748	144	?	?	?	?	?	?	1	M
574	574	HvSSRCM-749	162	?	150	?	161	?	?	3	P
575	575	HvSSRCM-750	194	?	?	?	?	?	?	1	M
576	576	HvSSRCM-751	225	214	184	257	?	?	?	4	P
577	577	HvSSRCM-753	178	?	148	?	?	?	?	2	P
578	578	HvSSRCM-754	180	?	151	155	?	?	?	3	P
579	579	HvSSRCM-755	171	145	134	?	?	?	153	4	P
580	580	HvSSRCM-756	147	?	107	?	?	?	?	2	P
581	581	HvSSRCM-757	223	?	?	?	?	?	?	1	M
582	582	HvSSRCM-758	204	157	160	?	?	?	?	3	P
583	583	HvSSRCM-759	168	?	151	?	?	?	279	3	P
584	584	HvSSRCM-760	162	?	?	?	?	?	170	2	P
585	585	HvSSRCM-761	158	?	122	?	?	?	?	2	P
586	586	HvSSRCM-762	219	?	170	166	?	?	175	4	P
587	587	HvSSRCM-763	170	?	?	?	?	?	?	1	M
588	588	HvSSRCM-764	175	?	?	?	?	?	146	2	P
589	589	HvSSRCM-765	158	?	112	138	?	?	114	4	P
590	590	HvSSRCM-766	110	82	104	?	?	?	98	4	P
591	591	HvSSRCM-767	180	?	129	136	?	?	111	4	P
592	592	HvSSRCM-768	180	?	129	136	?	?	111	4	P
593	593	HvSSRCM-769	199	161	168	181	?	?	167	5	P
594	594	HvSSRCM-770	186	?	163	?	?	?	158	3	P
595	595	HvSSRCM-771	206	180	178	167	213	?	167	5	P
596	596	HvSSRCM-772	171	?	127	116	?	?	?	3	P
597	597	HvSSRCM-773	138	?	?	?	?	?	?	1	M
598	598	HvSSRCM-774	189	?	?	135	?	?	133	3	P
599	599	HvSSRCM-775	144	?	105	108	108	?	?	3	P
600	600	HvSSRCM-776	129	?	94	101	?	?	?	3	P
601	601	HvSSRCM-777	199	?	187	175	193	?	?	4	P
602	602	HvSSRCM-778	228	?	200	206	210	?	?	4	P
603	603	HvSSRCM-779	156	108	?	142	140	?	?	4	P
604	604	HvSSRCM-780	186	?	155	156	158	?	?	4	P
605	605	HvSSRCM-781	205	?	168	197	179	?	142	5	P
606	606	HvSSRCM-782	238	?	?	142	?	?	169	3	P
607	607	HvSSRCM-783	189	?	184	151	190	?	?	4	P
608	608	HvSSRCM-784	173	135	124	?	123	?	109	5	P
609	609	HvSSRCM-785	207	?	147	?	143	?	?	3	P
610	610	HvSSRCM-786	150	?	?	106	136	?	?	3	P
SSR No	Sl.No	Chr-6	Allele Size							Allele Nos	Polymorphism
611	611	HvSSRCM-787	200	?	?	?	?	?	?	1	M
612	612	HvSSRCM-791	243	?	?	?	210	?	?	2	P
613	613	HvSSRCM-792	169	112	?	109	113	?	?	4	P
614	614	HvSSRCM-794	188	?	?	136	?	?	?	2	P
615	615	HvSSRCM-795	207	?	145	113	?	?	?	3	P
616	616	HvSSRCM-799	185	?	?	?	?	?	?	1	M
617	617	HvSSRCM-800	152	?	122	122	?	?	?	2	P
618	618	HvSSRCM-801	164	?	167	?	?	?	?	2	P
619	619	HvSSRCM-802	168	?	?	?	?	?	?	1	M
620	620	HvSSRCM-803	183	?	?	136	?	?	135	3	P
621	621	HvSSRCM-806	139	?	100	?	109	?	?	3	P
622	622	HvSSRCM-807	167	?	164	143	?	?	?	3	P
623	623	HvSSRCM-808	147	?	?	?	?	?	?	1	M
624	624	HvSSRCM-810	172	?	160	?	?	?	?	2	P
625	625	HvSSRCM-811	191	?	181	?	?	?	?	2	P
626	626	HvSSRCM-812	140	?	?	135	?	?	?	2	P
627	627	HvSSRCM-813	165	?	153	140	?	?	150	4	P
628	628	HvSSRCM-814	126	?	?	?	?	?	?	1	M
629	629	HvSSRCM-815	209	?	?	?	?	?	?	1	M
630	630	HvSSRCM-816	194	?	?	?	?	?	133	2	P
631	631	HvSSRCM-818	239	?	219	?	?	?	?	2	P
632	632	HvSSRCM-819	133	?	113	?	?	?	?	1	M
633	633	HvSSRCM-821	136	?	?	?	?	?	?	1	M
634	634	HvSSRCM-823	151	?	121	120	?	?	113	4	P
635	635	HvSSRCM-824	134	?	122	?	?	?	?	2	P
636	636	HvSSRCM-825	146	?	138	132	?	130	?	4	P
637	637	HvSSRCM-826	156	?	124	152	?	132	104	5	P
638	638	HvSSRCM-827	180	?	159	186	?	?	?	3	P
639	639	HvSSRCM-828	127	?	115	?	?	?	97	3	P
640	640	HvSSRCM-829	183	?	?	?	?	?	?	1	M
641	641	HvSSRCM-830	133	?	92	149	127	116	123	6	P
642	642	HvSSRCM-831	140	?	?	?	96	102	?	3	P
643	643	HvSSRCM-832	205	?	179	?	167	187	163	5	P
644	644	HvSSRCM-833	234	?	?	?	?	?	?	1	M
645	645	HvSSRCM-835	174	?	140	?	?	?	?	2	P
646	646	HvSSRCM-836	136	?	?	?	?	?	?	1	M
647	647	HvSSRCM-837	148	?	94	?	?	?	106	3	P
648	648	HvSSRCM-838	172	?	147	?	203	?	?	3	P
649	649	HvSSRCM-839	201	?	189	?	?	?	197	3	P
650	650	HvSSRCM-840	173	139	135	?	?	?	137	4	P
651	651	HvSSRCM-842	153	126	135	?	?	?	?	3	P
652	652	HvSSRCM-843	157	133	145	?	?	?	145	3	P
653	653	HvSSRCM-844	169	134	?	?	?	?	143	3	P
654	654	HvSSRCM-845	232	?	?	?	?	?	?	1	M
655	655	HvSSRCM-846	178	178	154	?	?	?	?	2	P
656	656	HvSSRCM-847	206	?	?	?	?	?	?	1	M
657	657	HvSSRCM-848	145	?	?	?	?	?	?	1	M
658	658	HvSSRCM-849	168	?	?	?	?	?	?	1	M
659	659	HvSSRCM-850	140	?	?	?	?	?	?	1	M
660	660	HvSSRCM-851	180	148	154	?	?	?	?	3	P
661	661	HvSSRCM-852	170	162	?	?	?	?	?	2	P
662	662	HvSSRCM-853	198	?	?	?	?	?	?	1	M
663	663	HvSSRCM-854	148	98	311	?	?	?	?	3	P
664	664	HvSSRCM-855	203	159	185	?	?	?	?	3	P
665	665	HvSSRCM-856	211	180	?	?	?	?	?	2	P
666	666	HvSSRCM-857	191	?	?	?	?	?	147	2	P
667	667	HvSSRCM-858	204	?	?	?	?	?	160	2	P
668	668	HvSSRCM-859	148	119	127	?	?	?	121	4	P
669	669	HvSSRCM-861	215	?	146	153	?	138	223	5	P
670	670	HvSSRCM-862	114	?	197	?	?	?	244	3	P
671	671	HvSSRCM-863	242	?	?	?	?	?	?	1	M
672	672	HvSSRCM-865	201	174	177	?	?	177	?	3	P
673	673	HvSSRCM-866	228	188	?	203	?	?	199	4	P
674	674	HvSSRCM-867	162	?	134	134	?	?	158	3	P
675	675	HvSSRCM-868	203	?	?	143	?	?	?	2	P
676	676	HvSSRCM-869	136	?	?	?	?	?	?	1	M
677	677	HvSSRCM-870	124	?	154	?	?	?	?	2	P
678	678	HvSSRCM-871	103	?	?	?	?	?	?	1	M
679	679	HvSSRCM-872	114	?	102	?	?	?	?	2	P
680	680	HvSSRCM-873	155	?	?	?	?	?	?	1	M
681	681	HvSSRCM-874	179	?	137	?	?	?	149	3	P
682	682	HvSSRCM-875	269	?	?	?	?	?	?	1	M
683	683	HvSSRCM-876	193	?	169	?	?	?	171	3	P
684	684	HvSSRCM-877	218	?	?	?	?	?	?	1	M
685	685	HvSSRCM-878	169	?	?	?	?	?	?	1	M
686	686	HvSSRCM-879	169	?	131	?	?	?	147	3	P
687	687	HvSSRCM-880	214	?	190	?	?	?	?	2	P
688	688	HvSSRCM-881	165	?	135	129	143	?	133	5	P
689	689	HvSSRCM-882	210	?	194	?	180	?	182	4	P
690	690	HvSSRCM-883	137	?	87	?	89	?	91	4	P
691	691	HvSSRCM-884	128	?	103	109	?	?	?	3	P
692	692	HvSSRCM-885	141	?	120	?	?	?	118	3	P
693	693	HvSSRCM-886	231	?	209	?	?	?	?	2	P
694	694	HvSSRCM-887	142	?	91	?	?	?	?	2	P
695	695	HvSSRCM-888	215	?	245	?	?	245	?	2	P
696	696	HvSSRCM-889	178	?	?	?	?	?	144	2	P
697	697	HvSSRCM-890	163	?	?	?	?	?	?	1	M
698	698	HvSSRCM-891	182	?	150	?	?	?	?	2	P
SSR No	Sl.No	Chr-7	Allele Size							Allele Nos	Polymorphism
699	699	HvSSRCM-892	226	?	?	?	?	180	180	2	P
700	700	HvSSRCM-893	233	?	187	?	?	195	158	4	P
701	701	HvSSRCM-894	133	?	?	?	103	?	?	2	P
702	702	HvSSRCM-895	238	?	?	?	?	?	?	1	M
703	703	HvSSRCM-896	151	?	?	?	?	?	?	1	M
704	704	HvSSRCM-897	173	?	?	?	?	?	?	1	M
705	705	HvSSRCM-898	135	?	111	?	?	111	?	2	P
706	706	HvSSRCM-899	174	?	165	?	?	165	?	2	P
707	707	HvSSRCM-900	163	?	145	?	?	145	139	3	P
708	708	HvSSRCM-901	207	157	326	?	?	?	?	3	P
709	709	HvSSRCM-902	187	?	?	?	?	?	?	1	M
710	710	HvSSRCM-903	258	?	?	?	?	?	146	2	P
711	711	HvSSRCM-904	193	?	144	?	?	144	138	3	P
712	712	HvSSRCM-905	212	?	146	?	?	146	?	2	P
713	713	HvSSRCM-907	100	?	87	?	?	87	?	2	P
714	714	HvSSRCM-908	209	341	247	?	?	247	333	4	P
715	715	HvSSRCM-909	131	121	97	?	?	97	116	4	P
716	716	HvSSRCM-910	232	?	?	?	?	?	?	1	M
717	717	HvSSRCM-911	150	?	121	?	117	121	?	3	P
718	718	HvSSRCM-912	217	?	181	?	?	181	?	2	P
719	719	HvSSRCM-913	220	?	168	187	192	168	?	4	P
720	720	HvSSRCM-915	134	?	99	102	?	99	89	4	P
721	721	HvSSRCM-916	166	?	?	181	?	?	?	2	P
722	722	HvSSRCM-917	159	?	141	144	?	141	149	4	P
723	723	HvSSRCM-920	165	159	396	147	132	349	?	6	P
724	724	HvSSRCM-922	161	?	108	?	?	108	?	2	P
725	725	HvSSRCM-923	161	?	108	?	?	108	?	2	P
726	726	HvSSRCM-926	186	?	180	214	?	?	162	4	P
727	727	HvSSRCM-929	133	?	?	?	?	?	?	1	M
728	728	HvSSRCM-930	131	?	?	?	?	?	?	1	M
729	729	HvSSRCM-931	188	?	?	98	?	?	?	2	P
730	730	HvSSRCM-932	149	119	?	?	117	?	?	3	P
731	731	HvSSRCM-933	174	139	?	123	150	?	?	4	P
732	732	HvSSRCM-934	255	?	?	156	171	?	161	4	P
733	733	HvSSRCM-935	173	?	?	?	?	?	?	1	M
734	734	HvSSRCM-936	140	?	108	116	108	108	114	4	P
735	735	HvSSRCM-937	144	?	?	?	?	?	?	1	M
736	736	HvSSRCM-938	164	101	110	131	125	110	64	7	P
737	737	HvSSRCM-941	140	?	?	?	?	?	?	1	M
738	738	HvSSRCM-942	223	202	?	208	?	?	?	3	P
739	739	HvSSRCM-944	156	?	?	114	158	?	?	3	P
740	740	HvSSRCM-945	154	?	?	?	?	?	?	1	M
741	741	HvSSRCM-946	216	?	?	224	228	?	?	3	P
742	742	HvSSRCM-947	206	?	?	?	?	?	?	1	M
743	743	HvSSRCM-948	203	?	212	?	146	191	?	4	P
744	744	HvSSRCM-949	217	?	184	?	181	184	?	3	P
745	745	HvSSRCM-950	100	?	88	?	97	103	82	5	P
746	746	HvSSRCM-951	189	?	186	?	?	146	142	4	P
747	747	HvSSRCM-952	202	?	180	?	?	?	?	2	P
748	748	HvSSRCM-953	149	?	117	?	115	117	?	3	P
749	749	HvSSRCM-954	143	?	109	?	?	109	?	2	P
750	750	HvSSRCM-955	176	?	160	?	153	164	197	5	P
751	751	HvSSRCM-956	246	?	168	?	?	168	?	2	P
752	752	HvSSRCM-957	204	?	163	?	194	163	?	3	P
753	753	HvSSRCM-958	185	?	137	?	112	137	?	3	P
754	754	HvSSRCM-959	264	?	?	245	?	?	?	2	P
755	755	HvSSRCM-960	182	?	?	?	?	?	?	1	M
756	756	HvSSRCM-961	149	?	127	125	?	125	?	3	P
757	757	HvSSRCM-962	158	?	103	105	?	103	?	3	P
758	758	HvSSRCM-963	227	?	117	?	?	117	?	2	P
759	759	HvSSRCM-965	198	?	?	?	?	?	?	1	M
760	760	HvSSRCM-966	207	?	182	?	?	180	?	3	P
761	761	HvSSRCM-967	206	?	202	?	?	194	?	3	P
762	762	HvSSRCM-968	205	?	171	?	?	169	?	3	P
763	763	HvSSRCM-969	221	?	191	199	?	187	?	4	P
764	764	HvSSRCM-970	166	?	?	?	?	?	?	1	M
765	765	HvSSRCM-971	131	?	?	?	?	?	?	1	M
766	766	HvSSRCM-972	196	?	?	?	230	181	212	4	P
767	767	HvSSRCM-973	169	?	?	?	134	149	?	3	P
768	768	HvSSRCM-974	236	?	176	?	?	186	206	4	P
769	769	HvSSRCM-975	179	?	149	?	?	182	149	3	P
770	770	HvSSRCM-976	188	?	?	?	?	?	?	1	M
771	771	HvSSRCM-977	189	?	157	?	153	174	143	5	P
772	772	HvSSRCM-978	129	?	?	?	98	96	100	4	P
773	773	HvSSRCM-979	113	?	101	?	87	101	83	5	P
774	774	HvSSRCM-981	213	?	189	?	?	186	?	3	P
775	775	HvSSRCM-982	218	168	176	?	?	231	209	5	P
776	776	HvSSRCM-983	212	?	?	?	?	?	?	1	M
777	777	HvSSRCM-984	236	?	?	?	?	?	?	1	M
778	778	HvSSRCM-985	138	?	113	?	?	113	?	2	P
779	779	HvSSRCM-986	141	?	107	?	?	99	101	4	P
780	780	HvSSRCM-987	182	?	?	?	?	?	?	1	M
781	781	HvSSRCM-988	179	?	135	?	?	135	147	3	P
782	782	HvSSRCM-989	136	?	?	?	?	?	158	2	P
783	783	HvSSRCM-990	134	?	?	?	?	?	?	1	M
784	784	HvSSRCM-991	198	?	?	?	?	?	173	2	P
785	785	HvSSRCM-992	286	?	?	?	?	?	184	2	P
786	786	HvSSRCM-993	101	?	65	?	?	?	?	2	P
787	787	HvSSRCM-994	202	?	114	?	108	108	109	4	P
788	788	HvSSRCM-995	236	?	148	?	142	142	143	4	P
SSR No	Sl.No	Chr-8	Allele Size							Allele Nos	Polymorphism
789	789	HvSSRCM-996	219	?	148	?	?	?	?	2	P
790	790	HvSSRCM-997	132	?	124	?	?	?	124	2	P
791	791	HvSSRCM-998	166	?	142	181	?	?	147	4	P
792	792	HvSSRCM-999	187	?	169	?	?	?	?	2	P
793	793	HvSSRCM-1000	208	?	136	?	?	?	?	2	P
794	794	HvSSRCM-1002	143	?	185	?	?	?	?	2	P
795	795	HvSSRCM-1003	161	?	?	147	?	?	?	2	P
796	796	HvSSRCM-1005	176	?	?	?	?	?	?	1	M
797	797	HvSSRCM-1006	162	?	142	?	126	?	?	3	P
798	798	HvSSRCM-1007	146	?	?	?	?	?	?	2	P
799	799	HvSSRCM-1008	208	?	152	?	166	?	?	3	P
800	800	HvSSRCM-1009	204	?	180	?	?	?	?	2	P
801	801	HvSSRCM-1011	188	?	224	?	?	?	?	2	P
802	802	HvSSRCM-1012	217	?	?	?	?	?	?	1	M
803	803	HvSSRCM-1013	164	129	?	130	?	?	124	4	P
804	804	HvSSRCM-1015	152	?	?	121	?	?	?	2	P
805	805	HvSSRCM-1016	185	?	?	154	?	?	?	2	P
806	806	HvSSRCM-1018	179	?	162	179	?	?	?	3	P
807	807	HvSSRCM-1019	153	?	149	145	?	?	?	3	P
808	808	HvSSRCM-1020	170	?	?	?	?	?	?	1	M
809	809	HvSSRCM-1021	153	?	154	157	?	?	?	3	P
810	810	HvSSRCM-1022	226	?	?	?	?	?	?	1	M
811	811	HvSSRCM-1026	160	?	134	130	?	?	?	3	P
812	812	HvSSRCM-1028	139	?	121	114	115	?	?	4	P
813	813	HvSSRCM-1030	188	?	?	?	?	?	?	1	M
814	814	HvSSRCM-1031	204	?	?	?	?	?	?	1	M
815	815	HvSSRCM-1032	156	?	?	?	?	?	?	1	M
816	816	HvSSRCM-1033	175	?	185	?	?	?	138	3	P
817	817	HvSSRCM-1034	198	?	188	?	?	?	?	2	P
818	818	HvSSRCM-1035	181	?	162	?	?	?	143	3	P
819	819	HvSSRCM-1036	186	?	87	?	?	?	144	3	P
820	820	HvSSRCM-1039	225	?	190	?	182	?	206	4	P
821	821	HvSSRCM-1040	212	?	?	?	?	?	210	2	P
822	822	HvSSRCM-1044	167	163	158	?	158	?	158	4	P
823	823	HvSSRCM-1047	222	192	175	214	176	?	?	5	P
824	824	HvSSRCM-1048	236	?	214	211	233	?	?	4	P
825	825	HvSSRCM-1049	103	?	80	?	?	?	?	2	P
826	826	HvSSRCM-1051	156	139	?	?	?	?	?	2	P
827	827	HvSSRCM-1052	198	167	156	?	?	?	146	3	P
828	828	HvSSRCM-1053	211	?	?	?	?	?	?	1	M
829	829	HvSSRCM-1054	181	?	125	123	?	?	?	3	P
830	830	HvSSRCM-1055	185	?	?	?	?	?	?	1	M
831	831	HvSSRCM-1056	169	163	202	?	?	?	155	4	P
832	832	HvSSRCM-1057	261	?	197	?	?	?	196	3	P
833	833	HvSSRCM-1058	217	171	167	163	?	?	163	4	P
834	834	HvSSRCM-1059	170	?	?	154	?	?	?	2	P
835	835	HvSSRCM-1060	131	?	105	?	?	?	?	2	P
836	836	HvSSRCM-1061	221	?	?	?	180	?	?	2	P
837	837	HvSSRCM-1062	150	133	120	114	123	?	?	5	P
838	838	HvSSRCM-1063	149	164	121	?	?	?	?	3	P
839	839	HvSSRCM-1064	182	?	?	?	?	?	?	1	M
840	840	HvSSRCM-1065	146	?	?	?	?	?	?	1	M
841	841	HvSSRCM-1066	223	?	?	?	?	?	?	1	M
SSR No	Sl.No	Chr-9	Allele Size							Allele Nos	Polymorphism
842	842	HvSSRCM-1071	207	?	?	?	?	?	?	1	M
843	843	HvSSRCM-1072	236	?	?	?	?	?	?	1	M
844	844	HvSSRCM-1073	171	?	138	?	?	135	147	4	P
845	845	HvSSRCM-1074	104	?	?	?	?	?	?	1	M
846	846	HvSSRCM-1075	175	?	?	?	?	?	?	1	M
847	847	HvSSRCM-1076	192	?	192	?	?	165	161	3	P
848	848	HvSSRCM-1077	210	?	184	?	?	?	?	2	P
849	849	HvSSRCM-1078	168	?	138	?	?	140	137	4	P
850	850	HvSSRCM-1079	175	?	137	?	?	139	165	4	P
851	851	HvSSRCM-1081	162	?	106	?	?	106	134	3	P
852	852	HvSSRCM-1082	156	?	?	?	?	115	?	2	P
853	853	HvSSRCM-1084	217	?	?	?	210	203	?	3	P
854	854	HvSSRCM-1085	220	?	132	?	146	144	94	5	P
855	855	HvSSRCM-1086	207	?	96	?	?	105	?	3	P
856	856	HvSSRCM-1087	162	?	135	?	148	135	?	4	P
857	857	HvSSRCM-1088	196	?	156	?	?	154	?	3	P
858	858	HvSSRCM-1092	203	?	151	?	?	175	?	3	P
859	859	HvSSRCM-1093	209	?	?	?	?	?	?	1	M
860	860	HvSSRCM-1094	171	109	101	?	?	?	100	4	P
861	861	HvSSRCM-1095	224	?	152	?	?	155	161	4	P
862	862	HvSSRCM-1096	138	?	?	?	?	?	?	1	M
863	863	HvSSRCM-1097	191	?	143	?	?	143	?	2	P
864	864	HvSSRCM-1098	273	190	200	?	?	210	?	4	P
865	865	HvSSRCM-1099	235	?	?	?	?	?	?	1	M
866	866	HvSSRCM-1100	170	?	?	?	?	?	?	1	M
867	867	HvSSRCM-1101	190	?	170	?	?	170	152	3	P
868	868	HvSSRCM-1102	202	?	?	?	?	?	?	1	M
869	869	HvSSRCM-1103	234	?	?	?	?	?	?	1	M
870	870	HvSSRCM-1105	168	?	142	?	?	260	?	3	P
871	871	HvSSRCM-1106	188	?	157	?	?	?	?	2	P
872	872	HvSSRCM-1107	188	?	157	?	?	?	?	2	P
873	873	HvSSRCM-1109	224	?	230	?	201	202	?	4	P
874	874	HvSSRCM-1110	176	?	104	?	?	116	?	3	P
875	875	HvSSRCM-1112	233	197	124	?	175	167	?	5	P
876	876	HvSSRCM-1113	187	150	78	?	128	121	130	6	P
877	877	HvSSRCM-1114	177	?	104	?	134	135	?	4	P
878	878	HvSSRCM-1115	193	140	?	?	?	139	?	3	P
879	879	HvSSRCM-1116	241	?	?	?	?	?	?	1	M
880	880	HvSSRCM-1117	104	?	78	?	?	86	84	4	P
881	881	HvSSRCM-1118	147	?	?	?	?	?	?	1	M
882	882	HvSSRCM-1120	138	?	?	?	?	?	?	1	M
883	883	HvSSRCM-1123	142	?	126	?	?	111	?	3	P
884	884	HvSSRCM-1125	167	?	?	?	?	?	?	1	M
885	885	HvSSRCM-1126	103	?	88	?	?	?	?	2	P
886	886	HvSSRCM-1127	178	?	147	?	158	?	?	3	P
887	887	HvSSRCM-1128	203	?	?	?	?	?	?	1	M
888	888	HvSSRCM-1131	203	?	?	119	117	122	149	5	P
889	889	HvSSRCM-1133	173	?	?	155	?	191	?	3	P
890	890	HvSSRCM-1135	197	120	201	169	120	?	?	5	P
891	891	HvSSRCM-1136	141	?	125	129	?	111	?	4	P
892	892	HvSSRCM-1137	134	?	?	?	?	?	?	1	M
893	893	HvSSRCM-1138	142	?	112	?	143	118	?	4	P
894	894	HvSSRCM-1140	209	?	191	?	?	189	195	4	P
895	895	HvSSRCM-1141	142	?	?	?	?	?	?	1	M
896	896	HvSSRCM-1149	177	?	?	?	?	?	?	1	M
897	897	HvSSRCM-1150	164	?	131	?	?	?	?	2	P
898	898	HvSSRCM-1151	215	?	208	193	?	191	?	4	P
899	899	HvSSRCM-1152	213	?	191	199	?	?	?	3	P
900	900	HvSSRCM-1153	204	?	204	177	?	188	?	3	P
901	901	HvSSRCM-1155	212	?	194	206	?	178	?	4	P
902	902	HvSSRCM-1156	250	?	262	?	?	?	?	2	P
903	903	HvSSRCM-1157	238	?	186	?	214	?	?	3	P
904	904	HvSSRCM-1158	157	?	?	?	?	?	?	1	M
905	905	HvSSRCM-1161	252	?	116	?	?	250	?	3	P
906	906	HvSSRCM-1162	167	?	?	?	?	?	?	1	M
907	907	HvSSRCM-1163	219	?	?	?	?	?	?	1	M
908	908	HvSSRCM-1167	166	?	?	?	?	?	?	1	M
909	909	HvSSRCM-1168	170	?	?	?	?	?	?	1	M
910	910	HvSSRCM-1169	210	?	137	?	?	?	160	3	P
911	911	HvSSRCM-1171	224	?	?	?	?	?	?	1	M
912	912	HvSSRCM-1172	150	140	132	?	?	?	146	4	P
913	913	HvSSRCM-1173	193	192	161	?	?	?	145	4	P
914	914	HvSSRCM-1176	213	?	?	98	112	?	?	3	P
915	915	HvSSRCM-1177	174	125	168	?	?	150	?	4	P
916	916	HvSSRCM-1179	175	?	?	?	?	?	?	1	M
917	917	HvSSRCM-1182	209	?	?	?	?	?	?	1	M
918	918	HvSSRCM-1183	227	?	155	?	?	150	?	3	P
919	919	HvSSRCM-1184	217	?	?	?	?	?	?	1	M
920	920	HvSSRCM-1186	139	?	?	?	?	?	?	1	M
921	921	HvSSRCM-1187	186	138	156	?	?	129	153	5	P
922	922	HvSSRCM-1188	205	?	?	?	?	?	?	1	M
923	923	HvSSRCM-1182	188	?	185	266	221	?	165	5	P
924	924	HvSSRCM-1183	143	?	?	?	105	?	?	2	P
925	925	HvSSRCM-1192	156	?	118	?	118	?	?	2	P
926	926	HvSSRCM-1194	171	?	122	?	?	125	131	4	P
927	927	HvSSRCM-1196	250	?	199	?	?	199	?	2	P
928	928	HvSSRCM-1197	165	?	138	?	?	150	?	3	P
929	929	HvSSRCM-1198	184	?	174	?	?	184	?	2	P
930	930	HvSSRCM-1199	217	?	199	?	?	207	199	3	P
931	931	HvSSRCM-1200	177	?	?	?	?	?	?	1	M
932	932	HvSSRCM-1203	170	178	136	?	171	136	?	4	P
933	933	HvSSRCM-1204	221	?	193	?	?	193	?	2	P
934	934	HvSSRCM-1205	216	?	185	?	?	185	?	2	P
935	935	HvSSRCM-1206	269	?	197	?	?	197	?	2	P
Note*	P	Polymorphic
	M	Monomorphic
