# Supplementary material for: Comprehensive genome-wide identification and transferability of chromosome-specific highly variable microsatellite markers from citrus species
Source: Sci Rep. 2023 Jul 5;13:10919. doi: 10.1038/s41598-023-37024-0 (PMC10322976; doi:10.1038/s41598-023-37024-0)
Supplement: Supplementary file 4 — Supplementary Information 4. [file 41598_2023_37024_MOESM4_ESM.xlsx]

## Sheet: C. sinensis
Supplementary Table S4A	Marker statistics computed for 272 HvSSRCS markers screened through ePCR on seven citrus genomes
SSR No	Chr-1	Primer (5'-3')	Locus	N	Na	MAF	Ne	I	Ho	He	uHe	F	PIC	Polymorphism	Product
1	HvSSRCS-1	GGAGACAAAATTTTAGCAATAGCAGC/AGATGCCTTACGTTAGCATTCC	chr1#9001802#9001841	4	4	0.625	2.28571	1.07354	0.75	0.5625	0.642857	-0.333333	0.918367	P	119
2	HvSSRCS-2	AGATTGATGGTGTGTGAAATTCCC/GCAAAGTTTCTGTGGCTCGG	chr1#25831022#25831061	1	1	1	1	0	0	0	0	#N/A	0	M	156
3	HvSSRCS-3	TGTGTGTATGTGTATCTATGTGTACG/ATTGAGATTCCATGGCCCGG	chr1#26225754#26225793	5	4	0.7	1.92308	0.940448	0.6	0.48	0.533333	-0.25	0.857143	P	211
4	HvSSRCS-4	TCTTGAATAACAACAGCCAAGACC/CCATCCAAGTCTTGTTGATTCCG	chr1#2000213#2000252	4	3	0.75	1.68421	0.735622	0.5	0.40625	0.464286	-0.230769	0.877551	P	218
5	HvSSRCS-5	AGCCCATATTACTTATTCCAATAGTGC/TCTCAAATAAATTAGACCTTGGATCCC	chr1#2542431#2542470	4	4	0.625	2.28571	1.07354	0.75	0.5625	0.642857	-0.333333	0.918367	P	193
6	HvSSRCS-6	TTTGGGTTAGTTGCGAAGGC/TCGGACAGACAGGACTAGGG	chr1#3404967#3405006	4	2	0.875	1.28	0.37677	0.25	0.21875	0.25	-0.142857	0.795918	P	158
7	HvSSRCS-7	AGCACCTTCCGAATCTTGGC/CGTTTCTTTTTGTTCTAATGCACGC	chr1#23368334#23368373	5	4	0.7	1.92308	0.940448	0.6	0.48	0.533333	-0.25	0.857143	P	157
8	HvSSRCS-8	CCAGTAAAGAAGAAAGCATTGAATTGC/CAGTGGTAGAAAATGTTGAATTGACG	chr1#9394586#9394627	1	1	1	1	0	0	0	0	#N/A	0	M	199
9	HvSSRCS-9	AGGGGTCTTGCTGGAAAACC/GCAAAACAAACACTTGGAGACC	chr1#23202031#23202072	4	4	0.625	2.28571	1.07354	0.75	0.5625	0.642857	-0.333333	0.918367	P	137
10	HvSSRCS-10	CGTTTTGGGAAGCGAGTCC/GTAAGTGAGAGAGGGCGTGG	chr1#8432224#8432265	4	3	0.625	2.13333	0.900256	0.75	0.53125	0.607143	-0.411765	0.877551	P	204
11	HvSSRCS-11	CCAATTTGGAGTTCTGTCTCACC/TGCATGAAAATTTTGAAGCGGG	chr1#12186323#12186364	3	3	0.66667	2	0.867563	0.666667	0.5	0.6	-0.333333	0.938776	P	127
12	HvSSRCS-12	CAAACATCGCTTATTGCATCACC/TGTTCGATCAACTTCGTGAGG	chr1#12583965#12584006	1	1	1	1	0	0	0	0	#N/A	0	M	202
13	HvSSRCS-13	AGAATCCAATCATTAGTGAAACCCC/CAGCTGTGTTTCCATTGCCC	chr1#24205719#24205760	3	3	0.66667	2	0.867563	0.666667	0.5	0.6	-0.333333	0.918367	P	208
14	HvSSRCS-14	CATCCTTCTAACGAAAAAGATATTGGG/ACCGCTATCAAGATAAATTGATCCG	chr1#28384337#28384378	1	1	1	1	0	0	0	0	#N/A	0	M	225
15	HvSSRCS-15	ACTACTATAACCACATACGTTCTCTCC/CCTCAAATTTTCCATTTCTTGGGC	chr1#21383702#21383743	2	1	1	1	0	0	0	0	#N/A	0	M	300
16	HvSSRCS-16	AATATTGTGCCATGTTTGGTGC/TCTGCTGTACCGTACATCCG	chr1#14288813#14288857	1	1	1	1	0	0	0	0	#N/A	0	M	126
17	HvSSRCS-17	GCAGCTAGCCACATCAAATCG/TCCTGTCATGTTTTTCCACAGC	chr1#15269246#15269290	5	5	0.6	2.5	1.22753	0.8	0.6	0.666667	-0.333333	0.897959	P	179
18	HvSSRCS-18	CGACTCATCTACCTTTGTGCC/TAGAATAGGCCGCACTCTCG	chr1#6897588#6897635	1	1	1	1	0	0	0	0	#N/A	0	M	173
19	HvSSRCS-19	AGAAACCTCTGCAAAATTCCTATAGG/TTTGTGGTTGGATTTTTCATTTTGC	chr1#15873705#15873752	1	1	1	1	0	0	0	0	#N/A	0	M	291
20	HvSSRCS-20	AGGTTATATGTAGTAGAGGGGTGC/ACTGCCAAAGTTACGAGATATATGC	chr1#16159861#16159910	1	1	1	1	0	0	0	0	#N/A	0	M	280
21	HvSSRCS-21	ACAGGGGTTTGGTATCCAGC/TCATGTTTAAATAACGAGCTGTGC	chr1#18201551#18201601	3	2	0.83333	1.38462	0.450561	0.333333	0.277778	0.333333	-0.2	0.897959	P	175
22	HvSSRCS-22	TTCTGTATCAATGCCGTCCG/ACACAAAATAATCGCGTTTACATCG	chr1#20031849#20031899	3	2	0.66667	1.8	0.636514	0.666667	0.444444	0.533333	-0.5	0.897959	P	167
23	HvSSRCS-23	ACCAGACATGTCCTTTTGATTCG/GTCTGACCTGATGAGCCAGC	chr1#12967168#12967224	5	4	0.6	2.38095	1.0889	0.8	0.58	0.644444	-0.37931	0.857143	P	127
24	HvSSRCS-24	CCTTAAAGTGACCATATTATCCCTGC/ATCTTGGAATCGAAATGAATTTTTGC	chr1#14545087#14545143	2	1	1	1	0	0	0	0	#N/A	0	M	168
25	HvSSRCS-25	GTTGAAACATTTGGGGGCGG/CTAAGTTACGTGCCCCTCCC	chr1#21555860#21555916	2	2	0.75	1.6	0.562335	0.5	0.375	0.5	-0.333333	0.959184	P	178
26	HvSSRCS-26	CTTCGGAGTCGTGTTCTTTGC/TCAAACCGATCATCATCATAAAAGC	chr1#24322776#24322832	3	3	0.66667	2	0.867563	0.666667	0.5	0.6	-0.333333	0.938776	P	151
27	HvSSRCS-27	GTTAACAGGTGGGGGACAGG/AGATTAGACTACAAAAGTTGCCGC	chr1#24959757#24959813	2	2	0.75	1.6	0.562335	0.5	0.375	0.5	-0.333333	0.959184	P	183
28	HvSSRCS-28	TCACAAGCTGATCACGGAGC/CAAAACGGTACCGCTTCTGC	chr1#5128609#5128668	2	1	1	1	0	0	0	0	#N/A	0	M	183
29	HvSSRCS-29	TGGTGGTTGGATGAACATAAACC/GGCTTTGGTTTCCTTGGTGG	chr1#19486778#19486849	1	1	1	1	0	0	0	0	#N/A	0	M	112
30	HvSSRCS-30	AGGAATTCGTTATTTGGTTGGAGG/AACGTTGCTAATAGGAGATAGTGG	chr1#11279200#11279304	1	1	1	1	0	0	0	0	#N/A	0	M	136
31	HvSSRCS-31	CGTACAAGCTACATTGTGGCG/CGTCTCATGGATGTAATGACAGC	chr1#8904765#8904876	1	1	1	1	0	0	0	0	#N/A	0	M	174
32	HvSSRCS-32	TGTCAAAAGATCTCACAAAATGCC/GGGAGGAAATAATTGACTGTTGTGG	chr1#14166836#14166964	4	4	0.625	2.28571	1.07354	0.75	0.5625	0.642857	-0.333333	0.918367	P	134
33	HvSSRCS-33	GTTTCCTTCTATCCTAATCCAAGTCG/GGGTATTTTGCTGCTGTACGG	chr1#15124338#15124541	1	1	1	1	0	0	0	0	#N/A	0	M	184
			Mean	2.57576	2.21212	0.828788	1.52582	0.464199	0.342424	0.258136	0.30113	-0.316557	0.491033
	Chr-2		Locus	N	Na	MAF	Ne	I	Ho	He	uHe	F	PIC
34	HvSSRCS-34	CTGACCCTTTGGCACATGC/GGAAAGAAGATTCAGACTTTTCCCG	chr2#826859#826898	4	4	0.625	2.28571	1.07354	0.75	0.5625	0.642857	-0.333333	0.918367	P	235
35	HvSSRCS-35	AGTAAATTTCTTCTTTCCCTGTTTCCC/TACGTTGACTCACATGGTGC	chr2#2269045#2269084	3	3	0.66667	2	0.867563	0.666667	0.5	0.6	-0.333333	0.938776	P	295
36	HvSSRCS-36	TACATATATATGCGCGCGCG/CAGTATTCTGTCGCTCGTGC	chr2#5660406#5660445	2	2	0.75	1.6	0.562335	0.5	0.375	0.5	-0.333333	0.959184	P	264
37	HvSSRCS-37	AACAAATGAGTCCCACTAGTGC/TCGCAGTTCTATTATGGCAAGC	chr2#19456579#19456618	2	2	0.75	1.6	0.562335	0.5	0.375	0.5	-0.333333	0.959184	P	289
38	HvSSRCS-38	TCACCATGAATGTAGCAAGATTCG/ATGTTCGTCATGTTTCGGCG	chr2#26745790#26745829	4	4	0.625	2.28571	1.07354	0.75	0.5625	0.642857	-0.333333	0.918367	P	101
39	HvSSRCS-39	GCTGTCACCTCCTCATTCCC/CCAATTTCAAGTTCATGCATGTACG	chr2#30605807#30605846	3	3	0.66667	2	0.867563	0.666667	0.5	0.6	-0.333333	0.938776	P	126
40	HvSSRCS-40	TCCCAACCAAGTGACCAACC/AAGAACTGCTCACCACCAGG	chr2#330777#330816	3	3	0.66667	2	0.867563	0.666667	0.5	0.6	-0.333333	0.938776	P	165
41	HvSSRCS-41	TGTGTTTGTTGACTAGAGATGAAGG/TTGGAAAAGGGACCTCAAGC	chr2#8616539#8616580	3	3	0.66667	2	0.867563	0.666667	0.5	0.6	-0.333333	0.938776	P	132
42	HvSSRCS-42	TTAACCTCCCAACACATACGC/TTATCTGGTGGCTTTGCACC	chr2#16487520#16487561	3	3	0.66667	2	0.867563	0.666667	0.5	0.6	-0.333333	0.938776	P	250
43	HvSSRCS-43	GGGTAACAAAAATTAGTGATGCGC/AGCGTGGAAATTGCATTTGC	chr2#2503965#2504006	4	4	0.625	2.28571	1.07354	0.75	0.5625	0.642857	-0.333333	0.918367	P	300
44	HvSSRCS-44	TGGATCTGTTTATTTTGCGGTGG/GATCCAAAAACACGACGCCC	chr2#3130181#3130222	4	4	0.625	2.28571	1.07354	0.75	0.5625	0.642857	-0.333333	0.918367	P	191
45	HvSSRCS-45	CGTGGTGCCAACATTATCAAGC/AGATAAAAATATTCTGCTGTACGGCC	chr2#9570204#9570245	1	1	1	1	0	0	0	0	#N/A	0	M	171
46	HvSSRCS-46	TCTTCTCCATCTCTTATCTTCTTCTCC/TGTTCGGTATTGAATTTTACACTCG	chr2#22152833#22152874	4	4	0.625	2.28571	1.07354	0.75	0.5625	0.642857	-0.333333	0.918367	P	219
47	HvSSRCS-47	ATTGGCCAGGCAATCGAACG/AACTTGCACACGTATATCCATTGG	chr2#14555536#14555579	2	2	0.75	1.6	0.562335	0.5	0.375	0.5	-0.333333	0.959184	P	164
48	HvSSRCS-48	TGGCAAAGATAATAAACGGGTGC/AGTTGATGTGAATCCAATAAACTGC	chr2#3633220#3633264	2	2	0.75	1.6	0.562335	0.5	0.375	0.5	-0.333333	0.959184	P	161
49	HvSSRCS-49	GCTGTTTGTGGGGTTGATTGG/ACCACCTTCCATCAAACCCG	chr2#5018500#5018544	5	5	0.6	2.5	1.22753	0.8	0.6	0.666667	-0.333333	0.897959	P	174
50	HvSSRCS-50	ACAAGGGCAACATAAACATGCC/TGACGCTACCACAGTAACACC	chr2#7064429#7064473	3	3	0.66667	2	0.867563	0.666667	0.5	0.6	-0.333333	0.938776	P	257
51	HvSSRCS-51	CCACAGGGAAAGATGTAATGACC/ATTTGGTACTGCACGGTCGG	chr2#27195959#27196004	4	4	0.625	2.28571	1.07354	0.75	0.5625	0.642857	-0.333333	0.918367	P	125
52	HvSSRCS-52	ATACCCCTCGCACTTCAACC/AGAGGGAGATGATATTATGACATGC	chr2#4110543#4110590	3	3	0.66667	2	0.867563	0.666667	0.5	0.6	-0.333333	0.938776	P	163
53	HvSSRCS-53	TTCCAAGTCTTCTGGGGTCG/AGGGTTGTTGCTTTGGTTGG	chr2#8971545#8971592	4	3	0.625	2.13333	0.900256	0.75	0.53125	0.607143	-0.411765	0.877551	P	172
54	HvSSRCS-54	ACCTAGTCACTCAACAATAACGC/TCTCAAATGGTGAAAAATTTGGACC	chr2#9836078#9836125	2	2	0.75	1.6	0.562335	0.5	0.375	0.5	-0.333333	0.959184	P	149
55	HvSSRCS-55	TTCTATCATCAAGAAACTCATTTGACG/CCTTGTGTTGATATTCTTTCTTCTCC	chr2#12532726#12532773	4	3	0.625	2.13333	0.900256	0.75	0.53125	0.607143	-0.411765	0.877551	P	129
56	HvSSRCS-56	AGCAAATATTCCAACAGCTGGC/AGTACAACAAAAACTGCCGGC	chr2#13894378#13894425	4	4	0.625	2.28571	1.07354	0.75	0.5625	0.642857	-0.333333	0.918367	P	168
57	HvSSRCS-57	ACCTCGTCATTGAACAAATGCC/CTTCCATAGATGATTGAGACTATTTGC	chr2#24561997#24562044	3	3	0.66667	2	0.867563	0.666667	0.5	0.6	-0.333333	0.938776	P	159
58	HvSSRCS-58	GTCGTCCTTCTTTGAGTCATTTCC/TTGGGTTTTGCACAATCCCC	chr2#678585#678635	4	4	0.625	2.28571	1.07354	0.75	0.5625	0.642857	-0.333333	0.918367	P	147
59	HvSSRCS-59	GATTGGTGAACACGTGCTACC/TCCAACTTCGGATGAGCACG	chr2#1746702#1746752	4	4	0.625	2.28571	1.07354	0.75	0.5625	0.642857	-0.333333	0.918367	P	172
60	HvSSRCS-60	GAACGAATATTGAGCTAATAACTGGG/ATTAATTTGGCTTGTTCAATCCCC	chr2#9562873#9562923	1	1	1	1	0	0	0	0	#N/A	0	M	115
61	HvSSRCS-61	GAGATCCTTTTCCTTTGAGGTGG/AGGGCTTATAATCAAAACACTCCC	chr2#10696010#10696060	4	4	0.625	2.28571	1.07354	0.75	0.5625	0.642857	-0.333333	0.918367	P	188
62	HvSSRCS-62	CAAGAAGTATGGACTTTCATTACCCC/GCACTCTAAACTTGGTAACTCGG	chr2#19356567#19356617	2	2	0.75	1.6	0.562335	0.5	0.375	0.5	-0.333333	0.959184	P	142
63	HvSSRCS-63	TAATGTCAATGTGCCCCACC/TGGTTATAATCGTACGGCTATTCC	chr2#1817029#1817085	2	2	0.75	1.6	0.562335	0.5	0.375	0.5	-0.333333	0.959184	P	176
64	HvSSRCS-64	CGCTTAAACCACACGATTTATGC/TGCATTAGTCGAGCTAAGTGGG	chr2#1300698#1300757	2	2	0.75	1.6	0.562335	0.5	0.375	0.5	-0.333333	0.959184	P	174
65	HvSSRCS-65	TCCTGGAATCTGGTTTGCCC/CATGCATGCTTCGCAATTGC	chr2#2044104#2044167	3	3	0.66667	2	0.867563	0.666667	0.5	0.6	-0.333333	0.938776	P	262
66	HvSSRCS-66	GGGATAGGTTGCATGATGAAGG/ACTGCAATCAGACGGCTCC	chr2#10474232#10474297	3	3	0.66667	2	0.867563	0.666667	0.5	0.6	-0.333333	0.938776	P	141
67	HvSSRCS-67	CAACAGTAGCGGACCTCACC/CACAAAAGAAGTTCCAACACTTTCC	chr2#9877954#9878021	1	1	1	1	0	0	0	0	#N/A	0	M	194
68	HvSSRCS-68	TGGTTTCTTTATCGTGTAGCTCG/ACATAAGCTCATGTTCTATCACGG	chr2#11146351#11146434	5	5	0.6	2.5	1.22753	0.8	0.6	0.666667	-0.333333	0.897959	P	220
69	HvSSRCS-69	TGCTTTCACCACTCTAGGGG/TTTGACAAACCTTAGAAAATCTCTACG	chr2#8880970#8881053	4	3	0.625	2.13333	0.900256	0.75	0.53125	0.607143	-0.411765	0.877551	P	205
70	HvSSRCS-70	AGTTTAAAAAGGGGCGTTCGC/CCATTGGTCATCTCTAGCATGC	chr2#6187362#6187447	3	3	0.66667	2	0.867563	0.666667	0.5	0.6	-0.333333	0.938776	P	152
71	HvSSRCS-71	CCACCACATCCCACCTCC/GGAGAAAAGATAAAAGCATATGGAACC	chr2#16811461#16811578	1	1	1	1	0	0	0	0	#N/A	0	M	203
72	HvSSRCS-72	ACACTTCCAAACACCAAATACTAGC/CGTTTCTTTGTTCATGTGTCTTCC	chr2#8913543#8913686	2	2	0.75	1.6	0.562335	0.5	0.375	0.5	-0.333333	0.959184	P	124
73	HvSSRCS-73	AGAGATCTTTGCCAAGAGATTAAACG/CAACGTGTACTGACGCTTGG	chr2#3057054#3057200	3	3	0.66667	2	0.867563	0.666667	0.5	0.6	-0.333333	0.938776	P	200
74	HvSSRCS-74	AATCGAGCATGCTTTTGGCG/TGCTGCCTTTTCACCTTTTCC	chr2#21486067#21486228	1	1	1	1	0	0	0	0	#N/A	0	M	196
75	HvSSRCS-75	CCAATGAAAATCTGTTCACATCGC/GTGTACGAGGGCAAAAGTTCG	chr2#9186297#9186492	3	3	0.66667	2	0.867563	0.666667	0.5	0.6	-0.333333	0.938776	P	118
			Mean	2.95238	2.88095	0.708136	1.8966	0.767395	0.58373	0.435565	0.521032	-0.339693	0.820214
	Chr-3		Locus	N	Na	MAF	Ne	I	Ho	He	uHe	F	PIC
76	HvSSRCS-76	AGTGGCCGCATCAATAATCC/GCAAATTCTTGTGATTAAAGACTAGGC	chr3#10733990#10734029	2	2	0.75	1.6	0.562335	0.5	0.375	0.5	-0.333333	0.959184	P	186
77	HvSSRCS-77	CGCAGCCTCTTTTTCTCTTGG/ACGGAGACCATTTTGGATTGG	chr3#21730619#21730658	4	4	0.625	2.28571	1.07354	0.75	0.5625	0.642857	-0.333333	0.918367	P	221
78	HvSSRCS-78	CCAGAAATTCAGTGAGGCCG/ACACGTAACAGAAAGAAAAAGAAACG	chr3#23037922#23037961	2	1	1	1	0	0	0	0	#N/A	0	M	194
79	HvSSRCS-79	CATCGACCACCAAAGAGTTCG/TCTGCTTTCTACGTTGGAAAAGC	chr3#23576020#23576059	3	3	0.66667	2	0.867563	0.666667	0.5	0.6	-0.333333	0.938776	P	206
80	HvSSRCS-80	GCATGCTTTGCCCACTTGG/ATGTGGGAACGTCAGCATCG	chr3#24261639#24261678	2	2	0.75	1.6	0.562335	0.5	0.375	0.5	-0.333333	0.959184	P	171
81	HvSSRCS-81	ACGCAACAACTACTAGTACAACG/ACCATGATTAGAGCCCAGGC	chr3#28592942#28592981	3	3	0.66667	2	0.867563	0.666667	0.5	0.6	-0.333333	0.938776	P	220
82	HvSSRCS-82	GGTCCCATTGCAAGGTCACC/TTGGTGTCGGATTAGGACGC	chr3#13145112#13145151	4	4	0.625	2.28571	1.07354	0.75	0.5625	0.642857	-0.333333	0.918367	P	140
83	HvSSRCS-83	TTTTCCACCGGTCCATCACG/AGAGAATGGTTATGGAGAGGCG	chr3#20888135#20888176	4	4	0.625	2.28571	1.07354	0.75	0.5625	0.642857	-0.333333	0.918367	P	247
84	HvSSRCS-84	CAAAACGAGAAGGGTGAGCG/TCAATCCCATTGCTGCCTCC	chr3#24779364#24779405	4	3	0.75	1.68421	0.735622	0.5	0.40625	0.464286	-0.230769	0.877551	P	174
85	HvSSRCS-85	CGCTTATCCACTTGTTGTGCC/TCACAAAATACTAATAGGCCAAGGC	chr3#26858799#26858840	1	1	1	1	0	0	0	0	#N/A	0	M	174
86	HvSSRCS-86	TGATTGGCTGACACACTGGG/CGGCCTTTGGATTTAAAGCCC	chr3#27999056#27999097	4	3	0.625	2.13333	0.900256	0.75	0.53125	0.607143	-0.411765	0.877551	P	141
87	HvSSRCS-87	AAAACATCAACAGCACATCATCG/ACATTTTGTGTCTTGAAGATTTGCG	chr3#8937532#8937573	4	3	0.75	1.68421	0.735622	0.5	0.40625	0.464286	-0.230769	0.877551	P	165
88	HvSSRCS-88	TCCTTCTCTCTTCTCTTCCATGC/TCGCTTGTAGCACATTTTTCTCG	chr3#20001685#20001726	3	3	0.66667	2	0.867563	0.666667	0.5	0.6	-0.333333	0.938776	P	147
89	HvSSRCS-89	TCTTTCCTCCTCTGGCATGC/ATCCTGGAATTAGCGCTGGG	chr3#21277359#21277400	4	4	0.625	2.28571	1.07354	0.75	0.5625	0.642857	-0.333333	0.918367	P	155
90	HvSSRCS-90	GTTCAGTTGATTTAGCCCTAAAATGG/CGGTGATTCATAAAGGTCAAGGC	chr3#21977240#21977281	3	3	0.66667	2	0.867563	0.666667	0.5	0.6	-0.333333	0.938776	P	117
91	HvSSRCS-91	TGATCATGGTTCAATTGTTACTCCG/CGAGAAAGTCAGAAAACTCACGG	chr3#22605205#22605246	2	1	1	1	0	0	0	0	#N/A	0	M	199
92	HvSSRCS-92	CATAGAATTGGAACCCACTACTGC/CCATTCACATACATGGAGAGAGC	chr3#25994810#25994851	3	3	0.66667	2	0.867563	0.666667	0.5	0.6	-0.333333	0.938776	P	184
93	HvSSRCS-93	AGTGTTCGGCGACATTTCCC/CCATTTGTATTCTTTTCCGCTGC	chr3#28293917#28293958	3	3	0.66667	2	0.867563	0.666667	0.5	0.6	-0.333333	0.938776	P	122
94	HvSSRCS-94	TGATCTACGGCCACATGAGC/AGATGGGAGGGCTATTGTGG	chr3#19404180#19404221	2	2	0.75	1.6	0.562335	0.5	0.375	0.5	-0.333333	0.959184	P	185
95	HvSSRCS-95	AACACAACACAACGCAACCG/CAATGAGCTAAAGAGAAGAGGCC	chr3#19361812#19361855	3	3	0.66667	2	0.867563	0.666667	0.5	0.6	-0.333333	0.938776	P	211
96	HvSSRCS-96	TGATCTGCGTAGGGGAGACG/GTCAATCACAGGCTCACAGC	chr3#17393435#17393479	5	4	0.6	2.38095	1.0889	0.8	0.58	0.644444	-0.37931	0.857143	P	212
97	HvSSRCS-97	GCGGAATTTACAACGGCATGG/AAGCAATTGAGCACACAGGC	chr3#19247955#19247999	2	2	0.75	1.6	0.562335	0.5	0.375	0.5	-0.333333	0.959184	P	228
98	HvSSRCS-98	ATGTAACAATGAACCAACAATAGACC/CGAGTCTCTTTCTGGGGATGG	chr3#24367647#24367691	2	2	0.75	1.6	0.562335	0.5	0.375	0.5	-0.333333	0.959184	P	121
99	HvSSRCS-99	AGTTTTCTCTGTTAGGTTGTTCGC/GTCCCTTTCACTTGTGAATTAAAATCC	chr3#25722555#25722599	3	3	0.66667	2	0.867563	0.666667	0.5	0.6	-0.333333	0.938776	P	223
100	HvSSRCS-100	AGACACCTTTTCGAAGGGCC/TCCAACACACTCTTGAAACCC	chr3#27791474#27791518	4	4	0.625	2.28571	1.07354	0.75	0.5625	0.642857	-0.333333	0.918367	P	177
101	HvSSRCS-101	GACAAGGAACCTTCAGCACG/GTCTATTTCTTCCATCCACAAATATCC	chr3#8672304#8672349	2	2	0.75	1.6	0.562335	0.5	0.375	0.5	-0.333333	0.959184	P	173
102	HvSSRCS-102	ACATATATGTAGTCCTCCATTGAGGGC/GACTTTTCCGCATTTTAAAATCTCGG	chr3#5874755#5874802	4	3	0.625	2.13333	0.900256	0.75	0.53125	0.607143	-0.411765	0.877551	P	243
103	HvSSRCS-103	ACCGACTGACTGACTGTTGC/CCTTCCTCATCGGGAACTGC	chr3#25705540#25705587	4	4	0.625	2.28571	1.07354	0.75	0.5625	0.642857	-0.333333	0.918367	P	168
104	HvSSRCS-104	CAAATGCAGCTCTAATCCAATGC/GAAGTTGGTTGAAGTGAGGCG	chr3#730808#730855	4	4	0.625	2.28571	1.07354	0.75	0.5625	0.642857	-0.333333	0.918367	P	169
105	HvSSRCS-105	TCCATATAATCCGACGTAACCTAACC/TATCATCGTCGTCGTCGTCG	chr3#3368872#3368919	3	3	0.66667	2	0.867563	0.666667	0.5	0.6	-0.333333	0.938776	P	147
106	HvSSRCS-106	CCAAAAATCTACTCACTACAAGGTCC/CAATAATAACAACAACAACCAGAGCC	chr3#20258064#20258111	2	2	0.75	1.6	0.562335	0.5	0.375	0.5	-0.333333	0.918367	P	197
107	HvSSRCS-107	CAGCATGAAGTCTCGTTGGC/CCACAAGAAAAAGTCAAATTCACGG	chr3#24361541#24361588	2	2	0.75	1.6	0.562335	0.5	0.375	0.5	-0.333333	0.918367	P	150
108	HvSSRCS-108	GTATGGTTATGATTCATTTCTTGAGGG/TGATGAGAGAGAATTGTGGAATCC	chr3#25241969#25242016	4	4	0.625	2.28571	1.07354	0.75	0.5625	0.642857	-0.333333	0.918367	P	149
109	HvSSRCS-109	TGAATCACGAGCCCCAATGG/AGTATGTGATTCAAATGGCGGG	chr3#3535254#3535303	2	2	0.75	1.6	0.562335	0.5	0.375	0.5	-0.333333	0.959184	P	224
110	HvSSRCS-110	TGAGTCTAATGAAATTACACCTATGCG/CACCCTTCGATGAAAAGGTGG	chr3#11724149#11724199	2	2	0.75	1.6	0.562335	0.5	0.375	0.5	-0.333333	0.959184	P	193
111	HvSSRCS-111	GCACTTTACTCCTAATTCCATCTCG/CCCTTCTCTCACCCATTCCG	chr3#2464962#2465018	4	4	0.625	2.28571	1.07354	0.75	0.5625	0.642857	-0.333333	0.918367	P	193
112	HvSSRCS-112	TCCATATAATCCGACGTAACCTAACC/TATCATCGTCGTCGTCGTCG	chr3#3368920#3368976	3	3	0.66667	2	0.867563	0.666667	0.5	0.6	-0.333333	0.938776	P	274
113	HvSSRCS-113	AGCGGAAGTGAGTACAACGG/GTCCTCTCCGGTCGATAAGC	chr3#21038682#21038741	3	3	0.66667	2	0.867563	0.666667	0.5	0.6	-0.333333	0.938776	P	132
114	HvSSRCS-114	AATTCGCAGGAGATGGAGGC/AATCCAAGCTGCCGTTTTGC	chr3#26736241#26736328	2	2	0.75	1.6	0.562335	0.5	0.375	0.5	-0.333333	0.959184	P	207
115	HvSSRCS-115	GCAAATGCATGCATACGAAGC/AAAGATGATGTTGGCACCGC	chr3#8712411#8712512	2	2	0.75	1.6	0.562335	0.5	0.375	0.5	-0.333333	0.959184	P	195
116	HvSSRCS-116	ATTCCCTAAAGTGACCATATTACCC/GCCGTGGGAATCGAAATTGG	chr3#13750831#13750977	3	3	0.66667	2	0.867563	0.666667	0.5	0.6	-0.333333	0.938776	P	139
			Mean	2.97561	2.80488	0.706708	1.87287	0.76052	0.586585	0.439451	0.531049	-0.333273	0.861623
	Chr-4		Locus	N	Na	MAF	Ne	I	Ho	He	uHe	F	PIC
117	HvSSRCS-117	TGTGTCTCTTTGTACTTTAACAAACC/GATGGTCAGGAGAAGGAGCG	chr4#1702519#1702558	3	3	0.66667	2	0.867563	0.666667	0.5	0.6	-0.333333	0.938776	P	229
118	HvSSRCS-118	ACGGATTAATTGGCGGGACC/TTGGTGACATGCTGATTGCC	chr4#6046281#6046320	2	2	0.75	1.6	0.562335	0.5	0.375	0.5	-0.333333	0.959184	P	224
119	HvSSRCS-119	CGCTTGACTTACACTTGTCCC/TGTTCTGATCCCATCAATGCG	chr4#17438498#17438537	2	2	0.75	1.6	0.562335	0.5	0.375	0.5	-0.333333	0.959184	P	163
120	HvSSRCS-120	ACAGACGCCTTCACACTTCG/AGCAGCAATAATAAGAATCAATCGGG	chr4#18290#18329	5	5	0.6	2.5	1.22753	0.8	0.6	0.666667	-0.333333	0.897959	P	127
121	HvSSRCS-121	TGGCTCCTTTAGTATTCCTACTGC/TTTTGGGGAGGTGGTAGTGC	chr4#15052387#15052428	2	2	0.75	1.6	0.562335	0.5	0.375	0.5	-0.333333	0.959184	P	202
122	HvSSRCS-122	CAAATTTGTAAGTCACAGTACCAATGG/ACATGCTTTGAAAAACTTCGGC	chr4#4207731#4207772	4	3	0.625	2.13333	0.900256	0.75	0.53125	0.607143	-0.411765	0.877551	P	230
123	HvSSRCS-123	GCAAGCAGAAATGGAGGTTCG/TGCTGCTAGTGCTATAGGATAAGG	chr4#15591229#15591270	1	1	1	1	0	0	0	0	#N/A	0	M	179
124	HvSSRCS-124	ACCGAAAGACGAAACCAACC/TCTTTTGCTCAGGGCTTTCC	chr4#14773151#14773201	1	1	1	1	0	0	0	0	#N/A	0	M	198
125	HvSSRCS-125	TGGCTCCTTTAGTATTCCTACTGC/CCTCCCTCTTCCTTATCTGGC	chr4#15052076#15052129	1	1	1	1	0	0	0	0	#N/A	0	M	110
126	HvSSRCS-126	TGGAATGAACTGCTACAAGTTACC/TGCTTGTATGGTTTGGTTGTACC	chr4#7410754#7410807	2	2	0.75	1.6	0.562335	0.5	0.375	0.5	-0.333333	0.959184	P	246
127	HvSSRCS-127	GGAGGTCCAAGAAAGTGGGG/GTGATTTCCTCAAATTCAAAGTCCC	chr4#18370273#18370332	4	2	0.625	1.88235	0.661563	0.75	0.46875	0.535714	-0.6	0.795918	P	142
128	HvSSRCS-128	TGGATCAAACTCCTCTGTGGC/GTGCAGTGAACAAAGCGAGG	chr4#5486797#5486856	1	1	1	1	0	0	0	0	#N/A	0	M	116
129	HvSSRCS-129	TTTCCAAGCAAAGTTAGATATCAAGC/GAGACCTAATCCATTTGCGGC	chr4#14488584#14488688	2	2	0.75	1.6	0.562335	0.5	0.375	0.5	-0.333333	0.959184	P	141
130	HvSSRCS-130	GCGACCCCATTCCTTGTCC/AGCAGACAAGTATGAAAGAGAAGC	chr4#3443150#3443271	4	4	0.625	2.28571	1.07354	0.75	0.5625	0.642857	-0.333333	0.918367	P	203
131	HvSSRCS-131	AGTAAGAAATGGCCCCAGGG/AAAGGTCGGTGAGGGATTCG	chr4#4401361#4401484	3	3	0.66667	2	0.867563	0.666667	0.5	0.6	-0.333333	0.938776	P	121
			Mean	2.46667	2.26667	0.770556	1.65343	0.560646	0.458889	0.335833	0.410159	-0.364706	0.677551
	Chr-5		Locus	N	Na	MAF	Ne	I	Ho	He	uHe	F	PIC
132	HvSSRCS-132	AAGGCACCTGACCATCATCC/AGTTTCAAGTCTCAGGGAATTAGG	chr5#8022211#8022250	2	2	0.75	1.6	0.562335	0.5	0.375	0.5	-0.333333	0.959184	P	156
133	HvSSRCS-133	CGTCTCAGTTCATCTAATTCAGTCG/TCCAGACGTTTCCAAAACTTACG	chr5#12070138#12070177	2	2	0.75	1.6	0.562335	0.5	0.375	0.5	-0.333333	0.959184	P	200
134	HvSSRCS-134	GAGTAGGAAATTGACATGTCCTCG/ATTGAAAGCAGCCAGGGAGG	chr5#10776214#10776253	4	4	0.625	2.28571	1.07354	0.75	0.5625	0.642857	-0.333333	0.918367	P	187
135	HvSSRCS-135	TCTTCAAGTTTGGTGAGCTTCC/TCTAACTACGCATGGGAAGGG	chr5#2009880#2009921	6	6	0.58333	2.66667	1.34979	0.833333	0.625	0.681818	-0.333333	0.877551	P	163
136	HvSSRCS-136	TCAACCGCAAGTAAGAGATTTTGG/GCTCATGCTGAAATTAAGTTGACG	chr5#32178733#32178774	2	2	0.75	1.6	0.562335	0.5	0.375	0.5	-0.333333	0.959184	P	229
137	HvSSRCS-137	TGAAAAACAACACTAGGTTTTAAGGC/AAGTGCCATTTATTTTGCCTTCC	chr5#2272000#2272041	4	4	0.625	2.28571	1.07354	0.75	0.5625	0.642857	-0.333333	0.918367	P	126
138	HvSSRCS-138	TCTCATTATCATGGGGGAGATTTCC/AGATAGTTACAAGTGATTAAACCGACC	chr5#7370622#7370663	2	2	0.75	1.6	0.562335	0.5	0.375	0.5	-0.333333	0.959184	P	216
139	HvSSRCS-139	CTTAAAGCGCTTAAACTGCACG/CACGAGAATGGGATTGGTTGG	chr5#8464093#8464134	1	1	1	1	0	0	0	0	#N/A	0	M	259
140	HvSSRCS-140	CGGGTAAGATTGGCATTGATTAGG/GTGCGGGACTGTTTATTCGC	chr5#14018255#14018296	2	2	0.75	1.6	0.562335	0.5	0.375	0.5	-0.333333	0.959184	P	296
141	HvSSRCS-141	CCCCGTAGCAAAATTTTGAGC/TTGTTGTGAGTTGCTGCTGC	chr5#20855999#20856040	2	2	0.75	1.6	0.562335	0.5	0.375	0.5	-0.333333	0.959184	P	287
142	HvSSRCS-142	TCACACTTCACAATGTTGCACC/ACCGTGATTGTGTCCGAACC	chr5#32356442#32356483	3	3	0.66667	2	0.867563	0.666667	0.5	0.6	-0.333333	0.938776	P	199
143	HvSSRCS-143	CATCAGCTCTTTTAGTCCCAGC/GAAGAGGTGGGGTGTGAGG	chr5#27231030#27231071	2	2	0.75	1.6	0.562335	0.5	0.375	0.5	-0.333333	0.959184	P	160
144	HvSSRCS-144	TAAATCCGCAAGTCAGCACC/GAGGTTTCGATCCTGTGGGG	chr5#29971695#29971736	4	4	0.625	2.28571	1.07354	0.75	0.5625	0.642857	-0.333333	0.918367	P	149
145	HvSSRCS-145	ATACTGCTGTACGGCCAAGG/ACACAAAATTGAGCTTTCTGGC	chr5#1434772#1434816	1	1	1	1	0	0	0	0	#N/A	0	M	143
146	HvSSRCS-146	ATCCAAAATTAAGACTATGTGAATCCG/ACTATAGTGCTATCGTTTTGGCC	chr5#31055906#31055950	4	4	0.625	2.28571	1.07354	0.75	0.5625	0.642857	-0.333333	0.918367	P	154
147	HvSSRCS-147	TCCCTTCTTCTGCTAGCACC/TTGGACACGTTGATCATGGG	chr5#33317382#33317426	4	4	0.625	2.28571	1.07354	0.75	0.5625	0.642857	-0.333333	0.918367	P	230
148	HvSSRCS-148	CGTTTAAACTGCACGGTTTATGC/ACATAATTTTGCACCTGTACAAATGC	chr5#60706#60751	2	2	0.75	1.6	0.562335	0.5	0.375	0.5	-0.333333	0.959184	P	204
149	HvSSRCS-149	TGTATATATGTGTGCGCGTGC/CAGTTACAGTTTTAAAACTACAGCACC	chr5#11780428#11780475	4	4	0.625	2.28571	1.07354	0.75	0.5625	0.642857	-0.333333	0.918367	P	116
150	HvSSRCS-150	AGCTTGTCATTCTTAAGCAACCC/TTCTTCACTCACGATTCTAATGGG	chr5#14119757#14119804	3	3	0.66667	2	0.867563	0.666667	0.5	0.6	-0.333333	0.938776	P	202
151	HvSSRCS-151	TTAAAACACTCTTAAAATCCTCAGCC/TCGAAGAAGAAATTTCTTTTAAGGGGG	chr5#10228000#10228047	2	2	0.75	1.6	0.562335	0.5	0.375	0.5	-0.333333	0.959184	P	133
152	HvSSRCS-152	GCATTTTGTTTGGATTGGAGATGC/TTAGAGGGCTCTTGATCTACCC	chr5#6543453#6543500	3	3	0.66667	2	0.867563	0.666667	0.5	0.6	-0.333333	0.938776	P	155
153	HvSSRCS-153	TGTTTTCTTTTTCCTCTATCACTACCG/TGGAGTCACATCTATTGACAGTCC	chr5#6807436#6807486	2	1	1	1	0	0	0	0	#N/A	0	M	180
154	HvSSRCS-154	CTGTCTGTCGATTGAAAGTCGG/ACTTTCACATGAGATCTATGGCG	chr5#9437669#9437719	5	5	0.6	2.5	1.22753	0.8	0.6	0.666667	-0.333333	0.897959	P	159
155	HvSSRCS-155	AACTTCTTGGAGTCCAGGGG/GAATGGGAGAAAACTAACAATTTCCC	chr5#17522177#17522227	5	5	0.6	2.5	1.22753	0.8	0.6	0.666667	-0.333333	0.897959	P	159
156	HvSSRCS-156	TTTTAAGAAATGCAAGTATCCGACC/GCGATTCTAACATAACCGAACCC	chr5#5742790#5742841	1	1	1	1	0	0	0	0	#N/A	0	M	156
157	HvSSRCS-157	AATTCAACAACACTTCTAGTTGACG/CAAACGGCGATCAACACTGG	chr5#1101472#1101525	3	3	0.66667	2	0.867563	0.666667	0.5	0.6	-0.333333	0.938776	P	283
158	HvSSRCS-158	AAGGACTAAATTCAGGTGCTGG/TTGCAAAACTCTTGCCGACG	chr5#6730607#6730660	3	3	0.66667	2	0.867563	0.666667	0.5	0.6	-0.333333	0.938776	P	140
159	HvSSRCS-159	GGTAGGGAACTATTGAGGGCC/CGGAATTTGAAAGGAGGGATATGC	chr5#8518165#8518218	4	4	0.625	2.28571	1.07354	0.75	0.5625	0.642857	-0.333333	0.918367	P	174
160	HvSSRCS-160	TCTTTGTGTGGTTGAATTTCTTGC/CTTGTGTTGACAGCTGGTTCG	chr5#31692447#31692503	2	2	0.75	1.6	0.562335	0.5	0.375	0.5	-0.333333	0.959184	P	268
161	HvSSRCS-161	CACGATACCACAGTTGCACC/AGGAACGTGAAAGAGGACGG	chr5#34477140#34477196	1	1	1	1	0	0	0	0	#N/A	0	M	172
162	HvSSRCS-162	GCTCGATCTCGTTAAAGAAAAATGG/CTTATTGATAGACCTTCTCCATTTGC	chr5#26004730#26004789	4	4	0.625	2.28571	1.07354	0.75	0.5625	0.642857	-0.333333	0.918367	P	218
163	HvSSRCS-163	TCTAATTTTAAATTCACACGTTTGGGG/TCCTCTGTATTCAGGTCCTCG	chr5#7148177#7148240	3	2	0.83333	1.38462	0.450561	0.333333	0.277778	0.333333	-0.2	0.897959	P	176
164	HvSSRCS-164	TGGCATCCCTCAAAATTTCTGG/ACCAGAGGGCTTTATAATGTTTGG	chr5#13906141#13906206	2	2	0.75	1.6	0.562335	0.5	0.375	0.5	-0.333333	0.959184	P	149
165	HvSSRCS-165	TTGAAATGTTTGATAGTAGGCATTGG/AGTTATAATACTCACTTGTGACCACC	chr5#24751805#24751879	2	2	0.75	1.6	0.562335	0.5	0.375	0.5	-0.333333	0.959184	P	171
166	HvSSRCS-166	ACACACATACACCTCTATAATTACTGG/AAAGTGGGTTTACTTTGTGTTGC	chr5#29418242#29418319	3	3	0.66667	2	0.867563	0.666667	0.5	0.6	-0.333333	0.938776	P	272
167	HvSSRCS-167	TCTTTCATCATTCACGAGAATAAAACC/CGCCGGCTGAATTTGTGG	chr5#4617409#4617488	3	3	0.66667	2	0.867563	0.666667	0.5	0.6	-0.333333	0.938776	P	251
168	HvSSRCS-168	ATTCTGCTGTACGGCCAAGG/TCCAATCAATGTTGGTACTACGG	chr5#118831#118911	1	1	1	1	0	0	0	0	#N/A	0	M	218
169	HvSSRCS-169	CAGTGAAGGCTTCCGTATGC/TGGTCCCTATTGCCAAATGC	chr5#25584138#25584223	5	5	0.6	2.5	1.22753	0.8	0.6	0.666667	-0.333333	0.897959	P	277
170	HvSSRCS-170	CCCATTGCCATCCCTACTCG/CGGCTTCAGCTCTCAAAATAGC	chr5#35063754#35063840	1	1	1	1	0	0	0	0	#N/A	0	M	215
171	HvSSRCS-171	AGAACTACTCCAGAAAACAAGTTGG/AGGAGACGTTTATTACAATCTTGTGC	chr5#9206397#9206502	3	3	0.66667	2	0.867563	0.666667	0.5	0.6	-0.333333	0.938776	P	212
172	HvSSRCS-172	TGAGCACACTAAAGCTGTTCG/CTCCCCTTGGCTCTGATACC	chr5#16739555#16739662	2	2	0.75	1.6	0.562335	0.5	0.375	0.5	-0.333333	0.959184	P	178
173	HvSSRCS-173	TCCCACAATGTTCAACCTAGC/CCAACTCTCGTAACACGTGC	chr5#25724820#25724939	3	3	0.66667	2	0.867563	0.666667	0.5	0.6	-0.333333	0.938776	P	161
174	HvSSRCS-174	TGCAAATGGGTGTTCAGAACC/AGTTGGAGGTATAGAGAGCTGC	chr5#11307912#11308052	1	1	1	1	0	0	0	0	#N/A	0	M	286
175	HvSSRCS-175	CAACACGTGAACTTGCACCC/TGTTTATCTCCTGCACCCCC	chr5#20557291#20557432	1	1	1	1	0	0	0	0	#N/A	0	M	144
176	HvSSRCS-176	TGAAAGTTCAATGTTGTATTGAAGGG/ATCTGACGAAGCCGCTTCC	chr5#13477579#13477732	1	1	1	1	0	0	0	0	#N/A	0	M	177
			Mean	2.66667	2.62222	0.754815	1.74749	0.64866	0.49037	0.368395	0.445734	-0.329524	0.727438
	Chr-6		Locus	N	Na	MAF	Ne	I	Ho	He	uHe	F	PIC
177	HvSSRCS-177	AATGTTATTAGCAGAGAAGGGGC/CCCTGCTGTACCGTACATCC	chr6#13253366#13253405	1	1	1	1	0	0	0	0	#N/A	0	M	192
178	HvSSRCS-178	ATCCACTGAGATTGGTCCGG/ACATCCCAACTCCCAGAACC	chr6#14817880#14817919	4	4	0.625	2.28571	1.07354	0.75	0.5625	0.642857	-0.333333	0.918367	P	115
179	HvSSRCS-179	ACGTGCATGTTTCAGTTGGC/CTCTCTCTCTCTCTGGGGGC	chr6#17797910#17797949	2	2	0.75	1.6	0.562335	0.5	0.375	0.5	-0.333333	0.959184	P	139
180	HvSSRCS-180	TCGAGTGGGAGGAAAATTGGG/ACAAACTTGATTGATTGTCAAAAGCC	chr6#20885519#20885560	4	4	0.625	2.28571	1.07354	0.75	0.5625	0.642857	-0.333333	0.918367	P	191
181	HvSSRCS-181	TGTTAGTGCATCCCAGAATTGC/AAGCGGACTTACAAGCATCC	chr6#12290714#12290755	1	1	1	1	0	0	0	0	#N/A	0	M	198
182	HvSSRCS-182	GTCAGCTGGGGCAAGTATGG/ACCCAAATCCTGTCGTCACC	chr6#15715492#15715533	4	4	0.625	2.28571	1.07354	0.75	0.5625	0.642857	-0.333333	0.918367	P	150
183	HvSSRCS-183	TGGATCCATTCTCAAAAGGGC/TCGTAACAAGAGAAAATCCAGCG	chr6#15201840#15201883	3	3	0.66667	2	0.867563	0.666667	0.5	0.6	-0.333333	0.938776	P	121
184	HvSSRCS-184	TTCATACTTCACTTTAAAACAGCTCC/GACCTCCTTCTCTATTCCCCG	chr6#6843911#6843955	1	1	1	1	0	0	0	0	#N/A	0	M	183
185	HvSSRCS-185	TGCTTCTACCCACCAAACTGG/GTGAGTTTAGGCAAGCCACC	chr6#13231749#13231793	3	3	0.66667	2	0.867563	0.666667	0.5	0.6	-0.333333	0.938776	P	230
186	HvSSRCS-186	TATGGAGGGGTGCCAATAGC/TGCAATATGTTAGTGGTTTGCGG	chr6#18693860#18693905	2	2	0.75	1.6	0.562335	0.5	0.375	0.5	-0.333333	0.959184	P	173
187	HvSSRCS-187	GAACTCACAAGAGCCCAAACG/ACAGAATCAATCATATAATGTGCATGC	chr6#2514565#2514612	2	2	0.75	1.6	0.562335	0.5	0.375	0.5	-0.333333	0.959184	P	258
188	HvSSRCS-188	AACATTTTATTTGCACCTCCTAGC/TTTACAAGTTATTGATTCCACAACCC	chr6#1013154#1013210	3	3	0.66667	2	0.867563	0.666667	0.5	0.6	-0.333333	0.938776	P	149
189	HvSSRCS-189	GCATGTAAATGAGGAAAGGATGGG/GCTAAGGGAATGAGCTCGAGC	chr6#4688386#4688449	3	3	0.66667	2	0.867563	0.666667	0.5	0.6	-0.333333	0.938776	P	160
190	HvSSRCS-190	TATCTCAGTGTGTGTGCGCG/AGCCAAAAATAGGGTCGGGC	chr6#16305925#16305994	1	1	1	1	0	0	0	0	#N/A	0	M	154
191	HvSSRCS-191	TACCACAGTTGCACCGTAGC/CCCTTTACCTAAACGTTTGTGGG	chr6#15458548#15458637	2	2	0.75	1.6	0.562335	0.5	0.375	0.5	-0.333333	0.979592	P	126
192	HvSSRCS-192	TCAAGCAAATGGATCAAATAGGACC/AAGACAACCAAAACGACGCC	chr6#18382595#18382696	1	1	1	1	0	0	0	0	#N/A	0	M	146
193	HvSSRCS-193	CTTTGACATTTTGAAGGAAATACATGC/CCCTCATTATTTCCTGTCCACC	chr6#6427714#6427839	3	3	0.66667	2	0.867563	0.666667	0.5	0.6	-0.333333	0.979592	P	227
194	HvSSRCS-194	AATCTTAGTAATGAAGAAGAATTGGGC/TCACTAACAAATGGTTTAGTCAATGG	chr6#6669779#6669906	3	2	0.66667	1.8	0.636514	0.666667	0.444444	0.533333	-0.5	0.918367	P	185
195	HvSSRCS-195	ACCGAAGTTAGATATAAAATGCTATGC/GCAGACCAAATATAAAAGCTCCG	chr6#19390243#19390394	1	1	1	1	0	0	0	0	#N/A	0	M	126
			Mean	2.31579	2.26316	0.782896	1.63459	0.5497	0.434211	0.322734	0.392732	-0.346154	0.645542
	Chr-7		Locus	N	Na	MAF	Ne	I	Ho	He	uHe	F	PIC
196	HvSSRCS-196	GTTTGCCAAACTAGCCAGCC/TGGACCGCTTGATCTTCTCG	chr7#3173565#3173604	5	5	0.6	2.5	1.22753	0.8	0.6	0.666667	-0.333333	0.897959	P	109
197	HvSSRCS-197	ACTGAGAATGAGAATGTGAAGCC/CTACAATACCCTCCCACGCC	chr7#3587039#3587078	3	3	0.66667	2	0.867563	0.666667	0.5	0.6	-0.333333	0.938776	P	192
198	HvSSRCS-198	AATCATCAAAGGTCGTGCGC/ACAGGGTTTTTCAATTTTCACTGC	chr7#7140163#7140202	3	3	0.66667	2	0.867563	0.666667	0.5	0.6	-0.333333	0.938776	P	101
199	HvSSRCS-199	AGAGCCATATTAGCAGTTCCTGG/TCGTACTGTTCATGTAAGGGGG	chr7#28820276#28820315	2	1	1	1	0	0	0	0	#N/A	0	M	146
200	HvSSRCS-200	GGATCTTATCGGTACAAGTACATTGG/TGTCTTAATACATATGGTTGTGCTTCC	chr7#31323843#31323882	3	2	0.83333	1.38462	0.450561	0.333333	0.277778	0.333333	-0.2	0.897959	P	194
201	HvSSRCS-201	TTACATCAGTTACCGTGCAGC/TTATGCATCGATCGGGTGGG	chr7#1880324#1880363	3	3	0.66667	2	0.867563	0.666667	0.5	0.6	-0.333333	0.938776	P	180
202	HvSSRCS-202	AATCACGGCAACAATCACGG/AGGACATGATCTTGTTGATTGGC	chr7#10471055#10471094	5	4	0.6	2.38095	1.0889	0.8	0.58	0.644444	-0.37931	0.857143	P	207
203	HvSSRCS-203	CCCTGTGCAATGGATTGGC/AGTTGGTATCATTACTATCCAAGGC	chr7#14352073#14352112	2	2	0.75	1.6	0.562335	0.5	0.375	0.5	-0.333333	0.959184	P	165
204	HvSSRCS-204	TCCCTAGAGATGCCCAATGG/GCTTTTAAGGCCCAACACGG	chr7#2864260#2864299	4	4	0.625	2.28571	1.07354	0.75	0.5625	0.642857	-0.333333	0.918367	P	223
205	HvSSRCS-205	AAGAGTTGAAATCCTCGTCAGG/GCACATGTGTTTCTTAGTTACAGC	chr7#5981605#5981646	3	3	0.66667	2	0.867563	0.666667	0.5	0.6	-0.333333	0.938776	P	106
206	HvSSRCS-206	TCCGCTATTGCTGCTGTACG/CATACTAGTTGACTCACGCGC	chr7#7200648#7200689	1	1	1	1	0	0	0	0	#N/A	0.979592	M	161
207	HvSSRCS-207	TAGCAACCGTAAGCACCTGG/TGCTAGTTGCTATTCTTCTTCTCC	chr7#8263780#8263821	4	4	0.625	2.28571	1.07354	0.75	0.5625	0.642857	-0.333333	0.918367	P	156
208	HvSSRCS-208	TGATGACGATGACAAAGATGATGG/AGTGGCCGGTGAATAATTGC	chr7#9000320#9000361	3	3	0.66667	2	0.867563	0.666667	0.5	0.6	-0.333333	0.938776	P	175
209	HvSSRCS-209	AGAAGACTTCTAGTGTTTAAAGGAGG/TCAAATGGGTTTGAGTTGTGGG	chr7#9117717#9117758	2	2	0.75	1.6	0.562335	0.5	0.375	0.5	-0.333333	0.959184	P	143
210	HvSSRCS-210	AAGTAAATTGAACAAAAATTAGCCGC/GCGTGATTCACAAGTTTCTAGTCC	chr7#13238941#13238982	4	3	0.625	2.13333	0.900256	0.75	0.53125	0.607143	-0.411765	0.877551	P	221
211	HvSSRCS-211	ACAGAAAGCTCAACTTGAAATTCG/ACACAAATGCATCGTAGGAATGG	chr7#19618956#19618997	2	1	1	1	0	0	0	0	#N/A	0	M	181
212	HvSSRCS-212	GGTATTTCGCTTGGTCACTGC/TCCCAAAATACCATGAGCGC	chr7#31334955#31334996	3	2	0.83333	1.38462	0.450561	0.333333	0.277778	0.333333	-0.2	0.918367	P	143
213	HvSSRCS-213	ACGACTGTTATTTTGGATCCAAGC/TGCAAGGAGTAAACTTGGTTGC	chr7#837478#837521	4	3	0.75	1.68421	0.735622	0.5	0.40625	0.464286	-0.230769	0.877551	P	168
214	HvSSRCS-214	GTGGGGTCAAATTTGAAAGGGG/CGCGTTAAGTGATCGATCAGC	chr7#1546841#1546884	3	3	0.66667	2	0.867563	0.666667	0.5	0.6	-0.333333	0.938776	P	146
215	HvSSRCS-215	AATCTCATAAGCTCGCTCGC/GATAACGAGTACACACGTGCG	chr7#8400735#8400778	3	3	0.66667	2	0.867563	0.666667	0.5	0.6	-0.333333	0.938776	P	149
216	HvSSRCS-216	AATCAACGTGTTCATTTCGCG/CTTACTCTCCTTCGTCTTCCCC	chr7#3696075#3696119	2	2	0.75	1.6	0.562335	0.5	0.375	0.5	-0.333333	0.959184	P	141
217	HvSSRCS-217	AGGAAGGTCCAGTTTGCTAGC/GTCTTTCCTGTGAATCTAACTAGCG	chr7#22746836#22746880	4	3	0.75	1.68421	0.735622	0.5	0.40625	0.464286	-0.230769	0.877551	P	153
218	HvSSRCS-218	AGAGACGACTCCTTCAATAGTGG/CAACAATTGTCCCCTACTCTTCG	chr7#29021065#29021110	2	2	0.75	1.6	0.562335	0.5	0.375	0.5	-0.333333	0.959184	P	192
219	HvSSRCS-219	TCTGTTCTTTCGACTTGTAAATGGG/ACATTTTTCTTGTGCATTCTCACC	chr7#10622318#10622365	1	1	1	1	0	0	0	0	#N/A	0	M	153
220	HvSSRCS-220	AGAACTGTCAAGTATTTGGGACC/AAGCCACCATAAAAGGGAAGG	chr7#27628396#27628443	4	4	0.625	2.28571	1.07354	0.75	0.5625	0.642857	-0.333333	0.918367	P	151
221	HvSSRCS-221	GGACAGAGAAAACAAAGGATAGGG/TCAAGTGCTTAAACCCAATCATACC	chr7#22894047#22894096	2	2	0.75	1.6	0.562335	0.5	0.375	0.5	-0.333333	0.959184	P	225
222	HvSSRCS-222	GTATTTGGGCTACAACCTCACC/CGAGAGTGTCAAATCACTTACACC	chr7#31887961#31888012	2	2	0.75	1.6	0.562335	0.5	0.375	0.5	-0.333333	0.959184	P	189
223	HvSSRCS-223	GGTCGCCATTCTCCTTTTGG/CGAGACACACGTTAGTTCCG	chr7#4213063#4213116	3	3	0.66667	2	0.867563	0.666667	0.5	0.6	-0.333333	0.938776	P	207
224	HvSSRCS-224	GTTGTCACTAAATGTATACTTTTTGCG/AGGAAGATTCATCGCTAAAGAGG	chr7#17152987#17153046	4	4	0.625	2.28571	1.07354	0.75	0.5625	0.642857	-0.333333	0.918367	P	155
225	HvSSRCS-225	TGGAGTTAAAATCGCCTTCCG/AGGAGAGAGAGGGAGAAGGG	chr7#12190592#12190663	3	3	0.66667	2	0.867563	0.666667	0.5	0.6	-0.333333	0.938776	P	154
226	HvSSRCS-226	GAATGAGTTTCGGACCACACC/TACCGTACATCCGACTTGGC	chr7#12160696#12160777	1	1	1	1	0	0	0	0	#N/A	0	M	218
227	HvSSRCS-227	GTCTGACTAAGTTGGTCAAGCC/AATGCAGGATCTCTCATTAGAACC	chr7#1014618#1014715	2	2	0.75	1.6	0.562335	0.5	0.375	0.5	-0.333333	0.959184	P	138
228	HvSSRCS-228	ACGGCTTAACAACGTGTCCC/GTGGTTGTTGTTCTCACCCG	chr7#11276290#11276417	2	2	0.75	1.6	0.562335	0.5	0.375	0.5	-0.333333	0.959184	P	222
229	HvSSRCS-229	ACTCTTGAATCAAAGTCCAAACTCG/TTCTGTGGAACTTGGGGTGG	chr7#9139888#9140031	3	3	0.66667	2	0.867563	0.666667	0.5	0.6	-0.333333	0.938776	P	194
			Mean	2.85294	2.61765	0.739952	1.76749	0.678163	0.520098	0.392038	0.473086	-0.321354	0.821128
	Chr-8		Locus	N	Na	MAF	Ne	I	Ho	He	uHe	F	PIC
230	HvSSRCS-230	TTGATTTCATCTGGGTCCTGC/CGATCCTCCTGATGATGTCCC	chr8#5368610#5368649	3	3	0.66667	2	0.867563	0.666667	0.5	0.6	-0.333333	0.938776	P	179	M
231	HvSSRCS-231	ACGCTATCTGTGTGTGTGCG/TAGGCCAACTCAAGTGCTCG	chr8#6621465#6621504	2	2	0.75	1.6	0.562335	0.5	0.375	0.5	-0.333333	0.959184	P	235	M
232	HvSSRCS-232	CATGACAGGGCTTGATATTGGC/TGCCAATCACCATGTCATTGC	chr8#6585740#6585781	3	3	0.66667	2	0.867563	0.666667	0.5	0.6	-0.333333	0.938776	P	245	P
233	HvSSRCS-233	CGCCACTCGTATGCATTTCC/TGCTCCAAACCAGCTGTCC	chr8#2083369#2083410	5	5	0.6	2.5	1.22753	0.8	0.6	0.666667	-0.333333	0.897959	P	210	P
234	HvSSRCS-234	ACTTTAAGCTAACAAGCCCCC/ACCACTTATGTCATTGCTCATGC	chr8#13222085#13222126	3	3	0.66667	2	0.867563	0.666667	0.5	0.6	-0.333333	0.938776	P	173	P
235	HvSSRCS-235	CATTTTAGTTGCACGGTCGGG/TTGAGGGATGGCAAATTAGTCC	chr8#16547564#16547605	2	2	0.75	1.6	0.562335	0.5	0.375	0.5	-0.333333	0.959184	P	143	P
236	HvSSRCS-236	GTAGATGTCGCCAGGTCTACG/ACGAAGATAGCCAACCCTTCC	chr8#19010750#19010793	3	3	0.66667	2	0.867563	0.666667	0.5	0.6	-0.333333	0.938776	P	173	P
237	HvSSRCS-237	CTCGGTCTTGCTCTGTTTTGG/GCTGCTTGGTCATGCATGC	chr8#16634884#16634927	3	3	0.66667	2	0.867563	0.666667	0.5	0.6	-0.333333	0.938776	P	239	P
238	HvSSRCS-238	TCCTTGTTGCTACGAGTCTACG/GTTTCTTGGATTGCAAGCAAGG	chr8#2274187#2274232	4	4	0.625	2.28571	1.07354	0.75	0.5625	0.642857	-0.333333	0.918367	P	172	P
239	HvSSRCS-239	CTGCAATCCTTACGTGTCCG/ACAACAACAATTGTGAACTTCACC	chr8#174019#174066	1	1	1	1	0	0	0	0	#N/A	0	M	209	P
240	HvSSRCS-240	CACTGCCATTGAAACACCCC/ACTTTGGCCTAGTAATCGGGC	chr8#8370999#8371046	2	2	0.75	1.6	0.562335	0.5	0.375	0.5	-0.333333	0.959184	P	258	P
241	HvSSRCS-241	AGCCCTCGACTCTAAACAGC/ACAAACACAAAGAATGAGTGATTGC	chr8#18890267#18890314	3	3	0.66667	2	0.867563	0.666667	0.5	0.6	-0.333333	0.938776	P	165	P
242	HvSSRCS-242	GTAGCCGCGGTCTCTTATCC/TTTTCTTGGGAATAAATAACAGCTCC	chr8#19011630#19011680	5	5	0.6	2.5	1.22753	0.8	0.6	0.666667	-0.333333	0.897959	P	188	P
243	HvSSRCS-243	GCAGCATCGACTCGGTATCG/GGGATGAATGCTCTACCTTTGC	chr8#20539979#20540030	2	2	0.75	1.6	0.562335	0.5	0.375	0.5	-0.333333	0.959184	P	168	P
244	HvSSRCS-244	GAAGTTGCCTTGGTTGCTCC/GTTTCCACGTGTGATGCAGC	chr8#1028754#1028807	2	2	0.75	1.6	0.562335	0.5	0.375	0.5	-0.333333	0.959184	P	130	P
245	HvSSRCS-245	TCTTGTGGACTGGACTTGGC/GGGCCAAGGTTTGTGATTGC	chr8#14762906#14762959	5	5	0.6	2.5	1.22753	0.8	0.6	0.666667	-0.333333	0.897959	P	172	P
246	HvSSRCS-246	ACACATCCTTTATATGGCTATTGCG/TTTTGGGCTCTTCATCGTGG	chr8#16182222#16182279	3	3	0.66667	2	0.867563	0.666667	0.5	0.6	-0.333333	0.938776	P	214	P
247	HvSSRCS-247	TTGAAAAGTGTTGTTGTTTTGTGC/TCGTGGTTAAAAATATTTTAAGACCCC	chr8#13535792#13535851	4	3	0.75	1.68421	0.735622	0.5	0.40625	0.464286	-0.230769	0.877551	P	158	P
248	HvSSRCS-248	AGACATTCATGAATCACCCAGC/TCACAGATTTGTTAACGTATGGAGC	chr8#3317938#3318013	5	5	0.6	2.5	1.22753	0.8	0.6	0.666667	-0.333333	0.897959	P	199	P
249	HvSSRCS-249	TGCACTAGGCTGTGATAAAGGG/ACATCTCAATCTCAAATGCACCC	chr8#3608834#3608911	4	4	0.625	2.28571	1.07354	0.75	0.5625	0.642857	-0.333333	0.918367	P	108	P
250	HvSSRCS-250	GTCGATTGAGGCTTGAACTCC/AGTGAGTCCAAAAGCAGTAATGC	chr8#4687335#4687412	2	2	0.75	1.6	0.562335	0.5	0.375	0.5	-0.333333	0.959184	P	231	P
251	HvSSRCS-251	TGCAGTAAGTTTAGGGTTGTTAGC/CCTCAACTCTCCTTCACAGCC	chr8#13133645#13133742	4	4	0.625	2.28571	1.07354	0.75	0.5625	0.642857	-0.333333	0.918367	P	164	P
252	HvSSRCS-252	AAGTTGCCGCATTAGCTTGC/TGAAACAAACTGCGCTCAGC	chr8#1632211#1632312	1	1	1	1	0	0	0	0	#N/A	0	M	245	P
253	HvSSRCS-253	GCCATCATTGATCCACTTCAACC/TCAGTGTGGGATAGGATCATGG	chr8#12896904#12897023	4	4	0.625	2.28571	1.07354	0.75	0.5625	0.642857	-0.333333	0.918367	P	147	P
			Mean	3.125	3.08333	0.700695	1.93446	0.807786	0.598611	0.45026	0.537599	-0.328671	0.852891
	Chr-9		Locus	N	Na	MAF	Ne	I	Ho	He	uHe	F	PIC
254	HvSSRCS-254	TGGCAATTTCCAAATGTAGCCG/ACTTGGGATGACACGTTGGC	chr9#4056517#4056556	2	2	0.75	1.6	0.562335	0.5	0.375	0.5	-0.333333	0.959184	P	196
255	HvSSRCS-255	CCTAATTTATTTGAACACTCGAGTAGG/TGGTGATTTCAATTACTGCATGC	chr9#11043730#11043769	1	1	1	1	0	0	0	0	#N/A	0	M	194
256	HvSSRCS-256	TGGTCTCTGTTGTGTGTCGG/GTGTGTAATGTTCGTGCCGC	chr9#1146833#1146874	3	3	0.66667	2	0.867563	0.666667	0.5	0.6	-0.333333	0.938776	P	230
257	HvSSRCS-257	GCCATTCACTATCTCGACAAACC/TCACTATTCGAACATGATGCATTAGG	chr9#598152#598193	4	3	0.75	1.68421	0.735622	0.5	0.40625	0.464286	-0.230769	0.877551	P	233
258	HvSSRCS-258	CTGTTGCTGGTTTTGGCTCC/TTCTGCTGCACCAGAACAGG	chr9#10897718#10897759	3	3	0.66667	2	0.867563	0.666667	0.5	0.6	-0.333333	0.959184	P	261
259	HvSSRCS-259	TGGTAAAGCAGAAACACTTTTGC/ACAGATCTTCATTATTGGCAATGGC	chr9#15034940#15034981	3	3	0.66667	2	0.867563	0.666667	0.5	0.6	-0.333333	0.938776	P	125
260	HvSSRCS-260	GGGCATAGTTGTCCTGCTCG/ATAAGGGGGCCCATTTGTCC	chr9#2670804#2670847	2	2	0.75	1.6	0.562335	0.5	0.375	0.5	-0.333333	0.959184	P	209
261	HvSSRCS-261	TCTCTTCCGTTTTTCGAAGGC/GCTCATGCCAATTGATCAGATTCC	chr9#3928#3971	5	4	0.6	2.38095	1.0889	0.8	0.58	0.644444	-0.37931	0.857143	P	158
262	HvSSRCS-262	CATGCATGAGCTTCCTTCAGC/TCCTCGGTGATATTGCAACCC	chr9#644407#644450	4	4	0.625	2.28571	1.07354	0.75	0.5625	0.642857	-0.333333	0.918367	P	230
263	HvSSRCS-263	ATCGATCCGATTCTGTGGCG/CCGAAAATGGAAACCGAAAAGC	chr9#14795757#14795800	4	3	0.625	2.13333	0.900256	0.75	0.53125	0.607143	-0.411765	0.877551	P	152
264	HvSSRCS-264	ATACAAACGGTCGCTTCTGC/AAATCTTGAAACTCGGCGGC	chr9#18318734#18318778	3	3	0.66667	2	0.867563	0.666667	0.5	0.6	-0.333333	0.938776	P	197
265	HvSSRCS-265	AGTGCTACATTGGAGATGCCC/TCCGGTACAGTTGAAGCAGC	chr9#1305352#1305397	2	2	0.75	1.6	0.562335	0.5	0.375	0.5	-0.333333	0.959184	P	168
266	HvSSRCS-266	GCTGTGACAGTTAGAGATTGAAGC/ATGCCTCATTGTTTTCCCCC	chr9#1527937#1527982	4	4	0.625	2.28571	1.07354	0.75	0.5625	0.642857	-0.333333	0.918367	P	176
267	HvSSRCS-267	GAGATCTTCGTTTTTGGATATCTTCG/AGAAGCCCACACTTTAGGTCC	chr9#7793438#7793483	4	4	0.625	2.28571	1.07354	0.75	0.5625	0.642857	-0.333333	0.918367	P	191
268	HvSSRCS-268	ATCAGATTGATTGAACCCGATCC/GTGTGTGTGTGTGTGTGTGC	chr9#10788739#10788792	3	3	0.66667	2	0.867563	0.666667	0.5	0.6	-0.333333	0.938776	P	139
269	HvSSRCS-269	AATTCCTTCGAGCAAGTGGC/GCCAAATGCTCCCTCATTGG	chr9#16549491#16549544	5	3	0.7	1.85185	0.801819	0.6	0.46	0.511111	-0.304348	0.816327	P	115
270	HvSSRCS-270	AAGCCTCTTAAACCCCACGG/TATTTGACTCCCTGCCCACG	chr9#2202720#2202843	4	4	0.625	2.28571	1.07354	0.75	0.5625	0.642857	-0.333333	0.918367	P	180
271	HvSSRCS-271	ACCATGAGAGTTTTTATGAGGAAGC/AAGTGAGTCTCTCCTTGGGC	chr9#111076#111209	3	3	0.66667	2	0.867563	0.666667	0.5	0.6	-0.333333	0.938776	P	220
272	HvSSRCS-272	TTCAAATGTTGAAACACAATTTGCC/GAATATGACGAACGCACAGGG	chr9#675315#675510	4	4	0.625	2.28571	1.07354	0.75	0.5625	0.642857	-0.333333	0.918367	P	169
			Mean	3.31579	3.05263	0.686843	1.96205	0.830879	0.626316	0.469211	0.554804	-0.332937	0.871106

## Sheet: C. maxima
Supplementary Table S4B	Supplementary Table S4B Marker statistics computed for 935 HvSSRCM markers screened through ePCR on seven citrus genomes
SSR No	Chr-1	Primer (5'-3')	Locus	N	Na	MAF	Ne	I	Ho	He	uHe	F	PIC	Polymorphism	Product
1	HVSSRCM-1	TCCAAGTGAGCATACCAAAAATGG/TTTTAAATGCCACCGTCGCC	chr1#10261000#10261047	3	3	0.66667	2	0.867563	0.666667	0.5	0.6	-0.333333	0.938776	P	225
2	HVSSRCM-2	AGCCCAACTTTGATTAGCCC/ATCATTGGGCTTCTCATAAGAGG	chr1#10450110#10450172	2	2	0.75	1.6	0.562335	0.5	0.375	0.5	-0.333333	0.959184	P	183
3	HVSSRCM-3	AGAAAAATGAGGACGTGCGC/CCTTCTTCTCTTTCAGCGTATGC	chr1#10518530#10518587	5	5	0.6	2.5	1.22753	0.8	0.6	0.666667	-0.333333	0.897959	P	180
4	HVSSRCM-4	TGACAATCATCACGTACGCC/CTGAATTATCTCTTTGTGTGTGTATCC	chr1#11391170#11391219	5	5	0.6	2.5	1.22753	0.8	0.6	0.666667	-0.333333	0.897959	P	200
5	HVSSRCM-5	TCATGTTTAAATAACGAGCTGTGC/ACAGGGGTTTGGTATCCAGC	chr1#11689352#11689402	3	2	0.83333	1.38462	0.450561	0.333333	0.277778	0.333333	-0.2	0.897959	P	172
6	HVSSRCM-6	ATATAAAGATGACAAACGGTGATGC/TGCTAGCAATTAAACTTTAGTGGC	chr1#12230894#12230933	2	2	0.75	1.6	0.562335	0.5	0.375	0.5	-0.333333	0.959184	P	135
7	HVSSRCM-7	TGAGTGATCAAATTGTTTGCGC/AGGTTTCCCGTACTTTCCCG	chr1#12357617#12357662	1	1	1	1	0	0	0	0	#N/A	0	M	128
8	HVSSRCM-8	TCACGTGTTTAGGTGCTCCC/GCCATATAGGATATTGGGAATGAGG	chr1#13224193#13224244	3	3	0.66667	2	0.867563	0.666667	0.5	0.6	-0.333333	0.938776	P	210
9	HVSSRCM-9	TGAATGCTTCAAACATAATCGGCC/GCTTGGCCCAGAAAGAGAGC	chr1#133262#133306	3	3	0.66667	2	0.867563	0.666667	0.5	0.6	-0.333333	0.938776	P	108
10	HVSSRCM-10	GACCAACTCATCCGGATTTCG/TGTCATCATGCATCATTAACTTCCC	chr1#13354128#13354193	2	2	0.75	1.6	0.562335	0.5	0.375	0.5	-0.333333	0.959184	P	259
11	HVSSRCM-11	AGTTTACCACGGACCTAGACG/TGATCCCTTACACACGTGCC	chr1#1384109#1384162	6	5	0.58333	2.57143	1.23427	0.833333	0.611111	0.666667	-0.363636	0.836735	P	209
12	HVSSRCM-12	TCAATGTACCCTTCGCTGTCC/GTGTGTTTGAATTGCCTCCCC	chr1#14213848#14213927	4	4	0.625	2.28571	1.07354	0.75	0.5625	0.642857	-0.333333	0.918367	P	207
13	HVSSRCM-13	ACCTCTATCACGTCATGAATAAATTGG/ATTTCGAACCGAACCGAACC	chr1#14273153#14273194	1	1	1	1	0	0	0	0	#N/A	0	M	155
14	HVSSRCM-14	GTTGCTCTACCAAAGGATCCC/TTATACACACACATATACATTCGAAGC	chr1#1433133#1433186	1	1	1	1	0	0	0	0	#N/A	0	M	231
15	HVSSRCM-15	CAGCAAAAGGGGATCCTGGG/GCCCTAACAAACATGAAATTCTTATGG	chr1#1443806#1443851	5	4	0.6	2.38095	1.0889	0.8	0.58	0.644444	-0.37931	0.857143	P	177
16	HVSSRCM-16	AATATGATTATTCAGGAGAGTCCCG/CAGAACAACAGAGTTGATCAGGG	chr1#14612529#14612570	2	2	0.75	1.6	0.562335	0.5	0.375	0.5	-0.333333	0.959184	P	147
17	HVSSRCM-17	TTTGTTTGCGGACAAATTCCC/TGTCTCCGGAATTACTGTCGG	chr1#14843010#14843087	1	1	1	1	0	0	0	0	#N/A	0	M	240
18	HVSSRCM-18	AAAGTCGTTTCGGAACTTTATGC/GAATTTTGAGAGGACTGACCCG	chr1#1534459#1534498	4	4	0.625	2.28571	1.07354	0.75	0.5625	0.642857	-0.333333	0.918367	P	120
19	HVSSRCM-19	TGGGTGATAGCTAGGTGTGC/TAGCTCGCTGTTCTTCTCCG	chr1#1550689#1550752	6	6	0.58333	2.66667	1.34979	0.833333	0.625	0.681818	-0.333333	0.877551	P	194
20	HVSSRCM-20	GCCGTGTTTTTCCAGAACTCG/TCAGCAACTGTGTAGGTGGG	chr1#163297#163336	4	3	0.625	2.13333	0.900256	0.75	0.53125	0.607143	-0.411765	0.877551	P	132
21	HVSSRCM-21	TGGTGCCTCTAAGTTATGGTACG/AGTCAACAAAGAATGATCAAGTACCC	chr1#16470051#16470104	2	2	0.75	1.6	0.562335	0.5	0.375	0.5	-0.333333	0.959184	P	107
22	HVSSRCM-22	CACCTCTGTTGTTACACTTGATCC/ACAAGATGAATTAACGATGGAGAAGC	chr1#16966855#16966910	2	2	0.75	1.6	0.562335	0.5	0.375	0.5	-0.333333	0.959184	P	213
23	HVSSRCM-23	GTCACAGCCCTGGTGTCG/CAACAACAACAGCAGAAAAAGAGG	chr1#1726113#1726154	4	3	0.625	2.13333	0.900256	0.75	0.53125	0.607143	-0.411765	0.877551	P	169
24	HVSSRCM-24	ATCTTGGAATCGAAATGAATTTTTGC/CCTTAAAGTGACCATATTATCCCTGC	chr1#17598064#17598120	2	1	1	1	0	0	0	0	#N/A	0	M	204
25	HVSSRCM-25	TCGACAGCATGGATCGATCG/GCAGTGCCTTTCCAAGTAAGC	chr1#1762837#1762882	3	2	0.66667	1.8	0.636514	0.666667	0.444444	0.533333	-0.5	0.897959	P	165
26	HVSSRCM-26	GCTCTTTTGGATAACAGAAGCCC/TCAAAAACACAATTCTCTCTCTCCC	chr1#17942333#17942372	4	4	0.625	2.28571	1.07354	0.75	0.5625	0.642857	-0.333333	0.918367	P	119
27	HVSSRCM-27	ATGGATTTGGTTATGATGCATTGG/TCATGAACAAGTGAATGGAGGC	chr1#17963336#17963387	4	4	0.625	2.28571	1.07354	0.75	0.5625	0.642857	-0.333333	0.918367	P	203
28	HVSSRCM-28	CAAAGATCGGATCGTCAACCC/ATGAGAAAGCGAAAACGCCG	chr1#1846242#1846293	3	2	0.66667	1.8	0.636514	0.666667	0.444444	0.533333	-0.5	0.897959	P	168
29	HVSSRCM-29	GCATGTAAATGCTGGTAAAGAGC/CGCTAGTGCATTACCTCATTCG	chr1#18473521#18473570	5	5	0.6	2.5	1.22753	0.8	0.6	0.666667	-0.333333	0.897959	P	189
30	HVSSRCM-30	TTCACTGCCTCCTCACTTCG/ACGTTTTTAATCGTTCGTGCC	chr1#18521519#18521600	7	5	0.57143	2.64865	1.25276	0.857143	0.622449	0.67033	-0.377049	0.77551	P	210
31	HVSSRCM-31	GCTATACCCATGGGAGCAGC/GCTTAGCTCTCCAGATTGAAGC	chr1#18595062#18595139	3	3	0.66667	2	0.867563	0.666667	0.5	0.6	-0.333333	0.938776	P	224
32	HVSSRCM-32	TGTAGTTTTGTGGTTGTTGGAGC/GCTGCCTAGATCATTTCACGG	chr1#19543485#19543544	2	2	0.75	1.6	0.562335	0.5	0.375	0.5	-0.333333	0.959184	P	182
33	HVSSRCM-33	AAAATATGAGCGTCCGCACC/AGGATAGAAAGGAAAATTTCTTAGCCG	chr1#19586382#19586425	3	3	0.66667	2	0.867563	0.666667	0.5	0.6	-0.333333	0.938776	P	195
34	HVSSRCM-34	CTCAAGTCCTATGCTCGGCC/AAAAAGATGCGGGCGTCC	chr1#19714757#19714816	1	1	1	1	0	0	0	0	#N/A	0	M	172
35	HVSSRCM-35	AACAGAGGACATTGGAACACC/ACATGCTCCAGTCTTCACCG	chr1#1995965#1996004	3	2	0.66667	1.8	0.636514	0.666667	0.444444	0.533333	-0.5	0.897959	P	190
36	HVSSRCM-36	GAATTTATGTGAAAGAGGTGTTTGGG/CATGCTCTCCTGTTGGGTCG	chr1#20260516#20260567	4	4	0.625	2.28571	1.07354	0.75	0.5625	0.642857	-0.333333	0.918367	P	225
37	HVSSRCM-37	CCAGTATAATCATGGAATTTGGGCC/TTGAGAGCTATAGCCCCGGG	chr1#21250358#21250397	2	2	0.75	1.6	0.562335	0.5	0.375	0.5	-0.333333	0.959184	P	116
38	HVSSRCM-38	GAATTCAATAAATCGATGGGCAGC/GCCCCGAAGTGTACAGAACC	chr1#2133887#2133961	3	2	0.66667	1.8	0.636514	0.666667	0.444444	0.533333	-0.5	0.897959	P	144
39	HVSSRCM-39	AGACAGTACTCTTGATTCTTGAATACG/GCAGTATGACAGTGACCCCC	chr1#21632135#21632184	2	2	0.75	1.6	0.562335	0.5	0.375	0.5	-0.333333	0.959184	P	147
40	HVSSRCM-40	TTGGTGAGTTGGAGGTGCG/AGTCCAAGTCCGGTTATGGC	chr1#21691101#21691140	2	2	0.75	1.6	0.562335	0.5	0.375	0.5	-0.333333	0.959184	P	218
41	HVSSRCM-41	TATTGCCGCTTGGTTTTCCC/ACTTCCGACAAAGCCATTGC	chr1#21969582#21969655	1	1	1	1	0	0	0	0	#N/A	0	M	229
42	HVSSRCM-42	CAAAAATGAGAGACCCTGTTCCG/TGAGAGTAAGAGATTGGGAGCC	chr1#2294860#2294905	4	3	0.625	2.13333	0.900256	0.75	0.53125	0.607143	-0.411765	0.877551	P	111
43	HVSSRCM-43	TGAATTTTGCTCTGCGCTGG/CGTTCTTTGTGTGTTAAACTGATCG	chr1#2302959#2303012	2	2	0.75	1.6	0.562335	0.5	0.375	0.5	-0.333333	0.959184	P	194
44	HVSSRCM-44	TGAGCAGTCTGGTTCTGATCC/AGCACTGAACATGATGGGGG	chr1#2332225#2332284	4	3	0.625	2.13333	0.900256	0.75	0.53125	0.607143	-0.411765	0.877551	P	135
45	HVSSRCM-45	CCACCCGAAGATACAATTACAAAGG/TCAAGGATCCTGCCAGAAACC	chr1#2403613#2403660	1	1	1	1	0	0	0	0	#N/A	0	M	194
46	HVSSRCM-46	AGAGTGTCCGTATTAGAAAATGGC/CGCTCACATGAGAGAATGACC	chr1#24518393#24518454	4	3	0.625	2.13333	0.900256	0.75	0.53125	0.607143	-0.411765	0.877551	P	117
47	HVSSRCM-47	TGTGTGTTACAATTGTTATCATCAACG/TGAGAATGCCCTCATTAGAGAAGG	chr1#24682527#24682584	1	1	1	1	0	0	0	0	#N/A	0	M	123
48	HVSSRCM-48	TTCCATGGCCTATTAACGGC/CGAAATCCGTATTTAGACTTAAATGCC	chr1#24868755#24868796	1	1	1	1	0	0	0	0	#N/A	0	M	101
49	HVSSRCM-49	CGCGTTTCACATTTTCACTTTCG/TGCTGTTTGCCATCCCTACC	chr1#25473630#25473719	2	2	0.75	1.6	0.562335	0.5	0.375	0.5	-0.333333	0.959184	P	191
50	HVSSRCM-50	ATTTAAATTGGACATAGCCTTGCC/AAGACCTACATGCCTGACCC	chr1#25601425#25601464	1	1	1	1	0	0	0	0	#N/A	0	M	183
51	HVSSRCM-51	TCCCACTAGCCCATAAACAACC/TGAGGATAACAAGCAGAAAGACG	chr1#26085958#26086002	1	1	1	1	0	0	0	0	#N/A	0	M	236
52	HVSSRCM-52	TCCCATGTACACAATCACGC/TGGTGGTTAGTTTATGCAGTTAAGC	chr1#26163809#26163874	3	3	0.66667	2	0.867563	0.666667	0.5	0.6	-0.333333	0.938776	P	207
53	HVSSRCM-53	AACGGCTCCTCCATAACTGC/AAATTGCTCCAGCTGAAGCC	chr1#26195687#26195728	3	3	0.66667	2	0.867563	0.666667	0.5	0.6	-0.333333	0.938776	P	158
54	HVSSRCM-54	GGCCCACTTCTTTTTATATGAGCC/AGCATCCATCAAAATATGAATGTCC	chr1#26256563#26256602	2	2	0.75	1.6	0.562335	0.5	0.375	0.5	-0.333333	0.959184	P	178
55	HVSSRCM-55	ACGAACTGCATGATTTAACAAGC/ATGAATGCATTTGAAGAGTCAGC	chr1#2640896#2640951	4	3	0.625	2.13333	0.900256	0.75	0.53125	0.607143	-0.411765	0.877551	P	194
56	HVSSRCM-56	GGCACCAATATAAAGAGCTTTCTCC/TCAGACTTTATGCTAGATAGTGTGC	chr1#26828555#26828594	4	3	0.625	2.13333	0.900256	0.75	0.53125	0.607143	-0.411765	0.877551	P	156
57	HVSSRCM-57	TTTAAAGGAGAAGCTAAGGTCTAGC/AAAATAATGAGAGCCCCCGC	chr1#27031071#27031122	1	1	1	1	0	0	0	0	#N/A	0	M	170
58	HVSSRCM-58	CAAAATACCCCCAACTATTGAAAACC/TGGCTAGTAGGGTCACTTTGG	chr1#27270058#27270165	4	4	0.625	2.28571	1.07354	0.75	0.5625	0.642857	-0.333333	0.918367	P	186
59	HVSSRCM-59	GTCAATTCACAATAAACTTGCCCC/TAAAAGGTTAGGCGGGCTCG	chr1#27396983#27397024	3	3	0.66667	2	0.867563	0.666667	0.5	0.6	-0.333333	0.938776	P	141
60	HVSSRCM-60	CCGTGAACTAATGTGCGTGC/TTTCATGTGACAATGTAAACGCC	chr1#2760819#2760858	2	2	0.75	1.6	0.562335	0.5	0.375	0.5	-0.333333	0.959184	P	100
61	HVSSRCM-61	GCAATCGTTTTTCCTCAGTTTCC/CAATCAGCAAAAAGACAGGAAGC	chr1#2858716#2858755	1	1	1	1	0	0	0	0	#N/A	0	M	220
62	HVSSRCM-62	TCATTTATGGCTTGCGGTGC/AAAACTTTGGAAATAGTAGCCTTGG	chr1#28785587#28785632	4	3	0.625	2.13333	0.900256	0.75	0.53125	0.607143	-0.411765	0.877551	P	147
63	HVSSRCM-63	ATTAAAGTCTGGGATCCCTAATTGG/ATTTTCTTGGACGTTCCCGC	chr1#28987590#28987633	5	4	0.6	2.38095	1.0889	0.8	0.58	0.644444	-0.37931	0.857143	P	121
64	HVSSRCM-64	ATGTTATCATCGGAAACTTTTCGC/AATGAGCTGGTCTGTGCTGG	chr1#29164531#29164617	1	1	1	1	0	0	0	0	#N/A	0	M	195
65	HVSSRCM-65	TCAGATGATACGGAAAGGCGG/TCACACACGAAATTGATTTTAACTGC	chr1#29242101#29242163	2	2	0.75	1.6	0.562335	0.5	0.375	0.5	-0.333333	0.959184	P	185
66	HVSSRCM-66	TCGGCATGCATGTTTTCTCC/AGTTTAAATTTAAGTGATCAAGTGGCC	chr1#29252502#29252541	3	3	0.66667	2	0.867563	0.666667	0.5	0.6	-0.333333	0.938776	P	167
67	HVSSRCM-67	GTTGTTGATCCGACGGTTGG/AGACAACAAGTGAGCAACCG	chr1#29497780#29497879	5	3	0.6	2.17391	0.897946	0.8	0.54	0.6	-0.481481	0.77551	P	233
68	HVSSRCM-68	AGGGTATCCATAGCAGAGAAGC/CCAGCAAAAACTACGGGTGC	chr1#2966516#2966555	4	3	0.75	1.68421	0.735622	0.5	0.40625	0.464286	-0.230769	0.877551	P	151
69	HVSSRCM-69	TCAGAATCCAACATCGAAGACC/TGTATATCACATCCAAAATTAGGACCC	chr1#30975424#30975469	3	2	0.66667	1.8	0.636514	0.666667	0.444444	0.533333	-0.5	0.897959	P	120
70	HVSSRCM-70	ACCACCTGTGTTGGTTTCGG/GCTCTTGTTGCTGTCATGACG	chr1#31222960#31223005	3	2	0.66667	1.8	0.636514	0.666667	0.444444	0.533333	-0.5	0.897959	P	136
71	HVSSRCM-71	AATTTGTACACTCAGGACCACC/TCGACAAAGCAAATTGCCCC	chr1#31227160#31227207	1	1	1	1	0	0	0	0	#N/A	0	M	176
72	HVSSRCM-72	TCTCTCTCTCTCTCTCTCCCC/GTGCATACACAAACGCGC	chr1#31284380#31284433	1	1	1	1	0	0	0	0	#N/A	0	M	203
73	HVSSRCM-73	TTCACGGGGGTGAGTATTGC/ATCCGTGCGTGTACTATGGG	chr1#31817678#31817722	5	4	0.6	2.38095	1.0889	0.8	0.58	0.644444	-0.37931	0.857143	P	221
74	HVSSRCM-74	CTTCGGGGTAGAATTCACACG/TGGATGCTCTAGCTTTAGCCC	chr1#31828868#31828909	1	1	1	1	0	0	0	0	#N/A	0	M	131
75	HVSSRCM-75	AAATTCGCCGGAAAGTTGCC/TTTGATTCTGGTAGACTGAACGG	chr1#32039592#32039633	1	1	1	1	0	0	0	0	#N/A	0	M	186
76	HVSSRCM-76	ATCATTACACGGCAGACTGC/ATGATACACCCCAGAGCAGG	chr1#364453#364497	4	4	0.625	2.28571	1.07354	0.75	0.5625	0.642857	-0.333333	0.918367	P	217
77	HVSSRCM-77	AGATTAGACTACAAAAGTTGCCGC/GTTAACAGGTGGGGGACAGG	chr1#3749440#3749493	2	2	0.75	1.6	0.562335	0.5	0.375	0.5	-0.333333	0.959184	P	165
78	HVSSRCM-78	GTGTGTGTGTGTGTGTGTCC/TTTGGGAGGGTTATTGTATAAGACC	chr1#4324221#4324278	1	1	1	1	0	0	0	0	#N/A	0	M	118
79	HVSSRCM-79	TCACTTGATGCCCCTTCTCC/TCAACAGGTTCCCCCTCTCG	chr1#4376565#4376604	2	2	0.75	1.6	0.562335	0.5	0.375	0.5	-0.333333	0.959184	P	226
80	HVSSRCM-80	AATGGAATAAACTAAAGACCCTTTGC/CCGTATATAAATGCAAGATTTGTGCC	chr1#4396067#4396162	4	4	0.625	2.28571	1.07354	0.75	0.5625	0.642857	-0.333333	0.918367	P	218
81	HVSSRCM-81	TGCAACATCCAATCTAAAATTAAAGCG/AAGAAGAGACACTTGACTTGGC	chr1#4412070#4412133	3	3	0.66667	2	0.867563	0.666667	0.5	0.6	-0.333333	0.938776	P	260
82	HVSSRCM-82	GTCAGCCGTGTTTCCATTGC/AGAATCCAATCATTAGTGAAACCCC	chr1#4483896#4483946	3	3	0.66667	2	0.867563	0.666667	0.5	0.6	-0.333333	0.938776	P	121
83	HVSSRCM-83	CTGGACCAGTAGCTACGTCG/TGGACTCTGCTACCACATGC	chr1#4568769#4568810	2	2	0.75	1.6	0.562335	0.5	0.375	0.5	-0.333333	0.959184	P	139
84	HVSSRCM-84	AATCACCGTTAATCTCTTCCTCG/ATGAGAGCAGGACATCTGGC	chr1#473012#473053	5	4	0.6	2.38095	1.0889	0.8	0.58	0.644444	-0.37931	0.857143	P	189
85	HVSSRCM-85	TGTCGTCACTTGAAGGACCG/TACCACAGTTGCAACTCGGG	chr1#4757185#4757232	1	1	1	1	0	0	0	0	#N/A	0	M	157
86	HVSSRCM-86	TCTGTGATCTCTTCTTGTTTTCAACC/ATCCCGTTGCAAAAGAGGGG	chr1#4832044#4832083	5	5	0.6	2.5	1.22753	0.8	0.6	0.666667	-0.333333	0.897959	P	168
87	HVSSRCM-87	ATTGTCCCCAATTGTGAGCC/AAATTTTGTTTCCAGATTGAGGGG	chr1#4946981#4947020	4	4	0.625	2.28571	1.07354	0.75	0.5625	0.642857	-0.333333	0.918367	P	184
88	HVSSRCM-88	CGTTTCTTTTTGTTCTAATGCACGC/AGCACCTTCCGAATCTTGGC	chr1#5312364#5312403	5	4	0.7	1.92308	0.940448	0.6	0.48	0.533333	-0.25	0.857143	P	175
89	HVSSRCM-89	ACATTTTATTGAAACGTGCCTTTGC/GGGAGGATCAGTTCAAGAGCC	chr1#5631084#5631200	4	4	0.625	2.28571	1.07354	0.75	0.5625	0.642857	-0.333333	0.918367	P	274
90	HVSSRCM-90	CTTCAACCAGCATTGCCACG/TCAATTCAAGCATGCCAGCC	chr1#5821917#5821958	4	4	0.625	2.28571	1.07354	0.75	0.5625	0.642857	-0.333333	0.918367	P	165
91	HVSSRCM-91	ACAATCAGTAAGTTGAACACCTCC/ACTTATCTACTTCTCAACTAGTTCGG	chr1#5953883#5953922	4	4	0.625	2.28571	1.07354	0.75	0.5625	0.642857	-0.333333	0.918367	P	189
92	HVSSRCM-92	CTAAGTTACGTGCCCCTCCC/GTTGAAACATTTGGGGGCGG	chr1#6264325#6264396	2	2	0.75	1.6	0.562335	0.5	0.375	0.5	-0.333333	0.959184	P	144
93	HVSSRCM-93	CCTCAAATTTTCCATTTCTTGGGC/ACTACTATAACCACATACGTTCTCTCC	chr1#6412865#6412906	2	1	1	1	0	0	0	0	#N/A	0	M	193
94	HVSSRCM-94	TCCAACTACAAATGCAAGCAGC/TCATGAGAAGGTGTGAAGCCC	chr1#6528091#6528136	3	2	0.66667	1.8	0.636514	0.666667	0.444444	0.533333	-0.5	0.897959	P	176
95	HVSSRCM-95	ACCGATCAGCAGGTTACAGG/AATGTGGCCGCATTCTCACC	chr1#6557876#6557923	3	3	0.66667	2	0.867563	0.666667	0.5	0.6	-0.333333	0.938776	P	177
96	HVSSRCM-96	GCCTCACCGCATAATCTTCG/ATTGGGGCCTTCTGCTGC	chr1#6687085#6687132	2	2	0.75	1.6	0.562335	0.5	0.375	0.5	-0.333333	0.959184	P	218
97	HVSSRCM-97	TTGCTTTTATTTGTCAAGTTTTCGC/GAAAACAGCTGAAGCCTGCC	chr1#671846#671889	5	5	0.6	2.5	1.22753	0.8	0.6	0.666667	-0.333333	0.897959	P	152
98	HVSSRCM-98	CCAACTCATCCAGATTTCGGC/TCATGATATCGCTTACACCGAGG	chr1#7659761#7659800	1	1	1	1	0	0	0	0	#N/A	0	M	191
99	HVSSRCM-99	TTTAGTTGCGTGTCTGCTGC/TAACTTCCGCTGCTTCAACC	chr1#828800#828841	3	2	0.83333	1.38462	0.450561	0.333333	0.277778	0.333333	-0.2	0.897959	P	161
100	HVSSRCM-100	TCTAGGTGGCATGGTTCAAGG/GAGGACATGAGTTTGATTCATTGG	chr1#8825552#8825632	2	2	0.75	1.6	0.562335	0.5	0.375	0.5	-0.333333	0.959184	P	249
101	HVSSRCM-101	TCCCCTCCATTTGCAACTCG/TCATGTTGCGGCATTCTAGC	chr1#9241814#9241855	3	2	0.66667	1.8	0.636514	0.666667	0.444444	0.533333	-0.5	0.897959	P	152
102	HVSSRCM-102	AAACACATCCATCCTTCGATCC/TTCTGATTCTCATTCCCTATTCCG	chr1#9534737#9534776	1	1	1	1	0	0	0	0	#N/A	0	M	146
			Mean	2.86275	2.55882	0.749394	1.75447	0.639232	0.501214	0.368538	0.438552	-0.357876	0.69948
	Chr-2		Locus	N	Na	MAF	Ne	I	Ho	He	uHe	F	PIC
103	HVSSRCM-103	CATCATAAAATTACGCACGCGC/AACTGCACGAAATTCGGTGG	chr2#10336485#10336530	1	1	1	1	0	0	0	0	#N/A	0	M	167
104	HVSSRCM-104	TCTCTCCATTGCCTTAATTTCCC/AAATGACAGATAGGGCCTTTCG	chr2#10462497#10462552	4	4	0.625	2.28571	1.07354	0.75	0.5625	0.642857	-0.333333	0.918367	P	156
105	HVSSRCM-105	TCTCGTAATGGCCACTTGACC/TTTTGGCTCTCGGCTCAAGC	chr2#10944624#10944671	4	4	0.625	2.28571	1.07354	0.75	0.5625	0.642857	-0.333333	0.918367	P	194
106	HVSSRCM-106	TGAATTAACGCACTATATAGCCATGC/ACTAACAGGAGGGGATGTGC	chr2#11299745#11299850	1	1	1	1	0	0	0	0	#N/A	0	M	289
107	HVSSRCM-107	AGGTTCCTGAGTCAGTTTCGG/AGAACCTGCACTACCAAGACC	chr2#11414833#11414895	2	2	0.75	1.6	0.562335	0.5	0.375	0.5	-0.333333	0.959184	P	218
108	HVSSRCM-108	TCTTAACTTTCTCTACACACTTCCC/TGAGGGAAACTATAATATGATAGAGCG	chr2#11891800#11891853	1	1	1	1	0	0	0	0	#N/A	0	M	235
109	HVSSRCM-109	ACAGAAGCTAATAGCCTGCTGG/TCGGACATTGCTCATGTTCC	chr2#14220005#14220064	1	1	1	1	0	0	0	0	#N/A	0	M	224
110	HVSSRCM-110	TTTCTCAACCGGGAAGCTCC/TTGTTCACATCCCACTCGCC	chr2#14384666#14384716	4	4	0.625	2.28571	1.07354	0.75	0.5625	0.642857	-0.333333	0.918367	P	219
111	HVSSRCM-111	GCTTAGACCCCACATTTGGC/TGCTTGCGATGGGTTTTTAGC	chr2#14446245#14446324	2	2	0.75	1.6	0.562335	0.5	0.375	0.5	-0.333333	0.959184	P	259
112	HVSSRCM-112	TCGACGTACACTAGCCATGC/CTTCTCCTCCATTTCCTTTGCC	chr2#14710193#14710238	3	3	0.66667	2	0.867563	0.666667	0.5	0.6	-0.333333	0.938776	P	156
113	HVSSRCM-113	ACATCACAAAATACAGAGCATTGG/ATAGTTCGAGACGCCTTGGG	chr2#14830320#14830379	2	2	0.75	1.6	0.562335	0.5	0.375	0.5	-0.333333	0.959184	P	156
114	HVSSRCM-114	TGAGAGATTCAACTACCTGTTCCC/GATTTCCCGCACTTTCTCGC	chr2#15313660#15313703	1	1	1	1	0	0	0	0	#N/A	0	M	176
115	HVSSRCM-115	AGATGCTACAAGCTGAAACAACC/TGACATGGCAAACTACTTAACAGC	chr2#16710989#16711072	2	2	0.75	1.6	0.562335	0.5	0.375	0.5	-0.333333	0.959184	P	257
116	HVSSRCM-116	AGAAGTCCAGTTTGCTCAAGC/TCTCCCCTCATTTCTTCCAACC	chr2#17338639#17338695	2	2	0.75	1.6	0.562335	0.5	0.375	0.5	-0.333333	0	M	191
117	HVSSRCM-117	AGTTATGTGGTTTAATAACGTATTGGC/TGGATTGCAAGAATCACATCCC	chr2#17414160#17414203	2	2	0.75	1.6	0.562335	0.5	0.375	0.5	-0.333333	0.959184	P	177
118	HVSSRCM-118	GTAGCGCCTCTCCTAACAGC/TAACCAGGATCGGCACAACC	chr2#18888559#18888604	1	1	1	1	0	0	0	0	#N/A	0	M	182
119	HVSSRCM-119	CGCCACGTACCCTTATTTGC/ACTCATGTCATCTAATCTTGACCC	chr2#19022117#19022162	1	1	1	1	0	0	0	0	#N/A	0	M	212
120	HVSSRCM-120	GTAACCTTAGGGTGGACGGC/TGGTTGTCTTCTCCAGTGAGG	chr2#19123348#19123387	2	2	0.75	1.6	0.562335	0.5	0.375	0.5	-0.333333	0.959184	P	192
121	HVSSRCM-121	AGAATGATTACACACACATTAGCTCG/ATGTAAATGAGTTAGTGTTTGTGTCC	chr2#19378778#19378819	1	1	1	1	0	0	0	0	#N/A	0	M	212
122	HVSSRCM-122	TTAGCTAAACCCCTCGCTGG/ACACACCCATCCTTCGATCC	chr2#19592042#19592083	1	1	1	1	0	0	0	0	#N/A	0	M	135
123	HVSSRCM-123	TGCACCTTTGTTGTTGCTGC/TTGTTTCCAAGGCAAGCAGG	chr2#19781655#19781732	3	3	0.66667	2	0.867563	0.666667	0.5	0.6	-0.333333	0.938776	P	160
124	HVSSRCM-124	CGTGTGGTTTTAAAGTTTTCTCGG/AAGCATAAACAGTGTGCCGC	chr2#22769488#22769527	1	1	1	1	0	0	0	0	#N/A	0	M	166
125	HVSSRCM-125	TCCCCAATCGAAAACGTTGC/CAAGCATGCTAGCGTCAACC	chr2#2333669#2333712	3	3	0.66667	2	0.867563	0.666667	0.5	0.6	-0.333333	0.938776	P	206
126	HVSSRCM-126	CGTAAGGTTTTCAAACTTTCTCGG/ACCATTGCGTTGTGACTTAATAGC	chr2#23496585#23496636	3	2	0.66667	1.8	0.636514	0.666667	0.444444	0.533333	-0.5	0.897959	P	199
127	HVSSRCM-127	TCCTCCAATAACTTATTGCATTTTACC/AGCAGGGTGTTAAAGATGATTATAACC	chr2#23670572#23670619	3	3	0.66667	2	0.867563	0.666667	0.5	0.6	-0.333333	0.938776	P	177
128	HVSSRCM-128	ACAACAACAATAATAAACCAGCAGC/TAGCAGTGCACCTCGTTGC	chr2#23728711#23728782	3	3	0.66667	2	0.867563	0.666667	0.5	0.6	-0.333333	0.938776	P	194
129	HVSSRCM-129	GATCTAAGTTGTCAGTTTAGAACAACG/TTATTGTATGTTGGACCCAAAAAGG	chr2#2403189#2403256	2	2	0.75	1.6	0.562335	0.5	0.375	0.5	-0.333333	0.959184	P	166
130	HVSSRCM-130	ATCCTAGGCAGCAGACTCCC/GCAGACTTGAGTCCAAAGGC	chr2#24143775#24143816	3	3	0.66667	2	0.867563	0.666667	0.5	0.6	-0.333333	0.938776	P	167
131	HVSSRCM-131	GCATTGTGGCATGACTATACACG/TCCTTTCAACATGGAGGCCG	chr2#24451403#24451453	4	4	0.625	2.28571	1.07354	0.75	0.5625	0.642857	-0.333333	0.918367	P	191
132	HVSSRCM-132	GCTTATTCCTTAATTAACAGGGAAAGC/TACTCGGCGGAATTGATCCC	chr2#24549634#24549684	2	2	0.75	1.6	0.562335	0.5	0.375	0.5	-0.333333	0.959184	P	214
133	HVSSRCM-133	TACATTATCCTCCCCGTGGC/ACACAAACTACTGATCAGCAAACG	chr2#24640168#24640209	1	1	1	1	0	0	0	0	#N/A	0	M	130
134	HVSSRCM-134	ATGTTTACCCAGGACGGTGC/GATCGGGTCGTAAGTTCGGG	chr2#24824642#24824683	3	3	0.66667	2	0.867563	0.666667	0.5	0.6	-0.333333	0.938776	P	220
135	HVSSRCM-135	TGACTACTCGAGGATGGTCTAGG/TCTCAACAAATGCTTCTCATTGC	chr2#2517401#2517452	1	1	1	1	0	0	0	0	#N/A	0	M	140
136	HVSSRCM-136	TTTGAGTTGGCTGCACATGG/AAGTAACTTATTACAACGCATACAGC	chr2#26143669#26143714	2	2	0.75	1.6	0.562335	0.5	0.375	0.5	-0.333333	0.959184	P	185
137	HVSSRCM-137	TGCATGTAAGATAGGGTTTGCC/CCCGCAAATGAGGACATTGG	chr2#26335673#26335718	1	1	1	1	0	0	0	0	#N/A	0	M	188
138	HVSSRCM-138	CGCTCGCTTCTCTCAAAACC/TCTGGTTGAAGAGATTTTGGCC	chr2#2650519#2650602	3	3	0.66667	2	0.867563	0.666667	0.5	0.6	-0.333333	0.938776	P	193
139	HVSSRCM-139	GCTTCCTTGCTTGCGTTTCC/CATTTCAAGATGGGTTTTGCAGC	chr2#26554471#26554536	3	3	0.66667	2	0.867563	0.666667	0.5	0.6	-0.333333	0.938776	P	210
140	HVSSRCM-140	TCTTAACAACATGACAATGCTTCG/GTGAGCCAACAACCAAATTGC	chr2#26662679#26662741	3	2	0.66667	1.8	0.636514	0.666667	0.444444	0.533333	-0.5	0.897959	P	175
141	HVSSRCM-141	GTCAGCAATGTTGATAACAAGAGC/AGATGCACATGGGCTAAGGG	chr2#27269321#27269366	4	4	0.625	2.28571	1.07354	0.75	0.5625	0.642857	-0.333333	0.918367	P	196
142	HVSSRCM-142	TGGTATGTAACTTGGATAGGAACG/TTTTCTCTCTGGATGCATAGAGC	chr2#27680422#27680483	1	1	1	1	0	0	0	0	#N/A	0	M	125
143	HVSSRCM-143	CGTGTGTAAATAGAATGCACCCG/AGATGACGTGACATTTGTGAAGC	chr2#27969206#27969249	3	3	0.66667	2	0.867563	0.666667	0.5	0.6	-0.333333	0.938776	P	176
144	HVSSRCM-144	TTTAACACTCGCTGGGCTGC/CCTTACGGAACCATGGAGGG	chr2#28249483#28249526	4	4	0.625	2.28571	1.07354	0.75	0.5625	0.642857	-0.333333	0.918367	P	204
145	HVSSRCM-145	AGTGCACCAACTTAACACCC/TCATTGAAATGTTTTACATAGCGTAGG	chr2#28311705#28311746	3	3	0.66667	2	0.867563	0.666667	0.5	0.6	-0.333333	0.938776	P	120
146	HVSSRCM-146	TATGAGGGGTTTGCAGAGGG/TCACCTGCAAAACAGTATAGCC	chr2#28337457#28337500	6	6	0.58333	2.66667	1.34979	0.833333	0.625	0.681818	-0.333333	0.877551	P	165
147	HVSSRCM-147	TGCTCGTGATGGTCAAGTGG/TTCTCCCCTTTCTCGTGTGG	chr2#28445901#28445946	5	5	0.6	2.5	1.22753	0.8	0.6	0.666667	-0.333333	0.897959	P	182
148	HVSSRCM-148	AGTTCCTGCACAATAAAGTTCAAGG/ACAGTTGCTTGCTTAAGAGTTGC	chr2#28470618#28470657	5	5	0.6	2.5	1.22753	0.8	0.6	0.666667	-0.333333	0.897959	P	232
149	HVSSRCM-149	GCGGTCCTTTTAGAGCTTGG/GACAAAGCAGACCGCAATGC	chr2#2853972#2854016	3	3	0.66667	2	0.867563	0.666667	0.5	0.6	-0.333333	0.938776	P	140
150	HVSSRCM-150	AGTAAACAAGAATCGAGCAAAGAAGG/TGTGTAAATAGTAATTCCTCCCTTACG	chr2#28713896#28713961	3	3	0.66667	2	0.867563	0.666667	0.5	0.6	-0.333333	0.938776	P	184
151	HVSSRCM-151	TGGACCATCTTGAAATGTCTCC/TGTGCGCATGAAAAATCTGC	chr2#2891613#2891656	5	5	0.6	2.5	1.22753	0.8	0.6	0.666667	-0.333333	0.897959	P	166
152	HVSSRCM-152	GTAAGATTGAGATGGCCCAGC/ACATGATACAGTAAAGTTAGCTGCC	chr2#29041459#29041504	2	2	0.75	1.6	0.562335	0.5	0.375	0.5	-0.333333	0.959184	P	151
153	HVSSRCM-153	AGGCCTTCTACTCTGCATAGC/ACAAAGGTTTCTACTGAACTACGG	chr2#29657333#29657392	4	3	0.625	2.13333	0.900256	0.75	0.53125	0.607143	-0.411765	0.877551	P	244
154	HVSSRCM-154	AAACACATCCATCCTTCGATCC/GCGATCACTTTTGTTTGCGG	chr2#30178092#30178133	2	2	0.75	1.6	0.562335	0.5	0.375	0.5	-0.333333	0.959184	P	124
155	HVSSRCM-155	TGGGTTTGAATTTAAATGTGTGGG/GCGAATTGATTATCTAAGACCTTTGC	chr2#3038816#3038914	1	1	1	1	0	0	0	0	#N/A	0	M	178
156	HVSSRCM-156	CTGATTGGCTGCTCGAGGG/CTGGTCTTGGTCGAGTACTCC	chr2#30905050#30905093	1	1	1	1	0	0	0	0	#N/A	0	M	193
157	HVSSRCM-157	TCAATTGAGGTTGGGCCACG/ACATAACTACCTATGTGTCTCATCCG	chr2#31449588#31449631	4	4	0.625	2.28571	1.07354	0.75	0.5625	0.642857	-0.333333	0.918367	P	200
158	HVSSRCM-158	ACAGGTCATAGTTAAGGATTCAAAGC/AGTTTTGCATGCTGATCGCG	chr2#31583237#31583284	1	1	1	1	0	0	0	0	#N/A	0	M	178
159	HVSSRCM-159	AATTTGGAAGGTGAGGAGTTCG/AGCACATCCATCCTTCGATCC	chr2#31789314#31789361	1	1	1	1	0	0	0	0	#N/A	0	M	172
160	HVSSRCM-160	ACAAAAGTTCTGCCCTTCCC/GAATTCAAACTTACGGCGGC	chr2#3271472#3271543	5	5	0.6	2.5	1.22753	0.8	0.6	0.666667	-0.333333	0.897959	P	229
161	HVSSRCM-161	TTTAAATGTCGTCGCCGTCG/ATAAAAACGGACAAGCATAACGG	chr2#33198662#33198703	4	4	0.625	2.28571	1.07354	0.75	0.5625	0.642857	-0.333333	0.918367	P	148
162	HVSSRCM-162	ACTTTAAGCTAACAAGCCCCC/ACCACTTATGTCATTGCTCATGC	chr2#33238936#33238992	3	3	0.66667	2	0.867563	0.666667	0.5	0.6	-0.333333	0.938776	P	160
163	HVSSRCM-163	CCCTCCCATTCTCACCAAGC/GGTGATGTTGGCTGTCAAGG	chr2#34491577#34491624	5	5	0.6	2.5	1.22753	0.8	0.6	0.666667	-0.333333	0.897959	P	149
164	HVSSRCM-164	GAGTACATTCTTGGCTTTCCCC/CTCTGGTCGACCTGCAAGC	chr2#35174579#35174622	4	4	0.625	2.28571	1.07354	0.75	0.5625	0.642857	-0.333333	0.918367	P	165
165	HVSSRCM-165	TCGTCAGCAATTGCAAAGCG/TGGTGAGATGTTGACCTGCC	chr2#35229074#35229115	5	4	0.7	1.92308	0.940448	0.6	0.48	0.533333	-0.25	0.857143	P	222
166	HVSSRCM-166	TGAAATAAATGAGGGTGTATACCTGG/CGAGATTAGGTTGCGTTAGGC	chr2#3566140#3566181	2	2	0.75	1.6	0.562335	0.5	0.375	0.5	-0.333333	0.959184	P	125
167	HVSSRCM-167	TGATGACCAATGCACCTGGG/TCGGGAGAGTTTGATACTGAGG	chr2#35818907#35818950	2	2	0.75	1.6	0.562335	0.5	0.375	0.5	-0.333333	0.959184	P	164
168	HVSSRCM-168	AACATCGATCCGAAATTAAAACCC/TTTTGCCGTGACTTGTGAGC	chr2#3605018#3605057	5	3	0.6	2.17391	0.897946	0.8	0.54	0.6	-0.481481	0.77551	P	149
169	HVSSRCM-169	CAGCAATGCGTCTTGTGGG/TCTTCTTATGTGTTATGTTCAGTGTGG	chr2#36084279#36084342	2	2	0.75	1.6	0.562335	0.5	0.375	0.5	-0.333333	0.959184	P	227
170	HVSSRCM-170	GGGTAATACTCAATTTCCCGTTGG/TTTTTCCCCAATTAAATCACTATGGG	chr2#36270706#36270756	3	3	0.66667	2	0.867563	0.666667	0.5	0.6	-0.333333	0.938776	P	120
171	HVSSRCM-171	AGGTAAAATAAGAGCCACACCC/TAGTTGGCAATGACCCCACC	chr2#38212578#38212658	3	3	0.66667	2	0.867563	0.666667	0.5	0.6	-0.333333	0.938776	P	241
172	HVSSRCM-172	TGATTGGAATGTTGTAGCCTTTAGG/ATATGAAAGTGTAAGGCAAATGTCG	chr2#38506642#38506686	1	1	1	1	0	0	0	0	#N/A	0	M	216
173	HVSSRCM-173	TCCATCAAACTACCAAATTGGCC/CGGAAATCCTTATCCTAAAACGGG	chr2#39313384#39313429	1	1	1	1	0	0	0	0	#N/A	0	M	243
174	HVSSRCM-174	AATAGATTCGTGCGCTTGCG/TCTTCAAAGCAACAAAAGCGC	chr2#39441851#39441904	1	1	1	1	0	0	0	0	#N/A	0	M	207
175	HVSSRCM-175	TGGTACATTATACGGTGTTATATGGG/GGAGTCAAATATCACGGTCTCC	chr2#41138355#41138408	2	2	0.75	1.6	0.562335	0.5	0.375	0.5	-0.333333	0.959184	P	146
176	HVSSRCM-176	GCGACAAAGCTTCACTGACC/CTTAAACCCCATTGATTCACTTGC	chr2#4229048#4229089	3	2	0.66667	1.8	0.636514	0.666667	0.444444	0.533333	-0.5	0.897959	P	173
177	HVSSRCM-177	ATTTAAGGTAACCACAACAACAGC/CGAGCAAATATTCCAACAACTAGC	chr2#42296164#42296211	3	3	0.66667	2	0.867563	0.666667	0.5	0.6	-0.333333	0.938776	P	177
178	HVSSRCM-178	TGGGTGATGATCTAGAAGATGGC/CCATATTTGGGGGACTTTCGC	chr2#42507176#42507219	1	1	1	1	0	0	0	0	#N/A	0	M	104
179	HVSSRCM-179	AAAAGAGGGCCACTTTGAGC/AAAAACAAGACCGCATTGCC	chr2#42693355#42693396	4	4	0.625	2.28571	1.07354	0.75	0.5625	0.642857	-0.333333	0.918367	P	199
180	HVSSRCM-180	ATCCCTTGGCTTGCTACACG/ACATGCATGTAACTTAGCATTACCC	chr2#42715485#42715572	1	1	1	1	0	0	0	0	#N/A	0	M	243
181	HVSSRCM-181	TGTATGAGACATGCCATCTTACTCC/AGGTTCTAAGCCATCTAGCCG	chr2#42800325#42800364	3	3	0.66667	2	0.867563	0.666667	0.5	0.6	-0.333333	0.938776	P	173
182	HVSSRCM-182	TTAGACAACTACCCTTCTATGTGC/TCTTTTGCTTGTTTCTCCAAAAGC	chr2#43065073#43065118	2	2	0.75	1.6	0.562335	0.5	0.375	0.5	-0.333333	0.959184	P	132
183	HVSSRCM-183	ATACACTGGGTTTATATATCACTGGG/TCAACGTGCAGCTTCATTTGG	chr2#43183118#43183165	1	1	1	1	0	0	0	0	#N/A	0	M	240
184	HVSSRCM-184	CCTAAATGAAAAGCCCGGGC/TCTCGATTGGAGTGATTGTTCC	chr2#43272271#43272336	1	1	1	1	0	0	0	0	#N/A	0	M	140
185	HVSSRCM-185	TACGTATCGTAGGGGTTCCC/GTTCCAACGAAAGCACACCC	chr2#43466576#43466615	1	1	1	1	0	0	0	0	#N/A	0	M	161
186	HVSSRCM-186	TAAGGGGTGAAGCAACTGCC/GTTTCCTAATTGCGAGCTTAGGG	chr2#43649565#43649624	2	2	0.75	1.6	0.562335	0.5	0.375	0.5	-0.333333	0.959184	P	194
187	HVSSRCM-187	GTGTGTGTGTTTGTGTATAATCACG/GAGTCCTTGTCACCAACATGC	chr2#43812946#43812987	5	4	0.6	2.38095	1.0889	0.8	0.58	0.644444	-0.37931	0.857143	P	178
188	HVSSRCM-188	TTCGGGTGGGTAATTTGGGC/TTGCGGGATCAGTAATTCATACC	chr2#43983916#43983957	5	4	0.6	2.38095	1.0889	0.8	0.58	0.644444	-0.37931	0.857143	P	197
189	HVSSRCM-189	AGCTTTGTGTGTTTATCTGAATTGC/CTGCAACCGATTAGCCAAAGG	chr2#44209904#44209943	1	1	1	1	0	0	0	0	#N/A	0	M	155
190	HVSSRCM-190	ACCACAACATAAATGTAAAACGTAACC/CCGGTATGAATCATGATGCACC	chr2#44372941#44373002	5	4	0.6	2.38095	1.0889	0.8	0.58	0.644444	-0.37931	0.857143	P	181
191	HVSSRCM-191	GGCTATATCGAGCTGCTGTAGG/TGGGGATGCTCTCACTAAAGG	chr2#44582843#44582882	1	1	1	1	0	0	0	0	#N/A	0	M	108
192	HVSSRCM-192	CGAATATTGGTTGTGACCCCC/TTTGAGACTCACAATGTACATTTGC	chr2#45015461#45015512	3	3	0.66667	2	0.867563	0.666667	0.5	0.6	-0.333333	0.938776	P	159
193	HVSSRCM-193	AAAATAACTCTATCAAGTGTCATGGC/GCTTACAGTTTTAAAGTTTTCCCGC	chr2#45978387#45978434	1	1	1	1	0	0	0	0	#N/A	0	M	226
194	HVSSRCM-194	GCCAACAACGATTGACTCACC/ACACTTCCAAACACCAAATACTAGC	chr2#45979484#45979539	2	2	0.75	1.6	0.562335	0.5	0.375	0.5	-0.333333	0.959184	P	176
195	HVSSRCM-195	ACTCTGATGGCATGAATATGAAAGG/TAGCTCGCTTTCGGTCATCC	chr2#46048382#46048429	4	4	0.625	2.28571	1.07354	0.75	0.5625	0.642857	-0.333333	0.918367	P	203
196	HVSSRCM-196	GACTTACTAAACCGCACGGC/TTTTCTTATGGCTTCAATTCCAGC	chr2#46201971#46202014	2	2	0.75	1.6	0.562335	0.5	0.375	0.5	-0.333333	0.959184	P	177
197	HVSSRCM-197	AGAGCTCTATATGACATCTTTAACCC/GTCATTTTATGAGTTTTTCCTTCTCGG	chr2#46425014#46425079	5	5	0.6	2.5	1.22753	0.8	0.6	0.666667	-0.333333	0.897959	P	233
198	HVSSRCM-198	GGATCCTGAAGTTGGGAAGAGG/TCCATAAGTCAACTCTCCCTGG	chr2#4647706#4647749	2	2	0.75	1.6	0.562335	0.5	0.375	0.5	-0.333333	0.959184	P	236
199	HVSSRCM-199	AGTGCTTGTTCCCGAAATGC/CCTCAACTTTGTTCAATGAAAATGC	chr2#46502964#46503003	4	4	0.625	2.28571	1.07354	0.75	0.5625	0.642857	-0.333333	0.918367	P	231
200	HVSSRCM-200	ACCTCTTCATCTTCTTATCTGTTTCC/CAAGTTCTGCTTCGTGTCTACC	chr2#46595516#46595555	3	3	0.66667	2	0.867563	0.666667	0.5	0.6	-0.333333	0.938776	P	193
201	HVSSRCM-201	AGATGCATTAACTAGCGTGGC/ACAAGACATATTGCAGAAGATCTCG	chr2#46638532#46638591	2	2	0.75	1.6	0.562335	0.5	0.375	0.5	-0.333333	0.959184	P	164
202	HVSSRCM-202	GCCTTGATATATGATGGATACCTTCC/TGGGCCAATAATCTTAACTTTTGC	chr2#46715342#46715392	2	2	0.75	1.6	0.562335	0.5	0.375	0.5	-0.333333	0.959184	P	169
203	HVSSRCM-203	TCCTTCAATTATCATTTGGGACGC/ACTTTTGTGATTCTAATTTGCGTTCC	chr2#46927522#46927569	2	2	0.75	1.6	0.562335	0.5	0.375	0.5	-0.333333	0.959184	P	116
204	HVSSRCM-204	ACGTGTTAATCAAATAGCTGGCC/CGTGTACGTAATTTAGGCGCC	chr2#47168409#47168454	1	1	1	1	0	0	0	0	#N/A	0	M	131
205	HVSSRCM-205	AGTTTCAGAATATTGAGTGGAGTATGC/TCTCAAATGAACTGTGATTGGCC	chr2#47537347#47537386	2	2	0.75	1.6	0.562335	0.5	0.375	0.5	-0.333333	0.959184	P	119
206	HVSSRCM-206	CCGCCTCTGCTCCTATTTCC/TGCTTCTTCATACCCCAGTGG	chr2#47898530#47898591	6	6	0.58333	2.66667	1.34979	0.833333	0.625	0.681818	-0.333333	0.877551	P	239
207	HVSSRCM-207	AGTTAGTGAAGAAATGAGTGCTCG/CGAATTGAATCGACAATATATACTGGC	chr2#48079957#48080008	3	3	0.66667	2	0.867563	0.666667	0.5	0.6	-0.333333	0.938776	P	142
208	HVSSRCM-208	TTAAAGTCAGAGATCCCTGATTGG/GGAACTCCGTGATTGGATGC	chr2#48082389#48082430	1	1	1	1	0	0	0	0	#N/A	0	M	143
209	HVSSRCM-209	GTGCATAATAATGAGCCCCGC/TCAATTTAGACTGGGGGCGC	chr2#48111693#48111740	3	3	0.66667	2	0.867563	0.666667	0.5	0.6	-0.333333	0.938776	P	178
210	HVSSRCM-210	GAAGTTTCAAGCCTCTCTGCG/GATTTAACAACTGCACTTATACTGACC	chr2#48210852#48210905	3	3	0.66667	2	0.867563	0.666667	0.5	0.6	-0.333333	0.938776	P	225
211	HVSSRCM-211	TGTTTGTTTGTTTTGTTACCCCC/TCATTTAACAACACGAAAATTCAGAGC	chr2#48229911#48229952	3	3	0.66667	2	0.867563	0.666667	0.5	0.6	-0.333333	0.938776	P	129
212	HVSSRCM-212	AGAATGCGAATGGTAGGGGG/CGTCATCTCCCTCCCTTGC	chr2#48360692#48360733	5	4	0.6	2.38095	1.0889	0.8	0.58	0.644444	-0.37931	0.857143	P	185
213	HVSSRCM-213	ACATATTTGAGTTTGACACGTATGC/ACATGCATGTAACTTAGCATTACCC	chr2#48763564#48763625	1	1	1	1	0	0	0	0	#N/A	0	M	174
214	HVSSRCM-214	AGCATTCGGATTGGAGTCGG/GCAAAATCTCCGGCTCAAGC	chr2#49034074#49034121	5	5	0.6	2.5	1.22753	0.8	0.6	0.666667	-0.333333	0.897959	P	179
215	HVSSRCM-215	TGCGGTTTAATAGAGTACATATACGC/AGACCGGCTGAAAGAACTGC	chr2#4910105#4910158	2	2	0.75	1.6	0.562335	0.5	0.375	0.5	-0.333333	0.959184	P	213
216	HVSSRCM-216	TCCTTGTTGTTGGAGTTGCG/TCATCGACTGCCATGTTCCG	chr2#49381009#49381065	3	3	0.66667	2	0.867563	0.666667	0.5	0.6	-0.333333	0.938776	P	173
217	HVSSRCM-217	TTAGTTGATGTAAATCCAATACACTGC/GGCAAAGATAATAAACGGGGGC	chr2#49406065#49406157	1	1	1	1	0	0	0	0	#N/A	0	M	164
218	HVSSRCM-218	AAACAGACACGTTGTGCAGC/ATGCCTCCAAATGAAGCACG	chr2#49425897#49425942	3	3	0.66667	2	0.867563	0.666667	0.5	0.6	-0.333333	0.938776	P	174
219	HVSSRCM-219	ACACTGTATTAGAGTGAGTCTTTTGG/CTTTCTCGGACTTCAGGGCC	chr2#49459539#49459600	3	3	0.66667	2	0.867563	0.666667	0.5	0.6	-0.333333	0.938776	P	209
220	HVSSRCM-220	GAAAGGCTGTTGATTCACATGC/TCTTCTGTCAAGTAAGGAATCTCCC	chr2#49569455#49569494	3	3	0.66667	2	0.867563	0.666667	0.5	0.6	-0.333333	0.938776	P	178
221	HVSSRCM-221	CCGCCCCAATCCATTAATCC/AGGGAGGAGAAGGAAGGTCC	chr2#49697306#49697347	2	2	0.75	1.6	0.562335	0.5	0.375	0.5	-0.333333	0.959184	P	151
222	HVSSRCM-222	TATGCACTGTACAGCCGTCG/GACTTGCCCACCTCCTTACC	chr2#49706790#49706841	2	2	0.75	1.6	0.562335	0.5	0.375	0.5	-0.333333	0.959184	P	108
223	HVSSRCM-223	ACATTTTATCAAAGACTTTCAACCGG/CTATTCAAACCTGCACCCACC	chr2#49728691#49728735	3	3	0.66667	2	0.867563	0.666667	0.5	0.6	-0.333333	0.938776	P	158
224	HVSSRCM-224	TGGAAACCCTCAGAACCAGG/TGAAATTAGACACACACACACGC	chr2#49800704#49800751	3	3	0.66667	2	0.867563	0.666667	0.5	0.6	-0.333333	0.938776	P	186
225	HVSSRCM-225	CACACACAGCAATAATAATAAGTCCC/ACAGAGATGTAAGTTACGTGTACG	chr2#49874928#49874979	1	1	1	1	0	0	0	0	#N/A	0	M	185
226	HVSSRCM-226	ACTTAAGAGAGCAGACATTGTTTCC/GTATGGTGCAGCAACGTACC	chr2#4996574#4996613	2	2	0.75	1.6	0.562335	0.5	0.375	0.5	-0.333333	0.959184	P	184
227	HVSSRCM-227	AGATGTGTGTGTATGTGCACG/AGAGAAAATTAATCACCACCTCCC	chr2#50036249#50036316	2	2	0.75	1.6	0.562335	0.5	0.375	0.5	-0.333333	0.959184	P	174
228	HVSSRCM-228	GTCTGTGTGTGTGTGTGTGC/CGTTCCTGTACTTTCATGAACTACG	chr2#50068371#50068416	3	3	0.66667	2	0.867563	0.666667	0.5	0.6	-0.333333	0.938776	P	109
229	HVSSRCM-229	TTTGGACAAAGTGAGGCAGC/ACCCTTCTACGTACACAGTAGC	chr2#5018753#5018816	1	1	1	1	0	0	0	0	#N/A	0	M	221
230	HVSSRCM-230	ACTCCTACCATAGTCCGTTGC/GTGTACTAGGTCTGACTCATTTGG	chr2#50245263#50245310	3	3	0.66667	2	0.867563	0.666667	0.5	0.6	-0.333333	0.938776	P	212
231	HVSSRCM-231	TTCACACATGGGAGAGAAAGC/CTCCACTTGCATGGTGATGG	chr2#50640814#50640853	3	3	0.66667	2	0.867563	0.666667	0.5	0.6	-0.333333	0.938776	P	170
232	HVSSRCM-232	GCATCCACAAACCAAACCCC/TAGTGAGGTTGGGTTGGTGG	chr2#50690445#50690484	3	3	0.66667	2	0.867563	0.666667	0.5	0.6	-0.333333	0.938776	P	164
233	HVSSRCM-233	TTTGCCCACCCTTAGCATGC/TCCTGGAATCTGGTTTGCCC	chr2#50878056#50878111	3	3	0.66667	2	0.867563	0.666667	0.5	0.6	-0.333333	0.938776	P	230
234	HVSSRCM-234	AAAGCACTGAGAGCCATAAGC/ACTTAAACGTTGAAGTTTTGAAGCC	chr2#50915561#50915610	3	3	0.66667	2	0.867563	0.666667	0.5	0.6	-0.333333	0.938776	P	157
235	HVSSRCM-235	ACAATTGTCGTACCATAAGCAGG/CCGTATGGTTCAAAGCCATCG	chr2#51002900#51002939	2	2	0.75	1.6	0.562335	0.5	0.375	0.5	-0.333333	0.959184	P	174
236	HVSSRCM-236	TCCAACTTCGGATGAGCACG/GATTGGTGAACACGTGCTACC	chr2#51171281#51171322	4	4	0.625	2.28571	1.07354	0.75	0.5625	0.642857	-0.333333	0.918367	P	142
237	HVSSRCM-237	GTGCACATAGTCGGAACTATATTCG/AGACAAAGTTGGGTGAGGCG	chr2#51222581#51222622	3	3	0.66667	2	0.867563	0.666667	0.5	0.6	-0.333333	0.938776	P	187
238	HVSSRCM-238	CACTTCCCCTTGCAAATGACC/AAACTCAGCATATTATTAATGACGACG	chr2#51296737#51296820	3	3	0.66667	2	0.867563	0.666667	0.5	0.6	-0.333333	0.938776	P	170
239	HVSSRCM-239	TGTTACTGCATGATCTATCTCAAAGC/ATGACTTAAGAGCTGCCGCC	chr2#51436469#51436512	3	3	0.66667	2	0.867563	0.666667	0.5	0.6	-0.333333	0.938776	P	195
240	HVSSRCM-240	CCCTACACACAAACATACACACG/GCTTCAAGTTCAATCTTGGTACTAAGG	chr2#51495855#51495902	2	2	0.75	1.6	0.562335	0.5	0.375	0.5	-0.333333	0.959184	P	237
241	HVSSRCM-241	GCCTCGCGTTTAGAATCACG/AAGAAGTTACAGCCAGGGCC	chr2#51633760#51633801	4	4	0.625	2.28571	1.07354	0.75	0.5625	0.642857	-0.333333	0.918367	P	177
242	HVSSRCM-242	ATGAAAAGAAGCGAGGAGGC/TCATATGCACGTAACTGCGC	chr2#52054417#52054506	4	3	0.625	2.13333	0.900256	0.75	0.53125	0.607143	-0.411765	0.877551	P	158
243	HVSSRCM-243	CCCACACTTTAAGATCGCGG/CACTTTTGTTGATGTGTGAGAACC	chr2#52092036#52092117	3	3	0.66667	2	0.867563	0.666667	0.5	0.6	-0.333333	0.938776	P	191
244	HVSSRCM-244	AACGAACCTGCAGTTTAGGC/AGGATTTCTATTAATTTGCTTGCCG	chr2#52167332#52167371	4	4	0.625	2.28571	1.07354	0.75	0.5625	0.642857	-0.333333	0.918367	P	136
245	HVSSRCM-245	TCCCACGTCATCAATTTTCATGC/ATAATGCTTTGAAACATAGAGGTGC	chr2#52296150#52296207	1	1	1	1	0	0	0	0	#N/A	0	M	161
246	HVSSRCM-246	AACAAACACCATACAAATTAGCCG/CATGCCTCACAATCACTGCC	chr2#52422547#52422588	5	5	0.6	2.5	1.22753	0.8	0.6	0.666667	-0.333333	0.897959	P	174
247	HVSSRCM-247	GTATGATTCTCCTGATCTAAATCAAGC/AGGCTACTGGTCTATGCTTGC	chr2#52543956#52544018	5	4	0.6	2.38095	1.0889	0.8	0.58	0.644444	-0.37931	0.857143	P	173
248	HVSSRCM-248	ATTCCATGCAACCGGTTTGG/GGGGTGGATTAAGTTTGCCC	chr2#52800335#52800420	1	1	1	1	0	0	0	0	#N/A	0	M	205
249	HVSSRCM-249	CGACTTAACAACATACCCCGC/TCCAACTGGAGAAGCTTGCC	chr2#52909141#52909180	1	1	1	1	0	0	0	0	#N/A	0	M	106
250	HVSSRCM-250	ACATACTCTGATCACCATTACAGC/TTTGAGTCCCTTTCCCTTGC	chr2#52920934#52920975	3	3	0.66667	2	0.867563	0.666667	0.5	0.6	-0.333333	0.938776	P	127
251	HVSSRCM-251	ACTTCTAAATTTGTTAACGACAGTGC/GTTTGAGCTTTGACTAACCCTCC	chr2#52934095#52934148	4	4	0.625	2.28571	1.07354	0.75	0.5625	0.642857	-0.333333	0.918367	P	147
252	HVSSRCM-252	ACTTTTAGATGAGAGGGGGCC/CTGGCCTCCTCTTTGTGGC	chr2#5403321#5403360	2	2	0.75	1.6	0.562335	0.5	0.375	0.5	-0.333333	0.959184	P	171
253	HVSSRCM-253	CACATACCAGAATGAAGCAATTTCC/ATTGTCCTATCTTACGCACTTCC	chr2#5666256#5666315	2	2	0.75	1.6	0.562335	0.5	0.375	0.5	-0.333333	0.959184	P	241
254	HVSSRCM-254	TCTCACTTTATTAAAAATGGCGATACC/TCACAAGCCACTTTCAACTTGC	chr2#5706594#5706633	2	2	0.75	1.6	0.562335	0.5	0.375	0.5	-0.333333	0.959184	P	231
255	HVSSRCM-255	GGGGGCTTGTAACTTGTAAAACC/GGGATTTTGCATTTTGGTTTTGGG	chr2#5721100#5721143	1	1	1	1	0	0	0	0	#N/A	0	M	220
256	HVSSRCM-256	AAGTGCAAAACATCGATATTAAGGG/CCATATTCTTTGGGTGTGCTCC	chr2#6095337#6095388	2	2	0.75	1.6	0.562335	0.5	0.375	0.5	-0.333333	0.959184	P	169
257	HVSSRCM-257	GCATTGAAGGTTCAGCTTCCC/GCCATGGGATCAAGTGTTCC	chr2#6727098#6727148	4	4	0.625	2.28571	1.07354	0.75	0.5625	0.642857	-0.333333	0.918367	P	145
258	HVSSRCM-258	TGGATTCCACTTTTCAGAGGC/TGAGCTGTGACTTTGTTCTTTGC	chr2#6911534#6911581	4	4	0.625	2.28571	1.07354	0.75	0.5625	0.642857	-0.333333	0.918367	P	175
259	HVSSRCM-259	TCATTCAGCCAGCCTTGGG/GTGATGCCACATCACCTCC	chr2#7115559#7115606	1	1	1	1	0	0	0	0	#N/A	0	M	173
260	HVSSRCM-260	AGGTTTTGAAATCTGCTGTCCC/ACCTGTTGGTTCATTCATTTGCC	chr2#814063#814104	4	4	0.625	2.28571	1.07354	0.75	0.5625	0.642857	-0.333333	0.918367	P	158
261	HVSSRCM-261	GCAATATTTTTGAGGCTGTGAATGG/AGTGGGTTGACAAGATGGGG	chr2#884296#884340	3	3	0.66667	2	0.867563	0.666667	0.5	0.6	-0.333333	0.938776	P	206
262	HVSSRCM-262	ACATAAGCTCATGTTCTATCACGG/TGGTTTCTTTATCGTGTAGCTCG	chr2#8898956#8899011	5	5	0.6	2.5	1.22753	0.8	0.6	0.666667	-0.333333	0.897959	P	202
263	HVSSRCM-263	TCATTGCAACTCTTCCCATTCC/AGTGCAAGATGATTCGAAAGTGG	chr2#9612575#9612620	2	2	0.75	1.6	0.562335	0.5	0.375	0.5	-0.333333	0.959184	P	200
264	HVSSRCM-264	TGAAATTGGACGGGCTGAGC/TTGACTAGTGGGTTCCCAAGG	chr2#9648118#9648177	1	1	1	1	0	0	0	0	#N/A	0	M	169
265	HVSSRCM-265	CTGTCCGTACATCTGGCTCC/CTAAGGTGAAATAACTCCAACATAACC	chr2#9666040#9666103	3	3	0.66667	2	0.867563	0.666667	0.5	0.6	-0.333333	0.938776	P	230
266	HVSSRCM-266	ACCACCAAGCCCTTTATCTCC/TTAACCTTTTGCCACTCTCCC	chr2#9765579#9765653	4	4	0.625	2.28571	1.07354	0.75	0.5625	0.642857	-0.333333	0.918367	P	148
267	HVSSRCM-267	CCTCGATTGAAAAGCTTTAAAGTTGG/GCCACCTTACAATTTGATACAGAGG	chr2#9805118#9805162	4	3	0.625	2.13333	0.900256	0.75	0.53125	0.607143	-0.411765	0.877551	P	105
			Mean	2.64848	2.56364	0.755506	1.74272	0.637715	0.48899	0.364376	0.438168	-0.34164	0.693012
	Chr-3		Locus	N	Na	MAF	Ne	I	Ho	He	uHe	F	PIC
268	HVSSRCM-268	TGTTTTCAGAGAAGACACAGAACG/CATGCATGTGTGGAGCTTGC	chr3#10797081#10797136	1	1	1	1	0	0	0	0	#N/A	0	M	141
269	HVSSRCM-269	AAAGTTTTCCAAAAATTTTCCCGC/TTGGCCTTTGTTTCCATGCG	chr3#11121085#11121130	2	2	0.75	1.6	0.562335	0.5	0.375	0.5	-0.333333	0.959184	P	157
270	HVSSRCM-270	AAAACGGTAAAAACGAAGCCG/TGGAGGCGCTTAAGGTATGG	chr3#11255475#11255520	1	1	1	1	0	0	0	0	#N/A	0	M	240
271	HVSSRCM-271	ACACGAGTTATTAAATCATCACTCCC/TCGTATTCTGTTTGCATCAAGGG	chr3#118533#118594	2	2	0.75	1.6	0.562335	0.5	0.375	0.5	-0.333333	0.959184	P	220
272	HVSSRCM-272	GAAAAAGAGAAGCGTCACGGG/TGGTTGTCATTAGGGTGGCC	chr3#12064744#12064789	3	2	0.83333	1.38462	0.450561	0.333333	0.277778	0.333333	-0.2	0.897959	P	164
273	HVSSRCM-273	TGGTGTCTACATAAGGAAAAGGC/GGGTCATGCACTTTTGTACTCC	chr3#12557004#12557051	2	2	0.75	1.6	0.562335	0.5	0.375	0.5	-0.333333	0.959184	P	199
274	HVSSRCM-274	TCATCCCTTTTATTCAACTCTTCGG/TGATGAATTTTGTGCCCCTAAGC	chr3#13082500#13082563	3	3	0.66667	2	0.867563	0.666667	0.5	0.6	-0.333333	0.938776	P	226
275	HVSSRCM-275	TGAGCCTCAACGTCATCAGG/TCCCCTCAAAAGGAAAATGAAGC	chr3#13884061#13884141	2	2	0.75	1.6	0.562335	0.5	0.375	0.5	-0.333333	0.959184	P	174
276	HVSSRCM-276	CAGAGTGACGCTCCACAACC/TTCGGTCCACATTTTTGGGC	chr3#13885722#13885775	4	4	0.625	2.28571	1.07354	0.75	0.5625	0.642857	-0.333333	0.918367	P	209
277	HVSSRCM-277	CACACTTCCCTTACATCATCGC/ATATGTTAAACACGGAAAATGGTCC	chr3#14650657#14650698	2	2	0.75	1.6	0.562335	0.5	0.375	0.5	-0.333333	0.959184	P	189
278	HVSSRCM-278	TACAGATTCAGCTGCCCACG/TGGTACTCATCACGTGTCGG	chr3#14925494#14925547	1	1	1	1	0	0	0	0	#N/A	0	M	112
279	HVSSRCM-279	GTTTTTGGCACTAGCTTACTTAACG/AGTAAGAAAAGGCAAGGAGAGC	chr3#14967451#14967501	2	2	0.75	1.6	0.562335	0.5	0.375	0.5	-0.333333	0.959184	P	162
280	HVSSRCM-280	CACCCATTTATAACTTTGTAACGTCG/ACAAGCCCCTGAGTCAAACG	chr3#15340917#15340958	3	3	0.66667	2	0.867563	0.666667	0.5	0.6	-0.333333	0.938776	P	164
281	HVSSRCM-281	CACTTTTCACTACCAATCTCTCTTCC/GTGCCTTGACTCTCAGTATTGC	chr3#16568479#16568526	1	1	1	1	0	0	0	0	#N/A	0	M	186
282	HVSSRCM-282	GGAGTCTTAGACACACCAATGC/CTTCTTCATCGTCGTCGTCG	chr3#16671686#16671736	1	1	1	1	0	0	0	0	#N/A	0	M	148
283	HVSSRCM-283	CGTGAGCATTATTTCACAATTATATGC/CTCATCTTTCCTGCTGTCGC	chr3#16997631#16997678	4	4	0.625	2.28571	1.07354	0.75	0.5625	0.642857	-0.333333	0.918367	P	216
284	HVSSRCM-284	CTCATTGACAGACATGCCCG/TGTATGGTTGCAGGTTGGGG	chr3#17008597#17008665	3	3	0.66667	2	0.867563	0.666667	0.5	0.6	-0.333333	0.938776	P	200
285	HVSSRCM-285	TTGGTAGTTTTGGGTCGGCC/TGACGTGAGCATATTCCGGG	chr3#17197002#17197064	2	2	0.75	1.6	0.562335	0.5	0.375	0.5	-0.333333	0.959184	P	149
286	HVSSRCM-286	GCAATTGCAGGGTCGTATGC/CCAATGTCAACACCATCGCC	chr3#1789968#1790015	4	4	0.625	2.28571	1.07354	0.75	0.5625	0.642857	-0.333333	0.918367	P	146
287	HVSSRCM-287	TGCAAATGTCAAGCAACTTGC/ATGATGTCCCAAAAGCGTGG	chr3#17984930#17984986	3	2	0.66667	1.8	0.636514	0.666667	0.444444	0.533333	-0.5	0.897959	P	223
288	HVSSRCM-288	GCAAACCGAACACTAACATAACG/GAGTAGTTTTCTGGTCCAACGG	chr3#18978143#18978204	4	4	0.625	2.28571	1.07354	0.75	0.5625	0.642857	-0.333333	0.918367	P	147
289	HVSSRCM-289	TTACCCTTTGCTGAAGAATTTGC/AACTAAAATTCAGTCGCATGAGC	chr3#19086810#19086857	4	4	0.625	2.28571	1.07354	0.75	0.5625	0.642857	-0.333333	0.918367	P	187
290	HVSSRCM-290	TCTAGCATGCCTAACTTCAATAGG/AGGGATTGGAAACATCTATGCC	chr3#19129648#19129703	4	4	0.625	2.28571	1.07354	0.75	0.5625	0.642857	-0.333333	0.918367	P	173
291	HVSSRCM-291	CCTGGTGAGTTATTACCTTTCTTTGC/CGCAACGACTTATTGGTGGG	chr3#19136776#19136841	3	3	0.66667	2	0.867563	0.666667	0.5	0.6	-0.333333	0.938776	P	210
292	HVSSRCM-292	GTGGCAGAGTCTCTTGAGGG/GTTTATTTTGCCCTCCAGCGG	chr3#19683171#19683254	3	3	0.66667	2	0.867563	0.666667	0.5	0.6	-0.333333	0.938776	P	228
293	HVSSRCM-293	TGAAACTTATTGCGCGTTTTCC/AATCCATGATGACCAGGCGG	chr3#21584115#21584156	4	4	0.625	2.28571	1.07354	0.75	0.5625	0.642857	-0.333333	0.918367	P	179
294	HVSSRCM-294	TGAATTTCCTTTGGGATTAGAGAAACC/GGCGCCCCTTTATAAACTCG	chr3#21594335#21594374	3	3	0.66667	2	0.867563	0.666667	0.5	0.6	-0.333333	0.938776	P	162
295	HVSSRCM-295	AGCTCATCAGTTGCACTTGC/CTGGGGGTGTCAAAAGGTCC	chr3#21881697#21881738	3	3	0.66667	2	0.867563	0.666667	0.5	0.6	-0.333333	0.938776	P	156
296	HVSSRCM-296	CACATCACCTCCTCAAGTCCC/AGCCACTGATTCTTGGAAGC	chr3#22770135#22770196	2	2	0.75	1.6	0.562335	0.5	0.375	0.5	-0.333333	0.959184	P	138
297	HVSSRCM-297	TCTCTCCTTCATGCACACCC/TTTTGCAAAAGTGTTCATACCCC	chr3#23253193#23253232	2	2	0.75	1.6	0.562335	0.5	0.375	0.5	-0.333333	0.959184	P	123
298	HVSSRCM-298	TGGAAGTCAAACTAGCTGCG/CATCATGTAGCAATGATCGGGG	chr3#23378878#23378925	3	3	0.66667	2	0.867563	0.666667	0.5	0.6	-0.333333	0.938776	P	106
299	HVSSRCM-299	AGAAACCCACCACTTCGACC/CTGAACTCCTCTGCTCTGGC	chr3#23494645#23494689	2	2	0.75	1.6	0.562335	0.5	0.375	0.5	-0.333333	0.959184	P	216
300	HVSSRCM-300	CGCAGCCTCTTTTTCTCTTGG/ACGGAGACCATTTTGGATTGG	chr3#23607193#23607238	4	4	0.625	2.28571	1.07354	0.75	0.5625	0.642857	-0.333333	0.918367	P	207
301	HVSSRCM-301	GCTTCTTGTGTTCTCTAACAGGG/CACACACACACCCCTCTACC	chr3#24158144#24158199	1	1	1	1	0	0	0	0	#N/A	0	M	239
302	HVSSRCM-302	GCTTTATGTATGAAAAACACACAGACG/CGTTCCGATTCTATTTTAGTAAACGC	chr3#24201693#24201734	2	2	0.75	1.6	0.562335	0.5	0.375	0.5	-0.333333	0.959184	P	209
303	HVSSRCM-303	CAAGCCCTCCACGTGTAACC/TGCTCCTCTCTTCTTGCTCC	chr3#24343427#24343468	1	1	1	1	0	0	0	0	#N/A	0	M	217
304	HVSSRCM-304	TGATCATGGTTCAATTGTTACTCCG/CGAGAAAGTCAGAAAACTCACGG	chr3#24454656#24454697	2	1	1	1	0	0	0	0	#N/A	0	M	127
305	HVSSRCM-305	ATGTTTGGCATGACAACCCC/GCAAATAATTCAAGCCGCTTCC	chr3#24667315#24667356	3	3	0.66667	2	0.867563	0.666667	0.5	0.6	-0.333333	0.938776	P	148
306	HVSSRCM-306	TCCCACTTAACTAGCGTGTACC/CGTGAGCGGACTCTCTTACC	chr3#24800007#24800060	1	1	1	1	0	0	0	0	#N/A	0	M	229
307	HVSSRCM-307	CCAGAAATTCAGTGAGGCCG/ACACGTAACAGAAAGAAAAAGAAACG	chr3#24866434#24866473	2	1	1	1	0	0	0	0	#N/A	0	M	175
308	HVSSRCM-308	TTTGTGTGCTATTTGTTAGTCGC/GGGAGTAACTTACTTTCTAAATTGTGC	chr3#24945848#24945915	1	1	1	1	0	0	0	0	#N/A	0	M	212
309	HVSSRCM-309	CATCGACCACCAAAGAGTTCG/TCTGCTTTCTACGTTGGAAAAGC	chr3#25379415#25379460	3	3	0.66667	2	0.867563	0.666667	0.5	0.6	-0.333333	0.938776	P	204
310	HVSSRCM-310	ACCCTGATTTGTTTTCCGCC/TGCACATCAAAAATCTTTTGCCC	chr3#25629459#25629518	2	2	0.75	1.6	0.562335	0.5	0.375	0.5	-0.333333	0.959184	P	191
311	HVSSRCM-311	TCCCGCACTTTAAAATCCTGG/ATTCCATCGATCGTCGTGGG	chr3#2608691#2608736	4	3	0.625	2.13333	0.900256	0.75	0.53125	0.607143	-0.411765	0.877551	P	173
312	HVSSRCM-312	CATAACGATCGAGTCTCTTGCC/AGAGAGATGGGTTCGGTTCG	chr3#26522196#26522235	4	4	0.625	2.28571	1.07354	0.75	0.5625	0.642857	-0.333333	0.918367	P	137
313	HVSSRCM-313	GTATGGTTATGATTCATTTCTTGAGGG/TGATGAGAGAGAATTGTGGAATCC	chr3#26899490#26899543	4	4	0.625	2.28571	1.07354	0.75	0.5625	0.642857	-0.333333	0.918367	P	185
314	HVSSRCM-314	TATGATGGCGGAGTAGCAGC/CTCAGAGGATTTGTCCTTTGCG	chr3#27334857#27334896	3	3	0.66667	2	0.867563	0.666667	0.5	0.6	-0.333333	0.938776	P	144
315	HVSSRCM-315	TGATTAATTGTGGGTTGCATGC/GTCCCTTTCACTTGTGAATTAAAATCC	chr3#27367900#27367983	1	1	1	1	0	0	0	0	#N/A	0	M	159
316	HVSSRCM-316	CATAGAATTGGAACCCACTACTGC/CCATTCACATACATGGAGAGAGC	chr3#27634641#27634688	3	3	0.66667	2	0.867563	0.666667	0.5	0.6	-0.333333	0.938776	P	122
317	HVSSRCM-317	AAGCGGAGGGAATTATTCATGG/GCGTCATGTACTAGAGCCCC	chr3#27658862#27658923	2	2	0.75	1.6	0.562335	0.5	0.375	0.5	-0.333333	0.959184	P	129
318	HVSSRCM-318	CGATCACGAAAGAAAATGCTTCC/CCCTTAGTTATGTTTGGCATTTTGG	chr3#28056691#28056747	2	2	0.75	1.6	0.562335	0.5	0.375	0.5	-0.333333	0.959184	P	211
319	HVSSRCM-319	AATTCGCAGGAGATGGAGGC/AATCCAAGCTGCCGTTTTGC	chr3#28358440#28358547	2	2	0.75	1.6	0.562335	0.5	0.375	0.5	-0.333333	0.959184	P	247
320	HVSSRCM-320	AAAAGAGTTGTGGGGGTGGC/AGCTGCTTCATCATAAAGAAGTCG	chr3#28477739#28477784	1	1	1	1	0	0	0	0	#N/A	0	M	190
321	HVSSRCM-321	TGCGACAATGAGAACTTTAGGC/AGACGTACGTAGACAGCAGC	chr3#28531817#28531856	2	2	0.75	1.6	0.562335	0.5	0.375	0.5	-0.333333	0.959184	P	194
322	HVSSRCM-322	AAGAGGCAGCAAGTTACAGC/TGCAATAGTTAGTGGTCAAATTTCC	chr3#29577452#29577499	2	2	0.75	1.6	0.562335	0.5	0.375	0.5	-0.333333	0.959184	P	177
323	HVSSRCM-323	ACTCATTATGAAGCAGAGAAGACG/ATTCACACGTAACAACGCGC	chr3#29969230#29969286	4	4	0.625	2.28571	1.07354	0.75	0.5625	0.642857	-0.333333	0.918367	P	199
324	HVSSRCM-324	AAATGCTCCATTAATATGTCCATGC/TGCAATAACCTTGAAACAATCTTGG	chr3#30070905#30070952	2	2	0.75	1.6	0.562335	0.5	0.375	0.5	-0.333333	0.959184	P	167
325	HVSSRCM-325	CACAATCGCATTGGCCAAGG/GGTTTCTAATTCCCAAGACTGCC	chr3#30097696#30097755	3	3	0.66667	2	0.867563	0.666667	0.5	0.6	-0.333333	0.938776	P	220
326	HVSSRCM-326	TCTCTGTCAGCGTCTAACAGC/TATGACGACCGAATGCTTGC	chr3#30134910#30134972	3	3	0.66667	2	0.867563	0.666667	0.5	0.6	-0.333333	0.938776	P	180
327	HVSSRCM-327	AGGAAAAAGGGCCCCAATCC/CGATGTGACAGCAACGATGG	chr3#30161345#30161384	3	3	0.66667	2	0.867563	0.666667	0.5	0.6	-0.333333	0.938776	P	139
328	HVSSRCM-328	CGAATTCAAGAAGATTATTCAGCGC/TTCAGAACAAAAGTGGGGGC	chr3#30167249#30167293	3	3	0.66667	2	0.867563	0.666667	0.5	0.6	-0.333333	0.938776	P	170
329	HVSSRCM-329	ACACACATCATTCATGATTCAAGC/TGGTGACGTTACAATAACTGGG	chr3#30177441#30177490	2	2	0.75	1.6	0.562335	0.5	0.375	0.5	-0.333333	0.959184	P	177
330	HVSSRCM-330	GAGGAGTGGTGGGGTTAACG/CAATCTCAAACAGGCTACGGC	chr3#30204731#30204770	3	3	0.66667	2	0.867563	0.666667	0.5	0.6	-0.333333	0.938776	P	216
331	HVSSRCM-331	ACTCTGAACAACCCGAATGC/GACAGAACAGAATGACGCAGC	chr3#3246267#3246314	1	1	1	1	0	0	0	0	#N/A	0	M	221
332	HVSSRCM-332	CCATCGGTGGCTTTTAACCC/ACATGGTGGGAGAAAGATGACC	chr3#4772769#4772810	2	2	0.75	1.6	0.562335	0.5	0.375	0.5	-0.333333	0.959184	P	119
333	HVSSRCM-333	CACACTCCTCACCAAAAGCG/CGGTTGCCGCCATATAAACG	chr3#4815569#4815612	3	3	0.66667	2	0.867563	0.666667	0.5	0.6	-0.333333	0.938776	P	167
334	HVSSRCM-334	CCTACATCCACGAGACCACG/GACTGTGAAAATTGATGAATTTTTGGG	chr3#5057357#5057398	1	1	1	1	0	0	0	0	#N/A	0	M	123
335	HVSSRCM-335	CGACGATATTCATAGAAGGTGTTGG/GCACACGCACACACATGC	chr3#5154744#5154824	1	1	1	1	0	0	0	0	#N/A	0	M	232
336	HVSSRCM-336	TGTTAAAAGCGGAAAATGGTGC/TGAGCTGAAAAGTGAGGCCC	chr3#5808734#5808787	1	1	1	1	0	0	0	0	#N/A	0	M	240
337	HVSSRCM-337	TGCTATCCGGTAAAGGAATAGGC/GGATTGCCTCATCTTTGTCTGG	chr3#7675953#7675992	4	3	0.75	1.68421	0.735622	0.5	0.40625	0.464286	-0.230769	0.877551	P	188
338	HVSSRCM-338	CCACATCACCTCCTCAAGTCC/TGTCCTTTTACATACAGTCCCCC	chr3#7754359#7754400	1	1	1	1	0	0	0	0	#N/A	0	M	100
339	HVSSRCM-339	CTCGTATCGAACTCGGAGGC/AGAATGACCTAGACGCAACCG	chr3#7880887#7880940	2	2	0.75	1.6	0.562335	0.5	0.375	0.5	-0.333333	0.959184	P	238
340	HVSSRCM-340	AACTCCCCAGAAGCAAGTGG/TGAACATTTCTCTGTGCTCCC	chr3#7959050#7959097	4	4	0.625	2.28571	1.07354	0.75	0.5625	0.642857	-0.333333	0.918367	P	208
341	HVSSRCM-341	TCTCCAGCAAACCAACTTGG/TATACATGGCAGCAGGGTCG	chr3#8953786#8953857	3	3	0.66667	2	0.867563	0.666667	0.5	0.6	-0.333333	0.938776	P	158
342	HVSSRCM-342	TGGCATGACGCTATTGATCC/CTAAACCATATGGCTTAATAGCTTTCC	chr3#9010000#9010039	4	4	0.625	2.28571	1.07354	0.75	0.5625	0.642857	-0.333333	0.918367	P	194
343	HVSSRCM-343	TGACATCTGCTAGGAGAGAATACC/TGGGAAAGTTGTTAAATCGTGTGG	chr3#9010613#9010656	4	4	0.625	2.28571	1.07354	0.75	0.5625	0.642857	-0.333333	0.918367	P	125
344	HVSSRCM-344	GCAGGAAGGAAAGAAGAAGACG/CGCCTTCTTCCTTCTGTTGC	chr3#9210482#9210523	2	2	0.75	1.6	0.562335	0.5	0.375	0.5	-0.333333	0.938776	P	138
345	HVSSRCM-345	ACCAAAAGCATGGCCCTCG/AGGAATTTTATCTCTCCGGCCC	chr3#9286355#9286402	3	3	0.66667	2	0.867563	0.666667	0.5	0.6	-0.333333	0.959184	P	183
346	HVSSRCM-346	ACCATCAAGAGTACTGTTCTCGG/TGGTTTGATCTAGGCTGGTGC	chr3#9492955#9492998	3	3	0.66667	2	0.867563	0.666667	0.5	0.6	-0.333333	0.938776	P	154
			Mean	2.49367	2.41772	0.761077	1.69876	0.611934	0.477848	0.358034	0.437191	-0.333484	0.724361
	Chr-4		Locus	N	Na	MAF	Ne	I	Ho	He	uHe	F	PIC
347	HVSSRCM-347	GGGTTTAGGTCGATAGGAGAGG/TCAAAGCATGTTGTGAGTTCGG	chr4#10592610#10592655	1	1	1	1	0	0	0	0	#N/A	0	M	166
348	HVSSRCM-348	AGAACAGAAATCAATGTAAGCATTCC/CGTAGTTAACTGCTGTTCAACCC	chr4#10592818#10592923	1	1	1	1	0	0	0	0	#N/A	0	M	239
349	HVSSRCM-349	AGACTAGTCTATTGAACAACGACC/GTTTGTTGTGTGGGCTACTCC	chr4#10753033#10753086	1	1	1	1	0	0	0	0	#N/A	0	M	175
350	HVSSRCM-350	TTGGGTCCCAAAGCACGC/AGCTGGACAGGGTTTGAATCC	chr4#10910289#10910426	1	1	1	1	0	0	0	0	#N/A	0	M	275
351	HVSSRCM-351	CTCTTTTCTGGGTTTCTTCTGGG/ACTAATAAGAACAACCCCTGACCC	chr4#11296641#11296700	5	5	0.6	2.5	1.22753	0.8	0.6	0.666667	-0.333333	0.897959	P	128
352	HVSSRCM-352	ACGTTCAACCTTATTTTCATTCCG/TGAACCCACCAAACCCACC	chr4#11601161#11601246	5	5	0.6	2.5	1.22753	0.8	0.6	0.666667	-0.333333	0.897959	P	220
353	HVSSRCM-353	TAGATGAGAATGGTGCCCCC/TTGGAGAGTAACCCTTTTTGTCC	chr4#11949046#11949113	1	1	1	1	0	0	0	0	#N/A	0	M	187
354	HVSSRCM-354	TCCCGTACTTTAAGATCACGTACC/AGCTTTCCCTGACTTTCCCG	chr4#1196284#1196335	1	1	1	1	0	0	0	0	#N/A	0	M	136
355	HVSSRCM-355	AGTTCAGGTATTACCAGGTGCC/TGAAGGCTCCTTGCTAACCC	chr4#12159386#12159430	4	4	0.625	2.28571	1.07354	0.75	0.5625	0.642857	-0.333333	0.918367	P	125
356	HVSSRCM-356	TCAACTGAGTCTACTCCTTCACC/GGCATCGAGTCTTGGAGTGC	chr4#12246535#12246578	1	1	1	1	0	0	0	0	#N/A	0	M	177
357	HVSSRCM-357	AGCTTTTTCGAACTTTCCCGC/TCCCACTCCAATATAGAGTATCACC	chr4#12307597#12307664	1	1	1	1	0	0	0	0	#N/A	0	M	239
358	HVSSRCM-358	GTTGGTGTGTTTGCTGGTGG/AGTATGGCTTGTTTGGCAGC	chr4#13616405#13616446	5	5	0.6	2.5	1.22753	0.8	0.6	0.666667	-0.333333	0.897959	P	149
359	HVSSRCM-359	ACAACTTAAGCATCGTCAGGC/TCCTACAGGTTTGATGGGAGG	chr4#13748099#13748154	3	3	0.66667	2	0.867563	0.666667	0.5	0.6	-0.333333	0.938776	P	214
360	HVSSRCM-360	TTGTATTCAAGCCGTGGCCC/TGACTGTGAGTAGCTATGACCG	chr4#1381132#1381173	3	3	0.66667	2	0.867563	0.666667	0.5	0.6	-0.333333	0.938776	P	115
361	HVSSRCM-361	AACTTATCTAACCCAACTCAACCC/AATCTTTGGGATTTTACAATTGAGGG	chr4#13881126#13881185	4	4	0.625	2.28571	1.07354	0.75	0.5625	0.642857	-0.333333	0.918367	P	164
362	HVSSRCM-362	ATTCTCTGCAGCAGTTCAGC/ATTGAAGCATTTTCCCCGCG	chr4#1443756#1443819	2	2	0.75	1.6	0.562335	0.5	0.375	0.5	-0.333333	0.959184	P	184
363	HVSSRCM-363	TGGATGACTAGTAAATGAAAGCTAGC/AGCTGGTAATAAATGTGCTTTATGC	chr4#14503816#14503865	4	4	0.625	2.28571	1.07354	0.75	0.5625	0.642857	-0.333333	0.918367	P	161
364	HVSSRCM-364	CGGTGATCAGTTTTAGCGCG/TCAGTATACAACAGGGAGTTTAGGG	chr4#14710908#14710959	2	2	0.75	1.6	0.562335	0.5	0.375	0.5	-0.333333	0.959184	P	173
365	HVSSRCM-365	AGCAGAGATGGAGCATCAGC/TTGTCAAAGTATGTGCCGCC	chr4#14772954#14772999	1	1	1	1	0	0	0	0	#N/A	0	M	167
366	HVSSRCM-366	TGTTAGGGTTCGGGTTGTGG/TGCTACTCCCGATATCCCCC	chr4#14861735#14861774	2	2	0.75	1.6	0.562335	0.5	0.375	0.5	-0.333333	0.959184	P	126
367	HVSSRCM-367	GGAGCCGTGGATCAGAAGG/CAGCTTCACCTCACCTCTCG	chr4#1496210#1496255	5	5	0.6	2.5	1.22753	0.8	0.6	0.666667	-0.333333	0.897959	P	244
368	HVSSRCM-368	TTATCCAACCCGACCAACCC/ACTTCAATAGCGTAAAATATTGGTGG	chr4#15653780#15653825	1	1	1	1	0	0	0	0	#N/A	0	M	162
369	HVSSRCM-369	CCTGATTGTTGTATCTTTGTGGC/GTGCGAGAAAACTTTAAAACCGC	chr4#16330792#16330855	1	1	1	1	0	0	0	0	#N/A	0	M	246
370	HVSSRCM-370	CTACAATACCCTCCCACGCC/ACTGAGAATGAGAATGTGAAGCC	chr4#1668605#1668664	3	3	0.66667	2	0.867563	0.666667	0.5	0.6	-0.333333	0.938776	P	164
371	HVSSRCM-371	GCGTCGTCATTATTTACCCTAAATCC/TGAATGCGAACTGCGAAGTCG	chr4#16849817#16849870	4	4	0.625	2.28571	1.07354	0.75	0.5625	0.642857	-0.333333	0.918367	P	157
372	HVSSRCM-372	AGTCCAAGATGATTCGAAAGTGG/ACGAAATGTTTCCAGCTGCG	chr4#16883133#16883184	3	2	0.66667	1.8	0.636514	0.666667	0.444444	0.533333	-0.5	0.897959	P	197
373	HVSSRCM-373	AGCCGCATATAAAGCAAGGC/TGTTCCTTTTCCTTTTACTCACTGC	chr4#17414346#17414427	3	2	0.66667	1.8	0.636514	0.666667	0.444444	0.533333	-0.5	0.897959	P	222
374	HVSSRCM-374	AGGACCAGCTGAAAATTAATGCC/TGCTCGTTTGATTCTTTTCAGC	chr4#1761094#1761153	1	1	1	1	0	0	0	0	#N/A	0	M	208
375	HVSSRCM-375	CTGAAATGAAAGACGGGGCG/ACTGTTTGGTTTCTAGAGTTTCCC	chr4#1767876#1767920	3	2	0.66667	1.8	0.636514	0.666667	0.444444	0.533333	-0.5	0.897959	P	221
376	HVSSRCM-376	AACTGTATGTTTTAACGACATGTCC/TAGCTAGGTATTCGCTGCCG	chr4#18133276#18133351	3	3	0.66667	2	0.867563	0.666667	0.5	0.6	-0.333333	0.938776	P	238
377	HVSSRCM-377	GCCCCCAAATTTAATATCAGGCC/AGCAAGTAAAAGCGGCAACC	chr4#1823665#1823740	3	3	0.66667	2	0.867563	0.666667	0.5	0.6	-0.333333	0.938776	P	163
378	HVSSRCM-378	ATCTGGGTTTCCACTTCCGG/TCGAGAATCCACAACGTAATATCC	chr4#18497629#18497670	1	1	1	1	0	0	0	0	#N/A	0	M	171
379	HVSSRCM-379	CCCCTCCCCTCACTTTTAGC/GTGGAAAGTGTGTGAGTGTCC	chr4#18653322#18653389	1	1	1	1	0	0	0	0	#N/A	0	M	260
380	HVSSRCM-380	CTCAATCCCACAAGTAAAAACACC/CTTCCCCTTGGCTCTGATACC	chr4#18653390#18653433	1	1	1	1	0	0	0	0	#N/A	0	M	236
381	HVSSRCM-381	ACATATTTATTATTTCTCACGTGCAGC/AGCGTAATCTCAAATGGTGGC	chr4#18710930#18710983	1	1	1	1	0	0	0	0	#N/A	0	M	132
382	HVSSRCM-382	ATGGTCAACGTCACATATAGACC/GCACTTAAAACCTTTGGTAGTAATACC	chr4#19003965#19004008	2	2	0.75	1.6	0.562335	0.5	0.375	0.5	-0.333333	0.959184	P	149
383	HVSSRCM-383	TGTCCTACATCAGTTTCCTTCCC/TCCTACAGAAAATCAACAACAATGC	chr4#19284338#19284397	2	2	0.75	1.6	0.562335	0.5	0.375	0.5	-0.333333	0.959184	P	171
384	HVSSRCM-384	TGGACCGCTTGATCTTCTCG/TCGAGACTCGCTAGGTTTGC	chr4#2049267#2049310	5	5	0.6	2.5	1.22753	0.8	0.6	0.666667	-0.333333	0.897959	P	210
385	HVSSRCM-385	ACGAAACTGGAGGAACGTGG/AGATGCTCTAACACACACCCC	chr4#20501509#20501553	1	1	1	1	0	0	0	0	#N/A	0	M	194
386	HVSSRCM-386	AGGTTGATTTCATAATTTTGGGCC/CTGGATCTGGATTTTGCATCCC	chr4#22136188#22136257	1	1	1	1	0	0	0	0	#N/A	0	M	191
387	HVSSRCM-387	TCCAACGGTCATTTAGGTAAAGG/AGTCTGAAAAATCTTTAAAACCATGCG	chr4#22367991#22368038	1	1	1	1	0	0	0	0	#N/A	0	M	197
388	HVSSRCM-388	ACACTGTCTCTCACCTGTTGC/CAACTGCACTGAAACCCACC	chr4#22444043#22444098	2	2	0.75	1.6	0.562335	0.5	0.375	0.5	-0.333333	0.959184	P	155
389	HVSSRCM-389	TCCGTTTAACATTGTATAGCTGTGC/GGTTTCCCAATTGCCCTTGC	chr4#2255520#2255567	3	3	0.66667	2	0.867563	0.666667	0.5	0.6	-0.333333	0.938776	P	222
390	HVSSRCM-390	TGATTGGGAATCAATTTGGGCG/GAATTCCTAGCCTCCACCCC	chr4#23301806#23301853	3	3	0.66667	2	0.867563	0.666667	0.5	0.6	-0.333333	0.938776	P	159
391	HVSSRCM-391	TTTTGATATTGGTTTCACCGATCG/CTAATCCAACCCCACCATGC	chr4#23517795#23517839	3	3	0.66667	2	0.867563	0.666667	0.5	0.6	-0.333333	0.938776	P	183
392	HVSSRCM-392	CGGCTCCTACCTTCGAAACG/GTAGCTGGTAAGGCTGTTGC	chr4#23572969#23573010	2	2	0.75	1.6	0.562335	0.5	0.375	0.5	-0.333333	0.959184	P	203
393	HVSSRCM-393	TCTCATTCCCACAACCAGCG/ACACAGTTATGAGCTTCACACG	chr4#23642543#23642582	2	2	0.75	1.6	0.562335	0.5	0.375	0.5	-0.333333	0.959184	P	178
394	HVSSRCM-394	ACAAAAGACTACAATAATCCCACCC/TTGTGTAGAAAACTTCTCAGAATGC	chr4#24063789#24063848	2	2	0.75	1.6	0.562335	0.5	0.375	0.5	-0.333333	0.959184	P	147
395	HVSSRCM-395	GAGTGCAAGCAACAATTTTGGG/CATGGGTTGTGGGTTTATGTCC	chr4#24272439#24272494	1	1	1	1	0	0	0	0	#N/A	0	M	141
396	HVSSRCM-396	TGTGTGTGTGTCACTTTTAGGC/TGTCCCTTCAACCATTACAGTCC	chr4#24274838#24274891	1	1	1	1	0	0	0	0	#N/A	0	M	116
397	HVSSRCM-397	GAGCTCTGCCATAAAACCTGC/CGAAAGCGACCCTGACCC	chr4#24419908#24419947	3	2	0.66667	1.8	0.636514	0.666667	0.444444	0.533333	-0.5	0.897959	P	183
398	HVSSRCM-398	TGGGAGCTGCTTTCTACTCC/ACAAAATCAAAGCGCTTCTGC	chr4#24480216#24480259	4	4	0.625	2.28571	1.07354	0.75	0.5625	0.642857	-0.333333	0.918367	P	140
399	HVSSRCM-399	TCTCGTCTTCTCTGATGCCG/GAGCCGAAATCAATGTGACGG	chr4#24519945#24519990	2	2	0.75	1.6	0.562335	0.5	0.375	0.5	-0.333333	0.959184	P	194
400	HVSSRCM-400	TTGATTTCTTCTGCTAGTTAATAAGCC/TACTTACTGCTGCTGGTGCC	chr4#2468519#2468558	5	5	0.6	2.5	1.22753	0.8	0.6	0.666667	-0.333333	0.897959	P	202
401	HVSSRCM-401	AGCAGACAAGTATGAAAGAGAAGC/GCGACCCCATTCCTTGTCC	chr4#24791069#24791116	4	4	0.625	2.28571	1.07354	0.75	0.5625	0.642857	-0.333333	0.918367	P	217
402	HVSSRCM-402	TCAAAATCCCTCGCGATCCC/GGTAGTAGCAGGCAGTGTCG	chr4#24812663#24812706	3	3	0.66667	2	0.867563	0.666667	0.5	0.6	-0.333333	0.938776	P	132
403	HVSSRCM-403	CTACGCCCTAAACCCACTCC/ACATCACAAGTGAAGTGGCC	chr4#24989106#24989165	1	1	1	1	0	0	0	0	#N/A	0	M	211
404	HVSSRCM-404	CAGGTTTGAACACGAGGAGC/GTCATGTGACTACCTACTTCAAATGG	chr4#25006498#25006554	1	1	1	1	0	0	0	0	#N/A	0	M	224
405	HVSSRCM-405	AGTATGTCACTGGCTCACTGC/CACTACTTTTAACAAAATGAGAATGCC	chr4#25246059#25246118	2	2	0.75	1.6	0.562335	0.5	0.375	0.5	-0.333333	0.959184	P	169
406	HVSSRCM-406	ACCTCCTTACCGAACATATGCG/TGTGAAAGCATTACCTCTGTGG	chr4#25546583#25546690	4	4	0.625	2.28571	1.07354	0.75	0.5625	0.642857	-0.333333	0.918367	P	240
407	HVSSRCM-407	AAATGCTGAAGCTTTGCCCC/ACAGTAGTAGAACAGATTAACCATGG	chr4#25625045#25625088	5	5	0.6	2.5	1.22753	0.8	0.6	0.666667	-0.333333	0.897959	P	232
408	HVSSRCM-408	AACAAACTCAACCGTTATTGAAGC/TTGGAGCAACAGAGAGCACC	chr4#25693594#25693657	4	3	0.625	2.13333	0.900256	0.75	0.53125	0.607143	-0.411765	0.877551	P	170
409	HVSSRCM-409	AACCTGTCTGTTGTCCACCC/ACAACTTAAAGCGCTTAAATCATATGG	chr4#25699399#25699448	1	1	1	1	0	0	0	0	#N/A	0	M	205
410	HVSSRCM-410	AAGGAGATGTCACTGCAGCC/CACACACACACACACATCTCG	chr4#25847742#25847819	5	4	0.6	2.38095	1.0889	0.8	0.58	0.644444	-0.37931	0.857143	P	243
411	HVSSRCM-411	GAGAAAGCCATCATTCCCACG/GGATTGTACGCAACTTTTACTGC	chr4#26172686#26172730	4	3	0.625	2.13333	0.900256	0.75	0.53125	0.607143	-0.411765	0.97959	P	228
412	HVSSRCM-412	ACGTAGTTTTGTTCATCATTTTGAAGC/TGTGCAAATAACACGTGGCC	chr4#26408800#26408853	3	3	0.66667	2	0.867563	0.666667	0.5	0.6	-0.333333	0.938776	P	156
413	HVSSRCM-413	ACTATGCTGCCATGGGTACG/TGTGTCAATCAAGCCGATCG	chr4#26528170#26528259	3	2	0.66667	1.8	0.636514	0.666667	0.444444	0.533333	-0.5	0.897959	P	169
414	HVSSRCM-414	CACATATACTCCCGGTGACTCG/ATGATTGTATGGGGGCCACC	chr4#26835470#26835515	4	4	0.625	2.28571	1.07354	0.75	0.5625	0.642857	-0.333333	0.918367	P	233
415	HVSSRCM-415	ACACTGATCATTGACTTCAATAGCC/GCTCACTTCATCGCATTGGC	chr4#26907856#26907903	3	3	0.66667	2	0.867563	0.666667	0.5	0.6	-0.333333	0.938776	P	158
416	HVSSRCM-416	CCTCATTTTTCCTGTGACAGAAAGG/TTGCTTCGACCCCTCTTTCC	chr4#27109035#27109080	5	5	0.6	2.5	1.22753	0.8	0.6	0.666667	-0.333333	0.897959	P	190
417	HVSSRCM-417	TCTCATGTGTCGCTCATGGC/CCCAATAGATGCCTTCCTTTGC	chr4#27237982#27238029	2	2	0.75	1.6	0.562335	0.5	0.375	0.5	-0.333333	0.959184	P	167
418	HVSSRCM-418	TGAAGAGTCCCTTTCGCACC/GCCCACGTCTTTCTTGAAGC	chr4#28360813#28360857	2	2	0.75	1.6	0.562335	0.5	0.375	0.5	-0.333333	0.959184	P	191
419	HVSSRCM-419	AAATTAACTTCTCAACTAACATGACCC/TCATGAACTCCCCTAACTAAATATGC	chr4#28592331#28592374	4	4	0.625	2.28571	1.07354	0.75	0.5625	0.642857	-0.333333	0.918367	P	195
420	HVSSRCM-420	CAAGCGAGTGAGCCCATACC/CACAAGTGGTGCAAGTTGCC	chr4#29082317#29082358	3	3	0.66667	2	0.867563	0.666667	0.5	0.6	-0.333333	0.938776	P	170
421	HVSSRCM-421	AAATGGTTGACTGGTTGGCC/GTAACGTGGTTTCCCTTTGCC	chr4#29142405#29142456	5	5	0.6	2.5	1.22753	0.8	0.6	0.666667	-0.333333	0.897959	P	168
422	HVSSRCM-422	GTTTGTGCCTCAAAATCAGCG/GGGCAAAGACAAGACAGTATTGC	chr4#3089716#3089755	4	4	0.625	2.28571	1.07354	0.75	0.5625	0.642857	-0.333333	0.918367	P	146
423	HVSSRCM-423	GTGGCTTTTCAATGATGTGTTCG/GGAACGCTCAGACCCAGC	chr4#3762499#3762542	3	2	0.83333	1.38462	0.450561	0.333333	0.277778	0.333333	-0.2	0.897959	P	160
424	HVSSRCM-424	TTGGGTTTGGGTAACTGGGG/GCACCAAAAACTCGGAACCC	chr4#3857186#3857249	4	4	0.625	2.28571	1.07354	0.75	0.5625	0.642857	-0.333333	0.918367	P	206
425	HVSSRCM-425	CAATGCAGTGCTTACCTGATAGG/CTTTCAGCAGAAGCAAACCCC	chr4#4099766#4099813	4	4	0.625	2.28571	1.07354	0.75	0.5625	0.642857	-0.333333	0.918367	P	158
426	HVSSRCM-426	TACATCACTATTGCGCGTGC/CCTAACTTTAATATGATCAGGGATCCC	chr4#4185474#4185517	2	2	0.75	1.6	0.562335	0.5	0.375	0.5	-0.333333	0.959184	P	183
427	HVSSRCM-427	GCATACTGCTAGTAACGGACCG/TCGCTTCTTGTCGATCCTGC	chr4#4569597#4569638	4	4	0.625	2.28571	1.07354	0.75	0.5625	0.642857	-0.333333	0.918367	P	206
428	HVSSRCM-428	ACTCTCCTTAATCCTCAGCCC/GTTGATTTGACCGTGTCCGC	chr4#4713125#4713178	4	4	0.625	2.28571	1.07354	0.75	0.5625	0.642857	-0.333333	0.918367	P	180
429	HVSSRCM-429	AGTATGTGATTCAAATGGCGGG/TGAATCACGAGCCCCAATGG	chr4#5712151#5712234	2	2	0.75	1.6	0.562335	0.5	0.375	0.5	-0.333333	0.959184	P	230
430	HVSSRCM-430	CCTGGACTTTCAAATCCCAAACC/TGAGACTTTGTAATGGTGTAAAAGCC	chr4#5821805#5821868	3	3	0.66667	2	0.867563	0.666667	0.5	0.6	-0.333333	0.938776	P	245
431	HVSSRCM-431	ATATCATCGTCGTCGTCGCC/CCATATAATCCAACGTAACCTAACCC	chr4#5879188#5879253	2	2	0.75	1.6	0.562335	0.5	0.375	0.5	-0.333333	0.959184	P	129
432	HVSSRCM-432	GTTAAGTAGTAGCACTCACTCCC/TACGTGAGATCGCATTTGCC	chr4#6185900#6185941	1	1	1	1	0	0	0	0	#N/A	0	M	212
433	HVSSRCM-433	TTGCTTTCGCCAATCTACGC/TGTTAAGTGCAGGAGTATCATTTTCC	chr4#629981#630028	4	4	0.625	2.28571	1.07354	0.75	0.5625	0.642857	-0.333333	0.918367	P	102
434	HVSSRCM-434	GTGTCTGCACTTGTCATCGG/AGTGAGAAGCTGACAAGGCG	chr4#678780#678839	4	4	0.625	2.28571	1.07354	0.75	0.5625	0.642857	-0.333333	0.918367	P	189
435	HVSSRCM-435	CCAGAATCCACAACGTAGTAATATCC/AAGGTACCACTAATGACTCAAAGG	chr4#6993330#6993371	1	1	1	1	0	0	0	0	#N/A	0	M	210
436	HVSSRCM-436	TTAACCGCTCACCCATTCCC/GTCATAAATCACAATTCACATTTCACG	chr4#7175596#7175635	5	4	0.6	2.38095	1.0889	0.8	0.58	0.644444	-0.37931	0.857143	P	101
437	HVSSRCM-437	GCGCGGTTTAAAAGTGTGTCC/GGATCGAAGGATGGGTGTGC	chr4#730448#730495	1	1	1	1	0	0	0	0	#N/A	0	M	181
438	HVSSRCM-438	TAATTCGGCTGGCTGTTTCC/GCTACGTGAAATGAGAATATTAGCCC	chr4#7489180#7489221	4	4	0.625	2.28571	1.07354	0.75	0.5625	0.642857	-0.333333	0.918367	P	159
439	HVSSRCM-439	TGTGTTCAAAAGCAGTGGAAGC/TGCACTTGTACACACATGGG	chr4#7940349#7940406	4	4	0.625	2.28571	1.07354	0.75	0.5625	0.642857	-0.333333	0.918367	P	139
440	HVSSRCM-440	AAGGTAAGGACAATGGGCGG/CATTCCTTACATCTTACCAAAACATCC	chr4#8022878#8022919	1	1	1	1	0	0	0	0	#N/A	0	M	176
441	HVSSRCM-441	AGTGGCCATATTTGACCCCC/GTGGTGTAAGGTGGCTAGGG	chr4#8140795#8140834	3	3	0.66667	2	0.867563	0.666667	0.5	0.6	-0.333333	0.938776	P	189
442	HVSSRCM-442	ACATGGACAATGATCTTTGATTGGG/CAATCAATAACCAAAGATACTCTTCCG	chr4#8432462#8432515	2	2	0.75	1.6	0.562335	0.5	0.375	0.5	-0.333333	0.959184	P	132
443	HVSSRCM-443	AGCTGCAGTTATCGACAGGG/ACGCATCTGACTACTCTGTGC	chr4#8605272#8605313	3	3	0.66667	2	0.867563	0.666667	0.5	0.6	-0.333333	0.938776	P	151
444	HVSSRCM-444	AATACTAGCTTCGCTCCCCC/GATTGCTTGTGATGGCCAGG	chr4#9067563#9067619	5	5	0.6	2.5	1.22753	0.8	0.6	0.666667	-0.333333	0.897959	P	214
			Mean	2.70408	2.60204	0.761395	1.74241	0.630445	0.477211	0.354311	0.420829	-0.346888	0.661808
	Chr-5		Locus	N	Na	MAF	Ne	I	Ho	He	uHe	F	PIC
445	HVSSRCM-445	CTCTCAAAGAAATGAGGGCCG/CCGCCTTGTTCCTGTCTAGC	chr5#10201253#10201302	1	1	1	1	0	0	0	0	#N/A	0	M	159
446	HVSSRCM-446	TTCCCAATTCGTATAAAACTTTTACCC/TCCAATCAATGTTGGTACTACGG	chr5#102219#102326	2	2	0.75	1.6	0.562335	0.5	0.375	0.5	-0.333333	0.959184	P	256
447	HVSSRCM-447	AACATTTTATTTGCACCTCCTAGC/TTTACAAGTTATTGATTCCACAACCC	chr5#10387591#10387665	3	3	0.66667	2	0.867563	0.666667	0.5	0.6	-0.333333	0.938776	P	196
448	HVSSRCM-448	GCAACATCTGACCCACTTGC/CCCGAAACGGCAAGAAGC	chr5#10412107#10412151	3	3	0.66667	2	0.867563	0.666667	0.5	0.6	-0.333333	0.938776	P	206
449	HVSSRCM-449	TGAGCTTTCGTCTCAAAATATAATGC/CGCATGAAACTGGGGTAAAGC	chr5#10560452#10560523	3	3	0.66667	2	0.867563	0.666667	0.5	0.6	-0.333333	0.938776	P	218
450	HVSSRCM-450	TTATTTTAATGAAGTATGGATGCCACC/GTTCACAACAAAGATAATTCCAAAAGG	chr5#10885352#10885433	2	2	0.75	1.6	0.562335	0.5	0.375	0.5	-0.333333	0.959184	P	189
451	HVSSRCM-451	ACCGCAATTCTAAGTGTAAGCC/AGCAAATAGGGTACTTTGTAATTTTGG	chr5#10943299#10943338	2	2	0.75	1.6	0.562335	0.5	0.375	0.5	-0.333333	0	M	115
452	HVSSRCM-452	AGGAAGGTCCAGTTTGCTAGC/GTCTTCCTTGTGAATCTAACTAGCG	chr5#12424877#12424966	2	2	0.75	1.6	0.562335	0.5	0.375	0.5	-0.333333	0.959184	P	228
453	HVSSRCM-453	ACAGAGTCTTGATTTGATTCCAACC/GTGAAGTCGATTGGCAACGG	chr5#127604#127645	3	3	0.66667	2	0.867563	0.666667	0.5	0.6	-0.333333	0.938776	P	197
454	HVSSRCM-454	CTCGGAGATTGTAGGGTGCC/CCAAAATGACAAAGACGCGC	chr5#1280047#1280106	3	3	0.66667	2	0.867563	0.666667	0.5	0.6	-0.333333	0.938776	P	208
455	HVSSRCM-455	TCTGGATGATCTAACCCGTCG/GACAGGCAGTTGAGTGAAGC	chr5#1281621#1281683	4	3	0.625	2.13333	0.900256	0.75	0.53125	0.607143	-0.411765	0.877551	P	166
456	HVSSRCM-456	AGAGCATATTGTGAACGTCTGG/AACACGGTTTTCCCAATCCC	chr5#1285597#1285636	5	5	0.6	2.5	1.22753	0.8	0.6	0.666667	-0.333333	0.897959	P	155
457	HVSSRCM-457	GGGTTCCAGGAAGAAGGAGC/ATCTAACTCGCCATTGCCCC	chr5#1319663#1319702	3	3	0.66667	2	0.867563	0.666667	0.5	0.6	-0.333333	0.938776	P	194
458	HVSSRCM-458	AGCCACAGAGGTAGAATGACG/GTCCGCGAACAGTCAGTGG	chr5#13355215#13355254	3	3	0.66667	2	0.867563	0.666667	0.5	0.6	-0.333333	0.938776	P	187
459	HVSSRCM-459	CCAATAAACCAATTCGCTTTACCC/CTTTCAATGTTGCCTCTAAATCACC	chr5#1341377#1341464	3	2	0.66667	1.8	0.636514	0.666667	0.444444	0.533333	-0.5	0.897959	P	240
460	HVSSRCM-460	CTCTTCTCTTGCTCCTCATTGG/GCAACAACTTCATTTTCAAGAACCC	chr5#13463925#13463964	5	4	0.6	2.38095	1.0889	0.8	0.58	0.644444	-0.37931	0.857143	P	226
461	HVSSRCM-461	GCTCACTCTGACGGTATCCC/TTATGGAATATTTCTACAAGCAGATGC	chr5#1439060#1439099	4	4	0.625	2.28571	1.07354	0.75	0.5625	0.642857	-0.333333	0.918367	P	129
462	HVSSRCM-462	ACATCATCAAATGCAGTCAATTCC/CAGGAACGGGAAGGAAAGGG	chr5#1445389#1445434	4	4	0.625	2.28571	1.07354	0.75	0.5625	0.642857	-0.333333	0.918367	P	161
463	HVSSRCM-463	TCGAAGAAGAAATTTCTTTTAAGGGGG/TTAAAACACTCTTAAAATCCTCAGCC	chr5#14742380#14742454	2	2	0.75	1.6	0.562335	0.5	0.375	0.5	-0.333333	0.959184	P	204
464	HVSSRCM-464	ACTATCAGGAAACACTTGAAGCC/CATTCAAACTTGCTTTTGGAATTGC	chr5#15051435#15051474	3	2	0.83333	1.38462	0.450561	0.333333	0.277778	0.333333	-0.2	0.897959	P	117
465	HVSSRCM-465	TAAAGTGCGGGAAACGTCCG/GGCATTCTAAAACAAATATAAAGGGGG	chr5#15345810#15345857	2	2	0.75	1.6	0.562335	0.5	0.375	0.5	-0.333333	0.959184	P	233
466	HVSSRCM-466	TGCTTGAGAAGTGTATACAAGGG/CACTCCTGGACTAGAAGGTTATCG	chr5#15658559#15658598	3	3	0.66667	2	0.867563	0.666667	0.5	0.6	-0.333333	0.938776	P	204
467	HVSSRCM-467	AAACAACTTTCCCACTGGCC/GCAGCATTACCAAACTGAGTCC	chr5#1565926#1565977	1	1	1	1	0	0	0	0	#N/A	0	M	108
468	HVSSRCM-468	ACGCAAGACTGATATGTCGC/TGCAGTTCTGAATAATGCCCC	chr5#15764699#15764754	1	1	1	1	0	0	0	0	#N/A	0	M	191
469	HVSSRCM-469	TTAGTGTGCTTTGTCTCCACC/CAAGTCCTGAAAAAGGCAAAGC	chr5#1610592#1610637	3	3	0.66667	2	0.867563	0.666667	0.5	0.6	-0.333333	0.938776	P	165
470	HVSSRCM-470	TTTGCCTGAAAAAGCTCTTGC/AGAAGGGTTTGACCTCCTTGG	chr5#16546404#16546453	5	4	0.6	2.38095	1.0889	0.8	0.58	0.644444	-0.37931	0.857143	P	199
471	HVSSRCM-471	GGGAATGAAACATGTGAGGTCC/TGTCTTGAAATTGTAATGAATTGCACC	chr5#16737506#16737556	4	3	0.625	2.13333	0.900256	0.75	0.53125	0.607143	-0.411765	0.877551	P	164
472	HVSSRCM-472	TCACGAGAAGTTTCCATGTTCG/ACACCTCACCTACAGCTTACG	chr5#1717993#1718042	5	4	0.6	2.38095	1.0889	0.8	0.58	0.644444	-0.37931	0.857143	P	144
473	HVSSRCM-473	TTGGTTGACAATTAGACTGAAATAAGG/GTGCTGTCACCTTTGATGGC	chr5#1728685#1728786	5	4	0.6	2.38095	1.0889	0.8	0.58	0.644444	-0.37931	0.857143	P	246
474	HVSSRCM-474	TGTGACTGTGATCGATTGAATTCG/AGAATTAAGGGGCCCATCGG	chr5#17327264#17327308	4	3	0.625	2.13333	0.900256	0.75	0.53125	0.607143	-0.411765	0.877551	P	142
475	HVSSRCM-475	TCTCGCATTTTAAAATTCCTGACC/ATCTAGCGACGCCTTCTTGG	chr5#17373067#17373140	2	2	0.75	1.6	0.562335	0.5	0.375	0.5	-0.333333	0.959184	P	202
476	HVSSRCM-476	TTTCCGAAATCGAGTGTGCC/GCCTTTGAAGTAGTGGCATGC	chr5#1783911#1783958	1	1	1	1	0	0	0	0	#N/A	0	M	232
477	HVSSRCM-477	AGATGATGCACCTGTCTGGC/CGGCAAAATCTTTGGTCAAGG	chr5#18048943#18048986	3	3	0.66667	2	0.867563	0.666667	0.5	0.6	-0.333333	0.938776	P	208
478	HVSSRCM-478	ACCCAAATTTCATAAATTCCACTTTGG/GCATTGTTGTAAGTTAGTGAAATGGC	chr5#18080210#18080257	2	2	0.75	1.6	0.562335	0.5	0.375	0.5	-0.333333	0.959184	P	238
479	HVSSRCM-479	ATTTGTGGCTCCCTCACTGC/AAAGTTCCGGTCATAAGTCAGC	chr5#18363929#18363968	2	2	0.75	1.6	0.562335	0.5	0.375	0.5	-0.333333	0.959184	P	133
480	HVSSRCM-480	TGCGATGATTGACAAGATTTTGG/TCAATTTTTAATTTGTTTGGCGGC	chr5#18619693#18619738	2	2	0.75	1.6	0.562335	0.5	0.375	0.5	-0.333333	0.959184	P	176
481	HVSSRCM-481	GACGTGTTTATTTTGTCTTGAAATTGG/GGATAGGCTATTTTTGCAACTTAAGC	chr5#18758412#18758453	2	2	0.75	1.6	0.562335	0.5	0.375	0.5	-0.333333	0.959184	P	185
482	HVSSRCM-482	AAATTGCACTGATTGGCTATGC/AGCAAATCTGGAGGATGGGG	chr5#188953#188992	1	1	1	1	0	0	0	0	#N/A	0	M	128
483	HVSSRCM-483	AAGTTGTGGAGGAAGTGGGG/TATGCCTGTCTTCACCTGCC	chr5#190424#190480	4	4	0.625	2.28571	1.07354	0.75	0.5625	0.642857	-0.333333	0.918367	P	159
484	HVSSRCM-484	GCCACATCACCTCCTTAAGTCC/TCCCCCACAAAAATATTATGAGAGC	chr5#20540015#20540060	2	2	0.75	1.6	0.562335	0.5	0.375	0.5	-0.333333	0.959184	P	172
485	HVSSRCM-485	GATCGGAATCAAAATAAGTTGTATTGC/ACAACAACAGTGTCTTCGGG	chr5#2146197#2146268	2	2	0.75	1.6	0.562335	0.5	0.375	0.5	-0.333333	0.959184	P	207
486	HVSSRCM-486	GGGTGTGGACTTGTAGATAAATGC/ATGTCGCTTGGAGCCTAACC	chr5#2205705#2205744	1	1	1	1	0	0	0	0	#N/A	0	M	225
487	HVSSRCM-487	CTATGCTGGGATATTGCAATTGC/CCCCCTACTTTACGGGTTCG	chr5#2251047#2251106	3	3	0.66667	2	0.867563	0.666667	0.5	0.6	-0.333333	0.938776	P	180
488	HVSSRCM-488	TTTGGTGGAAGAAAAGCGGC/ACCCTCAAAATTTGGGAGAAAACG	chr5#22923222#22923303	3	3	0.66667	2	0.867563	0.666667	0.5	0.6	-0.333333	0.938776	P	189
489	HVSSRCM-489	AGAGTGGGAGGATCAGCTCC/TGATTGAGATTTGGAAGGCAAACC	chr5#22987070#22987126	2	2	0.75	1.6	0.562335	0.5	0.375	0.5	-0.333333	0.959184	P	181
490	HVSSRCM-490	TGCGGTTTTAAAGGTTTCCCG/CAATGAGACTAATGACTGCAGCC	chr5#23066720#23066769	2	2	0.75	1.6	0.562335	0.5	0.375	0.5	-0.333333	0.959184	P	181
491	HVSSRCM-491	GGAGCAAACCCAGTCTAGCC/TGAACTTTTTAGCACGGTGCC	chr5#23273425#23273476	1	1	1	1	0	0	0	0	#N/A	0	M	245
492	HVSSRCM-492	CGACATTGAAGAATGGAAAAAGAGG/CAAGTCCCCTTCCAGTGAGG	chr5#23398020#23398071	4	3	0.625	2.13333	0.900256	0.75	0.53125	0.607143	-0.411765	0.877551	P	188
493	HVSSRCM-493	GAGACTCTTGCTGAACCAAGC/GGTCTCAACCTTTGAACATTTCC	chr5#23486817#23486870	2	2	0.75	1.6	0.562335	0.5	0.375	0.5	-0.333333	0.959184	P	249
494	HVSSRCM-494	TCGCGTTTAGGTTTAGGAAATTAGG/TGGACGAATTTGATGAAGACGG	chr5#24763952#24764007	2	2	0.75	1.6	0.562335	0.5	0.375	0.5	-0.333333	0.959184	P	217
495	HVSSRCM-495	CCTTCTGCTTTACACAATCCTCC/CTCCCCTTGGCTCTGATACC	chr5#25883826#25883879	1	1	1	1	0	0	0	0	#N/A	0	M	139
496	HVSSRCM-496	TCAATAGTTGCTGAGTGATTGCG/TTCCCACCCAGTGAAGAACC	chr5#26469810#26469853	2	2	0.75	1.6	0.562335	0.5	0.375	0.5	-0.333333	0.959184	P	147
497	HVSSRCM-497	AAGGCTTTGCGGAGAGTGC/CTTCATCACATTGGTTCTCCCC	chr5#26536166#26536207	2	2	0.75	1.6	0.562335	0.5	0.375	0.5	-0.333333	0.959184	P	133
498	HVSSRCM-498	AGGTTAAAGCCACTTTAGAACACC/GCATAATTGTAGTGCAATGTAGTGC	chr5#26667718#26667761	1	1	1	1	0	0	0	0	#N/A	0	M	164
499	HVSSRCM-499	TCGTCCAACGACTTTCCCG/AGGGTGATTCTTGTAAATTTCCCC	chr5#2683166#2683223	2	2	0.75	1.6	0.562335	0.5	0.375	0.5	-0.333333	0.959184	P	128
500	HVSSRCM-500	TGCCATGAAACCTCCTAAAGC/TGACATCTTAGTTGAAACCGCG	chr5#27009752#27009803	2	2	0.75	1.6	0.562335	0.5	0.375	0.5	-0.333333	0.959184	P	136
501	HVSSRCM-501	ACAGAACCAATGCACACCCC/TCAATGGCTTAGTGTAGTTTTAGCC	chr5#27015046#27015107	2	2	0.75	1.6	0.562335	0.5	0.375	0.5	-0.333333	0.959184	P	132
502	HVSSRCM-502	TGAACCACATTGAAGTCAATAATCCC/ACCTCTCAATATGAAAATTTCGGACC	chr5#27044757#27044798	2	2	0.75	1.6	0.562335	0.5	0.375	0.5	-0.333333	0.959184	P	162
503	HVSSRCM-503	TGCCAACATTTTGTACCAAATGC/TGTAAAGAGCGTTCGAACTCC	chr5#2735026#2735091	5	5	0.6	2.5	1.22753	0.8	0.6	0.666667	-0.333333	0.897959	P	224
504	HVSSRCM-504	CGTTTGTTTGGATGGCCTGC/AAATCTTCATCATGTTTGCTTGACG	chr5#27746093#27746162	3	3	0.66667	2	0.867563	0.666667	0.5	0.6	-0.333333	0.938776	P	238
505	HVSSRCM-505	AAGCCACCATAAAAGGGAAGG/AGAACTGTCAAGTATTTGGGACC	chr5#28054359#28054412	4	4	0.625	2.28571	1.07354	0.75	0.5625	0.642857	-0.333333	0.918367	P	164
506	HVSSRCM-506	TTGGATTGTTGTGTGGTTTGC/AAAAACCCGAAACCCGAACC	chr5#2817414#2817463	1	1	1	1	0	0	0	0	#N/A	0	M	180
507	HVSSRCM-507	ACTTTTTCCTGGACGTTTCTGC/GTCGGGTTACACTCCGGC	chr5#28202352#28202427	1	1	1	1	0	0	0	0	#N/A	0	M	217
508	HVSSRCM-508	ACTGGGTGATTTGCCAATTGC/TTGCACAAGCTGGCTTTGC	chr5#28760780#28760823	1	1	1	1	0	0	0	0	#N/A	0	M	199
509	HVSSRCM-509	ACCTTCCGCCATTTCTCCG/TAACCAACAACCACACCAGC	chr5#29903721#29903760	5	5	0.6	2.5	1.22753	0.8	0.6	0.666667	-0.333333	0.897959	P	186
510	HVSSRCM-510	GCACGGTTTAAAAGTGTGTTTGC/TGCCTCGATTTTGTTTTCCCC	chr5#3053358#3053397	3	3	0.66667	2	0.867563	0.666667	0.5	0.6	-0.333333	0.938776	P	175
511	HVSSRCM-511	GCTCGATCTCGTTAAAGAAAAATGG/ACTTATTGATAGACCTTCTCCATTTGC	chr5#30649053#30649145	4	4	0.625	2.28571	1.07354	0.75	0.5625	0.642857	-0.333333	0.918367	P	291
512	HVSSRCM-512	ATTCTCATGTGCGGACGTCC/CGGACACACTTTAGAACCGC	chr5#30687471#30687514	4	3	0.75	1.68421	0.735622	0.5	0.40625	0.464286	-0.230769	0.877551	P	156
513	HVSSRCM-513	CAGGTACACACACACGAATGC/TCAACATAACTTAGGCGGACCC	chr5#30758779#30758830	1	1	1	1	0	0	0	0	#N/A	0	M	120
514	HVSSRCM-514	TTGTAGCATAACAAGACCCTATGG/ATTCTATTTGTGCCAAGTTTACCG	chr5#31569387#31569467	3	2	0.66667	1.8	0.636514	0.666667	0.444444	0.533333	-0.5	0.897959	P	245
515	HVSSRCM-515	CTGGGTAGACTTCCAGCGC/CTGAAGCGAAATTCAGCAAAGG	chr5#32008839#32008880	2	2	0.75	1.6	0.562335	0.5	0.375	0.5	-0.333333	0.959184	P	223
516	HVSSRCM-516	ACAAAATCACGGATCGGATATGG/GTTTGGAAACGAGGGATGCC	chr5#3258736#3258785	2	2	0.75	1.6	0.562335	0.5	0.375	0.5	-0.333333	0.959184	P	148
517	HVSSRCM-517	CCTGAAAACCTAGACATCGTACG/AGAAATGGAGGATCTTGAGAGTTAGG	chr5#34036434#34036475	1	1	1	1	0	0	0	0	#N/A	0	M	188
518	HVSSRCM-518	GCCAATGGTTAACTGCAGCC/TTTTGTGTTTGAGAGCCGGG	chr5#34355520#34355559	3	2	0.83333	1.38462	0.450561	0.333333	0.277778	0.333333	-0.2	0.897959	P	144
519	HVSSRCM-519	AGTTATAATACTCACTTGTGACCACC/TTGAAATGTTTGATAGTAGGCATTGG	chr5#34661025#34661081	2	2	0.75	1.6	0.562335	0.5	0.375	0.5	-0.333333	0.959184	P	195
520	HVSSRCM-520	AGCCCTTAGTGTATTAAAGTGTGC/TGGCTTCTTCTGCACATACCC	chr5#34796525#34796574	1	1	1	1	0	0	0	0	#N/A	0	M	149
521	HVSSRCM-521	TGCACTATATTGAATCACGTTAGCC/TGTATTTTAATGTGCAGGATATCCTCG	chr5#35587105#35587154	2	2	0.75	1.6	0.562335	0.5	0.375	0.5	-0.333333	0.959184	P	120
522	HVSSRCM-522	GGGTCTCTGTGTCCTTTTCCC/CACGTCACCTCCTCAAGTCC	chr5#36036485#36036528	1	1	1	1	0	0	0	0	#N/A	0	M	124
523	HVSSRCM-523	CCAACTCTCGTAACACGTGC/TCCCACAATGTTCAACCTAGC	chr5#36508458#36508505	3	3	0.66667	2	0.867563	0.666667	0.5	0.6	-0.333333	0.938776	P	205
524	HVSSRCM-524	TTTGGGGGAACTCTGGTTGC/GCCAGACTAGTCACAAGTAAGC	chr5#36620245#36620290	6	6	0.58333	2.66667	1.34979	0.833333	0.625	0.681818	-0.333333	0.877551	P	228
525	HVSSRCM-525	TGGTCCCTATTGCCAAATGC/CAGTGAAGGCTTCCGTATGC	chr5#36637230#36637285	5	5	0.6	2.5	1.22753	0.8	0.6	0.666667	-0.333333	0.897959	P	146
526	HVSSRCM-526	GTGGCTTCCAAGTACAAGCG/CACAATTAACAGGGCTCGGC	chr5#37131401#37131450	2	2	0.75	1.6	0.562335	0.5	0.375	0.5	-0.333333	0.959184	P	174
527	HVSSRCM-527	CATCCCCTGTTGATCTGAGC/ACATGCAACTCATTCCATTATTTATGC	chr5#37694035#37694079	4	4	0.625	2.28571	1.07354	0.75	0.5625	0.642857	-0.333333	0.918367	P	202
528	HVSSRCM-528	ATTTTTCGTGGGTTTGGGCC/TTTGCGGGGTCATATTACGG	chr5#37772581#37772670	1	1	1	1	0	0	0	0	#N/A	0	M	193
529	HVSSRCM-529	AGTTTTTGAATCAACATGGAGCC/GCAACACCATGGATCAAGCC	chr5#38424196#38424247	4	4	0.625	2.28571	1.07354	0.75	0.5625	0.642857	-0.333333	0.918367	P	210
530	HVSSRCM-530	TTCTTTCTTCTGATGATGGTCTCG/TTTGGTTTTTACAGTCGCAACC	chr5#3910977#3911020	1	1	1	1	0	0	0	0	#N/A	0	M	207
531	HVSSRCM-531	TGAGTCTGTTGGATGGATGGG/TGTTACCCCGATAATCAGTCTGG	chr5#39258167#39258234	2	2	0.75	1.6	0.562335	0.5	0.375	0.5	-0.333333	0.959184	P	249
532	HVSSRCM-532	AGAATCACACAACAAGGCACG/GCATTTTTATGTGTAGGCCTCTGC	chr5#39258344#39258400	1	1	1	1	0	0	0	0	#N/A	0	M	204
533	HVSSRCM-533	TGTATTGACTGATTGATTGTTTTTCGC/AAGTTGTACAGCCCTCTCCC	chr5#39448467#39448506	4	4	0.625	2.28571	1.07354	0.75	0.5625	0.642857	-0.333333	0.918367	P	173
534	HVSSRCM-534	GCAGAAAATGACAATTAACGGTAAACC/CGTCCAACTTGAACTTGGCG	chr5#41030065#41030106	3	2	0.66667	1.8	0.636514	0.666667	0.444444	0.533333	-0.5	0.897959	P	187
535	HVSSRCM-535	CTAACGCCAAAAACCCTAGTGG/ATACCGAGGAGTTCCCGGC	chr5#41105668#41105736	2	2	0.75	1.6	0.562335	0.5	0.375	0.5	-0.333333	0.959184	P	218
536	HVSSRCM-536	AGATGTTAATTAACTCAAGGCTTGC/TCCCTGAACAAATGAGTTGCG	chr5#4157131#4157176	3	3	0.66667	2	0.867563	0.666667	0.5	0.6	-0.333333	0.938776	P	236
537	HVSSRCM-537	GTAGATGCCTTTGCCTTAGCC/CTTCGTCTTTCCGAGCATGG	chr5#4163186#4163247	1	1	1	1	0	0	0	0	#N/A	0	M	203
538	HVSSRCM-538	GGCTAACATGTGTAGATTTTATAAGCC/ACTTCGCCATTGCTTTGTTGG	chr5#41799640#41799705	3	3	0.66667	2	0.867563	0.666667	0.5	0.6	-0.333333	0.938776	P	180
539	HVSSRCM-539	ACGTAGAAGAGGTTTTTATAGGCG/AACATTGACAGCCCAAAGCC	chr5#41899260#41899331	2	2	0.75	1.6	0.562335	0.5	0.375	0.5	-0.333333	0.959184	P	217
540	HVSSRCM-540	AGAGTCTTTCTAGCGGAACACC/TGAGAAATAGAAGGCGATTCATAATGC	chr5#42142749#42142788	3	3	0.66667	2	0.867563	0.666667	0.5	0.6	-0.333333	0.938776	P	190
541	HVSSRCM-541	TCAACCGCAAGTAAGAGATTTTGG/GCTCATGCTGAAATTAAGTTGACG	chr5#42187419#42187462	2	2	0.75	1.6	0.562335	0.5	0.375	0.5	-0.333333	0.959184	P	143
542	HVSSRCM-542	CCGCGTCCCTAAAATTGAGG/TTTGAATTCTCCTATCTATCCCTGC	chr5#42347724#42347767	1	1	1	1	0	0	0	0	#N/A	0	M	144
543	HVSSRCM-543	CTTAAGGGTCTTTTTGGTTCCCC/TTTGGCTACGCTTCCCAGG	chr5#42421867#42421910	3	3	0.66667	2	0.867563	0.666667	0.5	0.6	-0.333333	0.938776	P	162
544	HVSSRCM-544	ACCCTCCCCAAAATACCTCG/CTTGGTCCCCCTAAGGCC	chr5#42649402#42649455	1	1	1	1	0	0	0	0	#N/A	0	M	194
545	HVSSRCM-545	GCCATCATTTACACAGAAAACTAGC/CAAGAAAATTCAAAGCGGTGAAGG	chr5#43145447#43145498	4	4	0.625	2.28571	1.07354	0.75	0.5625	0.642857	-0.333333	0.918367	P	225
546	HVSSRCM-546	TTCCTCAAGAGCCTGCTTGC/AAGGGCACGTGAATTGAAGC	chr5#438772#438831	3	3	0.66667	2	0.867563	0.666667	0.5	0.6	-0.333333	0.938776	P	208
547	HVSSRCM-547	AGGTTCTTGATCCCAAATGTCG/GCTTTCCTGAACTTTAACAAATTTAGG	chr5#440543#440586	2	2	0.75	1.6	0.562335	0.5	0.375	0.5	-0.333333	0.959184	P	111
548	HVSSRCM-548	AACAAAGCTCACCTCCACCC/AAAGCGCTCCCATTTTCTGC	chr5#4410444#4410487	3	3	0.66667	2	0.867563	0.666667	0.5	0.6	-0.333333	0.938776	P	171
549	HVSSRCM-549	TGAATAAATTATGCGCTGGGAAGG/ACCCTCCGTTTATCTCTAATCTAATGG	chr5#44123115#44123154	2	2	0.75	1.6	0.562335	0.5	0.375	0.5	-0.333333	0.959184	P	178
550	HVSSRCM-550	GTTACATCTCGTGTCAAGGCG/ATCATGTCACCATTCGGAGC	chr5#44126569#44126608	3	3	0.66667	2	0.867563	0.666667	0.5	0.6	-0.333333	0.938776	P	180
551	HVSSRCM-551	AGAATCAGTAACAAACACCTTGAGG/CGCAGCAATTCTCCTCAACC	chr5#44248606#44248647	4	4	0.625	2.28571	1.07354	0.75	0.5625	0.642857	-0.333333	0.918367	P	171
552	HVSSRCM-552	GAGCTTGAATTTGAAATTTTGAATGCC/GCTCTCTCATTAGCTGCACTACC	chr5#44431538#44431587	2	2	0.75	1.6	0.562335	0.5	0.375	0.5	-0.333333	0.959184	P	147
553	HVSSRCM-553	CAACTTTCTATTAGTTGGCTCACG/TGTTCCAATCCGGCACTCC	chr5#44483667#44483712	1	1	1	1	0	0	0	0	#N/A	0	M	223
554	HVSSRCM-554	AGGTTAGTCGTTTAAGTGTTTAGGG/GGTAAATGGGTCAATTTTTCTAAACCC	chr5#44667138#44667206	3	3	0.66667	2	0.867563	0.666667	0.5	0.6	-0.333333	0.938776	P	204
555	HVSSRCM-555	TGCGTAAATACTGAAAAGTGCCC/TCTTGACTTTTTAAAACGACCCCC	chr5#44670187#44670226	3	3	0.66667	2	0.867563	0.666667	0.5	0.6	-0.333333	0.938776	P	168
556	HVSSRCM-556	ACTATTCCTTTTACCAAGAGTCATGC/AATTGATAACGGCGCAAACG	chr5#44689042#44689089	2	2	0.75	1.6	0.562335	0.5	0.375	0.5	-0.333333	0.959184	P	162
557	HVSSRCM-557	TTCGTGCTCAACTCCTAGCC/GAAGTCGTTGCTGCAAGTCG	chr5#44693118#44693157	2	2	0.75	1.6	0.562335	0.5	0.375	0.5	-0.333333	0.959184	P	158
558	HVSSRCM-558	CCATGGTTGTTTGTGTTGTCG/TTCCTTCTCTCCTGTCCTGC	chr5#44726581#44726628	4	4	0.625	2.28571	1.07354	0.75	0.5625	0.642857	-0.333333	0.918367	P	219
559	HVSSRCM-559	TCTTAATAGTCGAGCGCGCG/ACGTCATTTTACTGCACAAGTACG	chr5#44742067#44742112	1	1	1	1	0	0	0	0	#N/A	0	M	170
560	HVSSRCM-560	GCTTTCTCGAACTTTCCCGC/TAGACAGACGCTCACCCACC	chr5#4486846#4486897	2	2	0.75	1.6	0.562335	0.5	0.375	0.5	-0.333333	0.959184	P	167
561	HVSSRCM-561	CTATGGACTAGCGCCGTAGC/ATTAGTAATTGCGTAGGGACTTCC	chr5#45065544#45065605	2	2	0.75	1.6	0.562335	0.5	0.375	0.5	-0.333333	0.959184	P	175
562	HVSSRCM-562	GCTTTTAACTCTCTTAAACCATCTGC/ACACACACAATGCTCCCTCC	chr5#45104341#45104396	4	4	0.625	2.28571	1.07354	0.75	0.5625	0.642857	-0.333333	0.918367	P	158
563	HVSSRCM-563	AAACCTCTCGCTCGACATGC/ATGGGTGGAAAGGGGATTGG	chr5#45132422#45132465	4	4	0.625	2.28571	1.07354	0.75	0.5625	0.642857	-0.333333	0.918367	P	110
564	HVSSRCM-564	TCAGCTTCCCTGCAACATGG/CAGAACTGAGCTCCCCACC	chr5#45566653#45566700	4	4	0.625	2.28571	1.07354	0.75	0.5625	0.642857	-0.333333	0.918367	P	180
565	HVSSRCM-565	TCAGCTTCCCTGCAACATGG/CAGAACTGAGCTCCCCACC	chr5#45566701#45566740	4	4	0.625	2.28571	1.07354	0.75	0.5625	0.642857	-0.333333	0.918367	P	180
566	HVSSRCM-566	GTTGATGATTTTACAATAACAGACCCC/GTGTGTGTGTGTGTAGAGTAAGG	chr5#45840698#45840741	5	5	0.6	2.5	1.22753	0.8	0.6	0.666667	-0.333333	0.897959	P	199
567	HVSSRCM-567	TGGCCAAAATGAACCCATGC/GCTTGGAAGTCCATTGCTTGC	chr5#45898184#45898237	3	3	0.66667	2	0.867563	0.666667	0.5	0.6	-0.333333	0.938776	P	186
568	HVSSRCM-568	CCCTAAGGCTAATGTATAGAGGCC/TGCGAATAATATTGGAATGCAAGC	chr5#45961054#45961097	6	5	0.58333	2.57143	1.23427	0.833333	0.611111	0.666667	-0.363636	0.836735	P	206
569	HVSSRCM-569	AGGAAGAGGTAGGACAAAGTTAACC/AGACTATGCTCGGCTTCACC	chr5#45996024#45996095	3	3	0.66667	2	0.867563	0.666667	0.5	0.6	-0.333333	0.938776	P	171
570	HVSSRCM-570	GACAAGCGTGGTTGCTCC/TCTGCGTTTTTAAAATGTGTCTGC	chr5#46209224#46209263	1	1	1	1	0	0	0	0	#N/A	0	M	138
571	HVSSRCM-571	TGAGAAAAGATTCCTGCCACC/TCCCCAATCATTCTTGTGTTGG	chr5#46496616#46496667	3	3	0.66667	2	0.867563	0.666667	0.5	0.6	-0.333333	0.938776	P	189
572	HVSSRCM-572	TGATGAGTAACCAAAGCCAACG/ATTAATGGAAAGCTCCTCAAAATGG	chr5#46776068#46776124	4	3	0.625	2.13333	0.900256	0.75	0.53125	0.607143	-0.411765	0.877551	P	144
573	HVSSRCM-573	AGAAGCTAGCCTTGGTCTTCC/TGGACTGAAATGCATCTAAAGCC	chr5#46799346#46799387	3	3	0.66667	2	0.867563	0.666667	0.5	0.6	-0.333333	0.938776	P	129
574	HVSSRCM-574	TGGCTTTGCTGATTTGCTTGG/CGCTGTCTTCAAATCGTGCC	chr5#47254258#47254299	4	4	0.625	2.28571	1.07354	0.75	0.5625	0.642857	-0.333333	0.918367	P	199
575	HVSSRCM-575	TGCGCGCAAAAGATTGTACG/GTCATCACTCATCAGCGTTCG	chr5#47642513#47642552	4	4	0.625	2.28571	1.07354	0.75	0.5625	0.642857	-0.333333	0.897959	P	228
576	HVSSRCM-576	GCTGCATAAAGAATGGCCCG/AGACTTTTTCGATACCAGCTGC	chr5#47683904#47683949	4	4	0.625	2.28571	1.07354	0.75	0.5625	0.642857	-0.333333	0.938776	P	156
577	HVSSRCM-577	ACAGTGCAATACAGGCAACG/CGTGGTACAGACACTCATTAGC	chr5#48004272#48004317	4	4	0.625	2.28571	1.07354	0.75	0.5625	0.642857	-0.333333	0.918367	P	186
578	HVSSRCM-578	ATTTAATGATGGGTGCGGCC/CGAAAACATGGGAAATTCAACGG	chr5#48320603#48320656	5	5	0.6	2.5	1.22753	0.8	0.6	0.666667	-0.333333	0.897959	P	205
579	HVSSRCM-579	CATCCTCCTCCTCCTCCTCC/AGATTGGGAATGCGATTTTTATTGG	chr5#48476210#48476307	3	3	0.66667	2	0.867563	0.666667	0.5	0.6	-0.333333	0.938776	P	238
580	HVSSRCM-580	CCCCTTAAGATTATAAGAAGTAAGCCG/GAAGATGACTCTGCGAACGC	chr5#49018013#49018054	4	4	0.625	2.28571	1.07354	0.75	0.5625	0.642857	-0.333333	0.918367	P	189
581	HVSSRCM-581	AGTTTGAATCTGTACATGGAACGC/TGATGTCAACTAAAAGCTTCTTGC	chr5#49163737#49163792	5	5	0.6	2.5	1.22753	0.8	0.6	0.666667	-0.333333	0.897959	P	173
582	HVSSRCM-582	GCACCGTTAACATGAGAAGAAGC/GTCCACTCAATTCCACTGGC	chr5#49212419#49212470	3	3	0.66667	2	0.867563	0.666667	0.5	0.6	-0.333333	0.938776	P	207
583	HVSSRCM-583	TCAAGGCTCAATCCAGTTTTGC/GTTTTAGTGTTTGCTAATCGATCGG	chr5#49297542#49297585	3	3	0.66667	2	0.867563	0.666667	0.5	0.6	-0.333333	0.938776	P	150
584	HVSSRCM-584	GGATTGCATTACCATCAGCCC/GGCTAGCAGATGTTTCCAGC	chr5#4957130#4957175	3	3	0.66667	2	0.867563	0.666667	0.5	0.6	-0.333333	0.938776	P	188
585	HVSSRCM-585	GGACGGCTCAGACTCTTTGG/GAGAAGCACGTGCACCAACC	chr5#5075184#5075223	3	3	0.66667	2	0.867563	0.666667	0.5	0.6	-0.333333	0.938776	P	197
586	HVSSRCM-586	CATATAATGAGCATTTGTACAGGTGC/CCTGCTAGTGGAAGGAAGGC	chr5#51136#51177	2	2	0.75	1.6	0.562335	0.5	0.375	0.5	-0.333333	0.959184	P	239
587	HVSSRCM-587	TTATTCTAGCTCATTTCAATTCAACCC/TTAAAGTGGTGGCCTCCTCC	chr5#5481476#5481531	1	1	1	1	0	0	0	0	#N/A	0	M	184
588	HVSSRCM-588	GCAGCTTATTTCATCAGCCCG/CGTCAGGACACAAGTGTTCG	chr5#5494966#5495043	2	2	0.75	1.6	0.562335	0.5	0.375	0.5	-0.333333	0.959184	P	186
589	HVSSRCM-589	TCCCCTCTCTCTTCTCTCGC/AGATCAATTTGAGCTGTGATCGG	chr5#5589633#5589672	5	5	0.6	2.5	1.22753	0.8	0.6	0.666667	-0.333333	0.897959	P	125
590	HVSSRCM-590	TCGCAGATTTGGACAGATACG/TTTTCCGCTTCACAACCTCG	chr5#6133432#6133485	2	2	0.75	1.6	0.562335	0.5	0.375	0.5	-0.333333	0.959184	P	189
591	HVSSRCM-591	ACACCTAAACCGTACGATTTATGC/TCAAAGTGTATATAGCCCCACCC	chr5#6353354#6353405	1	1	1	1	0	0	0	0	#N/A	0	M	180
592	HVSSRCM-592	ATCAAAGGAGAGTCGAGTCCC/GGAGGGGCTAAGTTACGTGC	chr5#6410128#6410172	1	1	1	1	0	0	0	0	#N/A	0	M	170
593	HVSSRCM-593	AAGGGGGCTTAGATGTGACG/CATCACGTCTGGTCTCGTCG	chr5#6496101#6496151	1	1	1	1	0	0	0	0	#N/A	0	M	129
594	HVSSRCM-594	TGGTCGAGCATAGTTCCTGG/TCTTCATCGCCGAGTACTGC	chr5#6496859#6496900	1	1	1	1	0	0	0	0	#N/A	0	M	222
595	HVSSRCM-595	TGCTAGTTATCTTGTAGCACTGC/TAACAGAGTGGACCATCGGC	chr5#6601890#6601931	2	2	0.75	1.6	0.562335	0.5	0.375	0.5	-0.333333	0.959184	P	186
596	HVSSRCM-596	ACTATTCTCTAGTGAGGATGCTGC/AGCATTCTCACTTTATTAAACCGAGG	chr5#6653849#6653912	2	2	0.75	1.6	0.562335	0.5	0.375	0.5	-0.333333	0.959184	P	179
597	HVSSRCM-597	GGACCAAATTCAGGTGCTGG/TTGCAAAACTCTTGCCGACG	chr5#6752864#6752911	4	4	0.625	2.28571	1.07354	0.75	0.5625	0.642857	-0.333333	0.918367	P	186
598	HVSSRCM-598	AGCAACTCAGTCAACAAAACCG/AACAAGCCGATACCTCCTCG	chr5#6753377#6753421	4	3	0.625	2.13333	0.900256	0.75	0.53125	0.607143	-0.411765	0.877551	P	205
599	HVSSRCM-599	CAAAGCTCCCAGGAAGGTCC/TCATCTTGCAATGCTGGTGC	chr5#6924864#6924905	4	4	0.625	2.28571	1.07354	0.75	0.5625	0.642857	-0.333333	0.918367	P	192
600	HVSSRCM-600	TGACAGTAAAGAATAAAGGCTGATGC/TGTTCCCCGTACTGTTCTGC	chr5#7039708#7039747	1	1	1	1	0	0	0	0	#N/A	0	M	118
601	HVSSRCM-601	TCTAATTTTAAATTCACACGTTTGGGG/TCCTCTGTATTCAGGTCCTCG	chr5#7170873#7170936	3	2	0.83333	1.38462	0.450561	0.333333	0.277778	0.333333	-0.2	0.897959	P	185
602	HVSSRCM-602	TCTCATTATCATGGGGGAGATTTCC/GGAATTGGAATGGACTGTATTGCC	chr5#7385068#7385139	1	1	1	1	0	0	0	0	#N/A	0	M	255
603	HVSSRCM-603	CCCAAAGGCTTTCTAAAAGCG/AGCCCAAAAATACACACCGC	chr5#7567829#7567888	3	3	0.66667	2	0.867563	0.666667	0.5	0.6	-0.333333	0.938776	P	248
604	HVSSRCM-604	GTGGAGGAAATTAATCATAGTAGCCC/AGTTTTTATTCATTCTTGCCGATTAGG	chr5#7645547#7645594	2	2	0.75	1.6	0.562335	0.5	0.375	0.5	-0.333333	0.959184	P	209
605	HVSSRCM-605	ACGCTTTAAAACCCTGCTCG/CAAAAATAACTTGCCACGGTGG	chr5#7654752#7654793	2	2	0.75	1.6	0.562335	0.5	0.375	0.5	-0.333333	0.959184	P	209
606	HVSSRCM-606	CAGACAAGCACCTGAAACAGC/CTGATAGAGGTCTGACTGAGCG	chr5#8264917#8264958	2	2	0.75	1.6	0.562335	0.5	0.375	0.5	-0.333333	0.959184	P	201
607	HVSSRCM-607	AGGTGTCCCAAACTCCATGG/GAACACTTGTTTCAAGACCAAGC	chr5#8627185#8627226	3	2	0.83333	1.38462	0.450561	0.333333	0.277778	0.333333	-0.2	0.897959	P	127
608	HVSSRCM-608	GTCTGACCTGATGAGCCAGC/ACCAGACATGTCCTTTTGATTCG	chr5#9457956#9458003	5	4	0.6	2.38095	1.0889	0.8	0.58	0.644444	-0.37931	0.857143	P	200
609	HVSSRCM-609	TCCATTTGAAGCATCACTTTTGG/TAGGATTGCCCGCGATAACC	chr5#9629229#9629274	2	2	0.75	1.6	0.562335	0.5	0.375	0.5	-0.333333	0.959184	P	190
610	HVSSRCM-610	TGTTCGATCAACTTCGTGAGG/GCCCCTTTTAATGTCACTGCC	chr5#9819300#9819350	1	1	1	1	0	0	0	0	#N/A	0	M	154
			Mean	2.68072	2.56024	0.748294	1.75091	0.649427	0.503414	0.375598	0.454743	-0.337806	0.739857
	Chr-6		Locus	N	Na	MAF	Ne	I	Ho	He	uHe	F	PIC
611	HVSSRCM-611	AATAGGCAACATAGTGGTAATCCC/GTCGGCACAGCTCATTAACC	chr6#10100708#10100755	4	4	0.625	2.28571	1.07354	0.75	0.5625	0.642857	-0.333333	0.918367	P	151
612	HVSSRCM-612	TTCATTTCATCAGGCAATGTAACC/AGCCATGACTAAGTTATGACACG	chr6#10124100#10124139	2	2	0.75	1.6	0.562335	0.5	0.375	0.5	-0.333333	0.959184	P	134
613	HVSSRCM-613	CACACTCAGAATAGAAATCACTATTGG/TTTAAATGTTTTGGCTCATCGTCC	chr6#10170760#10170801	4	4	0.625	2.28571	1.07354	0.75	0.5625	0.642857	-0.333333	0.918367	P	146
614	HVSSRCM-614	ACAATCATGCAATCAAATCATCACC/GAACCGTCGGCTCAGATACC	chr6#10243657#10243700	5	5	0.6	2.5	1.22753	0.8	0.6	0.666667	-0.333333	0.897959	P	156
615	HVSSRCM-615	TGTAAGGTACAACTTTCTCACTTGG/GTCCCTTATGTCATTATTACTCTGGG	chr6#10352264#10352335	3	3	0.66667	2	0.867563	0.666667	0.5	0.6	-0.333333	0.938776	P	180
616	HVSSRCM-616	AGCACTCCATAATGGTAAGAACC/CAGTGACTGATTGTTTAATTCGGC	chr6#10877687#10877728	3	3	0.66667	2	0.867563	0.666667	0.5	0.6	-0.333333	0.938776	P	127
617	HVSSRCM-617	TCCAATTTAACCCCAAACTTTTTCG/TGGAAAGGGAGAGAGTTGGC	chr6#10922657#10922704	1	1	1	1	0	0	0	0	#N/A	0	M	183
618	HVSSRCM-618	TTCAGTGTGGAGTTATGTCACG/AGTTTGGGGCTTAGTGAGTGG	chr6#11348970#11349023	6	6	0.58333	2.66667	1.34979	0.833333	0.625	0.681818	-0.333333	0.877551	P	133
619	HVSSRCM-619	TCAGTGAATCACAGTCTCACCC/GCTAGTGATGTGTTGCTGGC	chr6#11393437#11393494	3	3	0.66667	2	0.867563	0.666667	0.5	0.6	-0.333333	0.938776	P	140
620	HVSSRCM-620	TGGGAGTATTTCAGAGGATCCG/TTTCCTCGCAGTAGCAGAGC	chr6#114645#114701	1	1	1	1	0	0	0	0	#N/A	0	M	200
621	HVSSRCM-621	AGGTCAGATCAGCACTGAATCC/ATCCATCCAGCATACGTGGC	chr6#11479958#11480003	5	5	0.6	2.5	1.22753	0.8	0.6	0.666667	-0.333333	0.897959	P	205
622	HVSSRCM-622	GGAGACTCGACCATGAGAGG/CAGAACAAGCGAGGTACCCC	chr6#12101685#12101729	1	1	1	1	0	0	0	0	#N/A	0	M	234
623	HVSSRCM-623	AAATTTCAGAGGCCGGTGGG/CCCTTTTTAATATCTAATTCCCCTCCC	chr6#12214079#12214122	2	2	0.75	1.6	0.562335	0.5	0.375	0.5	-0.333333	0.959184	P	174
624	HVSSRCM-624	AATATAACAACGCGCGTGCC/CGTCAGCATAACTTAGCATTAGCC	chr6#12702131#12702180	1	1	1	1	0	0	0	0	#N/A	0	M	136
625	HVSSRCM-625	CAAAATTTTACAGCATGCAAATGGC/TCGCAATATATCTGTCTGCACC	chr6#1282398#1282463	2	2	0.75	1.6	0.562335	0.5	0.375	0.5	-0.333333	0.959184	P	188
626	HVSSRCM-626	TTCATCTCTCGGCGCTATCG/TGTGGGTTCAATTGTCATGGG	chr6#12826545#12826607	3	3	0.66667	2	0.867563	0.666667	0.5	0.6	-0.333333	0.938776	P	148
627	HVSSRCM-627	CCGTCTAATCTCTACCCAGCC/GTCAGTATTTGAACGGCCGG	chr6#12832788#12832835	3	3	0.66667	2	0.867563	0.666667	0.5	0.6	-0.333333	0.938776	P	172
628	HVSSRCM-628	GCGTCCAATGGTTACGTTCC/TCACAAACTATTAAAGCATGCATCC	chr6#13003565#13003608	3	3	0.66667	2	0.867563	0.666667	0.5	0.6	-0.333333	0.938776	P	201
629	HVSSRCM-629	GTTCCCTGTACAGAAAATGGTGG/AGTTAATAAAGTGGCATGTAAGTTGC	chr6#13134310#13134357	4	4	0.625	2.28571	1.07354	0.75	0.5625	0.642857	-0.333333	0.918367	P	173
630	HVSSRCM-630	CCCTCTCAGAGAAGCACATACC/AAAGAGACGGTCGAGATGGC	chr6#13534878#13534931	3	3	0.66667	2	0.867563	0.666667	0.5	0.6	-0.333333	0.938776	P	153
631	HVSSRCM-631	GCAACACAGACCAGCATAGC/ACTCAAGAAAGTAAACGGCTCG	chr6#13571486#13571527	4	3	0.625	2.13333	0.900256	0.75	0.53125	0.607143	-0.411765	0.877551	P	157
632	HVSSRCM-632	CCATGTGTTCGCGTACAACG/TCAACTCACAAATATCTCACGGG	chr6#13574100#13574149	3	3	0.66667	2	0.867563	0.666667	0.5	0.6	-0.333333	0.938776	P	169
633	HVSSRCM-633	ATAGCCTCGCCTTAGCATCC/TCAAATTCCATCTCCACTCACG	chr6#13705864#13705947	1	1	1	1	0	0	0	0	#N/A	0	M	232
634	HVSSRCM-634	TCATTCTTGAACTGGCCGGG/GTAGTTCCTGAGGCTGAGGC	chr6#13711878#13711919	3	2	0.83333	1.38462	0.450561	0.333333	0.277778	0.333333	-0.2	0.897959	P	178
635	HVSSRCM-635	ATAGTTTTAAAACCCTACTGTTTCTCG/ACACTTTGAATGTTGGTCCACC	chr6#13963979#13964060	1	1	1	1	0	0	0	0	#N/A	0	M	206
636	HVSSRCM-636	ATAAAAGCCAGAAACAGGGGG/GAAAATAAAATGAGGACGCTCGC	chr6#13984816#13984857	1	1	1	1	0	0	0	0	#N/A	0	M	145
637	HVSSRCM-637	GTTATACGGTCAAAGAATATTGGATGC/CCAATACCCCTCGCGTTCC	chr6#1404359#1404424	3	3	0.66667	2	0.867563	0.666667	0.5	0.6	-0.333333	0.938776	P	207
638	HVSSRCM-638	TCCCGCACTTTATGATCCCG/TCAAAATGCAAGACTTTTATTGGTGG	chr6#14258649#14258692	1	1	1	1	0	0	0	0	#N/A	0	M	168
639	HVSSRCM-639	GCTGTTTGTCATGATTCATGCG/TCTCTATGTAATACAGTAACCTGATGC	chr6#14348472#14348525	1	1	1	1	0	0	0	0	#N/A	0	M	140
640	HVSSRCM-640	TTTGGCCGACTATCAGGTGC/ACAATTGCTTCCCAAGAACCC	chr6#14452454#14452501	3	3	0.66667	2	0.867563	0.666667	0.5	0.6	-0.333333	0.938776	P	180
641	HVSSRCM-641	GGTGACCACCCACATAAAAGC/TCTTCCACACATACAAAATTTTCTGG	chr6#14455355#14455398	2	2	0.75	1.6	0.562335	0.5	0.375	0.5	-0.333333	0.959184	P	170
642	HVSSRCM-642	TGTGAACCACATAAAATTATAAGACCC/TCAATGTCGATCGGATCCAGG	chr6#14471531#14471598	1	1	1	1	0	0	0	0	#N/A	0	M	198
643	HVSSRCM-643	TTAGCAGTGCACATACCCCC/CCCCCTACCGTCAAATTGC	chr6#14540871#14540910	3	3	0.66667	2	0.867563	0.666667	0.5	0.6	-0.333333	0.938776	P	148
644	HVSSRCM-644	CAGCAATTTCAAAATAAGGGATCCC/TTTCAATCTTAGCTCCAAGGGC	chr6#15085489#15085534	3	3	0.66667	2	0.867563	0.666667	0.5	0.6	-0.333333	0.938776	P	203
645	HVSSRCM-645	TCCCTCTCCATTTAGTGAGCG/TGTTTTATGACAAAACGGCAACC	chr6#15256821#15256864	2	2	0.75	1.6	0.562335	0.5	0.375	0.5	-0.333333	0.959184	P	211
646	HVSSRCM-646	ATCAATCATCGGACGTCAGC/TGTCTAGGATTGTTTCTTAACAGTTGC	chr6#15382967#15383022	2	2	0.75	1.6	0.562335	0.5	0.375	0.5	-0.333333	0.959184	P	191
647	HVSSRCM-647	ATCAATCATCGGACGTCAGC/CACTGTCGTTGCTTGTCTAGG	chr6#15383023#15383070	2	2	0.75	1.6	0.562335	0.5	0.375	0.5	-0.333333	0.959184	P	204
648	HVSSRCM-648	TTCGAAAACATGAAACACCATCC/CTGACTACCGAGAAACTGGAGG	chr6#15391047#15391091	4	4	0.625	2.28571	1.07354	0.75	0.5625	0.642857	-0.333333	0.918367	P	148
649	HVSSRCM-649	AGCGGAAAAGATAATGGGCC/AGACACCGGAGCCTTAATCG	chr6#15750281#15750368	5	5	0.6	2.5	1.22753	0.8	0.6	0.666667	-0.333333	0.897959	P	215
650	HVSSRCM-650	ACTAGATTAGAACAAACATGCATGC/AGGTCCCAAATACTCTAAAGCCC	chr6#15827224#15827267	3	3	0.66667	2	0.867563	0.666667	0.5	0.6	-0.333333	0.938776	P	114
651	HVSSRCM-651	ATCTCTACCAACCTCACCTGG/AAGCCTCAATCTCAGCTGCC	chr6#15886678#15886731	1	1	1	1	0	0	0	0	#N/A	0	M	242
652	HVSSRCM-652	TGGATAGGTCAGATTAATGTGGC/CAGCAAAGATATGTCTGCGGC	chr6#16766958#16767003	4	3	0.625	2.13333	0.900256	0.75	0.53125	0.607143	-0.411765	0.877551	P	201
653	HVSSRCM-653	TGAGAGTGCGAGGAGAGAGG/AGACGTTTCCTCGTTTTTCAGC	chr6#16918950#16918991	4	4	0.625	2.28571	1.07354	0.75	0.5625	0.642857	-0.333333	0.918367	P	228
654	HVSSRCM-654	GGAAAGTTTTGGGTGGTGCC/TTGCATTTCATTGCCCTCGC	chr6#16980292#16980331	4	3	0.625	2.13333	0.900256	0.75	0.53125	0.607143	-0.411765	0.877551	P	162
655	HVSSRCM-655	ATATGTGTGTGTGTGTGCGC/ACCGCACGATTTAAAAGTGTCC	chr6#17138627#17138666	2	2	0.75	1.6	0.562335	0.5	0.375	0.5	-0.333333	0.959184	P	203
656	HVSSRCM-656	GTGCGTTTTCTCAGATTTTTCTGC/AGTTTTCAAAACTTACCGCTATAGC	chr6#17257034#17257085	1	1	1	1	0	0	0	0	#N/A	0	M	136
657	HVSSRCM-657	AGTTGCATCGTAGCCAGACC/ACGTTGTGGGTGTGTTTATCC	chr6#17268564#17268620	2	2	0.75	1.6	0.562335	0.5	0.375	0.5	-0.333333	0.959184	P	124
658	HVSSRCM-658	TATCGGGGATGGGTATGGGG/TGAAGACGCTTAAGACAGTAGGG	chr6#17469873#17469917	1	1	1	1	0	0	0	0	#N/A	0	M	103
659	HVSSRCM-659	TCACAATTGTAAATCCGTCCTGG/TCAAGTTATCAGCGCTCCCC	chr6#17654909#17654952	2	2	0.75	1.6	0.562335	0.5	0.375	0.5	-0.333333	0.959184	P	114
660	HVSSRCM-660	GAATAGTGCATGTGTGGGACC/CCTGTTTGGGTGTGAGTGC	chr6#18016152#18016205	1	1	1	1	0	0	0	0	#N/A	0	M	155
661	HVSSRCM-661	TGGCAACTGATAGTGTCTCCC/GTGTAGCTAACTTGTCGAGAACC	chr6#1807055#1807108	1	1	1	1	0	0	0	0	#N/A	0	M	185
662	HVSSRCM-662	ATTACGAATCCAACCTGCGC/GAGTGGTAACTGGCTGACCC	chr6#18134997#18135046	3	3	0.66667	2	0.867563	0.666667	0.5	0.6	-0.333333	0.938776	P	179
663	HVSSRCM-663	ACCATTTAAGGGTCCACTTGC/TGGGTTAACCTATTGCCCCG	chr6#18143509#18143602	1	1	1	1	0	0	0	0	#N/A	0	M	269
664	HVSSRCM-664	CGTCTCTTAGTTCAAGCGCC/TAGAGCTGCTGTTCCAAGCG	chr6#18250196#18250240	3	3	0.66667	2	0.867563	0.666667	0.5	0.6	-0.333333	0.938776	P	193
665	HVSSRCM-665	TTCTCATAGGGGGAGGTGGG/AGAATCGAAATGGATTGTTACAAGC	chr6#18347490#18347537	1	1	1	1	0	0	0	0	#N/A	0	M	218
666	HVSSRCM-666	AAATTGGAGTGGGCCATAGC/ACTTTGGTCACAGAAACCGG	chr6#18733872#18733915	1	1	1	1	0	0	0	0	#N/A	0	M	169
667	HVSSRCM-667	GCACTAATGTGATGTCGTGGC/TTTGCCTTGTGCTTTGTGGG	chr6#19313493#19313536	3	3	0.66667	2	0.867563	0.666667	0.5	0.6	-0.333333	0.938776	P	169
668	HVSSRCM-668	CCCGCTGTTGGAATTTCTGC/TCCTCTGTTAAATTCAAATGTTGGC	chr6#19480668#19480711	2	2	0.75	1.6	0.562335	0.5	0.375	0.5	-0.333333	0.959184	P	214
669	HVSSRCM-669	GTCATTGATGTGTTTAGTTTGTTTTGG/ACACGACTTTTTCTTCAACTTACCC	chr6#2006676#2006723	3	2	0.66667	1.8	0.636514	0.666667	0.444444	0.533333	-0.5	0.897959	P	152
670	HVSSRCM-670	AGTTATACACAGAAGCGAAAAGACG/TCTATCACCCAACATGGCCC	chr6#20181005#20181046	5	5	0.6	2.5	1.22753	0.8	0.6	0.666667	-0.333333	0.897959	P	165
671	HVSSRCM-671	ACAGAAAGCTTTAAGTAGGCATGC/ACAAAGTTGACAGAGGAAGTTGC	chr6#20218891#20218930	4	4	0.625	2.28571	1.07354	0.75	0.5625	0.642857	-0.333333	0.918367	P	210
672	HVSSRCM-672	ACACACACAAAATAAACCTCCTTCC/CCACCGACTAATAGGAAATCGC	chr6#20277425#20277492	4	4	0.625	2.28571	1.07354	0.75	0.5625	0.642857	-0.333333	0.918367	P	137
673	HVSSRCM-673	ACAGAATCAATCATATAATGTGCATGC/GAGCCCCAACGAATCTAGGG	chr6#2074342#2074386	2	2	0.75	1.6	0.562335	0.5	0.375	0.5	-0.333333	0.959184	P	164
674	HVSSRCM-674	TCCTCATTTTTGACACATGGGC/TGGCCTCTCTGGAAACAACC	chr6#20745229#20745270	3	3	0.66667	2	0.867563	0.666667	0.5	0.6	-0.333333	0.938776	P	128
675	HVSSRCM-675	TCTGTCGTCTGGTTAATGCCC/CAAGAAGAAGAACAAGACCCCG	chr6#20876276#20876315	3	3	0.66667	2	0.867563	0.666667	0.5	0.6	-0.333333	0.938776	P	141
676	HVSSRCM-676	AAAGTCAAGCTTTTGTTGTGGG/ACGTTCAATCATCATCATCTCTTAGG	chr6#20920253#20920304	2	2	0.75	1.6	0.562335	0.5	0.375	0.5	-0.333333	0.959184	P	231
677	HVSSRCM-677	ACGGTCGACATGAATTAAACTTGG/ATGGGCTAGTTGGATGCTGC	chr6#21606771#21606842	2	2	0.75	1.6	0.562335	0.5	0.375	0.5	-0.333333	0.959184	P	142
678	HVSSRCM-678	TCGGAGAAATTGGATCAACATATTAGG/CCTTCGGATCATCCCAGAGG	chr6#22459968#22460033	3	2	0.66667	1.8	0.636514	0.666667	0.444444	0.533333	-0.5	0.897959	P	215
679	HVSSRCM-679	CCAAGGACTATTAGCTGGTCTTCC/CCATTCATATAGATGGGGAGGGG	chr6#22599416#22599467	2	2	0.75	1.6	0.562335	0.5	0.375	0.5	-0.333333	0.959184	P	178
680	HVSSRCM-680	CAATGCATCTTCAATGTATAAATGTGC/TCCTTCGATCCTATTTCCTTCTGG	chr6#22735705#22735778	1	1	1	1	0	0	0	0	#N/A	0	M	163
681	HVSSRCM-681	GTTTGGGAGTGATTAACATTTCACC/TTTTTGCCCCGTACATGAGC	chr6#23543036#23543092	2	2	0.75	1.6	0.562335	0.5	0.375	0.5	-0.333333	0.959184	P	182
682	HVSSRCM-682	AGGTTGAGCCACGAGATGC/CCTTCCCATGGCTCTGATACC	chr6#2380055#2380108	1	1	1	1	0	0	0	0	#N/A	0	M	168
683	HVSSRCM-683	GGGAAACAATCAAGTCTTCACCG/TCTAAAGCAGCCCTTATCTTTGC	chr6#2960718#2960779	3	3	0.66667	2	0.867563	0.666667	0.5	0.6	-0.333333	0.938776	P	183
684	HVSSRCM-684	GTCGAGAACTAGGGTACAGGC/AATGTCTACCCATCGTTTAGCG	chr6#3448308#3448361	3	3	0.66667	2	0.867563	0.666667	0.5	0.6	-0.333333	0.938776	P	139
685	HVSSRCM-685	GAGCTCGCCTCAGATCTTCC/TTGACTCAGATCCATGGCGG	chr6#3607599#3607640	3	3	0.66667	2	0.867563	0.666667	0.5	0.6	-0.333333	0.938776	P	167
686	HVSSRCM-686	ACACTGTGGTTCTATGCATTACC/TGGTCAAGTGGCCATCATGG	chr6#4248147#4248196	1	1	1	1	0	0	0	0	#N/A	0	M	147
687	HVSSRCM-687	TCGGCTCTTTTCTTTTGCTGC/GGTTAGAACCCATTTGAGACAGC	chr6#4477432#4477473	2	2	0.75	1.6	0.562335	0.5	0.375	0.5	-0.333333	0.959184	P	172
688	HVSSRCM-688	AATGGCATCCACTACGGTCG/CGACTAATGATAGCGGGGCC	chr6#461541#461588	2	2	0.75	1.6	0.562335	0.5	0.375	0.5	-0.333333	0.959184	P	243
689	HVSSRCM-689	CGTCAAACACCTGTACATTTTGG/AGAGCTTTACGAATAAGACTCCG	chr6#4633427#4633476	2	2	0.75	1.6	0.562335	0.5	0.375	0.5	-0.333333	0.959184	P	191
690	HVSSRCM-690	ATCCAACTTAACGGGAGCCC/TGAAACACTAAACTGGCAGCC	chr6#5056943#5057002	2	2	0.75	1.6	0.562335	0.5	0.375	0.5	-0.333333	0.959184	P	140
691	HVSSRCM-691	AGAACTTTTGGCTTTCCGTTCG/GCGCTCTGTTTAATTTTTCTGCC	chr6#5218814#5218853	4	4	0.625	2.28571	1.07354	0.75	0.5625	0.642857	-0.333333	0.918367	P	165
692	HVSSRCM-692	AAATCATCCACCGTCCACCC/ATGTTAACTTCAGGTAGAGTACTGC	chr6#6468331#6468380	1	1	1	1	0	0	0	0	#N/A	0	M	126
693	HVSSRCM-693	TGTGAGTTAGAAGTTTTCAAGTAGCC/AATTGGATGGTGGGCAAAGC	chr6#6720525#6720647	1	1	1	1	0	0	0	0	#N/A	0	M	209
694	HVSSRCM-694	CCACATGCATGTACCTTCTATAACC/AAGGCCCCACTTGAGTTGG	chr6#676809#676858	4	4	0.625	2.28571	1.07354	0.75	0.5625	0.642857	-0.333333	0.918367	P	169
695	HVSSRCM-695	AGTTACTAAATTGACCTTAGTCGTCG/TTTTTATAGGGGGATTAATCGAGGG	chr6#7348764#7348853	2	2	0.75	1.6	0.562335	0.5	0.375	0.5	-0.333333	0.959184	P	194
696	HVSSRCM-696	GCCAAAATCACCACCCTTGC/CCCTCCTCCCAATTTGGTGC	chr6#7761466#7761505	2	2	0.75	1.6	0.562335	0.5	0.375	0.5	-0.333333	0.959184	P	239
697	HVSSRCM-697	AGCATATATGAGTGTGTGCGC/CACAAAACACACATGCACGC	chr6#8537739#8537790	2	2	0.75	1.6	0.562335	0.5	0.375	0.5	-0.333333	0	M	133
698	HVSSRCM-698	TAACCCAACCTGTCAACCCG/TGAGAAAGTTGCTGAGATGCG	chr6#9697103#9697144	1	1	1	1	0	0	0	0	#N/A	0	M	136
			Mean	2.45455	2.38636	0.771592	1.67526	0.585212	0.456818	0.340601	0.414268	-0.340135	0.669063
	Chr-7		Locus	N	Na	MAF	Ne	I	Ho	He	uHe	F	PIC
699	HVSSRCM-699	ATCAAATCCCTTACCCGCCG/GACGACGGGTTGATGGTAGG	chr7#10266142#10266199	1	1	1	1	0	0	0	0	#N/A	0	M	140
700	HVSSRCM-700	TGCCTCTATCACAAAGCTCCG/TGTACATATGACAAAATAGAAGTGGCG	chr7#10385373#10385423	3	3	0.66667	2	0.867563	0.666667	0.5	0.6	-0.333333	0.938776	P	223
701	HVSSRCM-701	CCACACGACTTTTAAAACCATGC/TTTCAGTACAGATATGTCAATCTCCC	chr7#10435166#10435215	3	3	0.66667	2	0.867563	0.666667	0.5	0.6	-0.333333	0.938776	P	156
702	HVSSRCM-702	GAAAATAACGTCCGGGTCCG/AGGAAGATGACAAACTACATTTATGC	chr7#10564294#10564335	1	1	1	1	0	0	0	0	#N/A	0	M	154
703	HVSSRCM-703	GACGAGTTATGGCAACTCACG/CCTAACAGCTACCTAATTTCCTCCC	chr7#10580410#10580449	3	3	0.66667	2	0.867563	0.666667	0.5	0.6	-0.333333	0.938776	P	216
704	HVSSRCM-704	CACAATAAAACTCATTTAGGTCGTCC/ACACCGATACAATATGTGGGGG	chr7#11336966#11337022	1	1	1	1	0	0	0	0	#N/A	0	M	206
705	HVSSRCM-705	TGTCTTCCATGTAATCCCTAAACC/TCATGAGTGAATGGTGCACG	chr7#12483292#12483360	4	4	0.625	2.28571	1.07354	0.75	0.5625	0.642857	-0.333333	0.897959	P	203
706	HVSSRCM-706	TTGGTGGCTCTTCGAGATGC/CCTACTTCATTGCAGGCTAATGC	chr7#12538024#12538080	4	3	0.625	2.13333	0.900256	0.75	0.53125	0.607143	-0.411765	0.897959	P	217
707	HVSSRCM-707	ATCAGTTAATGGAATAGTTTCTGATGC/TCTTGAGTCTACACCTACCATCG	chr7#12966926#12966967	5	5	0.6	2.5	1.22753	0.8	0.6	0.666667	-0.333333	0.897959	P	100
708	HVSSRCM-708	GTGATTTCGAAATCCTGTCTTGC/GCAGACTTTACACGCATGCC	chr7#13356664#13356709	4	4	0.625	2.28571	1.07354	0.75	0.5625	0.642857	-0.333333	0.918367	P	189
709	HVSSRCM-709	GGTGAAAGGATGCAACAAATTACG/TGAGTATGATACATCATCCAAAGCC	chr7#14148426#14148471	2	2	0.75	1.6	0.562335	0.5	0.375	0.5	-0.333333	0.959184	P	202
710	HVSSRCM-710	AATGCAGGGATGCCAATAGC/TCAGTATCTACTAAGAATACAGCTTCG	chr7#14541577#14541630	4	4	0.375	3.55556	1.32089	0.75	0.71875	0.821429	-0.0434783	0.877551	P	149
711	HVSSRCM-711	AGGATAGAAACCCTCATCAAATAAGC/AGTGATAGGTGCACAAAAATTAGC	chr7#14774495#14774538	3	2	0.66667	1.8	0.636514	0.666667	0.444444	0.533333	-0.5	0.897959	P	143
712	HVSSRCM-712	AGGAGCTTGCTATTCAACAGG/TTTGTTGGCTCTATGTTGGAGG	chr7#14845486#14845530	5	5	0.6	2.5	1.22753	0.8	0.6	0.666667	-0.333333	0.897959	P	176
713	HVSSRCM-713	ATTTCTAAACCCACAAATACTACAACC/TGCAAATGGTAGGAGGTTAACC	chr7#15082146#15082209	3	2	0.66667	1.8	0.636514	0.666667	0.444444	0.533333	-0.5	0.897959	P	246
714	HVSSRCM-714	TCCTGTCGCACTCATTCTGG/GAAAATCCCTACTTTCTTAAGATTCGG	chr7#1544734#1544779	3	3	0.66667	2	0.867563	0.666667	0.5	0.6	-0.333333	0.938776	P	207
715	HVSSRCM-715	ACAAAGGAACAAGAAACAAGAATAGC/TTGCATCCTTGTGGTTTATTTTCC	chr7#1578116#1578160	1	1	1	1	0	0	0	0	#N/A	0	M	187
716	HVSSRCM-716	CTTCACGTCACAAATACTTGAAGG/AAGATAAGTTTGTACAAGAGTTTGTGG	chr7#15842850#15842933	4	3	0.625	2.13333	0.900256	0.75	0.53125	0.607143	-0.411765	0.877551	P	204
717	HVSSRCM-717	AGCCACAGTACACAATATACAATTGG/GGTGACCTCAAAATGATAGAACCC	chr7#15890098#15890181	4	3	0.625	2.13333	0.900256	0.75	0.53125	0.607143	-0.411765	0.877551	P	185
718	HVSSRCM-718	GTGTCTACTTTGTCTCGAAATCGG/TGATGATGACGACGACGACG	chr7#15924096#15924161	2	2	0.75	1.6	0.562335	0.5	0.375	0.5	-0.333333	0.959184	P	264
719	HVSSRCM-719	AGCATCATCCTCCCTTGTGG/CCCTCAACTAAGTTTTAAGGACACG	chr7#16016597#16016640	1	1	1	1	0	0	0	0	#N/A	0	M	182
720	HVSSRCM-720	TCTGTTCACACTGAGCAAGC/GGTCTAGGGTAACATCAGCCG	chr7#16050182#16050221	4	3	0.625	2.13333	0.900256	0.75	0.53125	0.607143	-0.411765	0.877551	P	149
721	HVSSRCM-721	CTGCAGGCACACGAAATTGG/TGTGGGTTTAATTGGTGGGC	chr7#16093095#16093148	4	3	0.625	2.13333	0.900256	0.75	0.53125	0.607143	-0.411765	0.877551	P	158
722	HVSSRCM-722	AATCACTTTCCTTTTTCTCCATTCG/GGCACCAATAATCAATGATGTTCC	chr7#16179174#16179260	3	2	0.66667	1.8	0.636514	0.666667	0.444444	0.533333	-0.5	0.897959	P	227
723	HVSSRCM-723	TTATACATAGAAATTCTGCAATGGAGC/GATGATGATGTGCACTACCTGG	chr7#16228124#16228163	1	1	1	1	0	0	0	0	#N/A	0	M	198
724	HVSSRCM-724	ACGAAAATAACATTTGCTTGAGGC/TGTCACTGCCTGGTCTTAGC	chr7#16465343#16465406	3	3	0.66667	2	0.867563	0.666667	0.5	0.6	-0.333333	0.938776	P	207
725	HVSSRCM-725	AGCACCTTTTTGTTATACCTTTTTCG/GCTTGTATCTGCAGTCACTCC	chr7#16470814#16470853	3	3	0.66667	2	0.867563	0.666667	0.5	0.6	-0.333333	0.938776	P	206
726	HVSSRCM-726	TGGTGCCCCTCTACTCATCC/CCACACTGACATGGCTCTAGC	chr7#16496259#16496302	3	3	0.66667	2	0.867563	0.666667	0.5	0.6	-0.333333	0.938776	P	205
727	HVSSRCM-727	TGTGGGGGTTGCTTTGTAGG/AGATCCTCACCCACGAAAGC	chr7#16564834#16564879	4	4	0.625	2.28571	1.07354	0.75	0.5625	0.642857	-0.333333	0.918367	P	221
728	HVSSRCM-728	AGCAACCTCATTATACCCACCC/ACTGTAACCTTTAAAGTCATGCGG	chr7#16738328#16738383	1	1	1	1	0	0	0	0	#N/A	0	M	166
729	HVSSRCM-729	AAGAGAACCGTTACTAGACAACG/TCTGTCTCTTCCCCTCTCCC	chr7#16871264#16871305	1	1	1	1	0	0	0	0	#N/A	0	M	131
730	HVSSRCM-730	AGCTGTGGAAACCAGAATCG/TTCCCATGGAAGGAGGTTGG	chr7#17033291#17033332	4	4	0.625	2.28571	1.07354	0.75	0.5625	0.642857	-0.333333	0.918367	P	196
731	HVSSRCM-731	TGGAGTTTGGACTAGCTACCC/GCCAGTGTCTTGTTCAAGTGG	chr7#17312281#17312328	3	3	0.66667	2	0.867563	0.666667	0.5	0.6	-0.333333	0.938776	P	169
732	HVSSRCM-732	TGCAACGCTACTGGGATTCC/ATGGGCCGGAGAGATCAAGG	chr7#1799467#1799548	2	2	0.75	1.6	0.562335	0.5	0.375	0.5	-0.333333	0.959184	P	258
733	HVSSRCM-733	TGTGATGTCTTCTAATATTATGCGTGG/TTCTCCATAAATTAAGGTCCCAAGG	chr7#183092#183165	4	4	0.625	2.28571	1.07354	0.75	0.5625	0.642857	-0.333333	0.918367	P	233
734	HVSSRCM-734	ATTCCATAGCTTGGTTGGGC/CATGTAGTCATGTTCCTGTTCCC	chr7#18549129#18549182	4	4	0.625	2.28571	1.07354	0.75	0.5625	0.642857	-0.333333	0.918367	P	236
735	HVSSRCM-735	TTGTTGTTCCCAAGGCTTGC/TGTATAGTGTGTGTTAACGTTGCC	chr7#18803971#18804012	4	3	0.625	2.13333	0.900256	0.75	0.53125	0.607143	-0.411765	0.877551	P	179
736	HVSSRCM-736	GGCATCTGTGACTTTGCACC/AGGCGTTACTTGGTGATGGG	chr7#18917009#18917074	1	1	1	1	0	0	0	0	#N/A	0	M	188
737	HVSSRCM-737	CCTTTACAAATTGAGGCGACCC/ACAAAACAAAACAGAGTTGGTGG	chr7#1908413#1908482	4	3	0.625	2.13333	0.900256	0.75	0.53125	0.607143	-0.411765	0.877551	P	193
738	HVSSRCM-738	TCCTCGAACCCCACAAATGC/TGGCTGCTTTCACTGGTACG	chr7#19257137#19257190	5	5	0.6	2.5	1.22753	0.8	0.6	0.666667	-0.333333	0.897959	P	189
739	HVSSRCM-739	ACTCATTTATGCTGCTCAATTGGG/CACTGCAAGAGGTGATCAAACC	chr7#19285753#19285798	4	4	0.625	2.28571	1.07354	0.75	0.5625	0.642857	-0.333333	0.918367	P	129
740	HVSSRCM-740	ACCCCTGAGCTAACAAACCG/TCGATTGGTACAGCTCATTTGC	chr7#19442263#19442308	5	4	0.6	2.38095	1.0889	0.8	0.58	0.644444	-0.37931	0.857143	P	113
741	HVSSRCM-741	GAATAGGAGGGACAGCGTCG/GCAACAAGATGGTCAAAATTCTGC	chr7#19629165#19629209	3	3	0.66667	2	0.867563	0.666667	0.5	0.6	-0.333333	0.938776	P	213
742	HVSSRCM-742	TTGCCTTGCCATTTGCTTGG/AATTCAGAGTCTTGTAAAAGTAAAGGC	chr7#19813755#19813794	5	5	0.6	2.5	1.22753	0.8	0.6	0.666667	-0.333333	0.897959	P	218
743	HVSSRCM-743	TCCGCGTCCTTAATACTGATGG/ACGTCATTTGTATGTATCCTCCC	chr7#20058562#20058615	1	1	1	1	0	0	0	0	#N/A	0	M	212
744	HVSSRCM-744	TGCTAGGCAAATTACTGTCTTTTGG/AAAGCTAAGAGGGAGCCACC	chr7#20146778#20146823	1	1	1	1	0	0	0	0	#N/A	0	M	236
745	HVSSRCM-745	AATGAGTGCATTGCCAAATGG/GCTACCTGGCGATCATTGC	chr7#2023331#2023406	3	2	0.66667	1.8	0.636514	0.666667	0.444444	0.533333	-0.5	0.897959	P	212
746	HVSSRCM-746	TGGTAATTCAGACATCTCCATGC/GTGTGCTTTTGTTTGCCACG	chr7#20439642#20439687	3	2	0.66667	1.8	0.636514	0.666667	0.444444	0.533333	-0.5	0.897959	P	138
747	HVSSRCM-747	AGGACAAAAGAGAAATGAGCTGG/CTCTTCTTGGACCCATCCCC	chr7#20480959#20480998	4	4	0.625	2.28571	1.07354	0.75	0.5625	0.642857	-0.333333	0.918367	P	141
748	HVSSRCM-748	CGAACTTTTCTAGCACTTTAAGATCCC/TGCATTTTTCCTGACTTTTCTGC	chr7#20572129#20572212	1	1	1	1	0	0	0	0	#N/A	0	M	182
749	HVSSRCM-749	ACAAGAAAAGCAACTTTGATCGC/GCCCGAGTCCAACTAGATAGC	chr7#20575650#20575705	4	3	0.625	2.13333	0.900256	0.75	0.53125	0.607143	-0.411765	0.877551	P	179
750	HVSSRCM-750	AGTTTGGAAATGCTGGTCGG/ATTTGACAGATGAGGCGTGG	chr7#20854281#20854320	2	2	0.75	1.6	0.562335	0.5	0.375	0.5	-0.333333	0.959184	P	136
751	HVSSRCM-751	CTTTAAATCATCCCTCCCTCGC/TGCACTACTGGTTTTCACTGC	chr7#20949710#20949751	1	1	1	1	0	0	0	0	#N/A	0	M	134
752	HVSSRCM-752	ACGATGGGTGAGATGTAAGGG/AATTCGTTATTTGGTGGTCATGC	chr7#21481407#21481469	2	2	0.75	1.6	0.562335	0.5	0.375	0.5	-0.333333	0.959184	P	198
753	HVSSRCM-753	GAAAGCAAGGAACGGAACCC/CAAGCACATACAGCCAGGG	chr7#21531063#21531182	2	2	0.75	1.6	0.562335	0.5	0.375	0.5	-0.333333	0.959184	P	286
754	HVSSRCM-754	TAAGACTATGGGTGGCCACG/TACCCCAAGCATCCATCACG	chr7#21736278#21736325	2	2	0.75	1.6	0.562335	0.5	0.375	0.5	-0.333333	0.91837	P	101
755	HVSSRCM-755	TCATAACGTTTGATTTTGGTGGC/ATTATATATCTTGAATCTCTTTGGCGC	chr7#22253478#22253533	5	4	0.6	2.38095	1.0889	0.8	0.58	0.644444	-0.37931	0.857143	P	202
756	HVSSRCM-756	GGCTGTCAATCTTGATTTTCATTACC/TCACCAAGTTTCCAATATTTAGTGGC	chr7#22253534#22253585	5	4	0.6	2.38095	1.0889	0.8	0.58	0.644444	-0.37931	0.857143	P	236
757	HVSSRCM-757	TCAAATGTTGGATAGCATTTTTGTGC/ATGGAATCTTGCGTGATCAGC	chr7#2969864#2969907	3	2	0.66667	1.8	0.636514	0.666667	0.444444	0.533333	-0.5	0.897959	P	100
758	HVSSRCM-758	TCGGTCGGGTCAACAAATGG/TTGCCCTCGTAAAATCCCGC	chr7#3133357#3133401	5	4	0.6	2.38095	1.0889	0.8	0.58	0.644444	-0.37931	0.857143	P	209
759	HVSSRCM-759	TTTTTCTGGCAGCCCTAATGC/TGGGGTAAGTTTTGGGCACG	chr7#3142020#3142063	5	4	0.6	2.38095	1.0889	0.8	0.58	0.644444	-0.37931	0.857143	P	131
760	HVSSRCM-760	TGCACTGTTTATGTGAGGGGG/ACTTGTGAATTGTGTGATGGAGG	chr7#3220118#3220168	1	1	1	1	0	0	0	0	#N/A	0	M	232
761	HVSSRCM-761	GGTGAAGAAGATGATGAAGGTGG/CCTTGCCTCCTCTCCTTTCC	chr7#3720201#3720242	4	3	0.625	2.13333	0.900256	0.75	0.53125	0.607143	-0.411765	0.877551	P	150
762	HVSSRCM-762	TGGCATTCTCCTTTAATCATCAACC/CCAAAAGATCAAATGTGCAATGTGG	chr7#3743102#3743143	3	2	0.66667	1.8	0.636514	0.666667	0.444444	0.533333	-0.5	0.897959	P	217
763	HVSSRCM-763	ACACACATATATGTATACGTACGTACG/TCCCCAAACAATCTCTCCCC	chr7#4730581#4730634	5	4	0.6	2.38095	1.0889	0.8	0.58	0.644444	-0.37931	0.857143	P	220
764	HVSSRCM-764	GCGGGTACAACTTGCATTGG/GTAGTGGGAGTAGCAGCTGG	chr7#5068182#5068235	5	4	0.6	2.38095	1.0889	0.8	0.58	0.644444	-0.37931	0.857143	P	134
765	HVSSRCM-765	TGCTTCATCTCTCCTCAATCTTCC/ACCTGTATGACCATGACTTAGCC	chr7#5115476#5115535	2	2	0.75	1.6	0.562335	0.5	0.375	0.5	-0.333333	0.959184	P	166
766	HVSSRCM-766	GCTTATTCACCTTGGCTTTGGG/TCTGCCGTAGCCATACAAGC	chr7#5136512#5136553	5	4	0.6	2.38095	1.0889	0.8	0.58	0.644444	-0.37931	0.857143	P	159
767	HVSSRCM-767	TGTCGGGACTTGAAGACAGC/ATTGTGTTGGGTAACGTGCG	chr7#544123#544162	2	2	0.75	1.6	0.562335	0.5	0.375	0.5	-0.333333	0.959184	P	133
768	HVSSRCM-768	TGTGTATGCTTAGGAAATTCCAGC/AACTTTATCGCAAAATAATCTGACCC	chr7#5515300#5515341	6	6	0.58333	2.66667	1.34979	0.833333	0.625	0.681818	-0.333333	0.877551	P	165
769	HVSSRCM-769	TTTATCTCTGCTGGGTTAGTGC/ATGCATTGAATCTTGATTGAGCC	chr7#6475806#6475871	3	2	0.66667	1.8	0.636514	0.666667	0.444444	0.533333	-0.5	0.897959	P	161
770	HVSSRCM-770	TTTATCTCTGCTGGGTTAGTGC/ATGCATTGAATCTTGATTGAGCC	chr7#6475872#6475913	3	2	0.66667	1.8	0.636514	0.666667	0.444444	0.533333	-0.5	0.897959	P	161
771	HVSSRCM-771	TTATGGGCTAAGGCTTCAAGC/CCGCTCAGAATTTTTGAACGG	chr7#7453008#7453049	4	4	0.625	2.28571	1.07354	0.75	0.5625	0.642857	-0.333333	0.918367	P	186
772	HVSSRCM-772	TGCTTTCGAAATACGGTTAGCC/TTAGACTATCGTGTACACATTCGG	chr7#763960#764043	1	1	1	1	0	0	0	0	#N/A	0	M	238
773	HVSSRCM-773	CATCAAATATGGGCGGCTGG/TCATATTGCCACATAAGAAGGTTCC	chr7#7676567#7676606	1	1	1	1	0	0	0	0	#N/A	0	M	133
774	HVSSRCM-774	TGATCAGGATGGTGCAACGC/ATCTTGCAGTGAATTCGGCG	chr7#7871607#7871650	1	1	1	1	0	0	0	0	#N/A	0	M	131
775	HVSSRCM-775	TGCCTTCTAGTGAAATGATATTTCTGC/TCGAGTGTCACATGTGTGCC	chr7#788091#788130	1	1	1	1	0	0	0	0	#N/A	0	M	151
776	HVSSRCM-776	GGTTTTAAAGGTTTCACGCGC/GAGGTCCAATTACGCAGAATCC	chr7#7898965#7899034	2	2	0.75	1.6	0.562335	0.5	0.375	0.5	-0.333333	0.97959	P	188
777	HVSSRCM-777	TCAATTGGAACCAACAAACATTCG/TCACTCTGCCCCTCATTATTCG	chr7#792769#792810	1	1	1	1	0	0	0	0	#N/A	0	M	173
778	HVSSRCM-778	CACAAAGCCGCACTTTCTCC/GAGCGCTCATGGTATTTTGGG	chr7#794097#794138	3	2	0.66667	1.8	0.636514	0.666667	0.444444	0.533333	-0.5	0.897959	P	135
779	HVSSRCM-779	TCCCAAAATACCATGAGCGC/GTTACAGCCTTTCTCGTGCC	chr7#794218#794268	3	2	0.66667	1.8	0.636514	0.666667	0.444444	0.533333	-0.5	0.897959	P	174
780	HVSSRCM-780	AGGGCTTTCAAAGAGCATAAGG/TTCAAATTCACATTTTAGTATCTCCGG	chr7#79431#79492	3	2	0.66667	1.8	0.636514	0.666667	0.444444	0.533333	-0.5	0.897959	P	226
781	HVSSRCM-781	GCTTGCTTGAATTCTACAGTTGG/TGAGGGTCAACACAAGAAAGG	chr7#8146185#8146226	3	3	0.66667	2	0.867563	0.666667	0.5	0.6	-0.333333	0.938776	P	149
782	HVSSRCM-782	AGCTGGATGAGGCTGTATGC/ACCACTCTTCCAGGCTTTCG	chr7#8152723#8152782	4	4	0.625	2.28571	1.07354	0.75	0.5625	0.642857	-0.333333	0.918367	P	174
783	HVSSRCM-783	AAAAGAAAAAGAGCGCCTTTGG/GTCCAATCCCACCTTTAATCTTAGC	chr7#8184982#8185089	4	4	0.625	2.28571	1.07354	0.75	0.5625	0.642857	-0.333333	0.918367	P	255
784	HVSSRCM-784	AACGATCTTGCTGAGGAGGC/TCCATTCTAGTATGGCCGACC	chr7#8450092#8450133	1	1	1	1	0	0	0	0	#N/A	0	M	173
785	HVSSRCM-785	GTGTGTGTGTGTGTATGCCC/CAAATTAACATTACTTTCAGCCATTGG	chr7#9498792#9498835	6	4	0.58333	2.4	1.07514	0.833333	0.583333	0.636364	-0.428571	0.755102	P	140
786	HVSSRCM-786	AATTTAACGGTCAAACTAACGGC/GCAATGATAGGGTGGAGTTGC	chr7#967297#967338	4	3	0.625	2.13333	0.900256	0.75	0.53125	0.607143	-0.411765	0.877551	P	163
787	HVSSRCM-787	AACAAACAAAAAGGATCTCGCG/ACAACTCTAATTCATCACCTCTTGC	chr7#9774941#9774980	1	1	1	1	0	0	0	0	#N/A	0	M	144
788	HVSSRCM-788	TGAGGCAAATTATTAGACCTCCG/CCTGCTTCAATTCCCATGATACC	chr7#9995262#9995303	7	6	0.57143	2.72222	1.35178	0.857143	0.632653	0.681319	-0.354839	0.816327	P	164
			Mean	3.04444	2.67778	0.728943	1.83854	0.682973	0.536561	0.390923	0.457622	-0.376508	0.693197
	Chr-8		Locus	N	Na	MAF	Ne	I	Ho	He	uHe	F	PIC
789	HVSSRCM-789	ACACATCCTTTATATGGCTATTGCG/TTTTGGGCTCTTCATCGTGG	chr8#10044755#10044802	3	3	0.66667	2	0.867563	0.666667	0.5	0.6	-0.333333	0.897959	P	175
790	HVSSRCM-790	CCTGAAGTTCTAAATATATGCATGAGG/AGATTCATGAGGCTTGACATTTTCC	chr8#10172822#10172873	2	2	0.75	1.6	0.562335	0.5	0.375	0.5	-0.333333	0.959184	P	198
791	HVSSRCM-791	AGAGATGAAAAATAGTGTTCGAATTCC/CCGTGACTTAACTTTGTGGGG	chr8#10199315#10199368	3	3	0.66667	2	0.867563	0.666667	0.5	0.6	-0.333333	0.938776	P	181
792	HVSSRCM-792	GTTGTCCATTCTACCCAACATCC/CTAGACGCAAAATTTAGAAATCAAACC	chr8#10278518#10278571	3	3	0.66667	2	0.867563	0.666667	0.5	0.6	-0.333333	0.938776	P	186
793	HVSSRCM-793	TACGCCGTTAAACATTCCGC/CGGAAGCAGATTTGAAGAGAGG	chr8#1049294#1049344	4	4	0.625	2.28571	1.07354	0.75	0.5625	0.642857	-0.333333	0.918367	P	166
794	HVSSRCM-794	AATCATTAGTCCTCAACGACTACC/AACTTTGTATCTCAACTTTGGAAGC	chr8#11304900#11304950	4	4	0.625	2.28571	1.07354	0.75	0.5625	0.642857	-0.333333	0.918367	P	225
795	HVSSRCM-795	ATCACTCCTTTCGCTCCAGG/TACATGGTTCCGCCTCTTGC	chr8#11366241#11366284	2	2	0.75	1.6	0.562335	0.5	0.375	0.5	-0.333333	0.959184	P	212
796	HVSSRCM-796	AGCGTTAATGCCAGTCTCCC/TCATTGAGCCGTTAGTGGGG	chr8#12443478#12443517	5	3	0.6	2.17391	0.897946	0.8	0.54	0.6	-0.481481	0.77551	P	167
797	HVSSRCM-797	ATGAAGGCTTCGAGTACCCG/ATATAAGACAGCCTCGCCCC	chr8#1346596#1346640	2	2	0.75	1.6	0.562335	0.5	0.375	0.5	-0.333333	0.959184	P	187
798	HVSSRCM-798	GTTGCCTCACTTCATCACATCC/GCATGGCTGCTCCTTTAAAGC	chr8#14509174#14509231	5	5	0.6	2.5	1.22753	0.8	0.6	0.666667	-0.333333	0.897959	P	222
799	HVSSRCM-799	GCATTATTCCTTTTATACATGAGAGGG/TCAACATCTTTCCCAAGTTTCTAACC	chr8#14626163#14626213	4	4	0.625	2.28571	1.07354	0.75	0.5625	0.642857	-0.333333	0.918367	P	236
800	HVSSRCM-800	ACACACACATACCAAGGGTCC/CCACACTTTATGATTCCGGACC	chr8#14684981#14685026	2	2	0.75	1.6	0.562335	0.5	0.375	0.5	-0.333333	0.959184	P	103
801	HVSSRCM-801	TGAGCTAAATCCGGTGAGTACC/AAATACTAAACTCGATGGAGATTTGC	chr8#15610846#15610905	2	2	0.75	1.6	0.562335	0.5	0.375	0.5	-0.333333	0.959184	P	156
802	HVSSRCM-802	TTGGGAAGGCCAAATGTGGG/TTGCGTTAAAATTGGGCCCC	chr8#15947261#15947328	4	4	0.625	2.28571	1.07354	0.75	0.5625	0.642857	-0.333333	0.918367	P	198
803	HVSSRCM-803	TGGCAATTCAGTAAAGCAGGC/ACTTTCACATTATCATCTCACTGAGG	chr8#1631032#1631124	2	2	0.75	1.6	0.562335	0.5	0.375	0.5	-0.333333	0.959184	P	208
804	HVSSRCM-804	ACTAATTTAGCGTCAGTAAAGCCC/ACAAATTTAAATTCCAGACCTGAAGC	chr8#16499314#16499377	1	1	1	1	0	0	0	0	#N/A	0	M	211
805	HVSSRCM-805	TGATCCCCAACTCTTCGTTCC/TGCTATTTCATCTCTGTTGAATATCCC	chr8#16679476#16679541	3	3	0.66667	2	0.867563	0.666667	0.5	0.6	-0.333333	0.938776	P	181
806	HVSSRCM-806	GAAAGCTTGCACGGGTTACC/TCATACAACTTGCATCAAGAGATCG	chr8#16805596#16805655	1	1	1	1	0	0	0	0	#N/A	0	M	185
807	HVSSRCM-807	GCAAGTTGTCAACCAATCAGGG/AAAGAATAGGGACAGCGCCG	chr8#16862367#16862406	4	4	0.625	2.28571	1.07354	0.75	0.5625	0.642857	-0.333333	0.918367	P	169
808	HVSSRCM-808	CAATCCCACCTAGTGTTTGCG/TCAATGCACTTTTTGAACGGC	chr8#17495465#17495544	3	3	0.66667	2	0.867563	0.666667	0.5	0.6	-0.333333	0.897959	P	261
809	HVSSRCM-809	ACTTCAACTTGACACGTGGC/ACTAATGGCCCTTTGCTTGG	chr8#17583920#17583981	5	4	0.6	2.38095	1.0889	0.8	0.58	0.644444	-0.37931	0.857143	P	217
810	HVSSRCM-810	GTACGCTTGCTGTTGCTGG/TGAATAATGATGCTTGACCCCC	chr8#17594480#17594521	2	2	0.75	1.6	0.562335	0.5	0.375	0.5	-0.333333	0.959184	P	170
811	HVSSRCM-811	AGCTGATGACGATCACACCG/GCAATGGCTCTGTTGACTGC	chr8#17774029#17774076	2	2	0.75	1.6	0.562335	0.5	0.375	0.5	-0.333333	0.959184	P	131
812	HVSSRCM-812	TGTTTGCTCAACTAGTATGGCG/ACTTAAAACGCTTAAATCGCATGG	chr8#17968223#17968264	2	2	0.75	1.6	0.562335	0.5	0.375	0.5	-0.333333	0.959184	P	221
813	HVSSRCM-813	AAACAGAAAGAGCTTATGATTTCGG/TCTGATCACCTGACTTCAAGCC	chr8#18158984#18159028	5	5	0.6	2.5	1.22753	0.8	0.6	0.666667	-0.333333	0.897959	P	150
814	HVSSRCM-814	TCGTCACCGTGCTTAAAGGG/CACACACACACACACGTACG	chr8#1939917#1939966	2	2	0.75	1.6	0.562335	0.5	0.375	0.5	-0.333333	0.959184	P	143
815	HVSSRCM-815	GTTTGAGAATTGAATCTTTAGCCGG/TTGCAATAATTTTAAAAGCACGGC	chr8#19753480#19753521	3	3	0.66667	2	0.867563	0.666667	0.5	0.6	-0.333333	0.938776	P	149
816	HVSSRCM-816	ACTTTTTCTTGTTTTCCTTGTTTTCCC/TGAGGGAAATTGATTTTTCGGAGG	chr8#2002881#2002931	2	2	0.75	1.6	0.562335	0.5	0.375	0.5	-0.333333	0.959184	P	161
817	HVSSRCM-817	CCAATATAAAGTTGGCATTGTTATGGG/ACATAAGATGACGCACAATAACCC	chr8#20202369#20202449	1	1	1	1	0	0	0	0	#N/A	0	M	182
818	HVSSRCM-818	TTACGCTTGGACTATGGGCC/ACTAACCCTAACCCAATCCCC	chr8#20691567#20691622	1	1	1	1	0	0	0	0	#N/A	0	M	146
819	HVSSRCM-819	AACCAATCTGAAACATGATCAAGC/AGTTACTGGAGAGGCACTGC	chr8#20995689#20995734	1	1	1	1	0	0	0	0	#N/A	0	M	223
820	HVSSRCM-820	TTACCATCATGACCACTTGACC/TCTCTAGCTTCTCCCCCTCG	chr8#3895840#3895884	1	1	1	1	0	0	0	0	#N/A	0	M	176
821	HVSSRCM-821	TCCCCACATCTCTAGAATTGTGG/CAAACTCTTTTGTTGTGCTAAATGG	chr8#4128685#4128732	3	3	0.66667	2	0.867563	0.666667	0.5	0.6	-0.333333	0.938776	P	162
822	HVSSRCM-822	GTGCAAAATTCATATTTTTACATCCGC/CCAGGTTTCTCGGGTAGTGC	chr8#4394181#4394220	1	1	1	1	0	0	0	0	#N/A	0.97959	P	146
823	HVSSRCM-823	AGCGTGTAGAGGTTATTCTTATATGG/GCCGTACTGCTTAACAATATGTCC	chr8#4395669#4395726	3	3	0.66667	2	0.867563	0.666667	0.5	0.6	-0.333333	0.938776	P	208
824	HVSSRCM-824	TCCCAACAATTAACATTTCATCAACG/AAATAAAGCGCTTAAACCGTACG	chr8#4535162#4535209	2	2	0.75	1.6	0.562335	0.5	0.375	0.5	-0.333333	0.959184	P	204
825	HVSSRCM-825	AGTGAGTCCAAAAGCAGTAATGC/GTCGATTGAGGCTTGAACTCC	chr8#4786695#4786736	2	2	0.75	1.6	0.562335	0.5	0.375	0.5	-0.333333	0.959184	P	188
826	HVSSRCM-826	GGGTTCGAGTTTGATCAGGC/CCCAAAACTTTAAAGTACTCTGGGC	chr8#4818992#4819031	1	1	1	1	0	0	0	0	#N/A	0	M	217
827	HVSSRCM-827	GCAGAACAAGATACAACACTTTGG/GAAGTCCGGACTAAAAACGAGG	chr8#5459606#5459663	4	4	0.625	2.28571	1.07354	0.75	0.5625	0.642857	-0.333333	0.918367	P	164
828	HVSSRCM-828	ACCTTCGTCTATTTGAGTGCC/CAAACCACGTGTTAAGGATAAAAGG	chr8#5616773#5616816	2	2	0.75	1.6	0.562335	0.5	0.375	0.5	-0.333333	0.959184	P	152
829	HVSSRCM-829	ACCTTCGTCTATTTGAGTGCC/AAGCGGTTGTACGAACTTGG	chr8#5616817#5616858	2	2	0.75	1.6	0.562335	0.5	0.375	0.5	-0.333333	0.959184	P	185
830	HVSSRCM-830	TAGTTGCTAGCCTACGCACC/GATGGAAATGATGGCTGCCC	chr8#6021126#6021167	2	2	0.75	1.6	0.562335	0.5	0.375	0.5	-0.333333	0.897959	P	179
831	HVSSRCM-831	TTGATTTCATCTGGGTCCTGC/CGATCCTCCTGATGATGTCCC	chr8#6022987#6023030	3	3	0.66667	2	0.867563	0.666667	0.5	0.6	-0.333333	0.938776	P	153
832	HVSSRCM-832	CCTCCATTTCTTGGTTGATGATTAGC/ATCACTTTCCACGATCCCGG	chr8#6152382#6152438	1	1	1	1	0	0	0	0	#N/A	0	M	170
833	HVSSRCM-833	CATGACAGGGCTTGATATTGGC/TCACCATGTCATTGCAGATGG	chr8#6347053#6347094	3	3	0.66667	2	0.867563	0.666667	0.5	0.6	-0.333333	0.938776	P	153
834	HVSSRCM-834	AAACACATCCATCCTTCGATCC/CTCAGCTCTCTGGCTTCTCC	chr8#6423085#6423141	1	1	1	1	0	0	0	0	#N/A	0	M	226
835	HVSSRCM-835	AGGAAACCTTTAAAACCACAGGG/ACAGGTCATGAAAAGGTCATTAAGC	chr8#691270#691309	2	2	0.75	1.6	0.562335	0.5	0.375	0.5	-0.333333	0.959184	P	219
836	HVSSRCM-836	CAACCAATTCGGGACTTTAGGC/TTGGGTTGAGTATATATGTACCTAAGC	chr8#7038255#7038300	3	3	0.66667	2	0.867563	0.666667	0.5	0.6	-0.333333	0.938776	P	160
837	HVSSRCM-837	GGGGGAGGAAACCAAGAGC/TCTGAAATTGGAGTGGATATGTGG	chr8#7122526#7122567	4	4	0.625	2.28571	1.07354	0.75	0.5625	0.642857	-0.333333	0.918367	P	139
838	HVSSRCM-838	ACAAGGGTCTTCATTTCTGTGC/AGTGAAAATAGCTACGCTGCC	chr8#8193195#8193236	1	1	1	1	0	0	0	0	#N/A	0	M	188
839	HVSSRCM-839	TGAGCTTCTAGGTTTGTAGACTCC/ATAACTTACTAGAATTTTTCCCACGC	chr8#862861#862900	3	2	0.66667	1.8	0.636514	0.666667	0.444444	0.533333	-0.5	0.897959	P	132
840	HVSSRCM-840	CCCCCTAGTTCCCTACATTTCC/GCAACCATGATTGTTCCTGACC	chr8#9575466#9575531	1	1	1	1	0	0	0	0	#N/A	0	M	204
841	HVSSRCM-841	AGAATGGAGAATGGAGAATGGGG/CCTTCGATCCTATCTCCTACTGC	chr8#9893768#9893812	1	1	1	1	0	0	0	0	#N/A	0	M	156
			Mean	2.4717	2.39623	0.764623	1.68971	0.59804	0.470755	0.350508	0.428512	-0.342353	0.721217
	Chr-9		Locus	N	Na	MAF	Ne	I	Ho	He	uHe	F	PIC
842	HVSSRCM-842	CGGGGAAGTCTTGGAGTTGG/TACTAGTGCTGCCCCTCTGG	chr9#1023064#1023111	4	4	0.625	2.28571	1.07354	0.75	0.5625	0.642857	-0.333333	0.918367	P	171
843	HVSSRCM-843	CATGTCGTCTAACCCCACCC/TCTTCTTCTTCTTCTTCTTCTTCGG	chr9#1032811#1032850	1	1	1	1	0	0	0	0	#N/A	0	M	104
844	HVSSRCM-844	CATGTCGTCTAACCCCACCC/GCATGTGATCGGGTCAAACG	chr9#1032859#1032903	1	1	1	1	0	0	0	0	#N/A	0	M	175
845	HVSSRCM-845	AGGTAGGGTCCAGCCTAACC/CATCGTACTATTCTGGAGCATTGC	chr9#10544932#10544971	3	3	0.66667	2	0.867563	0.666667	0.5	0.6	-0.333333	0.938776	P	142
846	HVSSRCM-846	CCCTACCCTAAATTAAATTGTACGGC/TTGCCCGTGGGTTATAAAGC	chr9#10853848#10853910	1	1	1	1	0	0	0	0	#N/A	0	M	167
847	HVSSRCM-847	ATATCGGGGATGGGTACGGG/CTTACACCATTAGATAATAGGGATGGC	chr9#11005774#11005818	2	2	0.75	1.6	0.562335	0.5	0.375	0.5	-0.333333	0.959184	P	103
848	HVSSRCM-848	GCTTGAAACGAAATATCATGGGC/TCCGCGGTTTTAAAGTATATTCGC	chr9#11450641#11450692	3	3	0.66667	2	0.867563	0.666667	0.5	0.6	-0.333333	0.938776	P	178
849	HVSSRCM-849	CGAATCCGAAATTGCCCACC/GGGCGCCTTAATTTGTACCC	chr9#11767581#11767655	1	1	1	1	0	0	0	0	#N/A	0	M	203
850	HVSSRCM-850	ATCCTTCTCCTCAAACTCAAAGG/AGCGAGTTGTTCAATTTGATTGG	chr9#13236536#13236633	5	5	0.6	2.5	1.22753	0.8	0.6	0.666667	-0.333333	0.897959	P	203
851	HVSSRCM-851	TTATTTGTGGTCTTTGAGATAAAAGGG/TTGGAGAAGCAGATTAATAGTAAGGG	chr9#14707370#14707409	3	3	0.66667	2	0.867563	0.666667	0.5	0.6	-0.333333	0.938776	P	173
852	HVSSRCM-852	GCCATTCACTATCTCGACAAACC/TCACTATTCGAACATGATGCATTAGG	chr9#1483982#1484026	4	3	0.75	1.68421	0.735622	0.5	0.40625	0.464286	-0.230769	0.877551	P	192
853	HVSSRCM-853	CGGCTTTCAAGGTGTTGACG/AATCTATCCCACGGCCATCG	chr9#14888179#14888252	5	4	0.6	2.38095	1.0889	0.8	0.58	0.644444	-0.37931	0.857143	P	197
854	HVSSRCM-854	ACACACTCATTTTTGAGTTTCATATGC/TCACTCACCATGACGCAAGC	chr9#14951468#14951507	4	4	0.625	2.28571	1.07354	0.75	0.5625	0.642857	-0.333333	0.918367	P	141
855	HVSSRCM-855	TAGAGGTGTTGGTTCGTGCC/GGGATGTTGGAGGAGAAGGC	chr9#15390701#15390740	1	1	1	1	0	0	0	0	#N/A	0	M	134
856	HVSSRCM-856	ACGATCCCGCACTTTAAAATTACG/ACACACACACACACATATATGGC	chr9#15611075#15611114	4	4	0.625	2.28571	1.07354	0.75	0.5625	0.642857	-0.333333	0.918367	P	142
857	HVSSRCM-857	ACACTAAAACAAAGAATTGCGCG/TAGACACAATCGACCACCGC	chr9#1563090#1563131	2	2	0.75	1.6	0.562335	0.5	0.375	0.5	-0.333333	0.959184	P	210
858	HVSSRCM-858	TCTGCATTTTAATAGAGAGCGGG/CACACAACTTAAAACCATGTTCGC	chr9#1577661#1577708	4	4	0.625	2.28571	1.07354	0.75	0.5625	0.642857	-0.333333	0.918367	P	168
859	HVSSRCM-859	CTGGCAGGGAAGAATACAAGC/GATAGCCACCCCATATGCCC	chr9#1579604#1579651	4	4	0.625	2.28571	1.07354	0.75	0.5625	0.642857	-0.333333	0.918367	P	175
860	HVSSRCM-860	AGACGTTTTAGCAGTTTTCTTATGC/GGGTGAATCTTAAAGTGACAAGATGG	chr9#16490729#16490768	4	4	0.625	2.28571	1.07354	0.75	0.5625	0.642857	-0.333333	0.918367	P	209
861	HVSSRCM-861	ACCTAATTTTTCCCCAACATGGC/TGTTATAGACACCATGGTATGTGC	chr9#17086402#17086455	1	1	1	1	0	0	0	0	#N/A	0	M	142
862	HVSSRCM-862	AGCTGATTTTGCCTTACTGCG/CTCACCGAACTTAATCGCAGC	chr9#1840741#1840790	4	3	0.625	2.13333	0.900256	0.75	0.53125	0.607143	-0.411765	0.877551	P	162
863	HVSSRCM-863	TCCCTGGGTATTATTTGGTGTAGG/GCGAAATCCTGGCTGAAAAGG	chr9#20302775#20302819	1	1	1	1	0	0	0	0	#N/A	0	M	177
864	HVSSRCM-864	AGTGGACGGTGGATATTTTCCC/TCCCAGTAAGTATTGAGAGTTATTTCC	chr9#20314892#20314942	2	2	0.75	1.6	0.562335	0.5	0.375	0.5	-0.333333	0.959184	P	164
865	HVSSRCM-865	TCTTCCTCTCTACTCCAAATCTCC/CAACACTTGGCTTTTTAATCCACG	chr9#2043250#2043301	2	2	0.75	1.6	0.562335	0.5	0.375	0.5	-0.333333	0.91837	P	156
866	HVSSRCM-866	GCCTGGTTTTCGTGATGAGC/CTTAAAGCACTTAAACTGCACGG	chr9#20508715#20508756	4	4	0.625	2.28571	1.07354	0.75	0.5625	0.642857	-0.333333	0.918367	P	215
867	HVSSRCM-867	TCATGGTCACTGAAGCCAGG/TCTTCACAGAGAATGAAATTTCTGC	chr9#20679084#20679129	3	3	0.66667	2	0.867563	0.666667	0.5	0.6	-0.333333	0.938776	P	213
868	HVSSRCM-868	GGAATTATGTCTATCCTAGGTTTGGC/GCTAGAATTCCCTCCTGAAAATGC	chr9#21299091#21299144	4	3	0.75	1.68421	0.735622	0.5	0.40625	0.464286	-0.230769	0.877551	P	204
869	HVSSRCM-869	TCCAGAAACAAAAATCTATGCAACG/GGCAAAAGCTGACATGGGG	chr9#22125301#22125345	4	4	0.625	2.28571	1.07354	0.75	0.5625	0.642857	-0.333333	0.918367	P	212
870	HVSSRCM-870	TGGACCATAGCGATGCATGC/TGCACTAATGGATGCCAGACC	chr9#22837530#22837603	2	2	0.75	1.6	0.562335	0.5	0.375	0.5	-0.333333	0.959184	P	250
871	HVSSRCM-871	TGTGATAGGCATGATTTTGTGGC/TCCGATGTCCATATCTAACAAAACC	chr9#22864666#22864728	3	3	0.66667	2	0.867563	0.666667	0.5	0.6	-0.333333	0.938776	P	238
872	HVSSRCM-872	AGACAAGATGATAGGTTACCAGGG/AGAGCCCTAAAAGATGATAAAATGCC	chr9#23080806#23080849	1	1	1	1	0	0	0	0	#N/A	0	M	157
873	HVSSRCM-873	TCGGAATTGAAACATTTTTCTCCC/GTGTGAACGCACCTCAAACC	chr9#2327971#2328010	3	3	0.66667	2	0.867563	0.666667	0.5	0.6	-0.333333	0.938776	P	217
874	HVSSRCM-874	AGGACAAGAGAGAGTGATAACGC/GCGCCTAAATTTTAGACCAGGC	chr9#25030359#25030418	3	3	0.66667	2	0.867563	0.666667	0.5	0.6	-0.333333	0.938776	P	252
875	HVSSRCM-875	GTCAATAAGATAAGGGCGGCG/AAAATGAAAGCGCCCACACC	chr9#25299065#25299106	1	1	1	1	0	0	0	0	#N/A	0	M	167
876	HVSSRCM-876	AGAAGATCGTCCAAGGTCAGC/ATTCCCAGGAAAGGTAGCCC	chr9#25632468#25632517	1	1	1	1	0	0	0	0	#N/A	0	M	219
877	HVSSRCM-877	TCATATTGGCTGGAAATAATGATTGGG/AGCACCAACTGAGCTGTTCC	chr9#2687863#2687964	5	5	0.6	2.5	1.22753	0.8	0.6	0.666667	-0.333333	0.897959	P	220
878	HVSSRCM-878	TCATCAGGTGTATCAAATATGGGG/TTTCTAGATCCGCCACTGGC	chr9#27605910#27605960	1	1	1	1	0	0	0	0	#N/A	0	M	166
879	HVSSRCM-879	CAGAGGAAGGGAGGAAACCG/GGAGTACGGTACAACTGTTGC	chr9#27770516#27770587	1	1	1	1	0	0	0	0	#N/A	0	M	170
880	HVSSRCM-880	TGCATAAACTCAACTCAGAAACCC/AACCCACCATCAACTTGTGC	chr9#27913966#27914025	3	3	0.66667	2	0.867563	0.666667	0.5	0.6	-0.333333	0.938776	P	210
881	HVSSRCM-881	TGGTACGGGCTTAAAGGTGC/TTTGTGCCTTTCGTTCTCGG	chr9#27988105#27988168	1	1	1	1	0	0	0	0	#N/A	0	M	224
882	HVSSRCM-882	TGAAAAGCTATACCAAAAAGAGCCG/TGAACCATTTTATCCAATTTGACCG	chr9#2803086#2803220	3	3	0.66667	2	0.867563	0.666667	0.5	0.6	-0.333333	0.938776	P	207
883	HVSSRCM-883	TGCTTTGTTGTGTGACGAACG/TCTCTCATCACCCGTTCCCC	chr9#28051949#28051990	4	4	0.625	2.28571	1.07354	0.75	0.5625	0.642857	-0.333333	0.918367	P	150
884	HVSSRCM-884	TGTATTCTCCACCACACTGCC/CGCTCGCAGCTTCATTATGC	chr9#28089874#28089917	4	4	0.625	2.28571	1.07354	0.75	0.5625	0.642857	-0.333333	0.918367	P	193
885	HVSSRCM-885	AGGTTTCCCGTACTTTCCCG/AAAGGTTTCCCGCACTTTCC	chr9#28453174#28453235	3	3	0.66667	2	0.867563	0.666667	0.5	0.6	-0.333333	0.938776	P	213
886	HVSSRCM-886	ACCAATTTTTAAGGGTGGGCC/ACTTGCAATGTGAGCATGCC	chr9#2850055#2850096	4	3	0.625	2.13333	0.900256	0.75	0.53125	0.607143	-0.411765	0.877551	P	162
887	HVSSRCM-887	GCTAAAGCTAGCCTGCATGG/ACTGCGTTGCACTTTTCAGC	chr9#29043367#29043417	4	4	0.625	2.28571	1.07354	0.75	0.5625	0.642857	-0.333333	0.918367	P	174
888	HVSSRCM-888	TCCACACTTAAAAATCTTGGACTGG/CTTGGGGGCAAGCAAATGC	chr9#30340589#30340646	1	1	1	1	0	0	0	0	#N/A	0	M	175
889	HVSSRCM-889	TTTCCTCTCCTCGGCTCTCC/AGCAACCTGACCATCACACC	chr9#3097944#3098029	3	3	0.66667	2	0.867563	0.666667	0.5	0.6	-0.333333	0.938776	P	196
890	HVSSRCM-890	GTTACTGTTTACTCCAACTCCGC/CTTTTATTTTGCTACTAAAAAGGCTGG	chr9#31520590#31520640	1	1	1	1	0	0	0	0	#N/A	0	M	209
891	HVSSRCM-891	ACAGAGTGAATATAAGGGATGGGG/GCCCTTTTTATCCCTATTGGTGC	chr9#31954767#31954871	3	3	0.66667	2	0.867563	0.666667	0.5	0.6	-0.333333	0.938776	P	227
892	HVSSRCM-892	ACCCACAATTGGTGTTCATACC/TGGCCCAAGTGATATTTAATTCAACC	chr9#32032771#32032824	1	1	1	1	0	0	0	0	#N/A	0	M	217
893	HVSSRCM-893	AGTCAATTAATATGTTGTATCCGCCC/ATGGAAACTGACTGCCGAGG	chr9#32668858#32668897	1	1	1	1	0	0	0	0	#N/A	0	M	139
894	HVSSRCM-894	ATGCGTGGATATGTGGTTGC/CGCGGTATGCTATTCAAACCC	chr9#33274844#33274883	5	5	0.6	2.5	1.22753	0.8	0.6	0.666667	-0.333333	0.897959	P	186
895	HVSSRCM-895	ACGGGAAAATCATATTAAGAGCGC/CCCTTCACCAAATCTAATACACTCC	chr9#34107158#34107214	1	1	1	1	0	0	0	0	#N/A	0	M	205
896	HVSSRCM-896	TGCTACACTCTCTATGTAATTTCCC/AGTTTCACAAAGTCAATGAAAGAGG	chr9#34956498#34956537	5	5	0.6	2.5	1.22753	0.8	0.6	0.666667	-0.333333	0.897959	P	188
897	HVSSRCM-897	CACACGCTTTTGGTTGCCC/ATTTTTCCTTGAGTGAGGGCG	chr9#35697017#35697086	2	2	0.75	1.6	0.562335	0.5	0.375	0.5	-0.333333	0.959184	P	143
898	HVSSRCM-898	AGAAAGCACACAAGATGACATGC/TCAATGAACCCGGCGTATGG	chr9#36744104#36744157	3	2	0.66667	1.8	0.636514	0.666667	0.444444	0.533333	-0.5	0.897959	P	156
899	HVSSRCM-899	CGCATGAAATCTGCATTTAGGC/GCAGATGACAAGATTGATGCCC	chr9#37034595#37034666	4	4	0.625	2.28571	1.07354	0.75	0.5625	0.642857	-0.333333	0.918367	P	171
900	HVSSRCM-900	CGGTGTTCAATATCCACATATAAATGG/GCAAAGCCGACATGTTACCC	chr9#37498046#37498107	3	2	0.66667	1.8	0.636514	0.666667	0.444444	0.533333	-0.5	0.897959	P	250
901	HVSSRCM-901	TCGGTATATATCTCCATATGCATGC/GTTTGAACTTCACTAGTGTTTGTGC	chr9#37734439#37734486	3	3	0.66667	2	0.867563	0.666667	0.5	0.6	-0.333333	0.938776	P	165
902	HVSSRCM-902	CCATCATGCCATACCACAGC/ACTACGTAAGCAGGCTGAGG	chr9#37753870#37753909	3	2	0.83333	1.38462	0.450561	0.333333	0.277778	0.333333	-0.2	0.897959	P	184
903	HVSSRCM-903	ATAGCATACCTTTCTCATTTTGTTGG/GTGTGTTTTTGTTCTCCTGTGC	chr9#38534701#38534740	4	3	0.625	2.13333	0.900256	0.75	0.53125	0.607143	-0.411765	0.877551	P	217
904	HVSSRCM-904	CATCCCTAGATAGACTCCATCATCC/TGATGTACATATCTCTAAACGAACTGG	chr9#38573319#38573381	1	1	1	1	0	0	0	0	#N/A	0	M	177
905	HVSSRCM-905	ACGACGTTGTAAATTTGTCCCG/TCTCCATCCATTAAGGTCAAGTGG	chr9#39374984#39375029	5	4	0.6	2.38095	1.0889	0.8	0.58	0.644444	-0.37931	0.857143	P	170
906	HVSSRCM-906	AGTATTGGATTCAGGTAGAGAGGC/GTAAGCAGCAGCCAACATGG	chr9#39472509#39472550	3	2	0.66667	1.8	0.636514	0.666667	0.444444	0.533333	-0.5	0.897959	P	221
907	HVSSRCM-907	GCAAAGCCCATTTTGAAAGCC/TCCCATAACTTAAAAGCGTGTTCG	chr9#39511250#39511295	3	2	0.66667	1.8	0.636514	0.666667	0.444444	0.533333	-0.5	0.897959	P	216
908	HVSSRCM-908	AATGAGAGGGTCAGCTTGGG/AGGGAGATGAGAATAAGAGTGCG	chr9#39605105#39605194	3	2	0.66667	1.8	0.636514	0.666667	0.444444	0.533333	-0.5	0.897959	P	269
909	HVSSRCM-909	AAGCTTGATATTGTTTCTTGGAACC/CCTCCAAAGACAGGTACGACC	chr9#4237351#4237398	3	3	0.66667	2	0.867563	0.666667	0.5	0.6	-0.333333	0.938776	P	203
910	HVSSRCM-910	ACAGAGGAAGGTTTCTCAGGG/CTTAATTGCGTTGTTGCTTTAAGC	chr9#4319609#4319682	1	1	1	1	0	0	0	0	#N/A	0	M	209
911	HVSSRCM-911	GCATGGTTGGTATGTAGAAGAGG/GTTGTCCTCTAACTCTTTTGGAGC	chr9#4322706#4322761	4	4	0.625	2.28571	1.07354	0.75	0.5625	0.642857	-0.333333	0.877551	P	171
912	HVSSRCM-912	CTTACAAGGCTGGTTTGCGG/ATCCTAATTAATGTCTCTTTCACTTGC	chr9#4361115#4361198	4	4	0.625	2.28571	1.07354	0.75	0.5625	0.642857	-0.333333	0.918367	P	224
913	HVSSRCM-913	AGTTGCACTGTAGCCTGACC/GCCACCCCTATTGATACCCC	chr9#4494581#4494628	1	1	1	1	0	0	0	0	#N/A	0	M	138
914	HVSSRCM-914	AAGCTAGGAGACGTTTTCAACC/AGCGTTTTTACTCTTCCACGG	chr9#4661226#4661289	3	2	0.66667	1.8	0.636514	0.666667	0.444444	0.533333	-0.5	0.897959	P	191
915	HVSSRCM-915	GGGCGAACTTTTGGGAATGG/AGTTTGGACAGTGGTTGAAGC	chr9#4865321#4865414	4	4	0.625	2.28571	1.07354	0.75	0.5625	0.642857	-0.333333	0.918367	P	273
916	HVSSRCM-916	TCTTATTTCTTATAGCATGGGTAGCC/GGATGTTCATTGTTACAAACATGATGC	chr9#5356450#5356523	1	1	1	1	0	0	0	0	#N/A	0	M	235
917	HVSSRCM-917	AAGCAAAAAGTGTTGTAGCACG/GCAACCGACATAACATAACTCTCC	chr9#5448571#5448621	1	1	1	1	0	0	0	0	#N/A	0	M	170
918	HVSSRCM-918	ACCTTGACCAAATAGATTAGCGC/GTCAAGCTTGAACACTACCTTCC	chr9#5565682#5565723	4	3	0.625	2.13333	0.900256	0.75	0.53125	0.607143	-0.411765	0.877551	P	190
919	HVSSRCM-919	GGTAATATGTTCAGCAGCAACACC/TGTGTTGATGAGTTGAACTAAATCGG	chr9#5723971#5724012	1	1	1	1	0	0	0	0	#N/A	0	M	202
920	HVSSRCM-920	AGGTTTCCCGCACTTTCTCG/GCTTCTTCTTCTGTGAGATGGC	chr9#6265164#6265207	1	1	1	1	0	0	0	0	#N/A	0	M	234
921	HVSSRCM-921	ACAAATTAAGTACGCCCACTTGC/AGGTGTGGATCCAGTACAATACC	chr9#6629298#6629353	3	3	0.66667	2	0.867563	0.666667	0.5	0.6	-0.333333	0.938776	P	168
922	HVSSRCM-922	TCAACACAAAATCCAGCTGCC/GTCATTTTGTTTAGATTTAAGAACGGC	chr9#6925917#6925979	2	2	0.75	1.6	0.562335	0.5	0.375	0.5	-0.333333	0.959184	P	188
923	HVSSRCM-923	TCAACACAAAATCCAGCTGCC/GTCATTTTGTTTAGATTTAAGAACGGC	chr9#6925980#6926039	2	2	0.75	1.6	0.562335	0.5	0.375	0.5	-0.333333	0.959184	P	188
924	HVSSRCM-924	AGAAGCCCACACTTTAGGTCC/GAGATCTTCGTTTTTGGATATCTTCG	chr9#6956272#6956311	4	4	0.625	2.28571	1.07354	0.75	0.5625	0.642857	-0.333333	0.918367	P	224
925	HVSSRCM-925	TGGTTCAGTTATCCCCACCC/AGATTTGGAATCAACGTGAAAGC	chr9#7106529#7106614	3	3	0.66667	2	0.867563	0.666667	0.5	0.6	-0.333333	0.938776	P	176
926	HVSSRCM-926	TCACGTCACCATTCTTTAGGGG/CCCTTAACTTACATACTCAAGTTGGC	chr9#7355491#7355542	5	5	0.6	2.5	1.22753	0.8	0.6	0.666667	-0.333333	0.897959	P	233
927	HVSSRCM-927	TTGGAGAATTAAGCTCAATTTTCGG/TGAGAGTTGGCTAGCAATCCC	chr9#7355543#7355594	6	6	0.58333	2.66667	1.34979	0.833333	0.625	0.681818	-0.333333	0.877551	P	187
928	HVSSRCM-928	CATGCACCCGTTCAAAACCC/ACCCACTTTATGTTTTCTCACTAACC	chr9#7399465#7399504	4	4	0.625	2.28571	1.07354	0.75	0.5625	0.642857	-0.333333	0.918367	P	177
929	HVSSRCM-929	ATGTAGATGTGAAGGAATGGCC/AGGCTTGTCAAATTGGCAGC	chr9#7589261#7589308	3	3	0.66667	2	0.867563	0.666667	0.5	0.6	-0.333333	0.938776	P	193
930	HVSSRCM-930	TTTTTCAGCTGACTCGGCCC/AACCGCACGACTTTAAAGGC	chr9#8767773#8767820	1	1	1	1	0	0	0	0	#N/A	0	M	241
931	HVSSRCM-931	TAAAAGAAATGCGGGCGTCC/GCGATGTAAAAGTGTTTGTTAGCG	chr9#8768090#8768135	4	4	0.625	2.28571	1.07354	0.75	0.5625	0.642857	-0.333333	0.918367	P	104
932	HVSSRCM-932	GCCATTCCTAATGCTGACGC/ACGCACTCTCTAAAAAGAATGAACG	chr9#8913247#8913302	1	1	1	1	0	0	0	0	#N/A	0	M	147
933	HVSSRCM-933	GATGTTGCGATGGCTTTATGC/AAGGATTAAACGAACTTTTACTCTTCG	chr9#894787#894867	1	1	1	1	0	0	0	0	#N/A	0	M	207
934	HVSSRCM-934	AGGTTTCCTGCACTTTCCCG/GGCGCAACATTACAAAGTTATATATCC	chr9#9652869#9652922	1	1	1	1	0	0	0	0	#N/A	0	M	138
935	HVSSRCM-935	CCCTCACACCAACGTAACCC/CGTTTTAAGTGCTTTAAGGTTTAAGCC	chr9#974970#975009	1	1	1	1	0	0	0	0	#N/A	0	M	236
			Mean	2.71277	2.55319	0.768086	1.72296	0.612534	0.46383	0.343531	0.403893	-0.350009	0.62462
