# Supplementary material for: Comprehensive genome-wide identification and transferability of chromosome-specific highly variable microsatellite markers from citrus species
Source: Sci Rep. 2023 Jul 5;13:10919. doi: 10.1038/s41598-023-37024-0 (PMC10322976; doi:10.1038/s41598-023-37024-0)
Supplement: Supplementary file 5 — Supplementary Information 5. [file 41598_2023_37024_MOESM5_ESM.xlsx]

## Sheet: C. sinensis
Supplementary Table S5. Marker statistic for 68 pairs of HvSSCS primers validated through PCR on 24 citrus genotypes
Sl.No	Primer Name	Allele range	Na	MAF	Ne	I	Ho	He	uHe	F	PIC
1	HvSSRCS-9	160-239	13	0.313	6.43575	2.17625	0.541667	0.844618	0.862589	0.358684	0.874
2	HvSSRCS-39	200-276	11	0.229	6.65896	2.0858	0.625	0.849826	0.867908	0.264556	0.876
3	HvSSRCS-2	165-232	15	0.295	5.97531	2.20634	0.363636	0.832645	0.852008	0.563275	0.899
4	HvSSRCS-33	162-211	11	0.313	5.93814	2.03389	0.791667	0.831597	0.849291	0.0480167	0.823
5	HvSSRCS-32	117-144	8	0.25	5.61951	1.85353	0.333333	0.822049	0.839539	0.594509	0.815
6	HvSSRCS-21	100-140	11	0.208	7.73154	2.17803	0.583333	0.87066	0.889184	0.33001	0.851
7	HvSSRCS-14	142-425	9	0.341	5.06806	1.85252	0.5	0.802686	0.821353	0.377091	0.779
8	HvSSRCS-15	200-358	12	0.125	10.6667	2.4195	0.583333	0.90625	0.945652	0.356322	0.853
9	HvSSRCS-43	73-127	9	0.208	7.06748	2.04838	0.541667	0.858507	0.876773	0.36906	0.832
10	HvSSRCS-85	126-169	10	0.196	8.33071	2.19706	0.478261	0.879962	0.899517	0.456498	0.859
11	HvSSRCS-49	124-175	10	0.188	8.05594	2.17554	0.875	0.875868	0.894504	0.00099108	0.858
12	HvSSRCS-51	130-265	7	0.474	3.11207	1.41464	0.631579	0.67867	0.697013	0.0693878	0.59
13	HvSSRCS-81	127-180	11	0.208	7.68	2.1797	0.25	0.869792	0.888298	0.712575	0.845
14	HvSSRCS-54	130-192	9	0.261	6.18713	1.95656	0.347826	0.838374	0.857005	0.585118	0.747
15	HvSSRCS-86	122-350	6	0.479	3.03958	1.32166	0.208333	0.671007	0.685284	0.689521	0.748
16	HvSSRCS-61	91-151	9	0.25	5.59538	1.89116	0.818182	0.821281	0.840381	0.00377358	0.808
17	HvSSRCS-73	142-266	17	0.167	10.3784	2.54388	0.75	0.903646	0.922872	0.170029	0.895
18	HvSSRCS-42	87-160	13	0.167	10.1947	2.43399	0.25	0.90191	0.921099	0.72281	0.862
19	HvSSRCS-45	89-193	17	0.174	10.6869	2.58141	0.652174	0.906427	0.92657	0.280501	0.912
20	HvSSRCS-68	191-250	11	0.239	7.77941	2.20273	0.26087	0.871456	0.890821	0.700651	0.814
21	HvSSRCS-69	131-198	15	0.146	10.1947	2.47354	0.708333	0.90191	0.921099	0.214629	0.889
22	HvSSRCS-116	111-262	16	0.271	7.73154	2.38705	0.625	0.87066	0.889184	0.282154	0.902
23	HvSSRCS-102	184-214	8	0.313	4.96552	1.78104	0.375	0.798611	0.815603	0.530435	0.736
24	HvSSRCS-113	127-159	8	0.409	4.05021	1.67084	0.454545	0.753099	0.770613	0.396433	0.738
25	HvSSRCS-115	105-149	11	0.176	9.32258	2.31315	0	0.892734	0.919786	1	0
26	HvSSRCS-106	169-218	14	0.167	9.52066	2.39626	0.583333	0.894965	0.914007	0.348206	0.887
27	HvSSRCS-131	90-147	9	0.174	7.61151	2.09923	0.26087	0.86862	0.887923	0.699674	0.763
28	HvSSRCS-126	166-230	15	0.292	7.15528	2.31055	0.583333	0.860243	0.878546	0.321897	0.858
29	HvSSRCS-89	112-193	13	0.292	6.09524	2.0898	0.583333	0.835938	0.853723	0.302181	0.823
30	HvSSRCS-125	147-194	8	0.412	4.37879	1.76449	0.647059	0.771626	0.795009	0.161435	0.825
31	HvSSRCS-90	159-238	12	0.229	6.69767	2.10882	0.625	0.850694	0.868794	0.265306	0.833
32	HvSSRCS-135	114-150	6	0.438	3.50152	1.46093	0.375	0.71441	0.72961	0.475091	0.693
33	HvSSRCS-137	164-218	10	0.25	7.29114	2.13227	0.875	0.862847	0.881206	-0.0140845	0.835
34	HvSSRCS-172	171-221	8	0.271	5.84772	1.87078	0.958333	0.828993	0.846631	-0.156021	0.805
35	HvSSRCS-155	105-173	11	0.167	9	2.28576	0.458333	0.888889	0.907801	0.484375	0.803
36	HvSSRCS-156	123-167	7	0.375	4.26667	1.65635	0.833333	0.765625	0.781915	-0.0884354	0.74
37	HvSSRCS-201	99-144	8	0.271	6.43575	1.96859	0.416667	0.844618	0.862589	0.50668	0.662
38	HvSSRCS-202	135-214	14	0.205	8.96296	2.3739	0.545455	0.88843	0.909091	0.386047	0.88
39	HvSSRCS-206	194-244	12	0.25	7.83673	2.26252	0.583333	0.872396	0.890957	0.331343	0.851
40	HvSSRCS-175	142-187	5	0.538	2.77049	1.26363	0	0.639053	0.664615	1	0.894097
41	HvSSRCS-170	152-206	15	0.125	11.4059	2.54774	0.25	0.912326	0.931738	0.725975	0.862
42	HvSSRCS-186	83-174	13	0.182	8.2735	2.29057	0.954545	0.879132	0.899577	-0.0857814	0.856
43	HvSSRCS-168	163-220	17	0.20833	9.76271	2.53396	0.875	0.897569	0.916667	0.0251451	0.892
44	HvSSRCS-196	141-260	22	0.14286	15.75	2.92868	0.952381	0.936508	0.95935	-0.0169492	0.929
45	HvSSRCS-194	112-144	5	0.60417	2.38017	1.13218	0.375	0.579861	0.592199	0.353293	0.652
46	HvSSRCS-222	135-253	13	0.14583	9.52066	2.36859	0.291667	0.894965	0.914007	0.674103	0.853
47	HvSSRCS-231	144-191	9	0.29167	5.56522	1.87469	0.541667	0.820312	0.837766	0.339683	0.769
48	HvSSRCS-225	141-174	10	0.30435	5.18627	1.86031	0.391304	0.807183	0.825121	0.515222	0.811
49	HvSSRCS-237	158-200	11	0.217	7.00662	2.10515	0.391304	0.857278	0.876329	0.54355	0.857
50	HvSSRCS-249	98-148	9	0.225	5.97015	1.92068	0.3	0.8325	0.853846	0.63964	0.845
51	HvSSRCS-236	113-175	10	0.25	6.54545	2.07151	0.0555556	0.847222	0.871429	0.934426	0.375
52	HvSSRCS-244	167-175	11	0.27083	6.32967	2.08445	0.375	0.842014	0.859929	0.554639	0.79
53	HvSSRCS-266	120-165	9	0.25	6.09524	1.9881	0.0416667	0.835938	0.853723	0.950156	0.375
54	HvSSRCS-260	50-256	18	0.125	13.8795	2.74283	0.375	0.927951	0.947695	0.595884	0.872
55	HvSSRCS-278	100-169	12	0.22917	7.33758	2.19452	0.625	0.863715	0.882092	0.276382	0.881
56	HvSSRCS-279	80-117	11	0.20833	7.68	2.19949	0.291667	0.869792	0.888298	0.664671	0.816
57	HvSSRCS-298	76-125	11	0.33333	5.53846	1.99896	0.166667	0.819444	0.836879	0.79661	0.786
58	HvSSRCS-292	139-181	9	0.39583	3.97241	1.67716	0.666667	0.748264	0.764184	0.109049	0.803
59	HvSSRCS-280	118-195	18	0.1875	11.0769	2.62493	0.916667	0.909722	0.929078	-0.00763359	0.891
60	HvSSRCS-281	159-389	11	0.34783	5.42564	2.00356	0.652174	0.81569	0.833816	0.200463	0.835
61	HvSSRCS-289	71-122	11	0.17391	8.26562	2.22716	0.478261	0.879017	0.898551	0.455914	0.854
62	HvSSRCS-288	146-348	22	0.13636	16.6897	2.95668	0.818182	0.940083	0.961945	0.12967	0.945
63	HvSSRCS-300	103-147	10	0.3125	5.76	1.99029	0.25	0.826389	0.843972	0.697479	0.777
64	HvSSRCS-303	128-272	14	0.1875	8.93023	2.37445	0.625	0.888021	0.906915	0.296188	0.866
65	HvSSRCS-307	161-195	10	0.21739	7.4507	2.13339	0.26087	0.865784	0.885024	0.69869	0.712
66	HvSSRCS-314	186-367	11	0.20833	7.38462	2.14579	0.666667	0.864583	0.882979	0.228916	0.835
67	HvSSRCS-308	175-300	18	0.27083	8.53333	2.52354	0.75	0.882812	0.901596	0.150442	0.916
68	HvSSRCS-304	73-147	17	0.22917	8.47059	2.44053	0.416667	0.881944	0.900709	0.527559	0.914
	Mean		11.5588		7.38272	2.12297	0.50929	0.843641	0.86282	0.398149	0.801854

## Sheet: C. maxima
Supplementary Table S5. Marker statistic for 61 pairs of HvSSCS primers validated through PCR on 24 citrus genotypes
Sl.No	Primer Name	Allele range	Na	MAF	Ne	I	Ho	He	uHe	F	PIC
1	HvSSRCM-35	133-170	11	0.16667	8.59701	2.24035	0.708333	0.883681	0.902482	0.198428	0.875
2	HvSSRCM-5	122-169	8	0.22917	6.29508	1.94056	0.5	0.841146	0.859043	0.405573	0.815
3	HvSSRCM-10	138-172	11	0.33333	5.78894	2.06585	0.333333	0.827257	0.844858	0.597062	0.871
4	HvSSRCM-69	115-160	9	0.34783	4.56034	1.76715	0.782609	0.780718	0.798068	-0.00242131	0.719
5	HvSSRCM-92	152-219	12	0.34091	5.90244	2.11453	0.318182	0.830579	0.849894	0.616915	0.866
6	HvSSRCM-8	157-194	10	0.33333	5.26027	1.93127	0.208333	0.809896	0.827128	0.742765	0.701
7	HvSSRCM-67	123-328	13	0.17391	8.39683	2.3043	0.391304	0.880907	0.900483	0.555794	0.865
8	HvSSRCM-12	90-238	17	0.19565	11.0208	2.60382	0.434783	0.909263	0.929469	0.52183	0.892
9	HvSSRCM-93	134-172	7	0.79167	1.57377	0.86502	0.25	0.364583	0.37234	0.314286	0.748
10	HvSSRCM-241	103-142	9	0.1875	8.05594	2.13647	1	0.875868	0.894504	-0.141724	0.863
11	HvSSRCM-156	82-167	19	0.17391	12.3023	2.71547	0.956522	0.918715	0.93913	-0.0411523	0.914
12	HvSSRCM-239	139-247	13	0.29167	7.29114	2.27138	1	0.862847	0.881206	-0.158954	0.852
13	HvSSRCM-240	145-237	16	0.16667	11.7551	2.61077	1	0.914931	0.934397	-0.0929791	0.909
14	HvSSRCM-257	112-159	11	0.22917	6.65896	2.0858	0.791667	0.849826	0.867908	0.0684372	0.861
15	HvSSRCM-316	150-223	19	0.125	14.0351	2.78147	1	0.92875	0.952564	-0.076716	0.924
16	HvSSRCM-183	136-257	21	0.20833	11.2941	2.73287	0.875	0.911458	0.930851	0.04	0.908
17	HvSSRCM-307	116-202	19	0.14583	12.2553	2.69956	1	0.918403	0.937943	-0.0888469	0.913
18	HvSSRCM-299	127-200	7	0.27083	5.35814	1.76968	0.291667	0.813368	0.830674	0.641409	0.803
19	HvSSRCM-159	152-228	15	0.35417	5.76	2.19237	0.708333	0.826389	0.843972	0.142857	0.865
20	HvSSRCM-345	139-242	11	0.16667	7.38462	2.15065	0.666667	0.864583	0.882979	0.228916	0.853
21	HvSSRCM-473	178-263	12	0.27083	6.12766	2.06265	0.458333	0.836806	0.85461	0.452282	0.844
22	HvSSRCM-471	134-181	15	0.14583	10.9714	2.52208	0.708333	0.908854	0.928191	0.22063	0.886
23	HvSSRCM-560	157-236	16	0.14583	11.1845	2.57602	0.333333	0.91059	0.929965	0.633937	0.816
24	HvSSRCM-466	170-221	16	0.27083	8.22857	2.43978	0.541667	0.878472	0.897163	0.383399	0.911
25	HvSSRCM-569	147-210	15	0.19565	8.81667	2.40025	0.391304	0.886578	0.90628	0.558635	0.893
26	HvSSRCM-576	132-156	8	0.47917	3.3586	1.55933	0.25	0.702257	0.717199	0.644005	0.794
27	HvSSRCM-507	158-485	13	0.25	6.58286	2.15879	0.333333	0.84809	0.866135	0.60696	0.854
28	HvSSRCM-512	118-176	14	0.29167	6.32967	2.18329	1	0.842014	0.859929	-0.187629	0.826
29	HvSSRCM-586	126-173	10	0.25	6.85714	2.0889	0.375	0.854167	0.87234	0.560976	0.85
30	HvSSRCM-616	97-125	8	0.29167	5.43396	1.8594	0.333333	0.815972	0.833333	0.591489	0.805
31	HvSSRCM-706	131-191	16	0.16667	9.93103	2.4829	1	0.899306	0.91844	-0.111969	0.891
32	HvSSRCM-769	159-183	7	0.75	1.73494	0.970493	0.208333	0.423611	0.432624	0.508197	0.73
33	HvSSRCM-771	160-219	10	0.22917	6.8982	2.06219	0.291667	0.855035	0.873227	0.658883	0.759
34	HvSSRCM-729	160-241	11	0.15909	9.04673	2.28132	0.409091	0.889463	0.910148	0.54007	0.842
35	HvSSRCM-781	136-230	19	0.125	13.7143	2.75373	0.916667	0.927083	0.946809	0.011236	0.916
36	HvSSRCM-730	95-139	8	0.4375	3.70418	1.59664	0.416667	0.730035	0.745567	0.429251	0.758
37	HvSSRCM-784	101-187	10	0.26087	6.45122	2.05712	0.782609	0.844991	0.863768	0.0738255	0.805
38	HvSSRCM-601	153-198	9	0.41304	3.59864	1.59831	0.0869565	0.722117	0.738164	0.879581	0.703
39	HvSSRCM-881	105-133	5	0.47917	2.45629	1.06279	0.958333	0.592882	0.605496	-0.616398	0.516
40	HvSSRCM-826	96-128	7	0.1875	6.03141	1.83726	0.958333	0.834201	0.85195	-0.148803	0.812
41	HvSSRCM-832	139-216	14	0.16667	9.216	2.36952	0.958333	0.891493	0.910461	-0.0749757	0.886
42	HvSSRCM-861	139-253	10	0.29167	5.07489	1.90035	0.541667	0.802951	0.820035	0.325405	0.81
43	HvSSRCM-830	106-121	13	0.3125	6.4	2.17769	0.541667	0.84375	0.861702	0.358025	0.859
44	HvSSRCM-982	106-140	7	0.67391	2.06238	1.10579	0.391304	0.515123	0.52657	0.240367	0.739
45	HvSSRCM-920	128-371	11	0.27083	6.29508	2.06325	0.416667	0.841146	0.859043	0.504644	0.856
46	HvSSRCM-979	73-287	15	0.25	7.68	2.34175	0.708333	0.869792	0.888298	0.185629	0.876
47	HvSSRCM-977	135-182	11	0.25	7.2	2.16283	0.708333	0.861111	0.879433	0.177419	0.842
48	HvSSRCM-938	70-172	15	0.27083	6.81657	2.25834	0.625	0.853299	0.871454	0.267548	0.897
49	HvSSRCM-950	140-180	4	0.83333	1.41697	0.612947	0.166667	0.294271	0.300532	0.433628	0.511
50	HvSSRCM-955	157-207	7	0.23529	5.89796	1.84386	0	0.83045	0.855615	1	0.914931
51	HvSSRCM-1047	162-242	13	0.22917	8.93023	2.3775	0.958333	0.888021	0.906915	-0.0791789	0.888
52	HvSSRCM-1062	162-241	11	0.1875	7.24528	2.11392	1	0.861979	0.880319	-0.160121	0.846
53	HvSSRCM-1112	152-270	16	0.20833	8.79389	2.42933	0.916667	0.886285	0.905142	-0.0342801	0.889
54	HvSSRCM-1135	109-190	10	0.26087	6.78205	2.086	0.130435	0.852552	0.871498	0.847007	0.744
55	HvSSRCM-1131	88-252	10	0.25	6.03141	2.00044	0.0416667	0.834201	0.85195	0.950052	0.375
56	HvSSRCM-1085	83-134	7	0.41667	3.76471	1.5427	0.416667	0.734375	0.75	0.432624	0.73
57	HvSSRCM-1187	95-147	9	0.16667	7.73154	2.09748	0.875	0.87066	0.889184	-0.00498504	0.853
58	HvSSRCM-1182	90-171	10	0.20833	6.8982	2.05039	0.708333	0.855035	0.873227	0.171574	0.852
59	HvSSRCM-1113	110-199	13	0.1875	8.59701	2.29815	1	0.883681	0.902482	-0.131631	0.872
	Mean		11.7458	0.283081	7.11591	2.07398	0.594493	0.818404	0.836188	0.280827	0.82149
	Note-Two primers were not amplified
