# Supplementary material for: Comprehensive genome-wide identification and transferability of chromosome-specific highly variable microsatellite markers from citrus species
Source: Sci Rep. 2023 Jul 5;13:10919. doi: 10.1038/s41598-023-37024-0 (PMC10322976; doi:10.1038/s41598-023-37024-0)
Supplement: Supplementary file 6 — Supplementary Information 6. [file 41598_2023_37024_MOESM6_ESM.xlsx]

## Sheet: 181 genotypes
Supplementary Table S6. Genetic diversity statistics of 17 hypervariable SSR markers in C. sinensis and C. maxima (HvSSRs) obtained from 181 citrus genotypes
SL.No	Primer Name	Chromosome Number	N	Na	MAF	Ne	I	Ho	He	uHe	F	PIC
1	HvSSRCS-2	1	176	43	0.19318	12.0039	2.94941	0.903409	0.916694	0.919305	0.0144917	0.912
2	HvSSRCS-45	2	170	40	0.17059	15.4587	3.15607	0.552941	0.935311	0.93807	0.408816	0.932
3	HvSSRCS-116	3	181	48	0.15746	13.1808	3.0474	0.723757	0.924132	0.926692	0.216825	0.92
4	HvSSRCS-135	4	182	19	0.34341	6.0739	2.2438	0.598901	0.835361	0.837662	0.283063	0.823
5	HvSSRCS-168	5	182	28	0.09341	16.7716	2.97325	0.857143	0.940376	0.942966	0.0885101	0.937
6	HvSSRCS-231	6	181	18	0.21547	8.76197	2.43686	0.845304	0.88587	0.888324	0.0457928	0.876
7	HvSSRCS-237	7	180	26	0.16111	10.552	2.6134	0.555556	0.905231	0.907753	0.386283	0.898
8	HvSSRCS-279	8	181	11	0.27072	5.25142	1.87006	0.447514	0.809575	0.811818	0.447224	0.784
9	HvSSRCS-308	9	176	46	0.10227	20.7893	3.34579	0.517045	0.951898	0.95461	0.456827	0.95
1	HvSSRCM-92	1	181	22	0.19061	8.70262	2.45852	0.370166	0.885092	0.887544	0.581777	0.875
2	HvSSRCM-183	2	182	26	0.1044	14.452	2.85022	0.708791	0.930805	0.93337	0.238518	0.927
4	HvSSRCM-466	4	181	28	0.17403	9.97443	2.64571	0.486188	0.899744	0.902236	0.459637	0.892
5	HvSSRCM-781	5	167	32	0.10778	18.6424	3.12622	0.964072	0.946359	0.949201	-0.0187171	0.944
6	HvSSRCM-832	6	182	27	0.11538	14.0953	2.81613	0.967033	0.929054	0.931614	-0.0408787	0.925
7	HvSSRCM-979	7	178	23	0.28371	7.34361	2.38805	0.589888	0.863827	0.86626	0.317123	0.852
8	HvSSRCM-1047	8	181	33	0.20166	12.0401	2.88725	0.950276	0.916944	0.919484	-0.0363515	0.912
9	HvSSRCM-1112	9	173	33	0.18497	12.0511	2.86569	0.83815	0.91702	0.919678	0.0860068	0.912
				29.5882								0.898294
				503
Note* Na-number of alleles, Ne- number of effective alleles, I- Shannon’s Information Index, Ho-observed heterozygosity, He- expected heterozygosity, PIC- polymorphic information content

## Sheet: 11 Groups from 181
Supplementary Table S6. Genetic diversity statistics of 17 hypervariable SSR markers in C. sinensis and C. maxima (HvSSRs) obtained from 181 citrus genotypes (11 citrus groups)
Populations	Primer Name	Chromosome location	N	Na	Ne	I	Ho	He	uHe	F	PIC
Mandrin	HvSSRCS-2	1	34	13	5.40187	2.03847	0.941176	0.814879	0.827041	-0.154989	0.797
	HvSSRCS-45	2	35	16	9.07407	2.42845	0.8	0.889796	0.902692	0.100917	0.88
	HvSSRCS-116	3	36	16	5.77283	2.1284	0.638889	0.826775	0.838419	0.227252	0.808
	HvSSRCS-135	4	36	8	2.14747	1.22635	0.277778	0.534336	0.541862	0.480144	0.515
	HvSSRCS-168	5	36	11	6.09882	2.02102	0.972222	0.836034	0.847809	-0.162898	0.817
	HvSSRCS-231	6	36	10	8.30769	2.18904	0.833333	0.87963	0.892019	0.0526316	0.867
	HvSSRCS-237	7	36	11	7.42693	2.15475	0.722222	0.865355	0.877543	0.165403	0.851
	HvSSRCS-279	8	36	7	4.2215	1.60266	0.555556	0.763117	0.773865	0.271992	0.726
	HvSSRCS-308	9	36	18	11.2208	2.59899	0.722222	0.91088	0.923709	0.207116	0.904
	HvSSRCM-92	1	36	12	6.04196	2.08328	0.583333	0.834491	0.846244	0.300971	0.817
	HvSSRCM-183	2	36	14	9.89313	2.40214	0.888889	0.89892	0.911581	0.0111588	0.89
	HvSSRCM-466	4	36	11	5.00386	1.86094	0.111111	0.800154	0.811424	0.861138	0.772
	HvSSRCM-781	5	34	17	10.7037	2.55953	1	0.906574	0.920105	-0.103053	0.899
	HvSSRCM-832	6	36	13	9.52941	2.37627	1	0.895062	0.907668	-0.117241	0.886
	HvSSRCM-979	7	35	11	5.0308	1.87598	0.4	0.801224	0.812836	0.500764	0.775
	HvSSRCM-1047	8	36	17	8.02477	2.42504	0.944444	0.875386	0.887715	-0.0788894	0.865
	HvSSRCM-1112	9	36	11	4.01238	1.83484	0.5	0.750772	0.761346	0.334018	0.733
Mean			35.6471	12.7059	6.936	2.10624	0.699481	0.828434	0.840228	0.170379
Sweet orange	HvSSRCS-2	1	32	7	3.13629	1.33784	0.96875	0.681152	0.691964	-0.422222	0.628
	HvSSRCS-45	2	32	9	4.81882	1.71324	1	0.79248	0.80506	-0.261861	0.76
	HvSSRCS-116	3	34	7	4.32959	1.5504	1	0.769031	0.780509	-0.300337	0.729
	HvSSRCS-135	4	34	8	4.59642	1.64182	1	0.782439	0.794118	-0.278054	0.747
	HvSSRCS-168	5	35	9	4.51197	1.67064	0.885714	0.778367	0.789648	-0.137913	0.744
	HvSSRCS-231	6	34	5	2.18526	0.891739	1	0.542388	0.550483	-0.8437	0.437
	HvSSRCS-237	7	34	7	2.16479	1.04746	0.0882353	0.538062	0.546093	0.836013	0.476
	HvSSRCS-279	8	34	4	2.64834	1.08112	0.941176	0.622405	0.631694	-0.512161	0.557
	HvSSRCS-308	9	34	11	4.70876	1.85308	0.0882353	0.78763	0.799385	0.887974	0.763
	HvSSRCM-92	1	35	6	2.66885	1.17814	0.0571429	0.625306	0.634369	0.908616	0.553
	HvSSRCM-183	2	35	6	3.71212	1.42456	1	0.730612	0.741201	-0.368715	0.684
	HvSSRCM-466	4	34	8	3.48193	1.4765	0.0882353	0.712803	0.723442	0.876214	0.667
	HvSSRCM-781	5	30	9	4.98615	1.77441	0.966667	0.799444	0.812994	-0.209173	0.771
	HvSSRCM-832	6	35	11	4.62264	1.81533	1	0.783673	0.795031	-0.276042	0.756
	HvSSRCM-979	7	32	8	2.44683	1.14257	0.09375	0.591309	0.600694	0.841453	0.515
	HvSSRCM-1047	8	34	7	2.97555	1.30363	0.941176	0.663927	0.673837	-0.41759	0.612
	HvSSRCM-1112	9	34	7	3.17147	1.31005	0.941176	0.684689	0.694908	-0.374605	0.627
Mean			33.6471	7.58824	3.59799	1.42427	0.709427	0.69916	0.709731	-0.00306493
Grape fruit	HvSSRCS-2	1	10	6	3.0303	1.33218	1	0.67	0.705263	-0.492537	0.612
	HvSSRCS-45	2	10	6	3.0303	1.33218	1	0.67	0.705263	-0.492537	0.612
	HvSSRCS-116	3	10	6	3.0303	1.33218	1	0.67	0.705263	-0.492537	0.612
	HvSSRCS-135	4	10	6	3.0303	1.33218	1	0.67	0.705263	-0.492537	0.612
	HvSSRCS-168	5	10	6	3.0303	1.33218	1	0.67	0.705263	-0.492537	0.612
	HvSSRCS-231	6	10	4	2.40964	1.01266	0.9	0.585	0.615789	-0.538462	0.501
	HvSSRCS-237	7	10	5	2.98507	1.26286	0.9	0.665	0.7	-0.353383	0.604
	HvSSRCS-279	8	10	3	2.1978	0.855689	0.9	0.545	0.573684	-0.651376	0.441
	HvSSRCS-308	9	10	5	2.8169	1.2376	0.1	0.645	0.678947	0.844961	0.59
	HvSSRCM-92	1	10	4	2.66667	1.10589	0.9	0.625	0.657895	-0.44	0.551
	HvSSRCM-183	2	10	5	2.98507	1.26286	0.9	0.665	0.7	-0.353383	0.604
	HvSSRCM-466	4	10	6	3.0303	1.33218	1	0.67	0.705263	-0.492537	0.612
	HvSSRCM-781	5	10	6	3.0303	1.33218	1	0.67	0.705263	-0.492537	0.612
	HvSSRCM-832	6	10	6	3.0303	1.33218	1	0.67	0.705263	-0.492537	0.612
	HvSSRCM-979	7	10	5	2.7027	1.1752	1	0.63	0.663158	-0.587302	0.56
	HvSSRCM-1047	8	10	5	2.98507	1.26286	1	0.665	0.7	-0.503759	0.604
	HvSSRCM-1112	9	10	4	2.43902	1.01823	1	0.59	0.621053	-0.694915	0.504
Mean			10	5.17647	2.84885	1.22655	0.917647	0.645588	0.679567	-0.424583
Pumello	HvSSRCS-2	1	20	15	7.69231	2.33741	1	0.87	0.892308	-0.149425	0.858
	HvSSRCS-45	2	19	8	3.55665	1.60032	0.368421	0.718837	0.738265	0.487476	0.691
	HvSSRCS-116	3	19	16	9.5	2.49336	0.842105	0.894737	0.918919	0.0588235	0.886
	HvSSRCS-135	4	20	9	5.16129	1.83276	0.55	0.80625	0.826923	0.317829	0.78
	HvSSRCS-168	5	19	16	10.3143	2.52684	0.894737	0.903047	0.927454	0.00920245	0.895
	HvSSRCS-231	6	19	11	6.56364	2.08995	1	0.847645	0.870555	-0.179739	0.831
	HvSSRCS-237	7	18	13	9.25714	2.37492	1	0.891975	0.91746	-0.121107	0.883
	HvSSRCS-279	8	19	3	1.52	0.593973	0.315789	0.342105	0.351351	0.0769231	0.299
	HvSSRCS-308	9	18	12	7.12088	2.19374	0.555556	0.859568	0.884127	0.35368	0.846
	HvSSRCM-92	1	20	9	5.12821	1.85625	0.3	0.805	0.825641	0.627329	0.781
	HvSSRCM-183	2	19	9	5.15714	1.84746	0.263158	0.806094	0.827881	0.67354	0.781
	HvSSRCM-466	4	19	11	9.25641	2.31019	0.842105	0.891967	0.916074	0.0559006	0.882
	HvSSRCM-781	5	18	9	5.22581	1.87624	0.944444	0.808642	0.831746	-0.167939	0.786
	HvSSRCM-832	6	19	12	8.80488	2.30083	1	0.886427	0.910384	-0.128125	0.876
	HvSSRCM-979	7	19	9	5.19424	1.85661	0.736842	0.807479	0.829303	0.0874786	0.783
	HvSSRCM-1047	8	19	11	5.776	2.04546	1	0.82687	0.849218	-0.20938	0.809
	HvSSRCM-1112	9	19	14	9.75676	2.4204	1	0.897507	0.921764	-0.114198	0.889
Mean			19	11	6.76386	2.03275	0.74195	0.815538	0.83761	0.0987218
Sour orange	HvSSRCS-2	1	5	9	8.33333	2.16396	0.8	0.88	0.977778	0.0909091	0.868
	HvSSRCS-45	2	4	6	5.33333	1.73287	0.5	0.8125	0.928571	0.384615	0.786
	HvSSRCS-116	3	5	6	5	1.69574	0.6	0.8	0.888889	0.25	0.772
	HvSSRCS-135	4	5	5	3.84615	1.47081	0.8	0.74	0.822222	-0.0810811	0.701
	HvSSRCS-168	5	5	9	8.33333	2.16396	1	0.88	0.977778	-0.136364	0.868
	HvSSRCS-231	6	5	7	6.25	1.8867	0.8	0.84	0.933333	0.047619	0.82
	HvSSRCS-237	7	5	6	5.55556	1.74807	0.8	0.82	0.911111	0.0243902	0.794
	HvSSRCS-279	8	5	3	2.27273	0.950271	0	0.56	0.622222	1	0.499
	HvSSRCS-308	9	5	7	6.25	1.8867	0.4	0.84	0.933333	0.52381	0.82
	HvSSRCM-92	1	5	4	3.57143	1.33218	0	0.72	0.8	1	0.672
	HvSSRCM-183	2	5	6	5	1.69574	0.4	0.8	0.888889	0.5	0.772
	HvSSRCM-466	4	5	5	3.84615	1.47081	0.8	0.74	0.822222	-0.0810811	0.701
	HvSSRCM-781	5	4	6	5.33333	1.73287	0.75	0.8125	0.928571	0.0769231	0.786
	HvSSRCM-832	6	5	6	5	1.69574	1	0.8	0.888889	-0.25	0.772
	HvSSRCM-979	7	5	6	4.16667	1.60944	0.6	0.76	0.844444	0.210526	0.73
	HvSSRCM-1047	8	5	6	5.55556	1.74807	0.8	0.82	0.911111	0.0243902	0.794
	HvSSRCM-1112	9	5	8	7.14286	2.02533	1	0.86	0.955556	-0.162791	0.844
Mean			4.88235	6.17647	5.34061	1.70643	0.65	0.793235	0.884407	0.201286
Lime	HvSSRCS-2	1	13	11	8.66667	2.26851	0.923077	0.884615	0.92	-0.0434783	0.874
	HvSSRCS-45	2	14	6	3.76923	1.53672	0.142857	0.734694	0.761905	0.805556	0.701
	HvSSRCS-116	3	14	8	5.44444	1.84034	0.285714	0.816327	0.846561	0.65	0.792
	HvSSRCS-135	4	14	8	5.2973	1.83683	0.285714	0.811224	0.84127	0.647799	0.787
	HvSSRCS-168	5	14	11	7.68627	2.19657	0.857143	0.869898	0.902116	0.0146628	0.857
	HvSSRCS-231	6	14	9	6.03077	1.96771	0.857143	0.834184	0.865079	-0.0275229	0.815
	HvSSRCS-237	7	14	10	6.03077	2.01268	0.642857	0.834184	0.865079	0.229358	0.815
	HvSSRCS-279	8	14	6	3.5	1.47508	0.142857	0.714286	0.740741	0.8	0.673
	HvSSRCS-308	9	14	9	3.88119	1.75739	0.5	0.742347	0.769841	0.32646	0.723
	HvSSRCM-92	1	14	7	3.80583	1.58623	0.357143	0.737245	0.76455	0.515571	0.705
	HvSSRCM-183	2	14	12	6.03077	2.12182	0.571429	0.834184	0.865079	0.314985	0.819
	HvSSRCM-466	4	14	14	11.2	2.5148	0.857143	0.910714	0.944444	0.0588235	0.904
	HvSSRCM-781	5	14	14	9.8	2.44413	1	0.897959	0.931217	-0.113636	0.889
	HvSSRCM-832	6	14	11	7.68627	2.19657	1	0.869898	0.902116	-0.14956	0.857
	HvSSRCM-979	7	14	10	5.52113	1.95454	0.857143	0.818878	0.849206	-0.046729	0.797
	HvSSRCM-1047	8	14	8	4.72289	1.74339	0.928571	0.788265	0.81746	-0.177994	0.759
	HvSSRCM-1112	9	14	11	8	2.21773	0.928571	0.875	0.907407	-0.0612245	0.863
Mean			13.9412	9.70588	6.29844	1.98065	0.655139	0.821994	0.852593	0.220181
lemon	HvSSRCS-2	1	19	14	5.42857	2.10341	0.894737	0.815789	0.837838	-0.0967742	0.796
	HvSSRCS-45	2	18	6	4.05	1.56545	0	0.753086	0.774603	1	0.718
	HvSSRCS-116	3	19	10	4.81333	1.8669	0.684211	0.792244	0.813656	0.136364	0.766
	HvSSRCS-135	4	19	12	8.6988	2.28342	0.894737	0.885042	0.908962	-0.0109546	0.874
	HvSSRCS-168	5	19	9	5.42857	1.86508	0.789474	0.815789	0.837838	0.0322581	0.792
	HvSSRCS-231	6	19	8	5.73016	1.87128	0.894737	0.825485	0.847795	-0.0838926	0.803
	HvSSRCS-237	7	19	11	6.38938	2.06906	0.894737	0.84349	0.866287	-0.0607553	0.826
	HvSSRCS-279	8	19	7	3.86096	1.57497	0.0526316	0.740997	0.761024	0.928972	0.702
	HvSSRCS-308	9	18	14	7.53488	2.32076	0.888889	0.867284	0.892063	-0.024911	0.856
	HvSSRCM-92	1	19	8	3.76042	1.62187	0.526316	0.734072	0.753912	0.283019	0.705
	HvSSRCM-183	2	19	11	4.48447	1.86318	1	0.777008	0.798009	-0.286988	0.751
	HvSSRCM-466	4	19	8	3.4381	1.52578	0.894737	0.709141	0.728307	-0.261719	0.666
	HvSSRCM-781	5	17	11	3.75325	1.72169	0.941176	0.733564	0.755793	-0.283019	0.699
	HvSSRCM-832	6	19	13	4.94521	2.00823	0.947368	0.797784	0.819346	-0.1875	0.775
	HvSSRCM-979	7	19	6	2.91129	1.278	0.894737	0.65651	0.674253	-0.362869	0.594
	HvSSRCM-1047	8	19	12	8.29885	2.26553	0.842105	0.879501	0.903272	0.0425197	0.868
	HvSSRCM-1112	9	18	11	3.95122	1.75197	1	0.746914	0.768254	-0.338843	0.712
Mean			18.7059	10.0588	5.14573	1.85627	0.767094	0.786688	0.808307	0.0249945
Trifoliate	HvSSRCS-2	1	18	14	6.17143	2.18753	0.888889	0.837963	0.861905	-0.0607735	0.822
	HvSSRCS-45	2	15	5	3.84615	1.45303	0.0666667	0.74	0.765517	0.90991	0.697
	HvSSRCS-116	3	19	7	3.26697	1.4057	0.526316	0.693906	0.71266	0.241517	0.646
	HvSSRCS-135	4	19	5	2.01114	1.02978	0.368421	0.50277	0.516358	0.267218	0.475
	HvSSRCS-168	5	19	13	9.62667	2.3921	0.894737	0.896122	0.920341	0.0015456	0.887
	HvSSRCS-231	6	19	9	4.81333	1.83034	0.578947	0.792244	0.813656	0.269231	0.769
	HvSSRCS-237	7	19	7	4.22222	1.65141	0.210526	0.763158	0.783784	0.724138	0.731
	HvSSRCS-279	8	19	5	3.7801	1.44482	0.421053	0.735457	0.755334	0.427495	0.694
	HvSSRCS-308	9	18	13	9.81818	2.40162	0.555556	0.898148	0.92381	0.381443	0.889
	HvSSRCM-92	1	18	7	4.76471	1.71438	0.277778	0.790123	0.812698	0.648438	0.761
	HvSSRCM-183	2	19	10	6.74766	2.08241	0.157895	0.851801	0.874822	0.814634	0.836
	HvSSRCM-466	4	19	9	5.15714	1.86047	0.263158	0.806094	0.827881	0.67354	0.782
	HvSSRCM-781	5	16	8	6.64935	1.96498	0.9375	0.849609	0.877016	-0.103448	0.831
	HvSSRCM-832	6	19	13	7.93407	2.27859	0.947368	0.873961	0.897582	-0.0839937	0.862
	HvSSRCM-979	7	19	8	4.48447	1.72573	0.631579	0.777008	0.798009	0.187166	0.748
	HvSSRCM-1047	8	19	9	3.59204	1.59365	1	0.721607	0.74111	-0.385797	0.683
	HvSSRCM-1112	9	16	11	7.0137	2.13967	0.75	0.857422	0.885081	0.125285	0.842
Mean			18.2353	9	5.52349	1.83272	0.557435	0.787494	0.809857	0.296326
Fortunella	HvSSRCS-2	1	4	5	4.57143	1.55958	0.75	0.78125	0.892857	0.04	0.746
	HvSSRCS-45	2	4	5	4.57143	1.55958	0.75	0.78125	0.892857	0.04	0.746
	HvSSRCS-116	3	4	6	5.33333	1.73287	1	0.8125	0.928571	-0.230769	0.786
	HvSSRCS-135	4	4	4	2.90909	1.21301	0.25	0.65625	0.75	0.619048	0.605
	HvSSRCS-168	5	4	3	1.68421	0.735622	0.25	0.40625	0.464286	0.384615	0.371
	HvSSRCS-231	6	4	4	2.90909	1.21301	0.75	0.65625	0.75	-0.142857	0.605
	HvSSRCS-237	7	4	5	4.57143	1.55958	0.75	0.78125	0.892857	0.04	0.746
	HvSSRCS-279	8	4	2	1.6	0.562335	0	0.375	0.428571	1	0.305
	HvSSRCS-308	9	3	4	3.6	1.32966	1	0.722222	0.866667	-0.384615	0.671
	HvSSRCM-92	1	4	4	2.90909	1.21301	0.25	0.65625	0.75	0.619048	0.605
	HvSSRCM-183	2	4	5	4	1.49418	0.5	0.75	0.857143	0.333333	0.712
	HvSSRCM-466	4	4	4	4	1.38629	0.5	0.75	0.857143	0.333333	0.703
	HvSSRCM-781	5	4	5	4.57143	1.55958	0.75	0.78125	0.892857	0.04	0.746
	HvSSRCM-832	6	4	5	4.57143	1.55958	0.75	0.78125	0.892857	0.04	0.746
	HvSSRCM-979	7	4	6	5.33333	1.73287	1	0.8125	0.928571	-0.230769	0.786
	HvSSRCM-1047	8	4	5	4	1.49418	1	0.75	0.857143	-0.333333	0.712
	HvSSRCM-1112	9	3	4	3.6	1.32966	1	0.722222	0.866667	-0.384615	0.671
Mean			3.88235	4.47059	3.80796	1.36674	0.661765	0.704453	0.809944	0.104848
medica	HvSSRCS-2	1	6	6	4.5	1.63263	0.833333	0.777778	0.848485	-0.0714286	0.746
	HvSSRCS-45	2	4	4	2.90909	1.21301	0.25	0.65625	0.75	0.619048	0.605
	HvSSRCS-116	3	6	10	8	2.21025	1	0.875	0.954545	-0.142857	0.864
	HvSSRCS-135	4	6	5	3.13043	1.35798	0.5	0.680556	0.742424	0.265306	0.643
	HvSSRCS-168	5	6	6	4	1.58326	0.333333	0.75	0.818182	0.555556	0.719
	HvSSRCS-231	6	6	7	4.23529	1.69878	0.833333	0.763889	0.833333	-0.0909091	0.739
	HvSSRCS-237	7	6	7	5.14286	1.79176	0.5	0.805556	0.878788	0.37931	0.782
	HvSSRCS-279	8	6	3	2.57143	1.0114	0	0.611111	0.666667	1	0.535
	HvSSRCS-308	9	5	7	5.55556	1.83437	0.8	0.82	0.911111	0.0243902	0.798
	HvSSRCM-92	1	6	8	5.53846	1.90728	0.5	0.819444	0.893939	0.389831	0.8
	HvSSRCM-183	2	6	4	3.42857	1.28606	0.666667	0.708333	0.772727	0.0588235	0.652
	HvSSRCM-466	4	6	6	4.5	1.63263	0.5	0.777778	0.848485	0.357143	0.746
	HvSSRCM-781	5	6	7	5.14286	1.79176	1	0.805556	0.878788	-0.241379	0.782
	HvSSRCM-832	6	6	7	4.8	1.74816	0.666667	0.791667	0.863636	0.157895	0.765
	HvSSRCM-979	7	6	7	3.42857	1.58903	0.666667	0.708333	0.772727	0.0588235	0.686
	HvSSRCM-1047	8	6	10	9	2.25386	1	0.888889	0.969697	-0.125	0.878
	HvSSRCM-1112	9	3	4	3	1.24245	0.666667	0.666667	0.8	0	0.62
Mean			5.64706	6.35294	4.64018	1.63439	0.630392	0.759224	0.835502	0.187915
Citrus related species	HvSSRCS-2	1	13	15	9.13514	2.47138	0.615385	0.890533	0.926154	0.30897	0.882
	HvSSRCS-45	2	13	11	8.04762	2.21519	0.461538	0.87574	0.910769	0.472973	0.863
	HvSSRCS-116	3	13	13	7.51111	2.28752	0.538462	0.866864	0.901538	0.37884	0.855
	HvSSRCS-135	4	13	9	7.19149	2.05524	0.538462	0.860947	0.895385	0.37457	0.845
	HvSSRCS-168	5	13	14	10.5625	2.49151	0.692308	0.905325	0.941538	0.235294	0.898
	HvSSRCS-231	6	13	10	8.04762	2.182	0.538462	0.87574	0.910769	0.385135	0.863
	HvSSRCS-237	7	13	12	7.68182	2.2674	0.307692	0.869822	0.904615	0.646259	0.859
	HvSSRCS-279	8	13	10	8.2439	2.19507	0.230769	0.878698	0.913846	0.737374	0.867
	HvSSRCS-308	9	13	17	12.0714	2.68199	0.538462	0.91716	0.953846	0.412903	0.912
	HvSSRCM-92	1	12	11	8.72727	2.26802	0.416667	0.885417	0.923913	0.529412	0.874
	HvSSRCM-183	2	13	14	11.6552	2.54482	0.615385	0.914201	0.950769	0.326861	0.908
	HvSSRCM-466	4	13	13	6.37736	2.19172	0.769231	0.843195	0.876923	0.0877193	0.829
	HvSSRCM-781	5	12	18	16	2.83148	1	0.9375	0.978261	-0.0666667	0.934
	HvSSRCM-832	6	13	12	8.89474	2.32183	0.923077	0.887574	0.923077	-0.04	0.877
	HvSSRCM-979	7	13	13	9.65714	2.40834	0.769231	0.89645	0.932308	0.141914	0.888
	HvSSRCM-1047	8	13	17	13.52	2.72491	1	0.926036	0.963077	-0.0798722	0.921
	HvSSRCM-1112	9	13	17	12.5185	2.68466	0.846154	0.920118	0.956923	0.0803859	0.915
Mean			12.8824	13.2941	9.75546	2.40136	0.63537	0.891254	0.927277	0.290122

## Sheet: Mean data of all groups
Supplementary Table S6. Genetic diversity statistics of 17 highly-variable SSR markers (HvSSRs) in C. sinensis and C. maxima obtained from 181 citrus genotypes (11 citrus groups)
Populations	Number of individuals studied	N	Na	Ne	I	Ho	He	uHe	F
medica	6	5.64706	6.35294	4.64018	1.63439	0.630392	0.759224	0.835502	0.187915
Mandrin	36	35.6471	12.7059	6.936	2.10624	0.699481	0.828434	0.840228	0.170379
Pumello	20	19	11	6.76386	2.03275	0.74195	0.815538	0.83761	0.0987218
Sour orange	5	4.88235	6.17647	5.34061	1.70643	0.65	0.793235	0.884407	0.201286
Sweet orange	35	33.6471	7.58824	3.59799	1.42427	0.709427	0.69916	0.709731	-0.00306493
Grape fruit	10	10	5.17647	2.84885	1.22655	0.917647	0.645588	0.679567	-0.424583
Lime	14	13.9412	9.70588	6.29844	1.98065	0.655139	0.821994	0.852593	0.220181
lemon	19	18.7059	10.0588	5.14573	1.85627	0.767094	0.786688	0.808307	0.0249945
Trifoliate	19	18.2353	9	5.52349	1.83272	0.557435	0.787494	0.809857	0.296326
Fortunella	4	3.88235	4.47059	3.80796	1.36674	0.661765	0.704453	0.809944	0.104848
Citrus related species	13	12.8824	13.2941	9.75546	2.40136	0.63537	0.891254	0.927277	0.290122
Na = No. of Different Alleles
Ne = No. of Effective Alleles = 1 / (Sum pi^2)
I = Shannon's Information Index = -1* Sum (pi * Ln (pi))
Ho = Observed Heterozygosity = No. of Hets / N
He = Expected Heterozygosity = 1 - Sum pi^2
uHe = Unbiased Expected Heterozygosity = (2N / (2N-1)) * He
F = Fixation Index = (He - Ho) / He = 1 - (Ho / He)
Where pi is the frequency of the ith allele for the population & Sum pi^2 is the sum of the squared population allele frequencies.
